# Supplementary material for: The ‘PhenoBox’, a flexible, automated, open‐source plant phenotyping solution
Source: New Phytol. 2018 Apr 5;219(2):808–23. doi: 10.1111/nph.15129 (PMC6485332; doi:10.1111/nph.15129)
Supplement: Supplementary file 2 — Fig. S5 Pot adaptor model (.stp – can be opened by CAD programs). [file NPH-219-808-s002.stp]

ISO-10303-21;
HEADER;
/* Generated by software containing ST-Developer
 * from STEP Tools, Inc. (www.steptools.com) 
 */
/* OPTION: strings as raw bytes, not using required /X/ escapes */

FILE_DESCRIPTION(
/* description */ ('Unknown'),
/* implementation_level */ '2;1');

FILE_NAME(
/* name */ 'Detail Antrieb',
/* time_stamp */ '2017-05-04T12:14:49+02:00',
/* author */ ('Unknown'),
/* organization */ ('Unknown'),
/* preprocessor_version */ 'ST-DEVELOPER v16.7',
/* originating_system */ 'DEX',
/* authorisation */ $);

FILE_SCHEMA (('AUTOMOTIVE_DESIGN {1 0 10303 214 3 1 1}'));
ENDSEC;

DATA;
#10=PROPERTY_DEFINITION_REPRESENTATION(#14,#12);
#11=PROPERTY_DEFINITION_REPRESENTATION(#15,#13);
#12=REPRESENTATION('',(#16),#29203);
#13=REPRESENTATION('',(#17),#29203);
#14=PROPERTY_DEFINITION('pmi validation property','',#29230);
#15=PROPERTY_DEFINITION('pmi validation property','',#29230);
#16=VALUE_REPRESENTATION_ITEM('number of annotations',COUNT_MEASURE(0.));
#17=VALUE_REPRESENTATION_ITEM('number of views',COUNT_MEASURE(0.));
#18=SPHERICAL_SURFACE('',#14639,3.00000000000001);
#19=SPHERICAL_SURFACE('',#14643,3.00000000000001);
#20=SPHERICAL_SURFACE('',#14646,3.00000000000001);
#21=SPHERICAL_SURFACE('',#14650,3.00000000000001);
#22=SPHERICAL_SURFACE('',#14656,3.00000000000001);
#23=SPHERICAL_SURFACE('',#14662,3.00000000000001);
#24=SPHERICAL_SURFACE('',#14668,3.00000000000001);
#25=SPHERICAL_SURFACE('',#14674,3.00000000000001);
#26=SPHERICAL_SURFACE('',#14688,3.00000000000001);
#27=SPHERICAL_SURFACE('',#14689,3.00000000000001);
#28=SPHERICAL_SURFACE('',#14692,3.00000000000001);
#29=SPHERICAL_SURFACE('',#14693,3.00000000000001);
#30=SPHERICAL_SURFACE('',#14699,3.00000000000001);
#31=SPHERICAL_SURFACE('',#14703,3.00000000000001);
#32=SPHERICAL_SURFACE('',#14705,3.00000000000001);
#33=SPHERICAL_SURFACE('',#14711,3.00000000000001);
#34=SPHERICAL_SURFACE('',#14715,3.00000000000001);
#35=SPHERICAL_SURFACE('',#14717,3.00000000000001);
#36=SPHERICAL_SURFACE('',#14723,3.00000000000001);
#37=SPHERICAL_SURFACE('',#14727,3.00000000000001);
#38=SPHERICAL_SURFACE('',#14729,3.00000000000001);
#39=SPHERICAL_SURFACE('',#14735,3.00000000000001);
#40=SPHERICAL_SURFACE('',#14739,3.00000000000001);
#41=SPHERICAL_SURFACE('',#14741,3.00000000000001);
#42=(
BOUNDED_SURFACE()
B_SPLINE_SURFACE(2,3,((#28353,#28354,#28355,#28356,#28357,#28358,#28359,
#28360,#28361,#28362),(#28363,#28364,#28365,#28366,#28367,#28368,#28369,
#28370,#28371,#28372),(#28373,#28374,#28375,#28376,#28377,#28378,#28379,
#28380,#28381,#28382)),.RULED_SURF.,.F.,.F.,.F.)
B_SPLINE_SURFACE_WITH_KNOTS((3,3),(4,3,3,4),(0.,1.),(0.0213712396306178,
0.0243724257998266,0.0559219516665131,0.0561280195315384),
 .PIECEWISE_BEZIER_KNOTS.)
GEOMETRIC_REPRESENTATION_ITEM()
RATIONAL_B_SPLINE_SURFACE(((1.,1.,1.,1.,1.,1.,1.,1.,1.,1.),(0.708825072083802,
0.708825072083802,0.708825072083802,0.708825072083802,0.708825072083802,
0.708825072083802,0.708825072083802,0.708825072083802,0.708825072083802,
0.708825072083802),(1.,1.,1.,1.,1.,1.,1.,1.,1.,1.)))
REPRESENTATION_ITEM('')
SURFACE()
);
#43=(
BOUNDED_SURFACE()
B_SPLINE_SURFACE(2,3,((#28413,#28414,#28415,#28416,#28417,#28418,#28419,
#28420,#28421,#28422),(#28423,#28424,#28425,#28426,#28427,#28428,#28429,
#28430,#28431,#28432),(#28433,#28434,#28435,#28436,#28437,#28438,#28439,
#28440,#28441,#28442)),.RULED_SURF.,.F.,.F.,.F.)
B_SPLINE_SURFACE_WITH_KNOTS((3,3),(4,3,3,4),(0.,1.),(0.0213712396306178,
0.0243724257998266,0.0559219516665131,0.0561280195315384),
 .PIECEWISE_BEZIER_KNOTS.)
GEOMETRIC_REPRESENTATION_ITEM()
RATIONAL_B_SPLINE_SURFACE(((1.,1.,1.,1.,1.,1.,1.,1.,1.,1.),(0.708825072083802,
0.708825072083802,0.708825072083802,0.708825072083802,0.708825072083802,
0.708825072083802,0.708825072083802,0.708825072083802,0.708825072083802,
0.708825072083802),(1.,1.,1.,1.,1.,1.,1.,1.,1.,1.)))
REPRESENTATION_ITEM('')
SURFACE()
);
#44=(
BOUNDED_SURFACE()
B_SPLINE_SURFACE(2,3,((#28473,#28474,#28475,#28476,#28477,#28478,#28479,
#28480,#28481,#28482),(#28483,#28484,#28485,#28486,#28487,#28488,#28489,
#28490,#28491,#28492),(#28493,#28494,#28495,#28496,#28497,#28498,#28499,
#28500,#28501,#28502)),.RULED_SURF.,.F.,.F.,.F.)
B_SPLINE_SURFACE_WITH_KNOTS((3,3),(4,3,3,4),(0.,1.),(0.0213712396306178,
0.0243724257998266,0.0559219516665131,0.0561280195315384),
 .PIECEWISE_BEZIER_KNOTS.)
GEOMETRIC_REPRESENTATION_ITEM()
RATIONAL_B_SPLINE_SURFACE(((1.,1.,1.,1.,1.,1.,1.,1.,1.,1.),(0.708825072083802,
0.708825072083802,0.708825072083802,0.708825072083802,0.708825072083802,
0.708825072083802,0.708825072083802,0.708825072083802,0.708825072083802,
0.708825072083802),(1.,1.,1.,1.,1.,1.,1.,1.,1.,1.)))
REPRESENTATION_ITEM('')
SURFACE()
);
#45=(
BOUNDED_SURFACE()
B_SPLINE_SURFACE(2,3,((#28533,#28534,#28535,#28536,#28537,#28538,#28539,
#28540,#28541,#28542),(#28543,#28544,#28545,#28546,#28547,#28548,#28549,
#28550,#28551,#28552),(#28553,#28554,#28555,#28556,#28557,#28558,#28559,
#28560,#28561,#28562)),.RULED_SURF.,.F.,.F.,.F.)
B_SPLINE_SURFACE_WITH_KNOTS((3,3),(4,3,3,4),(0.,1.),(0.0213712396306178,
0.0243724257998266,0.0559219516665131,0.0561280195315384),
 .PIECEWISE_BEZIER_KNOTS.)
GEOMETRIC_REPRESENTATION_ITEM()
RATIONAL_B_SPLINE_SURFACE(((1.,1.,1.,1.,1.,1.,1.,1.,1.,1.),(0.708825072083802,
0.708825072083802,0.708825072083802,0.708825072083802,0.708825072083802,
0.708825072083802,0.708825072083802,0.708825072083802,0.708825072083802,
0.708825072083802),(1.,1.,1.,1.,1.,1.,1.,1.,1.,1.)))
REPRESENTATION_ITEM('')
SURFACE()
);
#46=(
BOUNDED_SURFACE()
B_SPLINE_SURFACE(3,2,((#28593,#28594,#28595),(#28596,#28597,#28598),(#28599,
#28600,#28601),(#28602,#28603,#28604)),.UNSPECIFIED.,.F.,.F.,.F.)
B_SPLINE_SURFACE_WITH_KNOTS((4,4),(3,3),(0.315824425706322,0.33419181736494),
(0.,1.),.PIECEWISE_BEZIER_KNOTS.)
GEOMETRIC_REPRESENTATION_ITEM()
RATIONAL_B_SPLINE_SURFACE(((1.,0.708825169929136,1.),(1.,0.692626434404173,
1.),(1.,0.673812553289811,1.),(1.,0.650139396020474,1.)))
REPRESENTATION_ITEM('')
SURFACE()
);
#47=(
BOUNDED_SURFACE()
B_SPLINE_SURFACE(3,2,((#28630,#28631,#28632),(#28633,#28634,#28635),(#28636,
#28637,#28638),(#28639,#28640,#28641)),.UNSPECIFIED.,.F.,.F.,.F.)
B_SPLINE_SURFACE_WITH_KNOTS((4,4),(3,3),(0.315816462754627,0.334183854656308),
(0.,1.),.PIECEWISE_BEZIER_KNOTS.)
GEOMETRIC_REPRESENTATION_ITEM()
RATIONAL_B_SPLINE_SURFACE(((1.,0.708825170101422,1.),(1.,0.69262643430986,
1.),(1.,0.673812553370556,1.),(1.,0.650139395279652,1.)))
REPRESENTATION_ITEM('')
SURFACE()
);
#48=(
BOUNDED_SURFACE()
B_SPLINE_SURFACE(3,2,((#28740,#28741,#28742),(#28743,#28744,#28745),(#28746,
#28747,#28748),(#28749,#28750,#28751)),.UNSPECIFIED.,.F.,.F.,.F.)
B_SPLINE_SURFACE_WITH_KNOTS((4,4),(3,3),(0.315824425706322,0.33419181736494),
(0.,1.),.PIECEWISE_BEZIER_KNOTS.)
GEOMETRIC_REPRESENTATION_ITEM()
RATIONAL_B_SPLINE_SURFACE(((1.,0.708825169929136,1.),(1.,0.692626434404172,
1.),(1.,0.67381255328981,1.),(1.,0.650139396020475,1.)))
REPRESENTATION_ITEM('')
SURFACE()
);
#49=(
BOUNDED_SURFACE()
B_SPLINE_SURFACE(3,2,((#28874,#28875,#28876),(#28877,#28878,#28879),(#28880,
#28881,#28882),(#28883,#28884,#28885)),.UNSPECIFIED.,.F.,.F.,.F.)
B_SPLINE_SURFACE_WITH_KNOTS((4,4),(3,3),(0.315824577360773,0.334191969307423),
(0.,1.),.PIECEWISE_BEZIER_KNOTS.)
GEOMETRIC_REPRESENTATION_ITEM()
RATIONAL_B_SPLINE_SURFACE(((1.,0.708825170101439,1.),(1.,0.692626434369709,
1.),(1.,0.673812552976344,1.),(1.,0.650139395279652,1.)))
REPRESENTATION_ITEM('')
SURFACE()
);
#50=(
BOUNDED_SURFACE()
B_SPLINE_SURFACE(3,2,((#29116,#29117,#29118),(#29119,#29120,#29121),(#29122,
#29123,#29124),(#29125,#29126,#29127)),.UNSPECIFIED.,.F.,.F.,.F.)
B_SPLINE_SURFACE_WITH_KNOTS((4,4),(3,3),(0.0143638370301127,0.0155881496696078),
(0.,1.),.PIECEWISE_BEZIER_KNOTS.)
GEOMETRIC_REPRESENTATION_ITEM()
RATIONAL_B_SPLINE_SURFACE(((1.,0.634081133022842,1.),(1.,0.63435691545365,
1.),(1.,0.634629564383521,1.),(1.,0.634899184582604,1.)))
REPRESENTATION_ITEM('')
SURFACE()
);
#51=(
BOUNDED_SURFACE()
B_SPLINE_SURFACE(3,2,((#29140,#29141,#29142),(#29143,#29144,#29145),(#29146,
#29147,#29148),(#29149,#29150,#29151)),.UNSPECIFIED.,.F.,.F.,.F.)
B_SPLINE_SURFACE_WITH_KNOTS((4,4),(3,3),(0.0143638370298413,0.0155887800757849),
(0.,1.),.PIECEWISE_BEZIER_KNOTS.)
GEOMETRIC_REPRESENTATION_ITEM()
RATIONAL_B_SPLINE_SURFACE(((1.,0.634081132262248,1.),(1.,0.634357056698272,
1.),(1.,0.634629844405492,1.),(1.,0.634899600316178,1.)))
REPRESENTATION_ITEM('')
SURFACE()
);
#52=(
BOUNDED_SURFACE()
B_SPLINE_SURFACE(3,2,((#29164,#29165,#29166),(#29167,#29168,#29169),(#29170,
#29171,#29172),(#29173,#29174,#29175)),.UNSPECIFIED.,.F.,.F.,.F.)
B_SPLINE_SURFACE_WITH_KNOTS((4,4),(3,3),(0.0143638370301127,0.0155881496696078),
(0.,1.),.PIECEWISE_BEZIER_KNOTS.)
GEOMETRIC_REPRESENTATION_ITEM()
RATIONAL_B_SPLINE_SURFACE(((1.,0.634081133022838,1.),(1.,0.634356915453648,
1.),(1.,0.634629564383516,1.),(1.,0.634899184582601,1.)))
REPRESENTATION_ITEM('')
SURFACE()
);
#53=(
BOUNDED_SURFACE()
B_SPLINE_SURFACE(3,2,((#29188,#29189,#29190),(#29191,#29192,#29193),(#29194,
#29195,#29196),(#29197,#29198,#29199)),.UNSPECIFIED.,.F.,.F.,.F.)
B_SPLINE_SURFACE_WITH_KNOTS((4,4),(3,3),(0.0143638370298413,0.0155887800757849),
(0.,1.),.PIECEWISE_BEZIER_KNOTS.)
GEOMETRIC_REPRESENTATION_ITEM()
RATIONAL_B_SPLINE_SURFACE(((1.,0.634081132262246,1.),(1.,0.634357056698269,
1.),(1.,0.63462984440549,1.),(1.,0.634899600316176,1.)))
REPRESENTATION_ITEM('')
SURFACE()
);
#54=(
BOUNDED_CURVE()
B_SPLINE_CURVE(3,(#26709,#26710,#26711,#26712,#26713,#26714,#26715,#26716,
#26717,#26718),.UNSPECIFIED.,.F.,.F.)
B_SPLINE_CURVE_WITH_KNOTS((4,3,3,4),(-0.0396637670836454,0.0243724257998266,
0.0559219516665131,0.119021003399886),.PIECEWISE_BEZIER_KNOTS.)
CURVE()
GEOMETRIC_REPRESENTATION_ITEM()
RATIONAL_B_SPLINE_CURVE((1.,1.,1.,1.,1.,1.,1.,1.,1.,1.))
REPRESENTATION_ITEM('')
);
#55=(
BOUNDED_CURVE()
B_SPLINE_CURVE(3,(#26719,#26720,#26721,#26722,#26723,#26724,#26725,#26726,
#26727,#26728),.UNSPECIFIED.,.F.,.F.)
B_SPLINE_CURVE_WITH_KNOTS((4,3,3,4),(-0.0396637670836453,0.0243724257998266,
0.0559219516665131,0.119021003399886),.PIECEWISE_BEZIER_KNOTS.)
CURVE()
GEOMETRIC_REPRESENTATION_ITEM()
RATIONAL_B_SPLINE_CURVE((1.,1.,1.,1.,1.,1.,1.,1.,1.,1.))
REPRESENTATION_ITEM('')
);
#56=(
BOUNDED_CURVE()
B_SPLINE_CURVE(3,(#26761,#26762,#26763,#26764,#26765,#26766,#26767,#26768,
#26769,#26770),.UNSPECIFIED.,.F.,.F.)
B_SPLINE_CURVE_WITH_KNOTS((4,3,3,4),(-0.0396637670836453,0.0243724257998266,
0.0559219516665131,0.119021003399886),.PIECEWISE_BEZIER_KNOTS.)
CURVE()
GEOMETRIC_REPRESENTATION_ITEM()
RATIONAL_B_SPLINE_CURVE((1.,1.,1.,1.,1.,1.,1.,1.,1.,1.))
REPRESENTATION_ITEM('')
);
#57=(
BOUNDED_CURVE()
B_SPLINE_CURVE(3,(#26771,#26772,#26773,#26774,#26775,#26776,#26777,#26778,
#26779,#26780),.UNSPECIFIED.,.F.,.F.)
B_SPLINE_CURVE_WITH_KNOTS((4,3,3,4),(-0.0396637670836453,0.0243724257998266,
0.0559219516665131,0.119021003399886),.PIECEWISE_BEZIER_KNOTS.)
CURVE()
GEOMETRIC_REPRESENTATION_ITEM()
RATIONAL_B_SPLINE_CURVE((1.,1.,1.,1.,1.,1.,1.,1.,1.,1.))
REPRESENTATION_ITEM('')
);
#58=(
BOUNDED_CURVE()
B_SPLINE_CURVE(3,(#27138,#27139,#27140,#27141,#27142,#27143,#27144,#27145,
#27146,#27147),.UNSPECIFIED.,.F.,.F.)
B_SPLINE_CURVE_WITH_KNOTS((4,3,3,4),(-0.0396637670836453,0.0243724257998266,
0.0559219516665131,0.119021003399886),.PIECEWISE_BEZIER_KNOTS.)
CURVE()
GEOMETRIC_REPRESENTATION_ITEM()
RATIONAL_B_SPLINE_CURVE((1.,1.,1.,1.,1.,1.,1.,1.,1.,1.))
REPRESENTATION_ITEM('')
);
#59=(
BOUNDED_CURVE()
B_SPLINE_CURVE(3,(#27151,#27152,#27153,#27154,#27155,#27156,#27157,#27158,
#27159,#27160),.UNSPECIFIED.,.F.,.F.)
B_SPLINE_CURVE_WITH_KNOTS((4,3,3,4),(-0.0396637670836453,0.0243724257998266,
0.0559219516665131,0.119021003399886),.PIECEWISE_BEZIER_KNOTS.)
CURVE()
GEOMETRIC_REPRESENTATION_ITEM()
RATIONAL_B_SPLINE_CURVE((1.,1.,1.,1.,1.,1.,1.,1.,1.,1.))
REPRESENTATION_ITEM('')
);
#60=(
BOUNDED_CURVE()
B_SPLINE_CURVE(3,(#28037,#28038,#28039,#28040,#28041,#28042,#28043,#28044,
#28045,#28046),.UNSPECIFIED.,.F.,.F.)
B_SPLINE_CURVE_WITH_KNOTS((4,3,3,4),(-0.0396637670836454,0.0243724257998266,
0.0559219516665131,0.119021003399886),.PIECEWISE_BEZIER_KNOTS.)
CURVE()
GEOMETRIC_REPRESENTATION_ITEM()
RATIONAL_B_SPLINE_CURVE((1.,1.,1.,1.,1.,1.,1.,1.,1.,1.))
REPRESENTATION_ITEM('')
);
#61=(
BOUNDED_CURVE()
B_SPLINE_CURVE(3,(#28050,#28051,#28052,#28053,#28054,#28055,#28056,#28057,
#28058,#28059),.UNSPECIFIED.,.F.,.F.)
B_SPLINE_CURVE_WITH_KNOTS((4,3,3,4),(-0.0396637670836453,0.0243724257998266,
0.0559219516665131,0.119021003399886),.PIECEWISE_BEZIER_KNOTS.)
CURVE()
GEOMETRIC_REPRESENTATION_ITEM()
RATIONAL_B_SPLINE_CURVE((1.,1.,1.,1.,1.,1.,1.,1.,1.,1.))
REPRESENTATION_ITEM('')
);
#62=ELLIPSE('',#14363,41.7337220984939,4.);
#63=ELLIPSE('',#14369,5.40381254047464,4.);
#64=ELLIPSE('',#14371,41.7337220984932,4.);
#65=ELLIPSE('',#14374,5.40381254047465,4.);
#66=ELLIPSE('',#14394,3.00732569424353,3.00000000000001);
#67=ELLIPSE('',#14395,3.00732569424353,3.00000000000001);
#68=ELLIPSE('',#14399,3.01387528395339,3.00000000000001);
#69=ELLIPSE('',#14400,3.00732569424353,3.00000000000001);
#70=ELLIPSE('',#14401,3.00732569424353,3.00000000000001);
#71=ELLIPSE('',#14402,3.01387528395339,3.00000000000001);
#72=ELLIPSE('',#14406,3.00732569424353,3.00000000000001);
#73=ELLIPSE('',#14407,3.00732569424353,3.00000000000001);
#74=ELLIPSE('',#14414,3.00732569424353,3.00000000000001);
#75=ELLIPSE('',#14415,3.01387528395339,3.00000000000001);
#76=ELLIPSE('',#14417,3.01387528395339,3.00000000000001);
#77=ELLIPSE('',#14418,3.00732569424353,3.00000000000001);
#78=ELLIPSE('',#14422,3.02768698092294,3.00000000000001);
#79=ELLIPSE('',#14423,3.02768698092294,3.00000000000001);
#80=ELLIPSE('',#14425,3.02768698092294,3.00000000000001);
#81=ELLIPSE('',#14426,3.02768698092294,3.00000000000001);
#82=ELLIPSE('',#14428,3.02768698092294,3.00000000000001);
#83=ELLIPSE('',#14429,3.02768698092294,3.00000000000001);
#84=ELLIPSE('',#14430,3.02768698092294,3.00000000000001);
#85=ELLIPSE('',#14431,3.02768698092294,3.00000000000001);
#86=ELLIPSE('',#14434,6.01465138848703,6.);
#87=ELLIPSE('',#14435,6.01465138848703,6.);
#88=ELLIPSE('',#14443,4.24264068711929,3.);
#89=ELLIPSE('',#14445,4.24264068711928,3.);
#90=ELLIPSE('',#14455,6.01465306676114,6.);
#91=ELLIPSE('',#14456,6.01465306676114,6.);
#92=ELLIPSE('',#14475,4.39883755691889,3.00000000000001);
#93=ELLIPSE('',#14476,4.39883755691889,3.00000000000001);
#94=ELLIPSE('',#14478,4.39883755691889,3.00000000000001);
#95=ELLIPSE('',#14479,4.39883755691889,3.00000000000001);
#96=ELLIPSE('',#14481,4.48229757527008,3.00000000000001);
#97=ELLIPSE('',#14482,5.40381254047464,4.);
#98=ELLIPSE('',#14483,4.48229757527008,3.00000000000001);
#99=ELLIPSE('',#14485,4.48229757527007,3.00000000000001);
#100=ELLIPSE('',#14486,4.48229757527007,3.00000000000001);
#101=ELLIPSE('',#14488,4.48229757527008,3.00000000000001);
#102=ELLIPSE('',#14489,4.48229757527008,3.00000000000001);
#103=ELLIPSE('',#14490,5.40381254047465,4.);
#104=ELLIPSE('',#14492,3.0291964817471,3.);
#105=ELLIPSE('',#14501,3.0291964817471,3.);
#106=ELLIPSE('',#14540,41.7337220984939,4.);
#107=ELLIPSE('',#14542,41.7337220984932,4.);
#108=ELLIPSE('',#14545,6.01465138848703,6.);
#109=ELLIPSE('',#14546,6.01465138848703,6.);
#110=ELLIPSE('',#14554,6.01465306676114,6.);
#111=ELLIPSE('',#14555,6.01465306676114,6.);
#112=ELLIPSE('',#14564,4.24264068711929,3.);
#113=ELLIPSE('',#14566,4.24264068711928,3.);
#114=ELLIPSE('',#14574,4.48229757527007,3.00000000000001);
#115=ELLIPSE('',#14575,4.48229757527007,3.00000000000001);
#116=ELLIPSE('',#14577,3.0291964817471,3.);
#117=ELLIPSE('',#14585,3.0291964817471,3.);
#118=ELLIPSE('',#14595,3.02919981405969,3.);
#119=ELLIPSE('',#14603,3.02919981405969,3.);
#120=ELLIPSE('',#14610,3.02919981405969,3.);
#121=ELLIPSE('',#14615,3.02919981405969,3.);
#122=VERTEX_LOOP('',#8937);
#123=VERTEX_LOOP('',#8985);
#124=VERTEX_LOOP('',#8996);
#125=VERTEX_LOOP('',#9064);
#126=VERTEX_LOOP('',#9074);
#127=VERTEX_LOOP('',#9077);
#128=VERTEX_LOOP('',#9080);
#129=VERTEX_LOOP('',#9083);
#130=ORIENTED_CLOSED_SHELL('',*,#12876,.F.);
#131=BREP_WITH_VOIDS('',#12875,(#130));
#132=CONTEXT_DEPENDENT_SHAPE_REPRESENTATION(#154,#29232);
#133=CONTEXT_DEPENDENT_SHAPE_REPRESENTATION(#155,#29235);
#134=CONTEXT_DEPENDENT_SHAPE_REPRESENTATION(#156,#29237);
#135=CONTEXT_DEPENDENT_SHAPE_REPRESENTATION(#157,#29239);
#136=CONTEXT_DEPENDENT_SHAPE_REPRESENTATION(#158,#29240);
#137=CONTEXT_DEPENDENT_SHAPE_REPRESENTATION(#159,#29242);
#138=CONTEXT_DEPENDENT_SHAPE_REPRESENTATION(#160,#29244);
#139=CONTEXT_DEPENDENT_SHAPE_REPRESENTATION(#161,#29246);
#140=CONTEXT_DEPENDENT_SHAPE_REPRESENTATION(#162,#29248);
#141=CONTEXT_DEPENDENT_SHAPE_REPRESENTATION(#163,#29250);
#142=CONTEXT_DEPENDENT_SHAPE_REPRESENTATION(#164,#29252);
#143=NEXT_ASSEMBLY_USAGE_OCCURRENCE('LER10K-R36P1','LER10K-R36P1',
'LER10K-R36P1',#29253,#29254,'');
#144=NEXT_ASSEMBLY_USAGE_OCCURRENCE('TRA20012010','TRA20012010',
'TRA20012010',#29255,#29256,'');
#145=NEXT_ASSEMBLY_USAGE_OCCURRENCE('TRA2001202','TRA2001202',
'TRA2001202',#29255,#29257,'');
#146=NEXT_ASSEMBLY_USAGE_OCCURRENCE('TRA200120','TRA200120','TRA200120',
#29255,#29258,'');
#147=NEXT_ASSEMBLY_USAGE_OCCURRENCE('TRA200120-4N011 (0)',
'TRA200120-4N011 (0)','TRA200120-4N011 (0)',#29253,#29255,'');
#148=NEXT_ASSEMBLY_USAGE_OCCURRENCE('Platte','Platte','Platte',#29253,#29259,
'');
#149=NEXT_ASSEMBLY_USAGE_OCCURRENCE('Distanzring','Distanzring',
'Distanzring',#29253,#29260,'');
#150=NEXT_ASSEMBLY_USAGE_OCCURRENCE('Achse','Achse','Achse',#29253,#29261,
'');
#151=NEXT_ASSEMBLY_USAGE_OCCURRENCE('Montagescheibe','Montagescheibe',
'Montagescheibe',#29253,#29262,'');
#152=NEXT_ASSEMBLY_USAGE_OCCURRENCE('Blumentopfaufnahme',
'Blumentopfaufnahme','Blumentopfaufnahme',#29253,#29263,'');
#153=NEXT_ASSEMBLY_USAGE_OCCURRENCE('Adapter','Adapter','Adapter',#29253,
#29264,'');
#154=(
REPRESENTATION_RELATIONSHIP(' ',' ',#13407,#13408)
REPRESENTATION_RELATIONSHIP_WITH_TRANSFORMATION(#165)
SHAPE_REPRESENTATION_RELATIONSHIP()
);
#155=(
REPRESENTATION_RELATIONSHIP(' ',' ',#13409,#13410)
REPRESENTATION_RELATIONSHIP_WITH_TRANSFORMATION(#166)
SHAPE_REPRESENTATION_RELATIONSHIP()
);
#156=(
REPRESENTATION_RELATIONSHIP(' ',' ',#13411,#13410)
REPRESENTATION_RELATIONSHIP_WITH_TRANSFORMATION(#167)
SHAPE_REPRESENTATION_RELATIONSHIP()
);
#157=(
REPRESENTATION_RELATIONSHIP(' ',' ',#13412,#13410)
REPRESENTATION_RELATIONSHIP_WITH_TRANSFORMATION(#168)
SHAPE_REPRESENTATION_RELATIONSHIP()
);
#158=(
REPRESENTATION_RELATIONSHIP(' ',' ',#13410,#13408)
REPRESENTATION_RELATIONSHIP_WITH_TRANSFORMATION(#169)
SHAPE_REPRESENTATION_RELATIONSHIP()
);
#159=(
REPRESENTATION_RELATIONSHIP(' ',' ',#13413,#13408)
REPRESENTATION_RELATIONSHIP_WITH_TRANSFORMATION(#170)
SHAPE_REPRESENTATION_RELATIONSHIP()
);
#160=(
REPRESENTATION_RELATIONSHIP(' ',' ',#13414,#13408)
REPRESENTATION_RELATIONSHIP_WITH_TRANSFORMATION(#171)
SHAPE_REPRESENTATION_RELATIONSHIP()
);
#161=(
REPRESENTATION_RELATIONSHIP(' ',' ',#13415,#13408)
REPRESENTATION_RELATIONSHIP_WITH_TRANSFORMATION(#172)
SHAPE_REPRESENTATION_RELATIONSHIP()
);
#162=(
REPRESENTATION_RELATIONSHIP(' ',' ',#13416,#13408)
REPRESENTATION_RELATIONSHIP_WITH_TRANSFORMATION(#173)
SHAPE_REPRESENTATION_RELATIONSHIP()
);
#163=(
REPRESENTATION_RELATIONSHIP(' ',' ',#13417,#13408)
REPRESENTATION_RELATIONSHIP_WITH_TRANSFORMATION(#174)
SHAPE_REPRESENTATION_RELATIONSHIP()
);
#164=(
REPRESENTATION_RELATIONSHIP(' ',' ',#13418,#13408)
REPRESENTATION_RELATIONSHIP_WITH_TRANSFORMATION(#175)
SHAPE_REPRESENTATION_RELATIONSHIP()
);
#165=ITEM_DEFINED_TRANSFORMATION(' ',' ',#13419,#14037);
#166=ITEM_DEFINED_TRANSFORMATION(' ',' ',#13419,#14098);
#167=ITEM_DEFINED_TRANSFORMATION(' ',' ',#13419,#14100);
#168=ITEM_DEFINED_TRANSFORMATION(' ',' ',#13419,#14117);
#169=ITEM_DEFINED_TRANSFORMATION(' ',' ',#13419,#14118);
#170=ITEM_DEFINED_TRANSFORMATION(' ',' ',#13419,#14176);
#171=ITEM_DEFINED_TRANSFORMATION(' ',' ',#13419,#14200);
#172=ITEM_DEFINED_TRANSFORMATION(' ',' ',#13419,#14229);
#173=ITEM_DEFINED_TRANSFORMATION(' ',' ',#13419,#14284);
#174=ITEM_DEFINED_TRANSFORMATION(' ',' ',#13419,#14357);
#175=ITEM_DEFINED_TRANSFORMATION(' ',' ',#13419,#14742);
#176=SHAPE_REPRESENTATION_RELATIONSHIP('','',#13407,#186);
#177=SHAPE_REPRESENTATION_RELATIONSHIP('','',#13409,#187);
#178=SHAPE_REPRESENTATION_RELATIONSHIP('','',#13411,#188);
#179=SHAPE_REPRESENTATION_RELATIONSHIP('','',#13412,#189);
#180=SHAPE_REPRESENTATION_RELATIONSHIP('','',#13413,#190);
#181=SHAPE_REPRESENTATION_RELATIONSHIP('','',#13414,#191);
#182=SHAPE_REPRESENTATION_RELATIONSHIP('','',#13415,#192);
#183=SHAPE_REPRESENTATION_RELATIONSHIP('','',#13416,#193);
#184=SHAPE_REPRESENTATION_RELATIONSHIP('','',#13417,#194);
#185=SHAPE_REPRESENTATION_RELATIONSHIP('','',#13418,#195);
#186=ADVANCED_BREP_SHAPE_REPRESENTATION('',(#13386),#29204);
#187=ADVANCED_BREP_SHAPE_REPRESENTATION('',(#131),#29206);
#188=ADVANCED_BREP_SHAPE_REPRESENTATION('',(#13387),#29207);
#189=ADVANCED_BREP_SHAPE_REPRESENTATION('',(#13388),#29208);
#190=ADVANCED_BREP_SHAPE_REPRESENTATION('',(#13389),#29209);
#191=ADVANCED_BREP_SHAPE_REPRESENTATION('',(#13390),#29210);
#192=ADVANCED_BREP_SHAPE_REPRESENTATION('',(#13391),#29211);
#193=ADVANCED_BREP_SHAPE_REPRESENTATION('',(#13392),#29212);
#194=ADVANCED_BREP_SHAPE_REPRESENTATION('',(#13393),#29213);
#195=ADVANCED_BREP_SHAPE_REPRESENTATION('',(#13394),#29214);
#196=B_SPLINE_CURVE_WITH_KNOTS('',3,(#18856,#18857,#18858,#18859,#18860,
#18861,#18862),.UNSPECIFIED.,.F.,.F.,(4,1,1,1,4),(0.,0.25,0.5,0.75,1.),
 .UNSPECIFIED.);
#197=B_SPLINE_CURVE_WITH_KNOTS('',3,(#18865,#18866,#18867,#18868),
 .UNSPECIFIED.,.F.,.F.,(4,4),(0.,1.),.UNSPECIFIED.);
#198=B_SPLINE_CURVE_WITH_KNOTS('',3,(#18870,#18871,#18872,#18873,#18874,
#18875,#18876),.UNSPECIFIED.,.F.,.F.,(4,1,1,1,4),(0.,0.25,0.5,0.75,1.),
 .UNSPECIFIED.);
#199=B_SPLINE_CURVE_WITH_KNOTS('',3,(#18878,#18879,#18880,#18881),
 .UNSPECIFIED.,.F.,.F.,(4,4),(0.,1.),.UNSPECIFIED.);
#200=B_SPLINE_CURVE_WITH_KNOTS('',3,(#18918,#18919,#18920,#18921,#18922,
#18923,#18924),.UNSPECIFIED.,.F.,.F.,(4,1,1,1,4),(0.,0.25,0.5,0.75,1.),
 .UNSPECIFIED.);
#201=B_SPLINE_CURVE_WITH_KNOTS('',3,(#18927,#18928,#18929,#18930),
 .UNSPECIFIED.,.F.,.F.,(4,4),(0.,1.),.UNSPECIFIED.);
#202=B_SPLINE_CURVE_WITH_KNOTS('',3,(#18932,#18933,#18934,#18935,#18936,
#18937,#18938),.UNSPECIFIED.,.F.,.F.,(4,1,1,1,4),(0.,0.25,0.5,0.75,1.),
 .UNSPECIFIED.);
#203=B_SPLINE_CURVE_WITH_KNOTS('',3,(#18940,#18941,#18942,#18943),
 .UNSPECIFIED.,.F.,.F.,(4,4),(0.,1.),.UNSPECIFIED.);
#204=B_SPLINE_CURVE_WITH_KNOTS('',3,(#18945,#18946,#18947,#18948,#18949,
#18950,#18951),.UNSPECIFIED.,.F.,.F.,(4,1,1,1,4),(0.,0.25,0.5,0.75,1.),
 .UNSPECIFIED.);
#205=B_SPLINE_CURVE_WITH_KNOTS('',3,(#18957,#18958,#18959,#18960,#18961,
#18962,#18963),.UNSPECIFIED.,.F.,.F.,(4,1,1,1,4),(0.,0.25,0.5,0.75,1.),
 .UNSPECIFIED.);
#206=B_SPLINE_CURVE_WITH_KNOTS('',3,(#19038,#19039,#19040,#19041,#19042,
#19043,#19044),.UNSPECIFIED.,.F.,.F.,(4,1,1,1,4),(0.,0.25,0.5,0.75,1.),
 .UNSPECIFIED.);
#207=B_SPLINE_CURVE_WITH_KNOTS('',3,(#19047,#19048,#19049,#19050),
 .UNSPECIFIED.,.F.,.F.,(4,4),(0.,1.),.UNSPECIFIED.);
#208=B_SPLINE_CURVE_WITH_KNOTS('',3,(#19052,#19053,#19054,#19055,#19056,
#19057,#19058),.UNSPECIFIED.,.F.,.F.,(4,1,1,1,4),(0.,0.25,0.5,0.75,1.),
 .UNSPECIFIED.);
#209=B_SPLINE_CURVE_WITH_KNOTS('',3,(#19060,#19061,#19062,#19063),
 .UNSPECIFIED.,.F.,.F.,(4,4),(0.,1.),.UNSPECIFIED.);
#210=B_SPLINE_CURVE_WITH_KNOTS('',3,(#19100,#19101,#19102,#19103,#19104,
#19105,#19106),.UNSPECIFIED.,.F.,.F.,(4,1,1,1,4),(0.,0.25,0.5,0.75,1.),
 .UNSPECIFIED.);
#211=B_SPLINE_CURVE_WITH_KNOTS('',3,(#19109,#19110,#19111,#19112),
 .UNSPECIFIED.,.F.,.F.,(4,4),(0.,1.),.UNSPECIFIED.);
#212=B_SPLINE_CURVE_WITH_KNOTS('',3,(#19114,#19115,#19116,#19117,#19118,
#19119,#19120),.UNSPECIFIED.,.F.,.F.,(4,1,1,1,4),(0.,0.25,0.5,0.75,1.),
 .UNSPECIFIED.);
#213=B_SPLINE_CURVE_WITH_KNOTS('',3,(#19122,#19123,#19124,#19125),
 .UNSPECIFIED.,.F.,.F.,(4,4),(0.,1.),.UNSPECIFIED.);
#214=B_SPLINE_CURVE_WITH_KNOTS('',3,(#19127,#19128,#19129,#19130,#19131,
#19132,#19133),.UNSPECIFIED.,.F.,.F.,(4,1,1,1,4),(0.,0.25,0.5,0.75,1.),
 .UNSPECIFIED.);
#215=B_SPLINE_CURVE_WITH_KNOTS('',3,(#19139,#19140,#19141,#19142,#19143,
#19144,#19145),.UNSPECIFIED.,.F.,.F.,(4,1,1,1,4),(0.,0.25,0.5,0.75,1.),
 .UNSPECIFIED.);
#216=B_SPLINE_CURVE_WITH_KNOTS('',3,(#19154,#19155,#19156,#19157,#19158,
#19159,#19160,#19161,#19162,#19163,#19164,#19165,#19166,#19167,#19168,#19169,
#19170,#19171,#19172,#19173,#19174,#19175,#19176,#19177,#19178,#19179,#19180,
#19181,#19182,#19183,#19184,#19185,#19186,#19187,#19188,#19189),
 .UNSPECIFIED.,.F.,.F.,(4,1,1,2,2,1,1,2,2,2,1,1,2,2,2,1,1,2,1,2,2,1,4),
(0.,0.0625000000000118,0.125000000000024,0.187500000000036,0.218750000000037,
0.250000000000038,0.312500000000036,0.375000000000034,0.406250000000033,
0.437500000000032,0.500000000000031,0.562500000000029,0.625000000000027,
0.640625000000027,0.656250000000026,0.687500000000024,0.750000000000022,
0.812500000000019,0.843750000000017,0.859375000000015,0.875000000000014,
0.937500000000007,1.),.UNSPECIFIED.);
#217=B_SPLINE_CURVE_WITH_KNOTS('',3,(#19193,#19194,#19195,#19196,#19197,
#19198,#19199,#19200,#19201,#19202,#19203,#19204,#19205,#19206,#19207,#19208,
#19209,#19210,#19211,#19212,#19213,#19214,#19215,#19216,#19217,#19218,#19219,
#19220,#19221,#19222,#19223,#19224,#19225,#19226,#19227,#19228),
 .UNSPECIFIED.,.F.,.F.,(4,1,1,2,2,2,1,1,2,2,2,1,1,2,2,1,1,2,2,2,1,1,4),
(0.,0.0624999999999859,0.124999999999972,0.187499999999958,0.203124999999955,
0.218749999999952,0.249999999999951,0.312499999999945,0.374999999999938,
0.406249999999936,0.437499999999933,0.49999999999992,0.562499999999908,
0.624999999999895,0.656249999999891,0.687499999999887,0.749999999999892,
0.812499999999898,0.8437499999999,0.859374999999904,0.874999999999908,0.937499999999954,
1.),.UNSPECIFIED.);
#218=B_SPLINE_CURVE_WITH_KNOTS('',3,(#19449,#19450,#19451,#19452,#19453,
#19454,#19455),.UNSPECIFIED.,.F.,.F.,(4,1,1,1,4),(0.,0.25,0.5,0.75,1.),
 .UNSPECIFIED.);
#219=B_SPLINE_CURVE_WITH_KNOTS('',5,(#19456,#19457,#19458,#19459,#19460,
#19461),.UNSPECIFIED.,.F.,.F.,(6,6),(0.,0.0006),.UNSPECIFIED.);
#220=B_SPLINE_CURVE_WITH_KNOTS('',5,(#19464,#19465,#19466,#19467,#19468,
#19469,#19470,#19471,#19472),.UNSPECIFIED.,.F.,.F.,(6,3,6),(6.93889390390723E-18,
0.00092563995849866,0.00114535712737468),.UNSPECIFIED.);
#221=B_SPLINE_CURVE_WITH_KNOTS('',5,(#19474,#19475,#19476,#19477,#19478,
#19479,#19480,#19481,#19482),.UNSPECIFIED.,.F.,.F.,(6,3,6),(0.,0.000236963611996306,
0.00114435328675092),.UNSPECIFIED.);
#222=B_SPLINE_CURVE_WITH_KNOTS('',5,(#19484,#19485,#19486,#19487,#19488,
#19489),.UNSPECIFIED.,.F.,.F.,(6,6),(0.,0.00060000000000001),
 .UNSPECIFIED.);
#223=B_SPLINE_CURVE_WITH_KNOTS('',5,(#19491,#19492,#19493,#19494,#19495,
#19496,#19497,#19498,#19499),.UNSPECIFIED.,.F.,.F.,(6,3,6),(3.46944695195361E-18,
0.000907389673494875,0.0011443532851622),.UNSPECIFIED.);
#224=B_SPLINE_CURVE_WITH_KNOTS('',5,(#19501,#19502,#19503,#19504,#19505,
#19506,#19507,#19508,#19509),.UNSPECIFIED.,.F.,.F.,(6,3,6),(6.93889390390723E-18,
0.000219725922204252,0.00114535713273201),.UNSPECIFIED.);
#225=B_SPLINE_CURVE_WITH_KNOTS('',5,(#19511,#19512,#19513,#19514,#19515,
#19516),.UNSPECIFIED.,.F.,.F.,(6,6),(3.46944695195361E-18,0.000599999999999996),
 .UNSPECIFIED.);
#226=B_SPLINE_CURVE_WITH_KNOTS('',5,(#19518,#19519,#19520,#19521,#19522,
#19523,#19524,#19525,#19526),.UNSPECIFIED.,.F.,.F.,(6,3,6),(0.,0.00092563120847523,
0.00114535713019225),.UNSPECIFIED.);
#227=B_SPLINE_CURVE_WITH_KNOTS('',5,(#19528,#19529,#19530,#19531,#19532,
#19533,#19534,#19535,#19536),.UNSPECIFIED.,.F.,.F.,(6,3,6),(3.46944695195361E-18,
0.000236972645178241,0.00114435328974091),.UNSPECIFIED.);
#228=B_SPLINE_CURVE_WITH_KNOTS('',5,(#19538,#19539,#19540,#19541,#19542,
#19543),.UNSPECIFIED.,.F.,.F.,(6,6),(0.,0.000600000000000003),
 .UNSPECIFIED.);
#229=B_SPLINE_CURVE_WITH_KNOTS('',5,(#19545,#19546,#19547,#19548,#19549,
#19550,#19551,#19552,#19553),.UNSPECIFIED.,.F.,.F.,(6,3,6),(3.46944695195361E-18,
0.000907380644363556,0.00114435328948978),.UNSPECIFIED.);
#230=B_SPLINE_CURVE_WITH_KNOTS('',5,(#19555,#19556,#19557,#19558,#19559,
#19560,#19561,#19562,#19563),.UNSPECIFIED.,.F.,.F.,(6,3,6),(0.,0.000219717169060548,
0.00114535712833665),.UNSPECIFIED.);
#231=B_SPLINE_CURVE_WITH_KNOTS('',3,(#19708,#19709,#19710,#19711,#19712,
#19713,#19714),.UNSPECIFIED.,.F.,.F.,(4,1,1,1,4),(0.,0.25,0.5,0.75,1.),
 .UNSPECIFIED.);
#232=B_SPLINE_CURVE_WITH_KNOTS('',5,(#19715,#19716,#19717,#19718,#19719,
#19720,#19721,#19722,#19723),.UNSPECIFIED.,.F.,.F.,(6,3,6),(0.,0.000925639958542049,
0.0011453571273798),.UNSPECIFIED.);
#233=B_SPLINE_CURVE_WITH_KNOTS('',5,(#19726,#19727,#19728,#19729,#19730,
#19731,#19732,#19733,#19734),.UNSPECIFIED.,.F.,.F.,(6,3,6),(0.,0.000236963614219859,
0.00114435328680256),.UNSPECIFIED.);
#234=B_SPLINE_CURVE_WITH_KNOTS('',5,(#19736,#19737,#19738,#19739,#19740,
#19741),.UNSPECIFIED.,.F.,.F.,(6,6),(8.67361737988404E-19,0.000600000000000002),
 .UNSPECIFIED.);
#235=B_SPLINE_CURVE_WITH_KNOTS('',5,(#19743,#19744,#19745,#19746,#19747,
#19748,#19749,#19750,#19751),.UNSPECIFIED.,.F.,.F.,(6,3,6),(0.,0.000907389671322513,
0.00114435328521328),.UNSPECIFIED.);
#236=B_SPLINE_CURVE_WITH_KNOTS('',5,(#19753,#19754,#19755,#19756,#19757,
#19758,#19759,#19760,#19761),.UNSPECIFIED.,.F.,.F.,(6,3,6),(8.67361737988403E-19,
0.000219725922261582,0.00114535713274038),.UNSPECIFIED.);
#237=B_SPLINE_CURVE_WITH_KNOTS('',5,(#19763,#19764,#19765,#19766,#19767,
#19768),.UNSPECIFIED.,.F.,.F.,(6,6),(0.,0.000600000000000003),
 .UNSPECIFIED.);
#238=B_SPLINE_CURVE_WITH_KNOTS('',5,(#19770,#19771,#19772,#19773,#19774,
#19775,#19776,#19777,#19778),.UNSPECIFIED.,.F.,.F.,(6,3,6),(8.67361737988404E-19,
0.00092563120844116,0.00114535713021905),.UNSPECIFIED.);
#239=B_SPLINE_CURVE_WITH_KNOTS('',5,(#19780,#19781,#19782,#19783,#19784,
#19785,#19786,#19787,#19788),.UNSPECIFIED.,.F.,.F.,(6,3,6),(0.,0.000236972643707748,
0.00114435328967822),.UNSPECIFIED.);
#240=B_SPLINE_CURVE_WITH_KNOTS('',5,(#19790,#19791,#19792,#19793,#19794,
#19795),.UNSPECIFIED.,.F.,.F.,(6,6),(8.67361737988403E-19,0.000599999999999999),
 .UNSPECIFIED.);
#241=B_SPLINE_CURVE_WITH_KNOTS('',5,(#19797,#19798,#19799,#19800,#19801,
#19802,#19803,#19804,#19805),.UNSPECIFIED.,.F.,.F.,(6,3,6),(6.93889390390723E-18,
0.000907380645771779,0.00114435328942763),.UNSPECIFIED.);
#242=B_SPLINE_CURVE_WITH_KNOTS('',5,(#19807,#19808,#19809,#19810,#19811,
#19812,#19813,#19814,#19815),.UNSPECIFIED.,.F.,.F.,(6,3,6),(8.67361737988404E-19,
0.000219717169025839,0.00114535712836027),.UNSPECIFIED.);
#243=B_SPLINE_CURVE_WITH_KNOTS('',5,(#19817,#19818,#19819,#19820,#19821,
#19822),.UNSPECIFIED.,.F.,.F.,(6,6),(0.,0.000600000000000003),
 .UNSPECIFIED.);
#244=B_SPLINE_CURVE_WITH_KNOTS('',3,(#19824,#19825,#19826,#19827,#19828,
#19829,#19830,#19831,#19832,#19833,#19834,#19835,#19836,#19837,#19838,#19839,
#19840,#19841,#19842,#19843,#19844,#19845,#19846,#19847,#19848,#19849,#19850,
#19851,#19852,#19853,#19854,#19855,#19856,#19857,#19858,#19859),
 .UNSPECIFIED.,.F.,.F.,(4,1,1,2,2,1,1,2,2,2,1,1,2,2,2,1,1,2,1,2,2,1,4),
(0.,0.0625000000000069,0.125000000000014,0.187500000000021,0.218750000000022,
0.250000000000023,0.312500000000025,0.375000000000027,0.406250000000022,
0.437500000000017,0.500000000000019,0.56250000000002,0.625000000000021,
0.640625000000021,0.656250000000021,0.687500000000019,0.750000000000013,
0.812500000000008,0.843750000000006,0.859375000000005,0.875000000000005,
0.937500000000002,1.),.UNSPECIFIED.);
#245=B_SPLINE_CURVE_WITH_KNOTS('',3,(#19863,#19864,#19865,#19866,#19867,
#19868,#19869,#19870,#19871,#19872,#19873,#19874,#19875,#19876,#19877,#19878,
#19879,#19880,#19881,#19882,#19883,#19884,#19885,#19886,#19887,#19888,#19889,
#19890,#19891,#19892,#19893,#19894,#19895,#19896,#19897,#19898),
 .UNSPECIFIED.,.F.,.F.,(4,1,1,2,2,2,1,1,2,2,2,1,1,2,2,1,1,2,2,2,1,1,4),
(0.,0.0625000000000149,0.12500000000003,0.187500000000045,0.203125000000047,
0.21875000000005,0.250000000000054,0.312500000000057,0.37500000000006,0.406250000000059,
0.437500000000058,0.500000000000062,0.562500000000065,0.625000000000069,
0.656250000000067,0.687500000000065,0.750000000000054,0.812500000000043,
0.843750000000039,0.859375000000037,0.875000000000035,0.937500000000018,
1.),.UNSPECIFIED.);
#246=B_SPLINE_CURVE_WITH_KNOTS('',3,(#19900,#19901,#19902,#19903,#19904,
#19905,#19906,#19907,#19908,#19909,#19910,#19911,#19912,#19913,#19914,#19915,
#19916,#19917,#19918,#19919,#19920,#19921,#19922,#19923,#19924,#19925,#19926,
#19927,#19928,#19929,#19930,#19931,#19932,#19933,#19934,#19935),
 .UNSPECIFIED.,.F.,.F.,(4,1,1,2,2,1,1,2,2,2,1,1,2,2,2,1,1,2,1,2,2,1,4),
(0.,0.0625000000000117,0.125000000000023,0.187500000000035,0.218750000000036,
0.250000000000037,0.312500000000035,0.375000000000033,0.406250000000033,
0.437500000000032,0.50000000000003,0.562500000000028,0.625000000000026,
0.640625000000026,0.656250000000025,0.687500000000023,0.75000000000002,
0.812500000000018,0.843750000000016,0.859375000000014,0.875000000000013,
0.937500000000006,1.),.UNSPECIFIED.);
#247=B_SPLINE_CURVE_WITH_KNOTS('',3,(#19939,#19940,#19941,#19942,#19943,
#19944,#19945,#19946,#19947,#19948,#19949,#19950,#19951,#19952,#19953,#19954,
#19955,#19956,#19957,#19958,#19959,#19960,#19961,#19962,#19963,#19964,#19965,
#19966,#19967,#19968,#19969,#19970,#19971,#19972,#19973,#19974),
 .UNSPECIFIED.,.F.,.F.,(4,1,1,2,2,2,1,1,2,2,2,1,1,2,2,1,1,2,2,2,1,1,4),
(0.,0.0624999999999859,0.124999999999972,0.187499999999958,0.203124999999955,
0.218749999999952,0.249999999999951,0.312499999999945,0.374999999999938,
0.406249999999936,0.437499999999933,0.49999999999992,0.562499999999908,
0.624999999999895,0.656249999999891,0.687499999999887,0.749999999999892,
0.812499999999898,0.8437499999999,0.859374999999904,0.874999999999908,0.937499999999954,
1.),.UNSPECIFIED.);
#248=B_SPLINE_CURVE_WITH_KNOTS('',3,(#19976,#19977,#19978,#19979,#19980,
#19981,#19982,#19983,#19984,#19985,#19986,#19987,#19988,#19989,#19990,#19991,
#19992,#19993,#19994,#19995,#19996,#19997,#19998,#19999,#20000,#20001,#20002,
#20003,#20004,#20005,#20006,#20007,#20008,#20009,#20010,#20011),
 .UNSPECIFIED.,.F.,.F.,(4,1,1,2,2,1,1,2,2,2,1,1,2,2,2,1,1,2,1,2,2,1,4),
(0.,0.0625000000000066,0.125000000000013,0.18750000000002,0.218750000000021,
0.250000000000022,0.312500000000024,0.375000000000025,0.406250000000021,
0.437500000000016,0.500000000000017,0.562500000000018,0.625000000000019,
0.640625000000019,0.656250000000019,0.687500000000017,0.750000000000012,
0.812500000000007,0.843750000000005,0.859375000000004,0.875000000000004,
0.937500000000002,1.),.UNSPECIFIED.);
#249=B_SPLINE_CURVE_WITH_KNOTS('',3,(#20015,#20016,#20017,#20018,#20019,
#20020,#20021,#20022,#20023,#20024,#20025,#20026,#20027,#20028,#20029,#20030,
#20031,#20032,#20033,#20034,#20035,#20036,#20037,#20038,#20039,#20040,#20041,
#20042,#20043,#20044,#20045,#20046,#20047,#20048,#20049,#20050),
 .UNSPECIFIED.,.F.,.F.,(4,1,1,2,2,2,1,1,2,2,2,1,1,2,2,1,1,2,2,2,1,1,4),
(0.,0.0625000000000143,0.125000000000029,0.187500000000043,0.203125000000045,
0.218750000000048,0.250000000000052,0.312500000000055,0.375000000000058,
0.406250000000057,0.437500000000057,0.50000000000006,0.562500000000064,
0.625000000000068,0.656250000000066,0.687500000000064,0.750000000000053,
0.812500000000042,0.843750000000039,0.859375000000037,0.875000000000035,
0.937500000000017,1.),.UNSPECIFIED.);
#250=B_SPLINE_CURVE_WITH_KNOTS('',3,(#20109,#20110,#20111,#20112,#20113,
#20114,#20115,#20116,#20117,#20118,#20119,#20120,#20121,#20122,#20123,#20124,
#20125,#20126,#20127,#20128,#20129,#20130,#20131,#20132,#20133,#20134,#20135),
 .UNSPECIFIED.,.F.,.F.,(4,1,1,1,1,1,1,1,1,1,1,1,1,1,1,1,1,1,1,1,1,1,1,1,
4),(0.,0.0524914239297423,0.103144524359977,0.151395163994841,0.198029870296508,
0.242871696711638,0.286304230834309,0.327848224086887,0.368393262717664,
0.407849784287891,0.446834483755546,0.48516212833592,0.52358432583956,0.561611910562314,
0.599928734237735,0.63850442187544,0.677797703433181,0.717296241943443,
0.756610624815215,0.796072400949532,0.835889860698808,0.87571643214399,
0.916265305969424,0.95776060971759,1.),.UNSPECIFIED.);
#251=B_SPLINE_CURVE_WITH_KNOTS('',3,(#20140,#20141,#20142,#20143,#20144,
#20145,#20146,#20147,#20148,#20149,#20150,#20151,#20152,#20153,#20154),
 .UNSPECIFIED.,.F.,.F.,(4,1,1,1,1,1,1,1,1,1,1,1,4),(0.,0.0938051278846062,
0.180204701942308,0.260387222559852,0.335096017010495,0.40706613153788,
0.481428367814989,0.559258085114833,0.642689625234403,0.728560893709953,
0.815960560447563,0.906026457157004,1.),.UNSPECIFIED.);
#252=B_SPLINE_CURVE_WITH_KNOTS('',3,(#20156,#20157,#20158,#20159,#20160,
#20161,#20162,#20163,#20164,#20165,#20166,#20167,#20168,#20169,#20170),
 .UNSPECIFIED.,.F.,.F.,(4,1,1,1,1,1,1,1,1,1,1,1,4),(0.,0.105606582449131,
0.205294502030293,0.301000304291558,0.393075303086092,0.480487326622714,
0.562940106045199,0.641094374073184,0.717765657027269,0.791811712478034,
0.862548757549109,0.931762181133736,1.),.UNSPECIFIED.);
#253=B_SPLINE_CURVE_WITH_KNOTS('',3,(#20172,#20173,#20174,#20175,#20176,
#20177,#20178,#20179,#20180,#20181,#20182),.UNSPECIFIED.,.F.,.F.,(4,1,1,
1,1,1,1,1,4),(0.,0.117798790079447,0.230474087244907,0.339753659843575,
0.450565376873861,0.566913891702492,0.696871496184064,0.839395726215734,
1.),.UNSPECIFIED.);
#254=B_SPLINE_CURVE_WITH_KNOTS('',3,(#20184,#20185,#20186,#20187,#20188,
#20189,#20190,#20191,#20192,#20193,#20194,#20195,#20196,#20197,#20198,#20199,
#20200,#20201,#20202),.UNSPECIFIED.,.F.,.F.,(4,1,1,1,1,1,1,1,1,1,1,1,1,
1,1,1,4),(0.,0.0312002304346097,0.0704869884929099,0.117215278142655,0.171576182943292,
0.233596281763287,0.303964866966725,0.381629677903071,0.467120586652649,
0.553810077406797,0.634549470343512,0.710035579324175,0.779091559226345,
0.842965044994847,0.90100082836974,0.953246077715497,1.),.UNSPECIFIED.);
#255=B_SPLINE_CURVE_WITH_KNOTS('',3,(#20204,#20205,#20206,#20207,#20208,
#20209,#20210,#20211,#20212,#20213,#20214),.UNSPECIFIED.,.F.,.F.,(4,1,1,
1,1,1,1,1,4),(0.,0.144844236360857,0.279587072107655,0.405980512391899,
0.527120745399086,0.645044243027267,0.76182128764689,0.878909472644928,
1.),.UNSPECIFIED.);
#256=B_SPLINE_CURVE_WITH_KNOTS('',3,(#20216,#20217,#20218,#20219,#20220,
#20221,#20222,#20223,#20224,#20225,#20226,#20227,#20228,#20229,#20230,#20231,
#20232,#20233,#20234),.UNSPECIFIED.,.F.,.F.,(4,1,1,1,1,1,1,1,1,1,1,1,1,
1,1,1,4),(0.,0.0750066687427177,0.149187719836263,0.223697700926332,0.300653758361517,
0.339818069505027,0.379174036932802,0.418355051056554,0.458190231291586,
0.498393279606465,0.540021564536846,0.582178923864419,0.6261611767732,0.715832012924208,
0.807355315223473,0.90161943354117,1.),.UNSPECIFIED.);
#257=B_SPLINE_CURVE_WITH_KNOTS('',3,(#20236,#20237,#20238,#20239,#20240,
#20241,#20242,#20243,#20244,#20245,#20246,#20247,#20248,#20249,#20250,#20251,
#20252,#20253,#20254),.UNSPECIFIED.,.F.,.F.,(4,1,1,1,1,1,1,1,1,1,1,1,1,
1,1,1,4),(0.,0.100485472733222,0.195290393634169,0.286105875831,0.373014382363129,
0.415061526850878,0.456091783569606,0.495982992956345,0.535614438701933,
0.574139451623821,0.612575611812564,0.651141280489242,0.689577440677985,
0.766124757339613,0.842383056853738,0.919927940394537,1.),.UNSPECIFIED.);
#258=B_SPLINE_CURVE_WITH_KNOTS('',3,(#20258,#20259,#20260,#20261,#20262,
#20263,#20264,#20265,#20266,#20267,#20268,#20269,#20270,#20271,#20272,#20273,
#20274,#20275,#20276),.UNSPECIFIED.,.F.,.F.,(4,1,1,1,1,1,1,1,1,1,1,1,1,
1,1,1,4),(0.,0.067162327216062,0.131551931013176,0.192700494974383,0.251227359986433,
0.307684197053131,0.363038640104238,0.417718860263809,0.472250482979664,
0.527824373130619,0.585187619067685,0.645020319406241,0.707922524475782,
0.774411231057109,0.844924592418954,0.920395463896563,1.),.UNSPECIFIED.);
#259=B_SPLINE_CURVE_WITH_KNOTS('',3,(#20278,#20279,#20280,#20281,#20282,
#20283,#20284,#20285,#20286,#20287,#20288,#20289,#20290,#20291,#20292,#20293,
#20294,#20295,#20296),.UNSPECIFIED.,.F.,.F.,(4,1,1,1,1,1,1,1,1,1,1,1,1,
1,1,1,4),(0.,0.0915402491795627,0.17719940921016,0.257190561361414,0.331304127069495,
0.400720174653961,0.465140951123638,0.526509066779039,0.584997356289003,
0.64097061117878,0.69508588332695,0.746440275402125,0.796967441020694,0.847311545100181,
0.897405800967072,0.947632206975415,1.),.UNSPECIFIED.);
#260=B_SPLINE_CURVE_WITH_KNOTS('',3,(#20298,#20299,#20300,#20301,#20302,
#20303,#20304),.UNSPECIFIED.,.F.,.F.,(4,1,1,1,4),(0.,0.262741230528271,
0.509956502943234,0.75332671842045,1.),.UNSPECIFIED.);
#261=B_SPLINE_CURVE_WITH_KNOTS('',3,(#20306,#20307,#20308,#20309,#20310,
#20311,#20312,#20313,#20314,#20315,#20316,#20317,#20318,#20319,#20320,#20321,
#20322,#20323,#20324),.UNSPECIFIED.,.F.,.F.,(4,1,1,1,1,1,1,1,1,1,1,1,1,
1,1,1,4),(0.,0.0327432285933742,0.0724096284093016,0.119611523646169,0.174672970477195,
0.237345165307225,0.308352514427106,0.387630170435516,0.475248651527815,
0.563332177798333,0.645136104526361,0.72020243817505,0.789134089599802,
0.851497026573293,0.907330575104508,0.956968668724313,1.),.UNSPECIFIED.);
#262=B_SPLINE_CURVE_WITH_KNOTS('',3,(#20326,#20327,#20328,#20329,#20330,
#20331,#20332,#20333,#20334,#20335,#20336,#20337,#20338,#20339,#20340),
 .UNSPECIFIED.,.F.,.F.,(4,1,1,1,1,1,1,1,1,1,1,1,4),(0.,0.0749447742392468,
0.147104032366176,0.216403345822064,0.282553508335322,0.347237015393052,
0.409396030239853,0.469411828790864,0.528972955652796,0.64457310370956,
0.759875464459242,0.877695206446325,1.),.UNSPECIFIED.);
#263=B_SPLINE_CURVE_WITH_KNOTS('',3,(#20342,#20343,#20344,#20345,#20346,
#20347,#20348,#20349,#20350,#20351,#20352,#20353,#20354,#20355,#20356,#20357,
#20358,#20359,#20360),.UNSPECIFIED.,.F.,.F.,(4,1,1,1,1,1,1,1,1,1,1,1,1,
1,1,1,4),(0.,0.0748159666505561,0.148534560513919,0.223872327296384,0.301297120935124,
0.340893629019757,0.38034006206544,0.420126588728465,0.459949907082966,
0.500831155556218,0.541907175597109,0.584438794153051,0.628080171330607,
0.717266679907061,0.807860006421867,0.901924655836345,1.),.UNSPECIFIED.);
#264=B_SPLINE_CURVE_WITH_KNOTS('',3,(#20393,#20394,#20395,#20396,#20397,
#20398,#20399,#20400,#20401,#20402,#20403,#20404,#20405,#20406,#20407,#20408,
#20409,#20410,#20411,#20412,#20413,#20414,#20415,#20416,#20417,#20418,#20419),
 .UNSPECIFIED.,.F.,.F.,(4,1,1,1,1,1,1,1,1,1,1,1,1,1,1,1,1,1,1,1,1,1,1,1,
4),(0.,0.0446984804579252,0.0885364955530204,0.131413486103634,0.1738196996554,
0.215721678716293,0.257255681522851,0.298622823225097,0.34038042491615,
0.38202394674439,0.42296560480482,0.46362943122129,0.504046084130162,0.544423483370904,
0.58495017728587,0.626252836471543,0.667968402468032,0.709933139189369,
0.751373619721047,0.792611695561245,0.833942935362473,0.875003910329024,
0.916442762519061,0.957905219403828,1.),.UNSPECIFIED.);
#265=B_SPLINE_CURVE_WITH_KNOTS('',3,(#20422,#20423,#20424,#20425,#20426,
#20427,#20428,#20429,#20430,#20431,#20432,#20433,#20434,#20435,#20436,#20437,
#20438,#20439,#20440),.UNSPECIFIED.,.F.,.F.,(4,1,1,1,1,1,1,1,1,1,1,1,1,
1,1,1,4),(0.,0.0752245959663771,0.146571310328907,0.214495259814138,0.279453407019146,
0.342418255684998,0.403509935020499,0.463774086249115,0.523875440068879,
0.583261423136512,0.641310387173778,0.698904782335547,0.756300915492994,
0.814632118935109,0.874327693149184,0.935784778362606,1.),.UNSPECIFIED.);
#266=B_SPLINE_CURVE_WITH_KNOTS('',3,(#20442,#20443,#20444,#20445,#20446,
#20447,#20448,#20449,#20450,#20451,#20452,#20453,#20454,#20455,#20456,#20457,
#20458,#20459,#20460,#20461,#20462,#20463,#20464,#20465,#20466,#20467,#20468),
 .UNSPECIFIED.,.F.,.F.,(4,1,1,1,1,1,1,1,1,1,1,1,1,1,1,1,1,1,1,1,1,1,1,1,
4),(0.,0.0430962105208303,0.0855812793888147,0.127151154139502,0.167959936492372,
0.20868345225963,0.24901821917552,0.289501712130497,0.330228418645685,0.370599412593702,
0.410669135298652,0.450233830982707,0.489706458270284,0.529297419885241,
0.569064405875313,0.609728048761724,0.650781282812049,0.692528954041613,
0.734236141916439,0.776721210784423,0.819563396098572,0.86335947981893,
0.907844427129512,0.953336692111203,1.),.UNSPECIFIED.);
#267=B_SPLINE_CURVE_WITH_KNOTS('',3,(#20470,#20471,#20472,#20473,#20474,
#20475,#20476,#20477,#20478,#20479,#20480,#20481,#20482,#20483,#20484,#20485,
#20486,#20487,#20488,#20489,#20490,#20491,#20492,#20493,#20494,#20495,#20496),
 .UNSPECIFIED.,.F.,.F.,(4,1,1,1,1,1,1,1,1,1,1,1,1,1,1,1,1,1,1,1,1,1,1,1,
4),(0.,0.0475578552366918,0.0939587433032115,0.139106555865883,0.183619740024678,
0.227448890046421,0.270692824885535,0.313599311211241,0.356247704177514,
0.398351899516373,0.43954078776004,0.480028207120877,0.519869894228128,
0.559637725906594,0.59920298267323,0.639196872142151,0.679436659703797,
0.71978669346536,0.759624281085312,0.799564229654956,0.839202071176476,
0.878707841222047,0.918797174822659,0.959084826830046,1.),.UNSPECIFIED.);
#268=B_SPLINE_CURVE_WITH_KNOTS('',3,(#20537,#20538,#20539,#20540,#20541,
#20542,#20543,#20544,#20545,#20546,#20547,#20548,#20549,#20550,#20551,#20552,
#20553,#20554,#20555,#20556,#20557,#20558,#20559,#20560,#20561,#20562,#20563),
 .UNSPECIFIED.,.F.,.F.,(4,1,1,1,1,1,1,1,1,1,1,1,1,1,1,1,1,1,1,1,1,1,1,1,
4),(0.,0.0447004681181829,0.0885404326102037,0.131461015956081,0.173810993018214,
0.215714835384026,0.257250685132267,0.298965679607661,0.340725138183433,
0.382153617938375,0.423097096599993,0.46359061049875,0.504009060662784,
0.544555868672157,0.584931720773946,0.62623621661387,0.667953637625828,
0.709920240442804,0.751362563757398,0.792602473379945,0.833935551106352,
0.874998351979896,0.916439046880442,0.957903347525375,1.),.UNSPECIFIED.);
#269=B_SPLINE_CURVE_WITH_KNOTS('',3,(#20566,#20567,#20568,#20569,#20570,
#20571,#20572,#20573,#20574,#20575,#20576,#20577,#20578,#20579,#20580,#20581,
#20582,#20583,#20584),.UNSPECIFIED.,.F.,.F.,(4,1,1,1,1,1,1,1,1,1,1,1,1,
1,1,1,4),(0.,0.0752263466908987,0.146574721526852,0.214500251826475,0.279529971653023,
0.342402951588381,0.403496052728809,0.463761606503039,0.523864359079588,
0.583251724254967,0.641302039283135,0.698897774856489,0.756295243811309,
0.814627804812969,0.874324768339998,0.935783283862546,1.),.UNSPECIFIED.);
#270=B_SPLINE_CURVE_WITH_KNOTS('',3,(#20586,#20587,#20588,#20589,#20590,
#20591,#20592,#20593,#20594,#20595,#20596,#20597,#20598,#20599,#20600,#20601,
#20602,#20603,#20604,#20605,#20606,#20607,#20608,#20609,#20610,#20611,#20612),
 .UNSPECIFIED.,.F.,.F.,(4,1,1,1,1,1,1,1,1,1,1,1,1,1,1,1,1,1,1,1,1,1,1,1,
4),(0.,0.0430934971113868,0.0855758910484275,0.126891548799149,0.16794615418637,
0.208423086047612,0.248993799058311,0.289136321631709,0.329860463925387,
0.370443184487334,0.410306383554526,0.449868588179214,0.489518545809134,
0.5289417519982,0.569062421251509,0.609508044407387,0.650558693677481,0.69230373640389,
0.734246725215383,0.776486047335407,0.819572760146686,0.863115413834597,
0.907850229398405,0.953339630111059,1.),.UNSPECIFIED.);
#271=B_SPLINE_CURVE_WITH_KNOTS('',3,(#20614,#20615,#20616,#20617,#20618,
#20619,#20620,#20621,#20622,#20623,#20624,#20625,#20626,#20627,#20628,#20629,
#20630,#20631,#20632,#20633,#20634,#20635,#20636,#20637,#20638,#20639,#20640),
 .UNSPECIFIED.,.F.,.F.,(4,1,1,1,1,1,1,1,1,1,1,1,1,1,1,1,1,1,1,1,1,1,1,1,
4),(0.,0.047562478604294,0.0939678775631054,0.139120079199524,0.183637590736257,
0.227471001637117,0.270719140463277,0.313629797970753,0.356282337028084,
0.398390625553477,0.439583518001508,0.480074873372959,0.519920433715545,
0.559692131449443,0.599295897267603,0.639084841874425,0.679547947365767,
0.720017511711132,0.759858972167886,0.799475934842732,0.839189266250102,
0.878948640208623,0.918789280637582,0.95908084923507,1.),.UNSPECIFIED.);
#272=B_SPLINE_CURVE_WITH_KNOTS('',3,(#20641,#20642,#20643,#20644,#20645,
#20646),.UNSPECIFIED.,.F.,.F.,(4,1,1,4),(0.87858726470437,0.916254246130927,
0.957755030658156,1.),.UNSPECIFIED.);
#273=B_SPLINE_CURVE_WITH_KNOTS('',3,(#20650,#20651,#20652,#20653,#20654),
 .UNSPECIFIED.,.F.,.F.,(4,1,4),(0.,0.0938052597896394,0.154443967939169),
 .UNSPECIFIED.);
#274=B_SPLINE_CURVE_WITH_KNOTS('',3,(#20658,#20659,#20660,#20661,#20662,
#20663),.UNSPECIFIED.,.F.,.F.,(4,1,1,4),(0.853357979028105,0.862687500371657,
0.931762487979838,1.),.UNSPECIFIED.);
#275=B_SPLINE_CURVE_WITH_KNOTS('',3,(#20665,#20666,#20667,#20668,#20669,
#20670,#20671,#20672,#20673,#20674,#20675),.UNSPECIFIED.,.F.,.F.,(4,1,1,
1,1,1,1,1,4),(0.,0.117729928939711,0.230102978410339,0.340737813123018,
0.451484753417267,0.567765254887424,0.696118333563367,0.839489609975761,
1.),.UNSPECIFIED.);
#276=B_SPLINE_CURVE_WITH_KNOTS('',3,(#20677,#20678,#20679,#20680,#20681,
#20682,#20683,#20684,#20685,#20686,#20687,#20688,#20689,#20690,#20691,#20692,
#20693,#20694,#20695),.UNSPECIFIED.,.F.,.F.,(4,1,1,1,1,1,1,1,1,1,1,1,1,
1,1,1,4),(0.,0.0312004291580564,0.0704874374452751,0.117216024721242,0.171577275762474,
0.234124364753253,0.304113541310652,0.382307338768643,0.467798792034967,
0.554488834939983,0.635228742129641,0.710033732455485,0.779090152195503,
0.842964044793025,0.901000197814895,0.953245779926012,1.),.UNSPECIFIED.);
#277=B_SPLINE_CURVE_WITH_KNOTS('',3,(#20697,#20698,#20699,#20700,#20701,
#20702,#20703,#20704,#20705,#20706,#20707),.UNSPECIFIED.,.F.,.F.,(4,1,1,
1,1,1,1,1,4),(0.,0.144831005426309,0.279561532960604,0.406966345412705,
0.528095512750076,0.646008238544195,0.761843044307931,0.878920533774334,
1.),.UNSPECIFIED.);
#278=B_SPLINE_CURVE_WITH_KNOTS('',3,(#20709,#20710,#20711,#20712,#20713,
#20714,#20715,#20716,#20717,#20718,#20719,#20720,#20721,#20722,#20723,#20724,
#20725,#20726,#20727),.UNSPECIFIED.,.F.,.F.,(4,1,1,1,1,1,1,1,1,1,1,1,1,
1,1,1,4),(0.,0.0749922337566507,0.149159008753724,0.223654650444951,0.300752998839905,
0.339909772836449,0.378947354218864,0.418120827981172,0.458253036648489,
0.49844834791209,0.539727393212258,0.582233965539327,0.625839953616222,
0.7154935326714,0.807392389571493,0.901638366819104,1.),.UNSPECIFIED.);
#279=B_SPLINE_CURVE_WITH_KNOTS('',3,(#20729,#20730,#20731,#20732,#20733,
#20734,#20735,#20736,#20737,#20738,#20739,#20740,#20741,#20742,#20743,#20744,
#20745,#20746,#20747),.UNSPECIFIED.,.F.,.F.,(4,1,1,1,1,1,1,1,1,1,1,1,1,
1,1,1,4),(0.,0.100455296128902,0.195605817523195,0.285939670501031,0.372822077702159,
0.414856595090611,0.456052903661535,0.495932133393813,0.5353264366462,0.574088612172388,
0.612243645136508,0.650797732229378,0.689222349726765,0.765931579725167,
0.842381450471549,0.919990236736559,1.),.UNSPECIFIED.);
#280=B_SPLINE_CURVE_WITH_KNOTS('',3,(#20751,#20752,#20753,#20754,#20755,
#20756,#20757,#20758,#20759,#20760,#20761,#20762,#20763,#20764,#20765,#20766,
#20767,#20768,#20769),.UNSPECIFIED.,.F.,.F.,(4,1,1,1,1,1,1,1,1,1,1,1,1,
1,1,1,4),(0.,0.0671339760872069,0.131361294257036,0.192670093116136,0.251172252273576,
0.307605257303345,0.363096582667848,0.418158372419467,0.472666975786136,
0.528217406617174,0.585556437896342,0.645363881150052,0.7080458186868,0.774506458493704,
0.844990054159856,0.920429067235727,1.),.UNSPECIFIED.);
#281=B_SPLINE_CURVE_WITH_KNOTS('',3,(#20771,#20772,#20773,#20774,#20775,
#20776,#20777,#20778,#20779,#20780,#20781,#20782,#20783,#20784,#20785,#20786,
#20787,#20788,#20789),.UNSPECIFIED.,.F.,.F.,(4,1,1,1,1,1,1,1,1,1,1,1,1,
1,1,1,4),(0.,0.0914854895909104,0.17709340811398,0.257036709373119,0.33110594017488,
0.400272238182709,0.465558951642949,0.526546262563114,0.584999564243098,
0.640939335802417,0.694570018956972,0.746852241383271,0.797015616665903,
0.847587422596122,0.897467173054078,0.94766353351025,1.),.UNSPECIFIED.);
#282=B_SPLINE_CURVE_WITH_KNOTS('',3,(#20791,#20792,#20793,#20794,#20795,
#20796,#20797),.UNSPECIFIED.,.F.,.F.,(4,1,1,1,4),(0.,0.262741230528271,
0.509956502943234,0.753326718420447,1.),.UNSPECIFIED.);
#283=B_SPLINE_CURVE_WITH_KNOTS('',3,(#20799,#20800,#20801,#20802,#20803,
#20804,#20805,#20806,#20807,#20808,#20809,#20810,#20811,#20812,#20813,#20814,
#20815,#20816,#20817),.UNSPECIFIED.,.F.,.F.,(4,1,1,1,1,1,1,1,1,1,1,1,1,
1,1,1,4),(0.,0.0327434525811993,0.0724101237445487,0.119612341877184,0.174674165369103,
0.237346788923155,0.308354623785661,0.387632822111692,0.474787013711898,
0.56333634787763,0.645140834204832,0.720207681362591,0.78927490498317,0.851496010703458,
0.907329941177314,0.956968374358279,1.),.UNSPECIFIED.);
#284=B_SPLINE_CURVE_WITH_KNOTS('',3,(#20819,#20820,#20821,#20822,#20823,
#20824,#20825,#20826,#20827,#20828,#20829,#20830,#20831,#20832,#20833,#20834,
#20835,#20836,#20837),.UNSPECIFIED.,.F.,.F.,(4,1,1,1,1,1,1,1,1,1,1,1,1,
1,1,1,4),(0.,0.074933725530307,0.147082345602104,0.216371442629272,0.282882424144447,
0.346666615225922,0.408816466300199,0.46924484963973,0.528416816219711,
0.586988002154487,0.64440491195868,0.702179173876386,0.759759422373362,
0.818483931822665,0.877628876153683,0.938017564908237,1.),.UNSPECIFIED.);
#285=B_SPLINE_CURVE_WITH_KNOTS('',3,(#21042,#21043,#21044,#21045,#21046,
#21047,#21048),.UNSPECIFIED.,.F.,.F.,(4,1,1,1,4),(0.,0.25,0.5,0.75,1.),
 .UNSPECIFIED.);
#286=B_SPLINE_CURVE_WITH_KNOTS('',5,(#21049,#21050,#21051,#21052,#21053,
#21054),.UNSPECIFIED.,.F.,.F.,(6,6),(0.,0.000600000000000003),
 .UNSPECIFIED.);
#287=B_SPLINE_CURVE_WITH_KNOTS('',5,(#21057,#21058,#21059,#21060,#21061,
#21062,#21063,#21064,#21065),.UNSPECIFIED.,.F.,.F.,(6,3,6),(0.,0.000925639957856376,
0.00114535712658144),.UNSPECIFIED.);
#288=B_SPLINE_CURVE_WITH_KNOTS('',5,(#21067,#21068,#21069,#21070,#21071,
#21072,#21073,#21074,#21075),.UNSPECIFIED.,.F.,.F.,(6,3,6),(1.55158384577955E-17,
0.000236972641735674,0.00114435329032216),.UNSPECIFIED.);
#289=B_SPLINE_CURVE_WITH_KNOTS('',5,(#21077,#21078,#21079,#21080,#21081,
#21082),.UNSPECIFIED.,.F.,.F.,(6,6),(0.,0.000600000000000003),
 .UNSPECIFIED.);
#290=B_SPLINE_CURVE_WITH_KNOTS('',5,(#21084,#21085,#21086,#21087,#21088,
#21089,#21090,#21091,#21092),.UNSPECIFIED.,.F.,.F.,(6,3,6),(6.93889390390723E-18,
0.000907380647326837,0.00114435328873355),.UNSPECIFIED.);
#291=B_SPLINE_CURVE_WITH_KNOTS('',5,(#21094,#21095,#21096,#21097,#21098,
#21099,#21100,#21101,#21102),.UNSPECIFIED.,.F.,.F.,(6,3,6),(6.93889390390723E-18,
0.000219725922050162,0.0011453571319384),.UNSPECIFIED.);
#292=B_SPLINE_CURVE_WITH_KNOTS('',5,(#21104,#21105,#21106,#21107,#21108,
#21109),.UNSPECIFIED.,.F.,.F.,(6,6),(1.38777878078145E-17,0.000600000000000017),
 .UNSPECIFIED.);
#293=B_SPLINE_CURVE_WITH_KNOTS('',5,(#21111,#21112,#21113,#21114,#21115,
#21116,#21117,#21118,#21119),.UNSPECIFIED.,.F.,.F.,(6,3,6),(0.,0.000925631209086035,
0.00114535713094576),.UNSPECIFIED.);
#294=B_SPLINE_CURVE_WITH_KNOTS('',5,(#21121,#21122,#21123,#21124,#21125,
#21126,#21127,#21128,#21129),.UNSPECIFIED.,.F.,.F.,(6,3,6),(0.,0.000236963614510094,
0.001144353286184),.UNSPECIFIED.);
#295=B_SPLINE_CURVE_WITH_KNOTS('',5,(#21131,#21132,#21133,#21134,#21135,
#21136),.UNSPECIFIED.,.F.,.F.,(6,6),(6.93889390390723E-18,0.000599999999999996),
 .UNSPECIFIED.);
#296=B_SPLINE_CURVE_WITH_KNOTS('',5,(#21138,#21139,#21140,#21141,#21142,
#21143,#21144,#21145,#21146),.UNSPECIFIED.,.F.,.F.,(6,3,6),(6.93889390390723E-18,
0.000907389671474735,0.00114435328593277),.UNSPECIFIED.);
#297=B_SPLINE_CURVE_WITH_KNOTS('',5,(#21148,#21149,#21150,#21151,#21152,
#21153,#21154,#21155,#21156),.UNSPECIFIED.,.F.,.F.,(6,3,6),(2.19427091786044E-17,
0.000219717169206376,0.00114535712909044),.UNSPECIFIED.);
#298=B_SPLINE_CURVE_WITH_KNOTS('',3,(#21301,#21302,#21303,#21304,#21305,
#21306,#21307),.UNSPECIFIED.,.F.,.F.,(4,1,1,1,4),(0.,0.25,0.5,0.75,1.),
 .UNSPECIFIED.);
#299=B_SPLINE_CURVE_WITH_KNOTS('',5,(#21308,#21309,#21310,#21311,#21312,
#21313),.UNSPECIFIED.,.F.,.F.,(6,6),(0.,0.0006),.UNSPECIFIED.);
#300=B_SPLINE_CURVE_WITH_KNOTS('',5,(#21316,#21317,#21318,#21319,#21320,
#21321,#21322,#21323,#21324),.UNSPECIFIED.,.F.,.F.,(6,3,6),(0.,0.000925639957907426,
0.00114535712659155),.UNSPECIFIED.);
#301=B_SPLINE_CURVE_WITH_KNOTS('',5,(#21326,#21327,#21328,#21329,#21330,
#21331,#21332,#21333,#21334),.UNSPECIFIED.,.F.,.F.,(6,3,6),(0.,0.000236972645708013,
0.00114435329041425),.UNSPECIFIED.);
#302=B_SPLINE_CURVE_WITH_KNOTS('',5,(#21336,#21337,#21338,#21339,#21340,
#21341),.UNSPECIFIED.,.F.,.F.,(6,6),(0.,0.000599999999999999),
 .UNSPECIFIED.);
#303=B_SPLINE_CURVE_WITH_KNOTS('',5,(#21343,#21344,#21345,#21346,#21347,
#21348,#21349,#21350,#21351),.UNSPECIFIED.,.F.,.F.,(6,3,6),(3.46944695195361E-18,
0.000907380643446046,0.00114435328882496),.UNSPECIFIED.);
#304=B_SPLINE_CURVE_WITH_KNOTS('',5,(#21353,#21354,#21355,#21356,#21357,
#21358,#21359,#21360,#21361),.UNSPECIFIED.,.F.,.F.,(6,3,6),(1.73472347597681E-18,
0.000219725922118498,0.00114535713195234),.UNSPECIFIED.);
#305=B_SPLINE_CURVE_WITH_KNOTS('',5,(#21363,#21364,#21365,#21366,#21367,
#21368),.UNSPECIFIED.,.F.,.F.,(6,6),(0.,0.0006),.UNSPECIFIED.);
#306=B_SPLINE_CURVE_WITH_KNOTS('',5,(#21370,#21371,#21372,#21373,#21374,
#21375,#21376,#21377,#21378),.UNSPECIFIED.,.F.,.F.,(6,3,6),(6.07153216591882E-18,
0.000925631209058263,0.00114535713099265),.UNSPECIFIED.);
#307=B_SPLINE_CURVE_WITH_KNOTS('',5,(#21380,#21381,#21382,#21383,#21384,
#21385,#21386,#21387,#21388),.UNSPECIFIED.,.F.,.F.,(6,3,6),(3.46944695195361E-18,
0.000236963611879252,0.00114435328607198),.UNSPECIFIED.);
#308=B_SPLINE_CURVE_WITH_KNOTS('',5,(#21390,#21391,#21392,#21393,#21394,
#21395),.UNSPECIFIED.,.F.,.F.,(6,6),(1.73472347597681E-18,0.0006),
 .UNSPECIFIED.);
#309=B_SPLINE_CURVE_WITH_KNOTS('',5,(#21397,#21398,#21399,#21400,#21401,
#21402,#21403,#21404,#21405),.UNSPECIFIED.,.F.,.F.,(6,3,6),(3.46944695195361E-18,
0.000907389673994051,0.00114435328582142),.UNSPECIFIED.);
#310=B_SPLINE_CURVE_WITH_KNOTS('',5,(#21407,#21408,#21409,#21410,#21411,
#21412,#21413,#21414,#21415),.UNSPECIFIED.,.F.,.F.,(6,3,6),(0.,0.000219717169171771,
0.00114535712913363),.UNSPECIFIED.);
#311=B_SPLINE_CURVE_WITH_KNOTS('',3,(#22023,#22024,#22025,#22026,#22027),
 .UNSPECIFIED.,.F.,.F.,(4,1,4),(0.,0.0938052597896394,0.154443967939174),
 .UNSPECIFIED.);
#312=B_SPLINE_CURVE_WITH_KNOTS('',3,(#22031,#22032,#22033,#22034,#22035,
#22036),.UNSPECIFIED.,.F.,.F.,(4,1,1,4),(0.878587264704372,0.916254246130927,
0.957755030658156,1.),.UNSPECIFIED.);
#313=B_SPLINE_CURVE_WITH_KNOTS('',3,(#22039,#22040,#22041,#22042,#22043,
#22044,#22045,#22046,#22047,#22048,#22049,#22050,#22051,#22052,#22053,#22054,
#22055,#22056,#22057),.UNSPECIFIED.,.F.,.F.,(4,1,1,1,1,1,1,1,1,1,1,1,1,
1,1,1,4),(0.,0.074933725530307,0.147082345602104,0.216371442629272,0.282882424144447,
0.346666615225922,0.408816466300199,0.46924484963973,0.528416816219711,
0.586988002154487,0.64440491195868,0.702179173876386,0.759759422373362,
0.818483931822665,0.877628876153683,0.938017564908237,1.),.UNSPECIFIED.);
#314=B_SPLINE_CURVE_WITH_KNOTS('',3,(#22059,#22060,#22061,#22062,#22063,
#22064,#22065,#22066,#22067,#22068,#22069,#22070,#22071,#22072,#22073,#22074,
#22075,#22076,#22077),.UNSPECIFIED.,.F.,.F.,(4,1,1,1,1,1,1,1,1,1,1,1,1,
1,1,1,4),(0.,0.0327434525811993,0.0724101237445487,0.119612341877184,0.174674165369103,
0.237346788923155,0.308354623785661,0.387632822111692,0.474787013711898,
0.56333634787763,0.645140834204832,0.720207681362591,0.78927490498317,0.851496010703458,
0.907329941177314,0.956968374358279,1.),.UNSPECIFIED.);
#315=B_SPLINE_CURVE_WITH_KNOTS('',3,(#22079,#22080,#22081,#22082,#22083,
#22084,#22085),.UNSPECIFIED.,.F.,.F.,(4,1,1,1,4),(0.,0.262741230528271,
0.509956502943234,0.753326718420447,1.),.UNSPECIFIED.);
#316=B_SPLINE_CURVE_WITH_KNOTS('',3,(#22087,#22088,#22089,#22090,#22091,
#22092,#22093,#22094,#22095,#22096,#22097,#22098,#22099,#22100,#22101,#22102,
#22103,#22104,#22105),.UNSPECIFIED.,.F.,.F.,(4,1,1,1,1,1,1,1,1,1,1,1,1,
1,1,1,4),(0.,0.0914854895909104,0.17709340811398,0.257036709373119,0.33110594017488,
0.400272238182709,0.465558951642949,0.526546262563114,0.584999564243098,
0.640939335802417,0.694570018956972,0.746852241383271,0.797015616665903,
0.847587422596122,0.897467173054078,0.94766353351025,1.),.UNSPECIFIED.);
#317=B_SPLINE_CURVE_WITH_KNOTS('',3,(#22107,#22108,#22109,#22110,#22111,
#22112,#22113,#22114,#22115,#22116,#22117,#22118,#22119,#22120,#22121,#22122,
#22123,#22124,#22125),.UNSPECIFIED.,.F.,.F.,(4,1,1,1,1,1,1,1,1,1,1,1,1,
1,1,1,4),(0.,0.0671339760872069,0.131361294257036,0.192670093116136,0.251172252273576,
0.307605257303345,0.363096582667848,0.418158372419467,0.472666975786136,
0.528217406617174,0.585556437896342,0.645363881150052,0.7080458186868,0.774506458493704,
0.844990054159856,0.920429067235727,1.),.UNSPECIFIED.);
#318=B_SPLINE_CURVE_WITH_KNOTS('',3,(#22129,#22130,#22131,#22132,#22133,
#22134,#22135,#22136,#22137,#22138,#22139,#22140,#22141,#22142,#22143,#22144,
#22145,#22146,#22147),.UNSPECIFIED.,.F.,.F.,(4,1,1,1,1,1,1,1,1,1,1,1,1,
1,1,1,4),(0.,0.100455296128902,0.195605817523195,0.285939670501031,0.372822077702159,
0.414856595090611,0.456052903661535,0.495932133393813,0.5353264366462,0.574088612172388,
0.612243645136508,0.650797732229378,0.689222349726765,0.765931579725167,
0.842381450471549,0.919990236736559,1.),.UNSPECIFIED.);
#319=B_SPLINE_CURVE_WITH_KNOTS('',3,(#22149,#22150,#22151,#22152,#22153,
#22154,#22155,#22156,#22157,#22158,#22159,#22160,#22161,#22162,#22163,#22164,
#22165,#22166,#22167),.UNSPECIFIED.,.F.,.F.,(4,1,1,1,1,1,1,1,1,1,1,1,1,
1,1,1,4),(0.,0.0749922337566507,0.149159008753724,0.223654650444951,0.300752998839905,
0.339909772836449,0.378947354218864,0.418120827981172,0.458253036648489,
0.49844834791209,0.539727393212258,0.582233965539327,0.625839953616222,
0.7154935326714,0.807392389571493,0.901638366819104,1.),.UNSPECIFIED.);
#320=B_SPLINE_CURVE_WITH_KNOTS('',3,(#22169,#22170,#22171,#22172,#22173,
#22174,#22175,#22176,#22177,#22178,#22179),.UNSPECIFIED.,.F.,.F.,(4,1,1,
1,1,1,1,1,4),(0.,0.144831005426309,0.279561532960604,0.406966345412705,
0.528095512750076,0.646008238544195,0.761843044307931,0.878920533774334,
1.),.UNSPECIFIED.);
#321=B_SPLINE_CURVE_WITH_KNOTS('',3,(#22181,#22182,#22183,#22184,#22185,
#22186,#22187,#22188,#22189,#22190,#22191,#22192,#22193,#22194,#22195,#22196,
#22197,#22198,#22199),.UNSPECIFIED.,.F.,.F.,(4,1,1,1,1,1,1,1,1,1,1,1,1,
1,1,1,4),(0.,0.0312004291580564,0.0704874374452751,0.117216024721242,0.171577275762474,
0.234124364753253,0.304113541310652,0.382307338768643,0.467798792034967,
0.554488834939983,0.635228742129641,0.710033732455485,0.779090152195503,
0.842964044793025,0.901000197814895,0.953245779926012,1.),.UNSPECIFIED.);
#322=B_SPLINE_CURVE_WITH_KNOTS('',3,(#22201,#22202,#22203,#22204,#22205,
#22206,#22207,#22208,#22209,#22210,#22211),.UNSPECIFIED.,.F.,.F.,(4,1,1,
1,1,1,1,1,4),(0.,0.117729928939711,0.230102978410339,0.340737813123018,
0.451484753417267,0.567765254887424,0.696118333563367,0.839489609975761,
1.),.UNSPECIFIED.);
#323=B_SPLINE_CURVE_WITH_KNOTS('',3,(#22213,#22214,#22215,#22216,#22217,
#22218),.UNSPECIFIED.,.F.,.F.,(4,1,1,4),(0.853357979028105,0.862687500371657,
0.931762487979838,1.),.UNSPECIFIED.);
#324=B_SPLINE_CURVE_WITH_KNOTS('',3,(#22289,#22290,#22291,#22292,#22293,
#22294,#22295,#22296,#22297,#22298,#22299,#22300,#22301,#22302,#22303,#22304,
#22305,#22306,#22307,#22308,#22309,#22310,#22311,#22312,#22313,#22314,#22315),
 .UNSPECIFIED.,.F.,.F.,(4,1,1,1,1,1,1,1,1,1,1,1,1,1,1,1,1,1,1,1,1,1,1,1,
4),(0.,0.0447004681181829,0.0885404326102037,0.131461015956081,0.173810993018214,
0.215714835384026,0.257250685132267,0.298965679607661,0.340725138183433,
0.382153617938375,0.423097096599993,0.46359061049875,0.504009060662784,
0.544555868672157,0.584931720773946,0.62623621661387,0.667953637625828,
0.709920240442804,0.751362563757398,0.792602473379945,0.833935551106352,
0.874998351979896,0.916439046880442,0.957903347525375,1.),.UNSPECIFIED.);
#325=B_SPLINE_CURVE_WITH_KNOTS('',3,(#22356,#22357,#22358,#22359,#22360,
#22361,#22362,#22363,#22364,#22365,#22366,#22367,#22368,#22369,#22370,#22371,
#22372,#22373,#22374),.UNSPECIFIED.,.F.,.F.,(4,1,1,1,1,1,1,1,1,1,1,1,1,
1,1,1,4),(0.,0.0752263466908987,0.146574721526852,0.214500251826475,0.279529971653023,
0.342402951588381,0.403496052728809,0.463761606503039,0.523864359079588,
0.583251724254967,0.641302039283135,0.698897774856489,0.756295243811309,
0.814627804812969,0.874324768339998,0.935783283862546,1.),.UNSPECIFIED.);
#326=B_SPLINE_CURVE_WITH_KNOTS('',3,(#22431,#22432,#22433,#22434,#22435,
#22436,#22437,#22438,#22439,#22440,#22441,#22442,#22443,#22444,#22445,#22446,
#22447,#22448,#22449,#22450,#22451,#22452,#22453,#22454,#22455,#22456,#22457),
 .UNSPECIFIED.,.F.,.F.,(4,1,1,1,1,1,1,1,1,1,1,1,1,1,1,1,1,1,1,1,1,1,1,1,
4),(0.,0.0430934971113868,0.0855758910484275,0.126891548799149,0.16794615418637,
0.208423086047612,0.248993799058311,0.289136321631709,0.329860463925387,
0.370443184487334,0.410306383554526,0.449868588179214,0.489518545809134,
0.5289417519982,0.569062421251509,0.609508044407387,0.650558693677481,0.69230373640389,
0.734246725215383,0.776486047335407,0.819572760146686,0.863115413834597,
0.907850229398405,0.953339630111059,1.),.UNSPECIFIED.);
#327=B_SPLINE_CURVE_WITH_KNOTS('',3,(#22514,#22515,#22516,#22517,#22518,
#22519,#22520,#22521,#22522,#22523,#22524,#22525,#22526,#22527,#22528,#22529,
#22530,#22531,#22532,#22533,#22534,#22535,#22536,#22537,#22538,#22539,#22540),
 .UNSPECIFIED.,.F.,.F.,(4,1,1,1,1,1,1,1,1,1,1,1,1,1,1,1,1,1,1,1,1,1,1,1,
4),(0.,0.047562478604294,0.0939678775631054,0.139120079199524,0.183637590736257,
0.227471001637117,0.270719140463277,0.313629797970753,0.356282337028084,
0.398390625553477,0.439583518001508,0.480074873372959,0.519920433715545,
0.559692131449443,0.599295897267603,0.639084841874425,0.679547947365767,
0.720017511711132,0.759858972167886,0.799475934842732,0.839189266250102,
0.878948640208623,0.918789280637582,0.95908084923507,1.),.UNSPECIFIED.);
#328=B_SPLINE_CURVE_WITH_KNOTS('',3,(#22542,#22543,#22544,#22545,#22546,
#22547,#22548,#22549,#22550,#22551,#22552,#22553,#22554,#22555,#22556,#22557,
#22558,#22559,#22560,#22561,#22562,#22563,#22564,#22565,#22566,#22567,#22568),
 .UNSPECIFIED.,.F.,.F.,(4,1,1,1,1,1,1,1,1,1,1,1,1,1,1,1,1,1,1,1,1,1,1,1,
4),(0.,0.0508453827991876,0.09974024093258,0.147419576023921,0.194061994416235,
0.239141611383664,0.283305092667454,0.326537120452638,0.368891060177828,
0.410521547994451,0.450995307243104,0.490816695148175,0.52997936379826,
0.56911943207983,0.607755894564889,0.646593367907166,0.685847810670832,
0.72496224941512,0.763671927528392,0.802196774522265,0.840759882372718,
0.879664128538097,0.919080532557258,0.959102875681172,1.),.UNSPECIFIED.);
#329=B_SPLINE_CURVE_WITH_KNOTS('',3,(#22571,#22572,#22573,#22574,#22575,
#22576,#22577,#22578,#22579,#22580,#22581,#22582,#22583,#22584,#22585,#22586,
#22587,#22588,#22589),.UNSPECIFIED.,.F.,.F.,(4,1,1,1,1,1,1,1,1,1,1,1,1,
1,1,1,4),(0.,0.0610549117432835,0.119545345084744,0.176806356245104,0.232956483031685,
0.288583489946503,0.3446666617213,0.401661510837446,0.460540097308278,0.520477062322188,
0.581212865355401,0.643430759722011,0.707960869521242,0.775370743533674,
0.84641367728133,0.921151887189369,1.),.UNSPECIFIED.);
#330=B_SPLINE_CURVE_WITH_KNOTS('',3,(#22591,#22592,#22593,#22594,#22595,
#22596,#22597,#22598,#22599,#22600,#22601,#22602,#22603,#22604,#22605,#22606,
#22607,#22608,#22609),.UNSPECIFIED.,.F.,.F.,(4,1,1,1,1,1,1,1,1,1,1,1,1,
1,1,1,4),(0.,0.0759644026221995,0.14812522397487,0.217200611144603,0.28329990937236,
0.34720186813624,0.409299540705924,0.470425616107403,0.531588064052835,
0.591739172917369,0.650257744290572,0.707303039952287,0.764208464022915,
0.821147532010132,0.879118812155254,0.938422818393666,1.),.UNSPECIFIED.);
#331=B_SPLINE_CURVE_WITH_KNOTS('',3,(#22611,#22612,#22613,#22614,#22615,
#22616,#22617,#22618,#22619,#22620,#22621,#22622,#22623,#22624,#22625,#22626,
#22627,#22628,#22629),.UNSPECIFIED.,.F.,.F.,(4,1,1,1,1,1,1,1,1,1,1,1,1,
1,1,1,4),(0.,0.0559448928728552,0.110385507410839,0.16405301849413,0.216874336725853,
0.269578162207184,0.32298721254507,0.377561867447087,0.433431517632493,
0.490905846592373,0.550610637181822,0.613104704113517,0.679850677374933,
0.751349923757276,0.828255699750159,0.910792226402929,1.),.UNSPECIFIED.);
#332=B_SPLINE_CURVE_WITH_KNOTS('',3,(#22668,#22669,#22670,#22671,#22672,
#22673,#22674,#22675,#22676,#22677,#22678,#22679,#22680,#22681,#22682,#22683,
#22684,#22685,#22686),.UNSPECIFIED.,.F.,.F.,(4,1,1,1,1,1,1,1,1,1,1,1,1,
1,1,1,4),(0.,0.0559448928728552,0.110385507410839,0.16405301849413,0.216874336725853,
0.269578162207184,0.32298721254507,0.377561867447087,0.433431517632493,
0.490905846592373,0.550610637181822,0.613104704113517,0.679850677374933,
0.751349923757276,0.828255699750159,0.910792226402929,1.),.UNSPECIFIED.);
#333=B_SPLINE_CURVE_WITH_KNOTS('',3,(#22745,#22746,#22747,#22748,#22749,
#22750,#22751,#22752,#22753,#22754,#22755,#22756,#22757,#22758,#22759,#22760,
#22761,#22762,#22763,#22764,#22765,#22766,#22767,#22768,#22769,#22770,#22771),
 .UNSPECIFIED.,.F.,.F.,(4,1,1,1,1,1,1,1,1,1,1,1,1,1,1,1,1,1,1,1,1,1,1,1,
4),(0.,0.0508453827991876,0.09974024093258,0.147419576023921,0.194061994416235,
0.239141611383664,0.283305092667454,0.326537120452638,0.368891060177828,
0.410521547994451,0.450995307243104,0.490816695148175,0.52997936379826,
0.56911943207983,0.607755894564889,0.646593367907166,0.685847810670832,
0.72496224941512,0.763671927528392,0.802196774522265,0.840759882372718,
0.879664128538097,0.919080532557258,0.959102875681172,1.),.UNSPECIFIED.);
#334=B_SPLINE_CURVE_WITH_KNOTS('',3,(#22812,#22813,#22814,#22815,#22816,
#22817,#22818,#22819,#22820,#22821,#22822,#22823,#22824,#22825,#22826,#22827,
#22828,#22829,#22830),.UNSPECIFIED.,.F.,.F.,(4,1,1,1,1,1,1,1,1,1,1,1,1,
1,1,1,4),(0.,0.0610549117432835,0.119545345084744,0.176806356245104,0.232956483031685,
0.288583489946503,0.3446666617213,0.401661510837446,0.460540097308278,0.520477062322188,
0.581212865355401,0.643430759722011,0.707960869521242,0.775370743533674,
0.84641367728133,0.921151887189369,1.),.UNSPECIFIED.);
#335=B_SPLINE_CURVE_WITH_KNOTS('',3,(#22871,#22872,#22873,#22874,#22875,
#22876,#22877,#22878,#22879,#22880,#22881,#22882,#22883,#22884,#22885,#22886,
#22887,#22888,#22889),.UNSPECIFIED.,.F.,.F.,(4,1,1,1,1,1,1,1,1,1,1,1,1,
1,1,1,4),(0.,0.0759644026221995,0.14812522397487,0.217200611144603,0.28329990937236,
0.34720186813624,0.409299540705924,0.470425616107403,0.531588064052835,
0.591739172917369,0.650257744290572,0.707303039952287,0.764208464022915,
0.821147532010132,0.879118812155254,0.938422818393666,1.),.UNSPECIFIED.);
#336=B_SPLINE_CURVE_WITH_KNOTS('',3,(#22892,#22893,#22894,#22895),
 .UNSPECIFIED.,.F.,.F.,(4,4),(0.,1.),.UNSPECIFIED.);
#337=B_SPLINE_CURVE_WITH_KNOTS('',3,(#23385,#23386,#23387,#23388,#23389,
#23390,#23391,#23392,#23393,#23394,#23395,#23396,#23397,#23398,#23399,#23400,
#23401,#23402,#23403,#23404,#23405,#23406,#23407,#23408,#23409,#23410,#23411),
 .UNSPECIFIED.,.F.,.F.,(4,1,1,1,1,1,1,1,1,1,1,1,1,1,1,1,1,1,1,1,1,1,1,1,
4),(0.,0.0524914239297423,0.103144524359977,0.151395163994841,0.198029870296508,
0.242871696711638,0.286304230834309,0.327848224086887,0.368393262717664,
0.407849784287891,0.446834483755546,0.48516212833592,0.52358432583956,0.561611910562314,
0.599928734237735,0.63850442187544,0.677797703433181,0.717296241943443,
0.756610624815215,0.796072400949532,0.835889860698808,0.87571643214399,
0.916265305969424,0.95776060971759,1.),.UNSPECIFIED.);
#338=B_SPLINE_CURVE_WITH_KNOTS('',3,(#23448,#23449,#23450,#23451,#23452,
#23453,#23454,#23455,#23456,#23457,#23458,#23459,#23460,#23461,#23462),
 .UNSPECIFIED.,.F.,.F.,(4,1,1,1,1,1,1,1,1,1,1,1,4),(0.,0.0938051278846062,
0.180204701942308,0.260387222559852,0.335096017010495,0.40706613153788,
0.481428367814989,0.559258085114833,0.642689625234403,0.728560893709953,
0.815960560447563,0.906026457157004,1.),.UNSPECIFIED.);
#339=B_SPLINE_CURVE_WITH_KNOTS('',3,(#23495,#23496,#23497,#23498,#23499,
#23500,#23501,#23502,#23503,#23504,#23505,#23506,#23507,#23508,#23509),
 .UNSPECIFIED.,.F.,.F.,(4,1,1,1,1,1,1,1,1,1,1,1,4),(0.,0.105606582449131,
0.205294502030293,0.301000304291558,0.393075303086092,0.480487326622714,
0.562940106045199,0.641094374073184,0.717765657027269,0.791811712478034,
0.862548757549109,0.931762181133736,1.),.UNSPECIFIED.);
#340=B_SPLINE_CURVE_WITH_KNOTS('',3,(#23534,#23535,#23536,#23537,#23538,
#23539,#23540,#23541,#23542,#23543,#23544),.UNSPECIFIED.,.F.,.F.,(4,1,1,
1,1,1,1,1,4),(0.,0.117798790079447,0.230474087244907,0.339753659843575,
0.450565376873861,0.566913891702492,0.696871496184064,0.839395726215734,
1.),.UNSPECIFIED.);
#341=B_SPLINE_CURVE_WITH_KNOTS('',3,(#23585,#23586,#23587,#23588,#23589,
#23590,#23591,#23592,#23593,#23594,#23595,#23596,#23597,#23598,#23599,#23600,
#23601,#23602,#23603),.UNSPECIFIED.,.F.,.F.,(4,1,1,1,1,1,1,1,1,1,1,1,1,
1,1,1,4),(0.,0.0312002304346097,0.0704869884929099,0.117215278142655,0.171576182943292,
0.233596281763287,0.303964866966725,0.381629677903071,0.467120586652649,
0.553810077406797,0.634549470343512,0.710035579324175,0.779091559226345,
0.842965044994847,0.90100082836974,0.953246077715497,1.),.UNSPECIFIED.);
#342=B_SPLINE_CURVE_WITH_KNOTS('',3,(#23628,#23629,#23630,#23631,#23632,
#23633,#23634,#23635,#23636,#23637,#23638),.UNSPECIFIED.,.F.,.F.,(4,1,1,
1,1,1,1,1,4),(0.,0.144844236360857,0.279587072107655,0.405980512391899,
0.527120745399086,0.645044243027267,0.76182128764689,0.878909472644928,
1.),.UNSPECIFIED.);
#343=B_SPLINE_CURVE_WITH_KNOTS('',3,(#23679,#23680,#23681,#23682,#23683,
#23684,#23685,#23686,#23687,#23688,#23689,#23690,#23691,#23692,#23693,#23694,
#23695,#23696,#23697),.UNSPECIFIED.,.F.,.F.,(4,1,1,1,1,1,1,1,1,1,1,1,1,
1,1,1,4),(0.,0.0750066687427177,0.149187719836263,0.223697700926332,0.300653758361517,
0.339818069505027,0.379174036932802,0.418355051056554,0.458190231291586,
0.498393279606465,0.540021564536846,0.582178923864419,0.6261611767732,0.715832012924208,
0.807355315223473,0.90161943354117,1.),.UNSPECIFIED.);
#344=B_SPLINE_CURVE_WITH_KNOTS('',3,(#23738,#23739,#23740,#23741,#23742,
#23743,#23744,#23745,#23746,#23747,#23748,#23749,#23750,#23751,#23752,#23753,
#23754,#23755,#23756),.UNSPECIFIED.,.F.,.F.,(4,1,1,1,1,1,1,1,1,1,1,1,1,
1,1,1,4),(0.,0.100485472733222,0.195290393634169,0.286105875831,0.373014382363129,
0.415061526850878,0.456091783569606,0.495982992956345,0.535614438701933,
0.574139451623821,0.612575611812564,0.651141280489242,0.689577440677985,
0.766124757339613,0.842383056853738,0.919927940394537,1.),.UNSPECIFIED.);
#345=B_SPLINE_CURVE_WITH_KNOTS('',3,(#23801,#23802,#23803,#23804,#23805,
#23806,#23807,#23808,#23809,#23810,#23811,#23812,#23813,#23814,#23815,#23816,
#23817,#23818,#23819),.UNSPECIFIED.,.F.,.F.,(4,1,1,1,1,1,1,1,1,1,1,1,1,
1,1,1,4),(0.,0.067162327216062,0.131551931013176,0.192700494974383,0.251227359986433,
0.307684197053131,0.363038640104238,0.417718860263809,0.472250482979664,
0.527824373130619,0.585187619067685,0.645020319406241,0.707922524475782,
0.774411231057109,0.844924592418954,0.920395463896563,1.),.UNSPECIFIED.);
#346=B_SPLINE_CURVE_WITH_KNOTS('',3,(#23860,#23861,#23862,#23863,#23864,
#23865,#23866,#23867,#23868,#23869,#23870,#23871,#23872,#23873,#23874,#23875,
#23876,#23877,#23878),.UNSPECIFIED.,.F.,.F.,(4,1,1,1,1,1,1,1,1,1,1,1,1,
1,1,1,4),(0.,0.0915402491795627,0.17719940921016,0.257190561361414,0.331304127069495,
0.400720174653961,0.465140951123638,0.526509066779039,0.584997356289003,
0.64097061117878,0.69508588332695,0.746440275402125,0.796967441020694,0.847311545100181,
0.897405800967072,0.947632206975415,1.),.UNSPECIFIED.);
#347=B_SPLINE_CURVE_WITH_KNOTS('',3,(#23895,#23896,#23897,#23898,#23899,
#23900,#23901),.UNSPECIFIED.,.F.,.F.,(4,1,1,1,4),(0.,0.262741230528271,
0.509956502943234,0.75332671842045,1.),.UNSPECIFIED.);
#348=B_SPLINE_CURVE_WITH_KNOTS('',3,(#23942,#23943,#23944,#23945,#23946,
#23947,#23948,#23949,#23950,#23951,#23952,#23953,#23954,#23955,#23956,#23957,
#23958,#23959,#23960),.UNSPECIFIED.,.F.,.F.,(4,1,1,1,1,1,1,1,1,1,1,1,1,
1,1,1,4),(0.,0.0327432285933742,0.0724096284093016,0.119611523646169,0.174672970477195,
0.237345165307225,0.308352514427106,0.387630170435516,0.475248651527815,
0.563332177798333,0.645136104526361,0.72020243817505,0.789134089599802,
0.851497026573293,0.907330575104508,0.956968668724313,1.),.UNSPECIFIED.);
#349=B_SPLINE_CURVE_WITH_KNOTS('',3,(#23993,#23994,#23995,#23996,#23997,
#23998,#23999,#24000,#24001,#24002,#24003,#24004,#24005,#24006,#24007),
 .UNSPECIFIED.,.F.,.F.,(4,1,1,1,1,1,1,1,1,1,1,1,4),(0.,0.0749447742392468,
0.147104032366176,0.216403345822064,0.282553508335322,0.347237015393052,
0.409396030239853,0.469411828790864,0.528972955652796,0.64457310370956,
0.759875464459242,0.877695206446325,1.),.UNSPECIFIED.);
#350=B_SPLINE_CURVE_WITH_KNOTS('',3,(#24048,#24049,#24050,#24051,#24052,
#24053,#24054,#24055,#24056,#24057,#24058,#24059,#24060,#24061,#24062,#24063,
#24064,#24065,#24066),.UNSPECIFIED.,.F.,.F.,(4,1,1,1,1,1,1,1,1,1,1,1,1,
1,1,1,4),(0.,0.0748159666505561,0.148534560513919,0.223872327296384,0.301297120935124,
0.340893629019757,0.38034006206544,0.420126588728465,0.459949907082966,
0.500831155556218,0.541907175597109,0.584438794153051,0.628080171330607,
0.717266679907061,0.807860006421867,0.901924655836345,1.),.UNSPECIFIED.);
#351=B_SPLINE_CURVE_WITH_KNOTS('',3,(#24124,#24125,#24126,#24127,#24128,
#24129,#24130,#24131,#24132,#24133,#24134,#24135,#24136,#24137,#24138,#24139,
#24140,#24141,#24142,#24143,#24144,#24145,#24146,#24147,#24148,#24149,#24150),
 .UNSPECIFIED.,.F.,.F.,(4,1,1,1,1,1,1,1,1,1,1,1,1,1,1,1,1,1,1,1,1,1,1,1,
4),(0.,0.0446984804579252,0.0885364955530204,0.131413486103634,0.1738196996554,
0.215721678716293,0.257255681522851,0.298622823225097,0.34038042491615,
0.38202394674439,0.42296560480482,0.46362943122129,0.504046084130162,0.544423483370904,
0.58495017728587,0.626252836471543,0.667968402468032,0.709933139189369,
0.751373619721047,0.792611695561245,0.833942935362473,0.875003910329024,
0.916442762519061,0.957905219403828,1.),.UNSPECIFIED.);
#352=B_SPLINE_CURVE_WITH_KNOTS('',3,(#24191,#24192,#24193,#24194,#24195,
#24196,#24197,#24198,#24199,#24200,#24201,#24202,#24203,#24204,#24205,#24206,
#24207,#24208,#24209),.UNSPECIFIED.,.F.,.F.,(4,1,1,1,1,1,1,1,1,1,1,1,1,
1,1,1,4),(0.,0.0752245959663771,0.146571310328907,0.214495259814138,0.279453407019146,
0.342418255684998,0.403509935020499,0.463774086249115,0.523875440068879,
0.583261423136512,0.641310387173778,0.698904782335547,0.756300915492994,
0.814632118935109,0.874327693149184,0.935784778362606,1.),.UNSPECIFIED.);
#353=B_SPLINE_CURVE_WITH_KNOTS('',3,(#24266,#24267,#24268,#24269,#24270,
#24271,#24272,#24273,#24274,#24275,#24276,#24277,#24278,#24279,#24280,#24281,
#24282,#24283,#24284,#24285,#24286,#24287,#24288,#24289,#24290,#24291,#24292),
 .UNSPECIFIED.,.F.,.F.,(4,1,1,1,1,1,1,1,1,1,1,1,1,1,1,1,1,1,1,1,1,1,1,1,
4),(0.,0.0430962105208303,0.0855812793888147,0.127151154139502,0.167959936492372,
0.20868345225963,0.24901821917552,0.289501712130497,0.330228418645685,0.370599412593702,
0.410669135298652,0.450233830982707,0.489706458270284,0.529297419885241,
0.569064405875313,0.609728048761724,0.650781282812049,0.692528954041613,
0.734236141916439,0.776721210784423,0.819563396098572,0.86335947981893,
0.907844427129512,0.953336692111203,1.),.UNSPECIFIED.);
#354=B_SPLINE_CURVE_WITH_KNOTS('',3,(#24349,#24350,#24351,#24352,#24353,
#24354,#24355,#24356,#24357,#24358,#24359,#24360,#24361,#24362,#24363,#24364,
#24365,#24366,#24367,#24368,#24369,#24370,#24371,#24372,#24373,#24374,#24375),
 .UNSPECIFIED.,.F.,.F.,(4,1,1,1,1,1,1,1,1,1,1,1,1,1,1,1,1,1,1,1,1,1,1,1,
4),(0.,0.0475578552366918,0.0939587433032115,0.139106555865883,0.183619740024678,
0.227448890046421,0.270692824885535,0.313599311211241,0.356247704177514,
0.398351899516373,0.43954078776004,0.480028207120877,0.519869894228128,
0.559637725906594,0.59920298267323,0.639196872142151,0.679436659703797,
0.71978669346536,0.759624281085312,0.799564229654956,0.839202071176476,
0.878707841222047,0.918797174822659,0.959084826830046,1.),.UNSPECIFIED.);
#355=B_SPLINE_CURVE_WITH_KNOTS('',3,(#24377,#24378,#24379,#24380,#24381,
#24382,#24383,#24384,#24385,#24386,#24387,#24388,#24389,#24390,#24391,#24392,
#24393,#24394,#24395,#24396,#24397,#24398,#24399,#24400,#24401,#24402,#24403),
 .UNSPECIFIED.,.F.,.F.,(4,1,1,1,1,1,1,1,1,1,1,1,1,1,1,1,1,1,1,1,1,1,1,1,
4),(0.,0.0508529877739493,0.0997551591409455,0.147441625659371,0.194091020386508,
0.239177379939606,0.283347466782093,0.326585960807909,0.368946235437567,
0.410582949951517,0.451062762884903,0.49089010689913,0.530270474198027,
0.568931035209921,0.607573276574122,0.646416558860856,0.685676872935349,
0.724797162049977,0.763512629993295,0.802173191005188,0.841069605310117,
0.879646129828774,0.919068429383405,0.959096758673469,1.),.UNSPECIFIED.);
#356=B_SPLINE_CURVE_WITH_KNOTS('',3,(#24406,#24407,#24408,#24409,#24410,
#24411,#24412,#24413,#24414,#24415,#24416,#24417,#24418,#24419,#24420,#24421,
#24422,#24423,#24424),.UNSPECIFIED.,.F.,.F.,(4,1,1,1,1,1,1,1,1,1,1,1,1,
1,1,1,4),(0.,0.0610568331758601,0.119549107244312,0.176811920441054,0.232963814303857,
0.288592571832019,0.344677508575926,0.401674151352183,0.460554590765406,
0.520493442029478,0.581231156452735,0.643451008851642,0.707862032340736,
0.775363674324028,0.846408843832957,0.921149405794699,1.),.UNSPECIFIED.);
#357=B_SPLINE_CURVE_WITH_KNOTS('',3,(#24426,#24427,#24428,#24429,#24430,
#24431,#24432,#24433,#24434,#24435,#24436,#24437,#24438,#24439,#24440,#24441,
#24442,#24443,#24444),.UNSPECIFIED.,.F.,.F.,(4,1,1,1,1,1,1,1,1,1,1,1,1,
1,1,1,4),(0.,0.0759760013778241,0.148147840729763,0.217233774793933,0.283343165506864,
0.347254881251356,0.409524007156626,0.470659415698186,0.531831202337304,
0.591991495477475,0.650519001859517,0.707573007580431,0.764172461786213,
0.821120223613074,0.879100355202931,0.938413416375657,1.),.UNSPECIFIED.);
#358=B_SPLINE_CURVE_WITH_KNOTS('',3,(#24446,#24447,#24448,#24449,#24450,
#24451,#24452,#24453,#24454,#24455,#24456,#24457,#24458,#24459,#24460,#24461,
#24462,#24463,#24464),.UNSPECIFIED.,.F.,.F.,(4,1,1,1,1,1,1,1,1,1,1,1,1,
1,1,1,4),(0.,0.0559418740314499,0.110708966290021,0.164049808489141,0.216760240568434,
0.269600708130582,0.323293161084031,0.377595454820488,0.433462090224657,
0.490933317813259,0.550634886673524,0.613125581363946,0.679867952947043,
0.751363341159777,0.828264967241401,0.910797040142071,1.),.UNSPECIFIED.);
#359=B_SPLINE_CURVE_WITH_KNOTS('',3,(#24503,#24504,#24505,#24506,#24507,
#24508,#24509,#24510,#24511,#24512,#24513,#24514,#24515,#24516,#24517,#24518,
#24519,#24520,#24521),.UNSPECIFIED.,.F.,.F.,(4,1,1,1,1,1,1,1,1,1,1,1,1,
1,1,1,4),(0.,0.0559418740314499,0.110708966290021,0.164049808489141,0.216760240568434,
0.269600708130582,0.323293161084031,0.377595454820488,0.433462090224657,
0.490933317813259,0.550634886673524,0.613125581363946,0.679867952947043,
0.751363341159777,0.828264967241401,0.910797040142071,1.),.UNSPECIFIED.);
#360=B_SPLINE_CURVE_WITH_KNOTS('',3,(#24580,#24581,#24582,#24583,#24584,
#24585,#24586,#24587,#24588,#24589,#24590,#24591,#24592,#24593,#24594,#24595,
#24596,#24597,#24598,#24599,#24600,#24601,#24602,#24603,#24604,#24605,#24606),
 .UNSPECIFIED.,.F.,.F.,(4,1,1,1,1,1,1,1,1,1,1,1,1,1,1,1,1,1,1,1,1,1,1,1,
4),(0.,0.0508529877739493,0.0997551591409455,0.147441625659371,0.194091020386508,
0.239177379939606,0.283347466782093,0.326585960807909,0.368946235437567,
0.410582949951517,0.451062762884903,0.49089010689913,0.530270474198027,
0.568931035209921,0.607573276574122,0.646416558860856,0.685676872935349,
0.724797162049977,0.763512629993295,0.802173191005188,0.841069605310117,
0.879646129828774,0.919068429383405,0.959096758673469,1.),.UNSPECIFIED.);
#361=B_SPLINE_CURVE_WITH_KNOTS('',3,(#24647,#24648,#24649,#24650,#24651,
#24652,#24653,#24654,#24655,#24656,#24657,#24658,#24659,#24660,#24661,#24662,
#24663,#24664,#24665),.UNSPECIFIED.,.F.,.F.,(4,1,1,1,1,1,1,1,1,1,1,1,1,
1,1,1,4),(0.,0.0610568331758601,0.119549107244312,0.176811920441054,0.232963814303857,
0.288592571832019,0.344677508575926,0.401674151352183,0.460554590765406,
0.520493442029478,0.581231156452735,0.643451008851642,0.707862032340736,
0.775363674324028,0.846408843832957,0.921149405794699,1.),.UNSPECIFIED.);
#362=B_SPLINE_CURVE_WITH_KNOTS('',3,(#24706,#24707,#24708,#24709,#24710,
#24711,#24712,#24713,#24714,#24715,#24716,#24717,#24718,#24719,#24720,#24721,
#24722,#24723,#24724),.UNSPECIFIED.,.F.,.F.,(4,1,1,1,1,1,1,1,1,1,1,1,1,
1,1,1,4),(0.,0.0759760013778241,0.148147840729763,0.217233774793933,0.283343165506864,
0.347254881251356,0.409524007156626,0.470659415698186,0.531831202337304,
0.591991495477475,0.650519001859517,0.707573007580431,0.764172461786213,
0.821120223613074,0.879100355202931,0.938413416375657,1.),.UNSPECIFIED.);
#363=B_SPLINE_CURVE_WITH_KNOTS('',3,(#25369,#25370,#25371,#25372,#25373),
 .UNSPECIFIED.,.F.,.F.,(4,1,4),(0.,0.5,1.),.QUASI_UNIFORM_KNOTS.);
#364=B_SPLINE_CURVE_WITH_KNOTS('',3,(#25375,#25376,#25377,#25378,#25379,
#25380,#25381,#25382,#25383,#25384,#25385,#25386,#25387,#25388,#25389,#25390,
#25391,#25392,#25393,#25394,#25395,#25396,#25397,#25398,#25399,#25400,#25401,
#25402,#25403,#25404,#25405,#25406,#25407,#25408,#25409,#25410,#25411,#25412,
#25413,#25414,#25415,#25416,#25417,#25418,#25419,#25420,#25421,#25422,#25423,
#25424,#25425,#25426,#25427,#25428,#25429,#25430,#25431,#25432,#25433,#25434,
#25435,#25436,#25437,#25438,#25439,#25440,#25441,#25442,#25443,#25444,#25445,
#25446,#25447,#25448,#25449,#25450,#25451,#25452,#25453,#25454,#25455,#25456,
#25457,#25458,#25459,#25460,#25461,#25462,#25463,#25464,#25465,#25466,#25467,
#25468,#25469,#25470,#25471,#25472,#25473,#25474,#25475,#25476,#25477,#25478,
#25479,#25480,#25481,#25482,#25483,#25484,#25485,#25486,#25487,#25488,#25489,
#25490,#25491,#25492,#25493,#25494,#25495,#25496,#25497,#25498,#25499,#25500,
#25501,#25502,#25503,#25504,#25505,#25506,#25507,#25508,#25509,#25510,#25511,
#25512,#25513,#25514,#25515,#25516,#25517,#25518,#25519,#25520,#25521,#25522,
#25523,#25524,#25525,#25526,#25527,#25528,#25529,#25530),.UNSPECIFIED.,
 .F.,.F.,(4,2,2,1,1,2,2,2,1,1,1,1,2,2,2,2,1,1,2,2,2,2,1,2,2,1,2,2,2,2,2,
1,1,2,2,2,1,2,2,2,2,2,1,2,2,2,1,1,2,1,2,2,2,2,1,1,2,2,2,2,2,1,2,2,2,2,2,
1,1,2,2,2,2,2,2,2,2,2,1,2,1,1,1,1,2,2,2,1,1,1,2,2,4),(0.,0.0312500000000067,
0.0625000000000133,0.0781250000000166,0.0937500000000199,0.109375000000023,
0.117187500000025,0.121093750000026,0.125000000000027,0.14062500000003,
0.156250000000033,0.171875000000037,0.18750000000004,0.203125000000044,
0.218750000000047,0.220703125000047,0.222656250000047,0.226562500000048,
0.234375000000049,0.250000000000051,0.265625000000053,0.281250000000055,
0.289062500000056,0.291015625000056,0.292968750000056,0.296875000000057,
0.312500000000058,0.328125000000059,0.34375000000006,0.35156250000006,0.353515625000061,
0.355468750000061,0.359375000000061,0.375000000000063,0.390625000000064,
0.406250000000066,0.410156250000066,0.412109375000066,0.414062500000066,
0.421875000000065,0.437500000000063,0.453125000000062,0.460937500000061,
0.464843750000061,0.46875000000006,0.484375000000058,0.492187500000057,
0.496093750000057,0.498046875000057,0.500000000000057,0.515625000000058,
0.531250000000059,0.54687500000006,0.54882812500006,0.55078125000006,0.55468750000006,
0.56250000000006,0.578125000000058,0.593750000000057,0.597656250000057,
0.599609375000057,0.601562500000057,0.609375000000056,0.625000000000054,
0.640625000000052,0.648437500000051,0.65039062500005,0.65234375000005,0.65625000000005,
0.671875000000047,0.687500000000045,0.703125000000043,0.718750000000041,
0.734375000000039,0.750000000000037,0.765625000000035,0.773437500000034,
0.777343750000033,0.781250000000033,0.79687500000003,0.812500000000028,
0.828125000000026,0.843750000000023,0.859375000000021,0.875000000000019,
0.878906250000018,0.882812500000018,0.890625000000017,0.906250000000014,
0.921875000000012,0.937500000000009,0.968750000000005,1.),.UNSPECIFIED.);
#365=B_SPLINE_CURVE_WITH_KNOTS('',3,(#25536,#25537,#25538,#25539,#25540,
#25541,#25542,#25543,#25544,#25545,#25546,#25547,#25548,#25549,#25550,#25551,
#25552,#25553,#25554,#25555,#25556,#25557,#25558,#25559,#25560,#25561,#25562,
#25563,#25564,#25565,#25566,#25567,#25568,#25569,#25570,#25571,#25572,#25573,
#25574,#25575,#25576,#25577,#25578,#25579,#25580,#25581,#25582,#25583,#25584,
#25585,#25586,#25587,#25588,#25589,#25590,#25591,#25592,#25593,#25594,#25595,
#25596,#25597,#25598,#25599,#25600,#25601,#25602,#25603,#25604,#25605,#25606,
#25607,#25608,#25609,#25610,#25611,#25612,#25613,#25614,#25615,#25616,#25617,
#25618,#25619,#25620,#25621,#25622,#25623,#25624,#25625,#25626,#25627,#25628,
#25629,#25630,#25631,#25632,#25633,#25634,#25635,#25636,#25637,#25638,#25639,
#25640,#25641,#25642,#25643,#25644,#25645,#25646,#25647,#25648,#25649,#25650,
#25651,#25652,#25653,#25654,#25655,#25656,#25657,#25658,#25659,#25660,#25661,
#25662,#25663,#25664,#25665,#25666,#25667,#25668,#25669,#25670,#25671,#25672,
#25673,#25674,#25675,#25676,#25677,#25678,#25679,#25680,#25681,#25682,#25683,
#25684,#25685,#25686,#25687,#25688,#25689,#25690,#25691,#25692,#25693,#25694,
#25695,#25696,#25697,#25698,#25699,#25700,#25701,#25702,#25703,#25704,#25705,
#25706,#25707,#25708,#25709,#25710,#25711,#25712,#25713,#25714,#25715,#25716,
#25717,#25718,#25719,#25720,#25721,#25722,#25723,#25724,#25725),
 .UNSPECIFIED.,.T.,.F.,(2,2,1,1,1,1,2,2,2,1,1,2,2,2,2,2,2,2,1,2,2,1,1,1,
2,2,1,1,1,1,2,2,1,2,1,2,1,1,1,1,2,2,1,1,1,2,2,1,2,2,2,2,1,2,2,2,1,1,1,2,
1,2,1,1,1,2,2,2,2,2,2,2,1,2,2,1,2,2,2,2,1,2,2,1,2,2,2,2,1,1,2,1,2,2,2,2,
1,2,2,1,2,1,1,2,2,2,2,2,2,2,2,2,2,1,2,1,1,2,2,1,1),(-0.00195312500000033,
0.,0.0156250000000088,0.0312500000000176,0.0468750000000265,0.0625000000000353,
0.0781250000000441,0.0859375000000485,0.0898437500000506,0.0937500000000526,
0.109375000000061,0.125000000000069,0.140625000000076,0.156250000000084,
0.160156250000086,0.164062500000088,0.171875000000091,0.187500000000097,
0.1953125000001,0.203125000000103,0.207031250000104,0.210937500000105,0.218750000000107,
0.226562500000109,0.234375000000111,0.236328125000112,0.238281250000113,
0.242187500000113,0.250000000000114,0.257812500000114,0.261718750000114,
0.263671875000114,0.265625000000114,0.281250000000115,0.285156250000115,
0.287109375000115,0.289062500000115,0.296875000000116,0.304687500000117,
0.312500000000117,0.320312500000118,0.322265625000118,0.324218750000118,
0.328125000000117,0.335937500000115,0.343750000000112,0.359375000000108,
0.367187500000106,0.371093750000105,0.375000000000104,0.390625000000099,
0.406250000000094,0.421875000000089,0.437500000000083,0.445312500000081,
0.453125000000078,0.468750000000073,0.484375000000068,0.500000000000063,
0.515625000000057,0.523437500000055,0.527343750000054,0.531250000000052,
0.546875000000048,0.562500000000045,0.578125000000041,0.593750000000037,
0.597656250000036,0.601562500000035,0.609375000000034,0.625000000000032,
0.640625000000029,0.648437500000028,0.652343750000027,0.654296875000027,
0.656250000000026,0.671875000000024,0.687500000000022,0.69531250000002,
0.699218750000019,0.703125000000018,0.718750000000012,0.734375000000006,
0.738281250000004,0.740234375000003,0.742187500000003,0.750000000000001,
0.765624999999998,0.773437499999997,0.777343749999996,0.779296874999996,
0.781249999999995,0.796874999999991,0.812499999999986,0.816406249999985,
0.818359374999984,0.820312499999984,0.828124999999982,0.84374999999998,
0.851562499999979,0.853515624999979,0.855468749999979,0.859374999999979,
0.874999999999982,0.890624999999984,0.894531249999984,0.898437499999985,
0.906249999999985,0.921874999999987,0.937499999999988,0.95312499999999,
0.957031249999991,0.960937499999991,0.968749999999993,0.984374999999996,
0.992187499999998,0.996093749999999,0.998046875,1.,1.01562500000001,1.03125000000002),
 .UNSPECIFIED.);
#366=B_SPLINE_CURVE_WITH_KNOTS('',3,(#25729,#25730,#25731,#25732,#25733),
 .UNSPECIFIED.,.F.,.F.,(4,1,4),(0.,0.5,1.),.QUASI_UNIFORM_KNOTS.);
#367=B_SPLINE_CURVE_WITH_KNOTS('',3,(#26026,#26027,#26028,#26029,#26030,
#26031,#26032,#26033,#26034,#26035,#26036,#26037,#26038,#26039,#26040,#26041,
#26042,#26043,#26044,#26045,#26046,#26047,#26048,#26049,#26050,#26051,#26052,
#26053,#26054,#26055,#26056,#26057,#26058,#26059,#26060,#26061,#26062,#26063,
#26064,#26065,#26066,#26067,#26068),.UNSPECIFIED.,.F.,.F.,(4,1,1,2,1,2,
2,1,1,2,2,2,2,1,2,1,2,2,2,1,2,2,2,2,1,4),(0.,0.0624999999999974,0.124999999999995,
0.187499999999992,0.21874999999999,0.234374999999989,0.242187499999989,
0.249999999999989,0.312500000000003,0.375000000000017,0.437500000000032,
0.468750000000038,0.484375000000042,0.500000000000046,0.562500000000045,
0.625000000000044,0.687500000000042,0.703125000000041,0.71875000000004,
0.750000000000037,0.812500000000031,0.875000000000024,0.90625000000002,
0.921875000000016,0.937500000000013,1.),.UNSPECIFIED.);
#368=B_SPLINE_CURVE_WITH_KNOTS('',3,(#26101,#26102,#26103,#26104,#26105,
#26106,#26107,#26108,#26109,#26110,#26111,#26112,#26113,#26114,#26115,#26116,
#26117,#26118,#26119,#26120,#26121,#26122,#26123,#26124,#26125,#26126,#26127,
#26128,#26129,#26130,#26131,#26132,#26133,#26134,#26135,#26136,#26137,#26138,
#26139,#26140,#26141,#26142,#26143,#26144,#26145,#26146,#26147,#26148),
 .UNSPECIFIED.,.F.,.F.,(4,2,2,2,2,2,1,1,1,2,2,2,2,1,2,2,2,2,2,1,1,2,1,2,
2,1,2,4),(0.,0.062500000000036,0.125000000000072,0.187500000000108,0.218750000000127,
0.22656250000013,0.234375000000133,0.250000000000135,0.312500000000134,
0.375000000000132,0.437500000000131,0.445312500000127,0.453125000000124,
0.468750000000117,0.500000000000104,0.562500000000078,0.625000000000051,
0.656250000000033,0.664062500000029,0.671875000000025,0.687500000000025,
0.750000000000024,0.812500000000023,0.875000000000023,0.890625000000025,
0.906250000000027,0.937500000000021,1.),.UNSPECIFIED.);
#369=B_SPLINE_CURVE_WITH_KNOTS('',3,(#26232,#26233,#26234,#26235,#26236,
#26237,#26238,#26239,#26240,#26241,#26242,#26243,#26244,#26245,#26246,#26247,
#26248,#26249,#26250,#26251,#26252,#26253,#26254,#26255,#26256,#26257,#26258,
#26259,#26260,#26261,#26262,#26263,#26264,#26265,#26266,#26267,#26268,#26269,
#26270,#26271,#26272,#26273,#26274,#26275,#26276,#26277,#26278,#26279,#26280,
#26281,#26282,#26283,#26284),.UNSPECIFIED.,.F.,.F.,(4,2,2,2,2,1,1,2,2,2,
2,1,1,2,1,2,2,2,1,2,1,2,2,2,1,2,1,2,2,2,4),(0.,0.0625000000000148,0.12500000000003,
0.187500000000044,0.195312500000044,0.203125000000044,0.218750000000043,
0.250000000000044,0.312500000000043,0.375000000000042,0.382812500000044,
0.390625000000046,0.406250000000053,0.437500000000064,0.50000000000009,
0.562500000000117,0.570312500000117,0.578125000000118,0.593750000000116,
0.62500000000011,0.687500000000101,0.750000000000092,0.75781250000009,0.765625000000089,
0.781250000000085,0.812500000000074,0.875000000000052,0.93750000000003,
0.953125000000023,0.968750000000017,1.),.UNSPECIFIED.);
#370=B_SPLINE_CURVE_WITH_KNOTS('',3,(#26296,#26297,#26298,#26299,#26300,
#26301,#26302,#26303,#26304,#26305,#26306,#26307,#26308,#26309,#26310,#26311,
#26312,#26313,#26314,#26315,#26316,#26317,#26318,#26319,#26320,#26321,#26322,
#26323,#26324,#26325,#26326,#26327,#26328,#26329,#26330,#26331,#26332,#26333,
#26334,#26335,#26336,#26337,#26338,#26339,#26340,#26341,#26342,#26343,#26344,
#26345,#26346,#26347,#26348,#26349),.UNSPECIFIED.,.F.,.F.,(4,2,2,2,2,1,
1,2,2,2,2,2,1,2,1,2,2,2,1,2,1,2,2,2,2,1,2,2,2,1,4),(0.,0.0624999999999617,
0.124999999999923,0.187499999999885,0.195312499999883,0.203124999999881,
0.218749999999877,0.249999999999869,0.312499999999849,0.37499999999983,
0.382812499999828,0.390624999999826,0.406249999999823,0.437499999999819,
0.499999999999813,0.562499999999807,0.57031249999981,0.578124999999813,
0.593749999999816,0.624999999999823,0.687499999999843,0.749999999999862,
0.765624999999867,0.781249999999872,0.812499999999885,0.874999999999915,
0.937499999999946,0.953124999999954,0.96093749999996,0.968749999999966,
1.),.UNSPECIFIED.);
#371=B_SPLINE_CURVE_WITH_KNOTS('',3,(#26381,#26382,#26383,#26384,#26385,
#26386,#26387,#26388,#26389,#26390,#26391,#26392,#26393,#26394,#26395,#26396,
#26397,#26398,#26399,#26400,#26401,#26402,#26403,#26404,#26405,#26406,#26407,
#26408,#26409,#26410,#26411,#26412,#26413,#26414,#26415,#26416,#26417,#26418,
#26419,#26420,#26421,#26422,#26423,#26424,#26425,#26426,#26427,#26428,#26429,
#26430,#26431,#26432,#26433),.UNSPECIFIED.,.F.,.F.,(4,2,2,2,2,1,1,2,2,2,
2,1,1,2,1,2,2,2,1,2,1,2,2,2,1,2,1,2,2,2,4),(0.,0.0625000000000173,0.125000000000035,
0.187500000000052,0.195312500000051,0.203125000000051,0.218750000000049,
0.250000000000042,0.31250000000003,0.375000000000018,0.382812500000018,
0.390625000000017,0.406250000000015,0.437500000000012,0.500000000000009,
0.562500000000006,0.570312500000008,0.578125000000009,0.59375000000001,
0.625000000000012,0.687500000000012,0.750000000000012,0.757812500000012,
0.765625000000012,0.781250000000011,0.81250000000001,0.875000000000011,
0.937500000000011,0.953125000000008,0.968750000000006,1.),.UNSPECIFIED.);
#372=B_SPLINE_CURVE_WITH_KNOTS('',3,(#26445,#26446,#26447,#26448,#26449,
#26450,#26451,#26452,#26453,#26454,#26455,#26456,#26457,#26458,#26459,#26460,
#26461,#26462,#26463,#26464,#26465,#26466,#26467,#26468,#26469,#26470,#26471,
#26472,#26473,#26474,#26475,#26476,#26477,#26478,#26479,#26480,#26481,#26482,
#26483,#26484,#26485,#26486,#26487,#26488,#26489,#26490,#26491,#26492,#26493,
#26494,#26495,#26496,#26497,#26498),.UNSPECIFIED.,.F.,.F.,(4,2,2,2,2,1,
1,2,2,2,2,2,1,2,1,2,2,2,1,2,1,2,2,2,2,1,2,2,2,1,4),(0.,0.0624999999999792,
0.124999999999958,0.187499999999938,0.195312499999936,0.203124999999935,
0.218749999999937,0.249999999999944,0.312499999999955,0.374999999999967,
0.382812499999968,0.390624999999968,0.406249999999969,0.437499999999969,
0.499999999999972,0.562499999999974,0.570312499999974,0.578124999999974,
0.593749999999978,0.624999999999984,0.687499999999992,0.75,0.765625,0.78125,
0.812499999999997,0.874999999999994,0.937499999999992,0.953124999999994,
0.960937499999997,0.96875,1.),.UNSPECIFIED.);
#373=B_SPLINE_CURVE_WITH_KNOTS('',3,(#26507,#26508,#26509,#26510,#26511,
#26512,#26513,#26514,#26515,#26516,#26517,#26518,#26519,#26520,#26521,#26522,
#26523,#26524,#26525,#26526,#26527,#26528,#26529,#26530,#26531,#26532,#26533,
#26534,#26535,#26536,#26537,#26538,#26539,#26540,#26541,#26542,#26543,#26544,
#26545,#26546,#26547,#26548,#26549,#26550),.UNSPECIFIED.,.F.,.F.,(4,2,1,
2,1,2,2,2,1,2,1,2,2,1,1,2,2,2,1,2,1,2,1,2,2,1,4),(0.,0.0624999999999963,
0.124999999999993,0.187499999999989,0.203124999999988,0.210937499999988,
0.218749999999987,0.249999999999988,0.312499999999986,0.374999999999984,
0.406249999999984,0.421874999999983,0.437499999999983,0.499999999999978,
0.562499999999973,0.624999999999968,0.640624999999967,0.648437499999967,
0.656249999999967,0.687499999999968,0.749999999999974,0.812499999999979,
0.843749999999981,0.859374999999982,0.874999999999983,0.937499999999992,
1.),.UNSPECIFIED.);
#374=B_SPLINE_CURVE_WITH_KNOTS('',3,(#26554,#26555,#26556,#26557,#26558,
#26559,#26560,#26561,#26562,#26563,#26564,#26565,#26566,#26567,#26568,#26569,
#26570,#26571,#26572,#26573,#26574,#26575,#26576,#26577,#26578,#26579,#26580,
#26581,#26582,#26583,#26584,#26585,#26586,#26587,#26588,#26589,#26590,#26591,
#26592,#26593,#26594,#26595,#26596,#26597),.UNSPECIFIED.,.F.,.F.,(4,2,1,
2,1,2,2,2,1,2,1,2,2,1,1,2,2,2,1,2,1,2,1,2,2,1,4),(0.,0.0625000000000048,
0.12500000000001,0.187500000000014,0.203125000000016,0.210937500000016,
0.218750000000017,0.250000000000014,0.312500000000009,0.375000000000005,
0.406250000000004,0.421875000000003,0.437500000000002,0.500000000000001,
0.562500000000001,0.625000000000001,0.640625,0.648437499999999,0.656249999999998,
0.687499999999997,0.749999999999995,0.812499999999994,0.843749999999994,
0.859374999999994,0.874999999999994,0.937499999999997,1.),.UNSPECIFIED.);
#375=B_SPLINE_CURVE_WITH_KNOTS('',3,(#26601,#26602,#26603,#26604,#26605,
#26606,#26607,#26608,#26609,#26610,#26611,#26612,#26613,#26614,#26615,#26616,
#26617,#26618,#26619,#26620,#26621,#26622,#26623,#26624,#26625,#26626,#26627,
#26628,#26629,#26630,#26631,#26632,#26633,#26634,#26635,#26636,#26637,#26638,
#26639,#26640,#26641,#26642,#26643,#26644),.UNSPECIFIED.,.F.,.F.,(4,2,1,
2,1,2,2,2,1,2,1,2,2,1,1,2,2,2,1,2,1,2,1,2,2,1,4),(0.,0.062500000000018,
0.125000000000036,0.187500000000054,0.203125000000058,0.21093750000006,
0.218750000000062,0.250000000000064,0.312500000000067,0.375000000000069,
0.40625000000007,0.421875000000071,0.437500000000072,0.50000000000007,0.562500000000069,
0.625000000000068,0.640625000000068,0.648437500000068,0.656250000000069,
0.687500000000065,0.750000000000055,0.812500000000045,0.843750000000039,
0.859375000000036,0.875000000000032,0.937500000000016,1.),.UNSPECIFIED.);
#376=B_SPLINE_CURVE_WITH_KNOTS('',3,(#26648,#26649,#26650,#26651,#26652,
#26653,#26654,#26655,#26656,#26657,#26658,#26659,#26660,#26661,#26662,#26663,
#26664,#26665,#26666,#26667,#26668,#26669,#26670,#26671,#26672,#26673,#26674,
#26675,#26676,#26677,#26678,#26679,#26680,#26681,#26682,#26683,#26684,#26685,
#26686,#26687,#26688,#26689,#26690,#26691),.UNSPECIFIED.,.F.,.F.,(4,2,1,
2,1,2,2,2,1,2,1,2,2,1,1,2,2,2,1,2,1,2,1,2,2,1,4),(0.,0.0625000000000037,
0.125000000000007,0.187500000000011,0.203125000000011,0.210937500000012,
0.218750000000012,0.250000000000015,0.312500000000019,0.375000000000024,
0.406250000000027,0.421875000000028,0.437500000000029,0.500000000000038,
0.562500000000046,0.625000000000054,0.640625000000056,0.648437500000056,
0.656250000000056,0.687500000000052,0.75000000000004,0.812500000000029,
0.843750000000024,0.859375000000022,0.875000000000021,0.93750000000001,
1.),.UNSPECIFIED.);
#377=B_SPLINE_CURVE_WITH_KNOTS('',3,(#26700,#26701,#26702,#26703),
 .UNSPECIFIED.,.F.,.F.,(4,4),(0.00280721115979086,0.0211768098478121),
 .UNSPECIFIED.);
#378=B_SPLINE_CURVE_WITH_KNOTS('',3,(#26734,#26735,#26736,#26737),
 .UNSPECIFIED.,.F.,.F.,(4,4),(0.,0.0183695462467028),.UNSPECIFIED.);
#379=B_SPLINE_CURVE_WITH_KNOTS('',3,(#26752,#26753,#26754,#26755),
 .UNSPECIFIED.,.F.,.F.,(4,4),(0.00280721115979086,0.0211768098478127),
 .UNSPECIFIED.);
#380=B_SPLINE_CURVE_WITH_KNOTS('',3,(#26786,#26787,#26788,#26789),
 .UNSPECIFIED.,.F.,.F.,(4,4),(0.,0.0183695462855058),.UNSPECIFIED.);
#381=B_SPLINE_CURVE_WITH_KNOTS('',3,(#26907,#26908,#26909,#26910),
 .UNSPECIFIED.,.F.,.F.,(4,4),(0.,1.),.UNSPECIFIED.);
#382=B_SPLINE_CURVE_WITH_KNOTS('',3,(#26914,#26915,#26916,#26917),
 .UNSPECIFIED.,.F.,.F.,(4,4),(0.00281590977749336,0.0212281746011602),
 .UNSPECIFIED.);
#383=B_SPLINE_CURVE_WITH_KNOTS('',3,(#26923,#26924,#26925,#26926,#26927,
#26928,#26929,#26930,#26931,#26932,#26933,#26934,#26935,#26936,#26937,#26938,
#26939,#26940,#26941,#26942,#26943,#26944,#26945,#26946,#26947,#26948,#26949,
#26950,#26951,#26952,#26953,#26954,#26955,#26956,#26957,#26958,#26959,#26960,
#26961,#26962,#26963,#26964,#26965,#26966,#26967,#26968,#26969,#26970,#26971,
#26972,#26973,#26974,#26975,#26976,#26977,#26978,#26979,#26980,#26981,#26982,
#26983,#26984,#26985,#26986,#26987,#26988,#26989,#26990,#26991,#26992,#26993,
#26994,#26995,#26996,#26997,#26998,#26999,#27000,#27001,#27002,#27003,#27004,
#27005,#27006,#27007,#27008,#27009,#27010,#27011,#27012,#27013,#27014,#27015,
#27016),.UNSPECIFIED.,.F.,.F.,(4,1,1,1,2,2,2,2,2,2,1,1,2,2,2,2,2,1,1,1,
1,2,1,2,2,2,2,2,2,1,2,2,2,2,2,2,2,1,1,2,2,1,2,2,2,2,1,2,2,2,2,2,2,1,4),
(0.,0.0625000000000018,0.125000000000004,0.187500000000005,0.250000000000007,
0.312500000000009,0.375000000000011,0.437500000000012,0.500000000000013,
0.562500000000014,0.593750000000015,0.625000000000015,0.656250000000016,
0.687500000000016,0.718750000000017,0.750000000000017,0.757812500000017,
0.765625000000018,0.781250000000018,0.796875000000018,0.812500000000018,
0.828125000000018,0.835937500000018,0.843750000000018,0.859375000000018,
0.875000000000018,0.882812500000018,0.890625000000018,0.906250000000018,
0.914062500000018,0.921875000000018,0.925781250000018,0.929687500000018,
0.937500000000018,0.945312500000017,0.953125000000017,0.957031250000017,
0.960937500000016,0.964843750000016,0.968750000000016,0.972656250000015,
0.974609375000015,0.975585937500015,0.976562500000015,0.980468750000013,
0.984375000000011,0.98632812500001,0.987304687500009,0.988281250000009,
0.992187500000006,0.996093750000003,0.996582031250003,0.997070312500003,
0.998046875000002,1.),.UNSPECIFIED.);
#384=B_SPLINE_CURVE_WITH_KNOTS('',3,(#27021,#27022,#27023,#27024),
 .UNSPECIFIED.,.F.,.F.,(4,4),(0.,1.),.UNSPECIFIED.);
#385=B_SPLINE_CURVE_WITH_KNOTS('',3,(#27025,#27026,#27027,#27028,#27029,
#27030,#27031,#27032,#27033,#27034,#27035,#27036,#27037,#27038,#27039,#27040,
#27041,#27042,#27043,#27044,#27045,#27046,#27047,#27048,#27049,#27050,#27051,
#27052,#27053,#27054,#27055,#27056,#27057,#27058,#27059,#27060,#27061,#27062,
#27063,#27064,#27065,#27066,#27067,#27068,#27069,#27070,#27071,#27072,#27073,
#27074,#27075,#27076,#27077,#27078,#27079,#27080,#27081,#27082,#27083,#27084,
#27085,#27086,#27087,#27088,#27089,#27090,#27091,#27092,#27093,#27094,#27095,
#27096,#27097,#27098,#27099,#27100,#27101,#27102,#27103,#27104,#27105,#27106,
#27107,#27108,#27109,#27110,#27111,#27112,#27113,#27114,#27115,#27116,#27117),
 .UNSPECIFIED.,.F.,.F.,(4,1,2,1,2,1,2,2,2,2,1,2,2,2,1,2,2,2,1,2,2,2,2,2,
1,2,2,2,2,2,2,2,2,1,1,2,2,2,2,2,1,1,1,2,2,2,2,2,2,2,1,1,1,4),(0.,0.00390624999999972,
0.00781249999999945,0.00830078124999943,0.00878906249999941,0.00976562499999938,
0.0117187499999988,0.0156249999999975,0.0195312499999962,0.0205078124999961,
0.0214843749999961,0.0234374999999955,0.0273437499999949,0.0312499999999942,
0.0351562499999936,0.039062499999993,0.0400390624999928,0.0410156249999926,
0.0429687499999925,0.0468749999999925,0.0546874999999928,0.0624999999999931,
0.0703124999999934,0.0781249999999937,0.085937499999994,0.0937499999999943,
0.109374999999995,0.124999999999995,0.128906249999995,0.132812499999995,
0.140624999999995,0.156249999999995,0.171874999999995,0.187499999999996,
0.203124999999996,0.218749999999996,0.249999999999996,0.281249999999997,
0.312499999999997,0.343749999999997,0.374999999999998,0.406249999999998,
0.437499999999998,0.468749999999999,0.484374999999999,0.499999999999999,
0.562499999999999,0.625,0.6875,0.75,0.8125,0.875,0.9375,1.),
 .UNSPECIFIED.);
#386=B_SPLINE_CURVE_WITH_KNOTS('',3,(#27123,#27124,#27125,#27126),
 .UNSPECIFIED.,.F.,.F.,(4,4),(0.,0.0184121568365527),.UNSPECIFIED.);
#387=B_SPLINE_CURVE_WITH_KNOTS('',3,(#27165,#27166,#27167,#27168),
 .UNSPECIFIED.,.F.,.F.,(4,4),(0.,1.),.UNSPECIFIED.);
#388=B_SPLINE_CURVE_WITH_KNOTS('',3,(#27172,#27173,#27174,#27175),
 .UNSPECIFIED.,.F.,.F.,(4,4),(0.,1.),.UNSPECIFIED.);
#389=B_SPLINE_CURVE_WITH_KNOTS('',3,(#27181,#27182,#27183,#27184,#27185,
#27186,#27187,#27188,#27189,#27190,#27191,#27192,#27193,#27194,#27195,#27196,
#27197,#27198,#27199,#27200,#27201,#27202,#27203,#27204,#27205,#27206,#27207,
#27208,#27209,#27210,#27211,#27212,#27213,#27214,#27215,#27216,#27217,#27218,
#27219,#27220,#27221,#27222,#27223,#27224,#27225,#27226,#27227,#27228,#27229,
#27230,#27231,#27232,#27233,#27234,#27235,#27236,#27237,#27238,#27239,#27240,
#27241,#27242,#27243,#27244,#27245,#27246,#27247,#27248,#27249,#27250,#27251,
#27252,#27253,#27254,#27255,#27256,#27257,#27258,#27259,#27260,#27261,#27262,
#27263,#27264,#27265,#27266,#27267,#27268,#27269,#27270,#27271,#27272,#27273),
 .UNSPECIFIED.,.F.,.F.,(4,1,2,1,2,1,2,2,2,2,1,2,2,2,1,2,2,2,1,2,2,2,2,2,
1,2,2,2,2,2,2,2,2,1,1,2,2,2,2,2,1,1,1,2,2,2,2,2,2,2,1,1,1,4),(0.,0.00390624999999805,
0.00781249999999611,0.00830078124999626,0.00878906249999641,0.00976562499999672,
0.0117187499999969,0.0156249999999972,0.0195312499999975,0.0205078124999975,
0.0214843749999974,0.0234374999999974,0.027343749999996,0.0312499999999946,
0.0351562499999932,0.0390624999999918,0.0400390624999914,0.0410156249999909,
0.0429687499999904,0.046874999999989,0.0546874999999862,0.0624999999999834,
0.0703124999999806,0.0781249999999779,0.0859374999999751,0.0937499999999723,
0.109374999999968,0.124999999999963,0.128906249999963,0.132812499999963,
0.140624999999962,0.156249999999962,0.171874999999962,0.187499999999962,
0.203124999999963,0.218749999999963,0.249999999999964,0.281249999999965,
0.312499999999967,0.343749999999968,0.37499999999997,0.406249999999971,
0.437499999999973,0.468749999999974,0.484374999999975,0.499999999999977,
0.562499999999979,0.624999999999982,0.687499999999985,0.749999999999988,
0.812499999999991,0.874999999999994,0.937499999999997,1.),.UNSPECIFIED.);
#390=B_SPLINE_CURVE_WITH_KNOTS('',3,(#27280,#27281,#27282,#27283,#27284,
#27285,#27286,#27287,#27288,#27289,#27290,#27291,#27292,#27293,#27294,#27295,
#27296,#27297,#27298,#27299,#27300,#27301,#27302,#27303,#27304,#27305,#27306,
#27307,#27308,#27309,#27310,#27311,#27312,#27313,#27314,#27315,#27316,#27317,
#27318,#27319,#27320,#27321,#27322,#27323,#27324,#27325,#27326,#27327,#27328,
#27329,#27330,#27331,#27332,#27333,#27334,#27335,#27336,#27337,#27338,#27339,
#27340,#27341,#27342,#27343,#27344,#27345,#27346,#27347,#27348,#27349,#27350,
#27351,#27352,#27353,#27354,#27355,#27356,#27357,#27358,#27359,#27360,#27361,
#27362,#27363,#27364,#27365,#27366,#27367,#27368,#27369,#27370,#27371,#27372,
#27373),.UNSPECIFIED.,.F.,.F.,(4,1,1,1,2,2,2,2,2,2,1,1,2,2,2,2,2,1,1,1,
1,2,1,2,2,2,2,2,2,1,2,2,2,2,2,2,2,1,1,2,2,1,2,2,2,2,1,2,2,2,2,2,2,1,4),
(0.,0.0624999999999962,0.124999999999992,0.187499999999989,0.249999999999985,
0.312499999999981,0.374999999999977,0.437499999999974,0.49999999999997,
0.562499999999966,0.593749999999964,0.624999999999961,0.656249999999958,
0.687499999999956,0.718749999999953,0.749999999999951,0.757812499999951,
0.765624999999951,0.781249999999952,0.796874999999953,0.812499999999954,
0.828124999999955,0.835937499999955,0.843749999999955,0.859374999999958,
0.87499999999996,0.882812499999961,0.890624999999963,0.906249999999966,
0.914062499999968,0.92187499999997,0.925781249999971,0.929687499999972,
0.937499999999974,0.945312499999976,0.953124999999977,0.957031249999979,
0.96093749999998,0.964843749999981,0.968749999999982,0.972656249999984,
0.974609374999984,0.975585937499985,0.976562499999986,0.980468749999988,
0.984374999999991,0.986328124999992,0.987304687499993,0.988281249999993,
0.992187499999997,0.99609375,0.99658203125,0.9970703125,0.998046875,1.),
 .UNSPECIFIED.);
#391=B_SPLINE_CURVE_WITH_KNOTS('',3,(#27405,#27406,#27407,#27408),
 .UNSPECIFIED.,.F.,.F.,(4,4),(0.,1.),.UNSPECIFIED.);
#392=B_SPLINE_CURVE_WITH_KNOTS('',3,(#27417,#27418,#27419,#27420),
 .UNSPECIFIED.,.F.,.F.,(4,4),(0.,1.),.UNSPECIFIED.);
#393=B_SPLINE_CURVE_WITH_KNOTS('',3,(#27489,#27490,#27491,#27492,#27493),
 .UNSPECIFIED.,.F.,.F.,(4,1,4),(0.,0.5,1.),.UNSPECIFIED.);
#394=B_SPLINE_CURVE_WITH_KNOTS('',3,(#27535,#27536,#27537,#27538,#27539,
#27540,#27541,#27542,#27543,#27544,#27545,#27546,#27547,#27548,#27549,#27550,
#27551,#27552,#27553,#27554,#27555,#27556,#27557,#27558,#27559,#27560,#27561,
#27562,#27563,#27564,#27565,#27566,#27567,#27568,#27569,#27570,#27571,#27572,
#27573,#27574,#27575,#27576,#27577,#27578,#27579,#27580,#27581,#27582,#27583,
#27584,#27585,#27586,#27587,#27588,#27589,#27590,#27591,#27592,#27593,#27594,
#27595,#27596,#27597,#27598,#27599,#27600,#27601,#27602,#27603,#27604,#27605,
#27606,#27607,#27608,#27609,#27610,#27611,#27612,#27613,#27614,#27615,#27616,
#27617,#27618,#27619,#27620,#27621,#27622,#27623,#27624,#27625,#27626,#27627,
#27628),.UNSPECIFIED.,.F.,.F.,(4,1,1,1,2,2,2,2,2,2,1,1,2,2,2,2,2,1,1,1,
1,2,1,2,2,2,2,2,2,1,2,2,2,2,2,2,2,1,1,2,2,1,2,2,2,2,1,2,2,2,2,2,2,1,4),
(0.,0.0625000000000002,0.125,0.187500000000001,0.250000000000001,0.312500000000001,
0.375000000000001,0.437500000000001,0.5,0.5625,0.59375,0.625,0.65625,0.687499999999999,
0.718749999999999,0.749999999999999,0.757812499999999,0.765624999999999,
0.781249999999999,0.796874999999999,0.812499999999999,0.828124999999999,
0.835937499999998,0.843749999999998,0.859374999999998,0.874999999999998,
0.882812499999998,0.890624999999998,0.906249999999998,0.914062499999998,
0.921874999999998,0.925781249999998,0.929687499999998,0.937499999999998,
0.945312499999999,0.953124999999999,0.957031249999999,0.9609375,0.96484375,
0.96875,0.97265625,0.974609375,0.9755859375,0.976562500000001,0.980468750000001,
0.984375000000002,0.986328125000002,0.987304687500003,0.988281250000003,
0.992187500000003,0.996093750000003,0.996582031250003,0.997070312500003,
0.998046875000002,1.),.UNSPECIFIED.);
#395=B_SPLINE_CURVE_WITH_KNOTS('',3,(#27636,#27637,#27638,#27639,#27640,
#27641,#27642,#27643,#27644,#27645,#27646,#27647,#27648,#27649,#27650,#27651,
#27652,#27653,#27654,#27655,#27656,#27657,#27658,#27659,#27660,#27661,#27662,
#27663,#27664,#27665,#27666,#27667,#27668,#27669,#27670,#27671,#27672,#27673,
#27674,#27675,#27676,#27677,#27678,#27679,#27680,#27681,#27682,#27683,#27684,
#27685,#27686,#27687,#27688,#27689,#27690,#27691,#27692,#27693,#27694,#27695,
#27696,#27697,#27698,#27699,#27700,#27701,#27702,#27703,#27704,#27705,#27706,
#27707,#27708,#27709,#27710,#27711,#27712,#27713,#27714,#27715,#27716,#27717,
#27718,#27719,#27720,#27721,#27722,#27723,#27724,#27725,#27726,#27727,#27728),
 .UNSPECIFIED.,.F.,.F.,(4,1,2,1,2,1,2,2,2,2,1,2,2,2,1,2,2,2,1,2,2,2,2,2,
1,2,2,2,2,2,2,2,2,1,1,2,2,2,2,2,1,1,1,2,2,2,2,2,2,2,1,1,1,4),(0.,0.00390624999999339,
0.00781249999998678,0.0083007812499861,0.00878906249998542,0.00976562499998456,
0.0117187499999829,0.0156249999999801,0.0195312499999773,0.0205078124999767,
0.0214843749999762,0.0234374999999756,0.0273437499999749,0.0312499999999742,
0.0351562499999734,0.0390624999999727,0.0400390624999726,0.0410156249999724,
0.0429687499999724,0.0468749999999723,0.0546874999999723,0.0624999999999723,
0.0703124999999722,0.0781249999999722,0.0859374999999721,0.0937499999999721,
0.109374999999972,0.124999999999972,0.128906249999972,0.132812499999972,
0.140624999999972,0.156249999999973,0.171874999999973,0.187499999999974,
0.203124999999974,0.218749999999975,0.249999999999976,0.281249999999978,
0.312499999999979,0.34374999999998,0.374999999999982,0.406249999999983,
0.437499999999984,0.468749999999986,0.484374999999986,0.499999999999987,
0.562499999999989,0.62499999999999,0.687499999999992,0.749999999999993,
0.812499999999995,0.874999999999997,0.937499999999998,1.),.UNSPECIFIED.);
#396=B_SPLINE_CURVE_WITH_KNOTS('',3,(#27734,#27735,#27736,#27737,#27738,
#27739,#27740,#27741,#27742,#27743,#27744,#27745,#27746,#27747,#27748,#27749,
#27750,#27751,#27752,#27753,#27754,#27755,#27756,#27757,#27758,#27759,#27760,
#27761,#27762,#27763,#27764,#27765,#27766,#27767,#27768,#27769,#27770,#27771,
#27772,#27773,#27774,#27775,#27776,#27777,#27778,#27779,#27780,#27781,#27782,
#27783,#27784,#27785,#27786,#27787,#27788,#27789,#27790,#27791,#27792,#27793,
#27794,#27795,#27796,#27797,#27798,#27799,#27800,#27801,#27802,#27803,#27804,
#27805,#27806,#27807,#27808,#27809,#27810,#27811,#27812,#27813,#27814,#27815,
#27816,#27817,#27818,#27819,#27820,#27821,#27822,#27823,#27824,#27825,#27826,
#27827),.UNSPECIFIED.,.F.,.F.,(4,1,1,1,2,2,2,2,2,2,1,1,2,2,2,2,2,1,1,1,
1,2,1,2,2,2,2,2,2,1,2,2,2,2,2,2,2,1,1,2,2,1,2,2,2,2,1,2,2,2,2,2,2,1,4),
(0.,0.0624999999999987,0.124999999999997,0.187499999999996,0.249999999999995,
0.312499999999994,0.374999999999992,0.437499999999991,0.49999999999999,
0.562499999999989,0.593749999999988,0.624999999999987,0.656249999999987,
0.687499999999986,0.718749999999985,0.749999999999985,0.757812499999985,
0.765624999999985,0.781249999999987,0.796874999999989,0.812499999999991,
0.828124999999993,0.835937499999993,0.843749999999994,0.859374999999996,
0.874999999999998,0.882812499999998,0.890624999999999,0.906249999999998,
0.914062499999999,0.921874999999999,0.925781249999999,0.929687499999999,
0.937499999999998,0.945312499999997,0.953124999999996,0.957031249999996,
0.960937499999996,0.964843749999997,0.968749999999997,0.972656249999997,
0.974609374999997,0.975585937499997,0.976562499999998,0.980468749999999,
0.984375,0.986328125,0.9873046875,0.98828125,0.9921875,0.996093750000001,
0.996582031250001,0.997070312500001,0.998046875,1.),.UNSPECIFIED.);
#397=B_SPLINE_CURVE_WITH_KNOTS('',3,(#27833,#27834,#27835,#27836,#27837,
#27838,#27839,#27840,#27841,#27842,#27843,#27844,#27845,#27846,#27847,#27848,
#27849,#27850,#27851,#27852,#27853,#27854,#27855,#27856,#27857,#27858,#27859,
#27860,#27861,#27862,#27863,#27864,#27865,#27866,#27867,#27868,#27869,#27870,
#27871,#27872,#27873,#27874,#27875,#27876,#27877,#27878,#27879,#27880,#27881,
#27882,#27883,#27884,#27885,#27886,#27887,#27888,#27889,#27890,#27891,#27892,
#27893,#27894,#27895,#27896,#27897,#27898,#27899,#27900,#27901,#27902,#27903,
#27904,#27905,#27906,#27907,#27908,#27909,#27910,#27911,#27912,#27913,#27914,
#27915,#27916,#27917,#27918,#27919,#27920,#27921,#27922,#27923,#27924,#27925),
 .UNSPECIFIED.,.F.,.F.,(4,1,2,1,2,1,2,2,2,2,1,2,2,2,1,2,2,2,1,2,2,2,2,2,
1,2,2,2,2,2,2,2,2,1,1,2,2,2,2,2,1,1,1,2,2,2,2,2,2,2,1,1,1,4),(0.,0.00390625000000853,
0.00781250000001706,0.0083007812500178,0.00878906250001854,0.00976562500001947,
0.0117187500000213,0.0156250000000251,0.0195312500000288,0.0205078125000293,
0.0214843750000298,0.0234375000000309,0.0273437500000334,0.0312500000000359,
0.0351562500000384,0.0390625000000409,0.0400390625000421,0.0410156250000432,
0.0429687500000441,0.0468750000000452,0.0546875000000476,0.0625000000000499,
0.0703125000000522,0.0781250000000546,0.0859375000000569,0.0937500000000592,
0.109375000000064,0.125000000000068,0.128906250000068,0.132812500000069,
0.140625000000068,0.156250000000067,0.171875000000066,0.187500000000065,
0.203125000000064,0.218750000000063,0.250000000000061,0.281250000000059,
0.312500000000057,0.343750000000055,0.375000000000053,0.406250000000051,
0.437500000000049,0.468750000000048,0.484375000000046,0.500000000000044,
0.562500000000039,0.625000000000033,0.687500000000028,0.750000000000022,
0.812500000000017,0.875000000000011,0.937500000000006,1.),.UNSPECIFIED.);
#398=B_SPLINE_CURVE_WITH_KNOTS('',3,(#28064,#28065,#28066,#28067),
 .UNSPECIFIED.,.F.,.F.,(4,4),(0.,1.),.UNSPECIFIED.);
#399=B_SPLINE_CURVE_WITH_KNOTS('',3,(#28075,#28076,#28077,#28078),
 .UNSPECIFIED.,.F.,.F.,(4,4),(0.,1.),.UNSPECIFIED.);
#400=B_SPLINE_CURVE_WITH_KNOTS('',3,(#28094,#28095,#28096,#28097),
 .UNSPECIFIED.,.F.,.F.,(4,4),(0.,1.),.UNSPECIFIED.);
#401=B_SPLINE_CURVE_WITH_KNOTS('',3,(#28101,#28102,#28103,#28104),
 .UNSPECIFIED.,.F.,.F.,(4,4),(0.00281590976360296,0.0212281744224248),
 .UNSPECIFIED.);
#402=B_SPLINE_CURVE_WITH_KNOTS('',3,(#28109,#28110,#28111,#28112),
 .UNSPECIFIED.,.F.,.F.,(4,4),(0.,1.),.UNSPECIFIED.);
#403=B_SPLINE_CURVE_WITH_KNOTS('',3,(#28113,#28114,#28115,#28116),
 .UNSPECIFIED.,.F.,.F.,(4,4),(0.,0.0184121568365526),.UNSPECIFIED.);
#404=B_SPLINE_CURVE_WITH_KNOTS('',3,(#28127,#28128,#28129,#28130,#28131,
#28132,#28133,#28134,#28135,#28136,#28137,#28138,#28139,#28140,#28141,#28142,
#28143,#28144,#28145,#28146,#28147,#28148,#28149,#28150,#28151,#28152,#28153,
#28154,#28155,#28156,#28157,#28158,#28159,#28160,#28161,#28162,#28163,#28164,
#28165,#28166,#28167,#28168,#28169),.UNSPECIFIED.,.F.,.F.,(4,1,1,2,1,2,
2,1,1,2,2,2,2,1,2,1,2,2,2,1,2,2,2,2,1,4),(0.,0.062499999999972,0.124999999999944,
0.187499999999916,0.218749999999902,0.234374999999894,0.242187499999891,
0.249999999999887,0.312499999999882,0.374999999999877,0.437499999999872,
0.468749999999869,0.484374999999868,0.499999999999866,0.562499999999881,
0.624999999999896,0.68749999999991,0.703124999999914,0.718749999999918,
0.749999999999926,0.812499999999948,0.874999999999969,0.906249999999979,
0.921874999999982,0.937499999999986,1.),.UNSPECIFIED.);
#405=B_SPLINE_CURVE_WITH_KNOTS('',3,(#28171,#28172,#28173,#28174,#28175,
#28176,#28177,#28178,#28179,#28180,#28181,#28182,#28183,#28184,#28185,#28186,
#28187,#28188,#28189,#28190,#28191,#28192,#28193,#28194,#28195,#28196,#28197,
#28198,#28199,#28200,#28201,#28202,#28203,#28204,#28205,#28206,#28207,#28208,
#28209,#28210,#28211,#28212,#28213,#28214,#28215,#28216,#28217,#28218),
 .UNSPECIFIED.,.F.,.F.,(4,2,2,2,2,2,1,1,1,2,2,2,2,1,2,2,2,2,2,1,1,2,1,2,
2,1,2,4),(0.,0.0624999999999918,0.124999999999984,0.187499999999975,0.218749999999971,
0.226562499999968,0.234374999999965,0.249999999999963,0.312499999999969,
0.374999999999975,0.437499999999981,0.445312499999979,0.453124999999978,
0.468749999999975,0.499999999999971,0.562499999999968,0.624999999999965,
0.65624999999996,0.664062499999959,0.671874999999958,0.687499999999962,
0.749999999999977,0.812499999999992,0.875000000000007,0.890625000000011,
0.906250000000015,0.937500000000013,1.),.UNSPECIFIED.);
#406=B_SPLINE_CURVE_WITH_KNOTS('',3,(#28243,#28244,#28245,#28246),
 .UNSPECIFIED.,.F.,.F.,(4,4),(0.,1.),.UNSPECIFIED.);
#407=B_SPLINE_CURVE_WITH_KNOTS('',3,(#28261,#28262,#28263,#28264),
 .UNSPECIFIED.,.F.,.F.,(4,4),(0.,1.),.UNSPECIFIED.);
#408=B_SPLINE_CURVE_WITH_KNOTS('',3,(#28383,#28384,#28385,#28386),
 .UNSPECIFIED.,.F.,.F.,(4,4),(0.,1.),.UNSPECIFIED.);
#409=B_SPLINE_CURVE_WITH_KNOTS('',3,(#28388,#28389,#28390,#28391,#28392,
#28393,#28394,#28395,#28396,#28397,#28398,#28399,#28400,#28401,#28402,#28403,
#28404,#28405,#28406,#28407,#28408,#28409,#28410,#28411,#28412),
 .UNSPECIFIED.,.F.,.F.,(4,1,1,1,1,1,1,1,1,1,1,1,1,1,1,1,1,1,1,1,1,1,4),
(0.,0.125,0.1875,0.25,0.3125,0.375,0.4375,0.46875,0.5,0.53125,0.5625,0.625,
0.6875,0.71875,0.734375,0.75,0.765625,0.78125,0.8125,0.84375,0.875,0.9375,
1.),.UNSPECIFIED.);
#410=B_SPLINE_CURVE_WITH_KNOTS('',3,(#28443,#28444,#28445,#28446,#28447,
#28448,#28449,#28450,#28451,#28452,#28453,#28454,#28455,#28456,#28457,#28458,
#28459,#28460,#28461,#28462,#28463,#28464,#28465,#28466,#28467),
 .UNSPECIFIED.,.F.,.F.,(4,1,1,1,1,1,1,1,1,1,1,1,1,1,1,1,1,1,1,1,1,1,4),
(0.,0.0625,0.125,0.15625,0.1875,0.21875,0.234375,0.25,0.265625,0.28125,
0.3125,0.375,0.4375,0.46875,0.5,0.53125,0.5625,0.625,0.6875,0.75,0.8125,
0.875,1.),.UNSPECIFIED.);
#411=B_SPLINE_CURVE_WITH_KNOTS('',3,(#28469,#28470,#28471,#28472),
 .UNSPECIFIED.,.F.,.F.,(4,4),(0.,1.),.UNSPECIFIED.);
#412=B_SPLINE_CURVE_WITH_KNOTS('',3,(#28503,#28504,#28505,#28506),
 .UNSPECIFIED.,.F.,.F.,(4,4),(0.,1.),.UNSPECIFIED.);
#413=B_SPLINE_CURVE_WITH_KNOTS('',3,(#28508,#28509,#28510,#28511,#28512,
#28513,#28514,#28515,#28516,#28517,#28518,#28519,#28520,#28521,#28522,#28523,
#28524,#28525,#28526,#28527,#28528,#28529,#28530,#28531,#28532),
 .UNSPECIFIED.,.F.,.F.,(4,1,1,1,1,1,1,1,1,1,1,1,1,1,1,1,1,1,1,1,1,1,4),
(0.,0.125,0.1875,0.25,0.3125,0.375,0.4375,0.46875,0.5,0.53125,0.5625,0.625,
0.6875,0.71875,0.734375,0.75,0.765625,0.78125,0.8125,0.84375,0.875,0.9375,
1.),.UNSPECIFIED.);
#414=B_SPLINE_CURVE_WITH_KNOTS('',3,(#28563,#28564,#28565,#28566,#28567,
#28568,#28569,#28570,#28571,#28572,#28573,#28574,#28575,#28576,#28577,#28578,
#28579,#28580,#28581,#28582,#28583,#28584,#28585,#28586,#28587),
 .UNSPECIFIED.,.F.,.F.,(4,1,1,1,1,1,1,1,1,1,1,1,1,1,1,1,1,1,1,1,1,1,4),
(0.,0.0625,0.125,0.15625,0.1875,0.21875,0.234375,0.25,0.265625,0.28125,
0.3125,0.375,0.4375,0.46875,0.5,0.53125,0.5625,0.625,0.6875,0.75,0.8125,
0.875,1.),.UNSPECIFIED.);
#415=B_SPLINE_CURVE_WITH_KNOTS('',3,(#28589,#28590,#28591,#28592),
 .UNSPECIFIED.,.F.,.F.,(4,4),(0.,1.),.UNSPECIFIED.);
#416=B_SPLINE_CURVE_WITH_KNOTS('',3,(#28610,#28611,#28612,#28613,#28614,
#28615,#28616,#28617,#28618,#28619,#28620,#28621,#28622,#28623,#28624,#28625,
#28626,#28627,#28628),.UNSPECIFIED.,.F.,.F.,(4,1,1,1,1,1,1,1,1,1,1,1,1,
1,1,1,4),(0.,0.125,0.25,0.3125,0.375,0.4375,0.46875,0.484375,0.5,0.515625,
0.53125,0.5625,0.625,0.6875,0.75,0.875,1.),.UNSPECIFIED.);
#417=B_SPLINE_CURVE_WITH_KNOTS('',3,(#28721,#28722,#28723,#28724,#28725,
#28726,#28727,#28728,#28729,#28730,#28731,#28732,#28733,#28734,#28735,#28736,
#28737,#28738,#28739),.UNSPECIFIED.,.F.,.F.,(4,1,1,1,1,1,1,1,1,1,1,1,1,
1,1,1,4),(0.,0.125,0.25,0.3125,0.375,0.4375,0.46875,0.484375,0.5,0.515625,
0.53125,0.5625,0.625,0.6875,0.75,0.875,1.),.UNSPECIFIED.);
#418=B_SPLINE_CURVE_WITH_KNOTS('',3,(#28757,#28758,#28759,#28760,#28761,
#28762,#28763,#28764,#28765,#28766,#28767,#28768,#28769,#28770,#28771,#28772,
#28773,#28774,#28775),.UNSPECIFIED.,.F.,.F.,(4,1,1,1,1,1,1,1,1,1,1,1,1,
1,1,1,4),(0.,0.125,0.25,0.3125,0.375,0.4375,0.46875,0.484375,0.5,0.515625,
0.53125,0.5625,0.625,0.6875,0.75,0.875,1.),.UNSPECIFIED.);
#419=B_SPLINE_CURVE_WITH_KNOTS('',3,(#28816,#28817,#28818,#28819,#28820,
#28821,#28822,#28823,#28824,#28825,#28826,#28827,#28828,#28829,#28830,#28831,
#28832,#28833,#28834),.UNSPECIFIED.,.F.,.F.,(4,1,1,1,1,1,1,1,1,1,1,1,1,
1,1,1,4),(0.,0.125,0.25,0.3125,0.375,0.4375,0.46875,0.484375,0.5,0.515625,
0.53125,0.5625,0.625,0.6875,0.75,0.875,1.),.UNSPECIFIED.);
#420=B_SPLINE_CURVE_WITH_KNOTS('',3,(#28907,#28908,#28909,#28910),
 .UNSPECIFIED.,.F.,.F.,(4,4),(0.,1.),.UNSPECIFIED.);
#421=B_SPLINE_CURVE_WITH_KNOTS('',3,(#28919,#28920,#28921,#28922),
 .UNSPECIFIED.,.F.,.F.,(4,4),(0.,1.),.UNSPECIFIED.);
#422=B_SPLINE_CURVE_WITH_KNOTS('',3,(#28924,#28925,#28926,#28927),
 .UNSPECIFIED.,.F.,.F.,(4,4),(0.,1.),.UNSPECIFIED.);
#423=B_SPLINE_CURVE_WITH_KNOTS('',3,(#28936,#28937,#28938,#28939),
 .UNSPECIFIED.,.F.,.F.,(4,4),(0.,1.),.UNSPECIFIED.);
#424=B_SPLINE_CURVE_WITH_KNOTS('',3,(#28980,#28981,#28982,#28983),
 .UNSPECIFIED.,.F.,.F.,(4,4),(0.,1.),.UNSPECIFIED.);
#425=B_SPLINE_CURVE_WITH_KNOTS('',3,(#28992,#28993,#28994,#28995),
 .UNSPECIFIED.,.F.,.F.,(4,4),(0.,1.),.UNSPECIFIED.);
#426=B_SPLINE_CURVE_WITH_KNOTS('',3,(#28997,#28998,#28999,#29000),
 .UNSPECIFIED.,.F.,.F.,(4,4),(0.,1.),.UNSPECIFIED.);
#427=B_SPLINE_CURVE_WITH_KNOTS('',3,(#29009,#29010,#29011,#29012),
 .UNSPECIFIED.,.F.,.F.,(4,4),(0.,1.),.UNSPECIFIED.);
#428=B_SPLINE_SURFACE_WITH_KNOTS('',3,3,((#18820,#18821,#18822,#18823),
(#18824,#18825,#18826,#18827),(#18828,#18829,#18830,#18831),(#18832,#18833,
#18834,#18835),(#18836,#18837,#18838,#18839),(#18840,#18841,#18842,#18843),
(#18844,#18845,#18846,#18847),(#18848,#18849,#18850,#18851),(#18852,#18853,
#18854,#18855)),.UNSPECIFIED.,.F.,.F.,.F.,(4,1,1,1,1,1,4),(4,4),(0.,0.00187957158254284,
0.00281935737381426,0.00375914316508568,0.0046989289563571,0.00563871474762852,
0.00751828633017136),(0.,1.),.UNSPECIFIED.);
#429=B_SPLINE_SURFACE_WITH_KNOTS('',3,3,((#18882,#18883,#18884,#18885),
(#18886,#18887,#18888,#18889),(#18890,#18891,#18892,#18893),(#18894,#18895,
#18896,#18897),(#18898,#18899,#18900,#18901),(#18902,#18903,#18904,#18905),
(#18906,#18907,#18908,#18909),(#18910,#18911,#18912,#18913),(#18914,#18915,
#18916,#18917)),.UNSPECIFIED.,.F.,.F.,.F.,(4,1,1,1,1,1,4),(4,4),(0.,0.00187957158254284,
0.00281935737381425,0.00375914316508567,0.00469892895635709,0.0056387147476285,
0.00751828633017134),(0.,1.),.UNSPECIFIED.);
#430=B_SPLINE_SURFACE_WITH_KNOTS('',3,3,((#19002,#19003,#19004,#19005),
(#19006,#19007,#19008,#19009),(#19010,#19011,#19012,#19013),(#19014,#19015,
#19016,#19017),(#19018,#19019,#19020,#19021),(#19022,#19023,#19024,#19025),
(#19026,#19027,#19028,#19029),(#19030,#19031,#19032,#19033),(#19034,#19035,
#19036,#19037)),.UNSPECIFIED.,.F.,.F.,.F.,(4,1,1,1,1,1,4),(4,4),(0.,0.00187957158255167,
0.00281935737382751,0.00375914316510334,0.00469892895637918,0.00563871474765501,
0.00751828633020668),(0.,1.),.UNSPECIFIED.);
#431=B_SPLINE_SURFACE_WITH_KNOTS('',3,3,((#19064,#19065,#19066,#19067),
(#19068,#19069,#19070,#19071),(#19072,#19073,#19074,#19075),(#19076,#19077,
#19078,#19079),(#19080,#19081,#19082,#19083),(#19084,#19085,#19086,#19087),
(#19088,#19089,#19090,#19091),(#19092,#19093,#19094,#19095),(#19096,#19097,
#19098,#19099)),.UNSPECIFIED.,.F.,.F.,.F.,(4,1,1,1,1,1,4),(4,4),(0.,0.00187957158255165,
0.00281935737382748,0.00375914316510331,0.00469892895637913,0.00563871474765496,
0.00751828633020661),(0.,1.),.UNSPECIFIED.);
#432=B_SPLINE_SURFACE_WITH_KNOTS('',5,5,((#19305,#19306,#19307,#19308,#19309,
#19310,#19311,#19312,#19313,#19314,#19315,#19316),(#19317,#19318,#19319,
#19320,#19321,#19322,#19323,#19324,#19325,#19326,#19327,#19328),(#19329,
#19330,#19331,#19332,#19333,#19334,#19335,#19336,#19337,#19338,#19339,#19340),
(#19341,#19342,#19343,#19344,#19345,#19346,#19347,#19348,#19349,#19350,
#19351,#19352),(#19353,#19354,#19355,#19356,#19357,#19358,#19359,#19360,
#19361,#19362,#19363,#19364),(#19365,#19366,#19367,#19368,#19369,#19370,
#19371,#19372,#19373,#19374,#19375,#19376),(#19377,#19378,#19379,#19380,
#19381,#19382,#19383,#19384,#19385,#19386,#19387,#19388),(#19389,#19390,
#19391,#19392,#19393,#19394,#19395,#19396,#19397,#19398,#19399,#19400),
(#19401,#19402,#19403,#19404,#19405,#19406,#19407,#19408,#19409,#19410,
#19411,#19412),(#19413,#19414,#19415,#19416,#19417,#19418,#19419,#19420,
#19421,#19422,#19423,#19424),(#19425,#19426,#19427,#19428,#19429,#19430,
#19431,#19432,#19433,#19434,#19435,#19436),(#19437,#19438,#19439,#19440,
#19441,#19442,#19443,#19444,#19445,#19446,#19447,#19448)),.UNSPECIFIED.,
 .F.,.F.,.F.,(6,3,3,6),(6,3,3,6),(-2.55509771142403,-0.511024585767518,
0.511016179950476,2.55509771138647),(-2.63891378965832,-0.527787967264978,
0.52777928477753,2.63891378886255),.UNSPECIFIED.);
#433=B_SPLINE_SURFACE_WITH_KNOTS('',5,5,((#19564,#19565,#19566,#19567,#19568,
#19569,#19570,#19571,#19572,#19573,#19574,#19575),(#19576,#19577,#19578,
#19579,#19580,#19581,#19582,#19583,#19584,#19585,#19586,#19587),(#19588,
#19589,#19590,#19591,#19592,#19593,#19594,#19595,#19596,#19597,#19598,#19599),
(#19600,#19601,#19602,#19603,#19604,#19605,#19606,#19607,#19608,#19609,
#19610,#19611),(#19612,#19613,#19614,#19615,#19616,#19617,#19618,#19619,
#19620,#19621,#19622,#19623),(#19624,#19625,#19626,#19627,#19628,#19629,
#19630,#19631,#19632,#19633,#19634,#19635),(#19636,#19637,#19638,#19639,
#19640,#19641,#19642,#19643,#19644,#19645,#19646,#19647),(#19648,#19649,
#19650,#19651,#19652,#19653,#19654,#19655,#19656,#19657,#19658,#19659),
(#19660,#19661,#19662,#19663,#19664,#19665,#19666,#19667,#19668,#19669,
#19670,#19671),(#19672,#19673,#19674,#19675,#19676,#19677,#19678,#19679,
#19680,#19681,#19682,#19683),(#19684,#19685,#19686,#19687,#19688,#19689,
#19690,#19691,#19692,#19693,#19694,#19695),(#19696,#19697,#19698,#19699,
#19700,#19701,#19702,#19703,#19704,#19705,#19706,#19707)),.UNSPECIFIED.,
 .F.,.F.,.F.,(6,3,3,6),(6,3,3,6),(-2.55509771150898,-0.511024585821029,
0.511016179912807,2.55509771138048),(-2.63891378970907,-0.527787965863941,
0.527779286904648,2.63891379244183),.UNSPECIFIED.);
#434=B_SPLINE_SURFACE_WITH_KNOTS('',5,5,((#20898,#20899,#20900,#20901,#20902,
#20903,#20904,#20905,#20906,#20907,#20908,#20909),(#20910,#20911,#20912,
#20913,#20914,#20915,#20916,#20917,#20918,#20919,#20920,#20921),(#20922,
#20923,#20924,#20925,#20926,#20927,#20928,#20929,#20930,#20931,#20932,#20933),
(#20934,#20935,#20936,#20937,#20938,#20939,#20940,#20941,#20942,#20943,
#20944,#20945),(#20946,#20947,#20948,#20949,#20950,#20951,#20952,#20953,
#20954,#20955,#20956,#20957),(#20958,#20959,#20960,#20961,#20962,#20963,
#20964,#20965,#20966,#20967,#20968,#20969),(#20970,#20971,#20972,#20973,
#20974,#20975,#20976,#20977,#20978,#20979,#20980,#20981),(#20982,#20983,
#20984,#20985,#20986,#20987,#20988,#20989,#20990,#20991,#20992,#20993),
(#20994,#20995,#20996,#20997,#20998,#20999,#21000,#21001,#21002,#21003,
#21004,#21005),(#21006,#21007,#21008,#21009,#21010,#21011,#21012,#21013,
#21014,#21015,#21016,#21017),(#21018,#21019,#21020,#21021,#21022,#21023,
#21024,#21025,#21026,#21027,#21028,#21029),(#21030,#21031,#21032,#21033,
#21034,#21035,#21036,#21037,#21038,#21039,#21040,#21041)),.UNSPECIFIED.,
 .F.,.F.,.F.,(6,3,3,6),(6,3,3,6),(-2.55509771142139,-0.51102458576575,0.511016179951646,
2.55509771138644),(-2.63891378443573,-0.527787963827907,0.527779287318982,
2.63891378961276),.UNSPECIFIED.);
#435=B_SPLINE_SURFACE_WITH_KNOTS('',5,5,((#21157,#21158,#21159,#21160,#21161,
#21162,#21163,#21164,#21165,#21166,#21167,#21168),(#21169,#21170,#21171,
#21172,#21173,#21174,#21175,#21176,#21177,#21178,#21179,#21180),(#21181,
#21182,#21183,#21184,#21185,#21186,#21187,#21188,#21189,#21190,#21191,#21192),
(#21193,#21194,#21195,#21196,#21197,#21198,#21199,#21200,#21201,#21202,
#21203,#21204),(#21205,#21206,#21207,#21208,#21209,#21210,#21211,#21212,
#21213,#21214,#21215,#21216),(#21217,#21218,#21219,#21220,#21221,#21222,
#21223,#21224,#21225,#21226,#21227,#21228),(#21229,#21230,#21231,#21232,
#21233,#21234,#21235,#21236,#21237,#21238,#21239,#21240),(#21241,#21242,
#21243,#21244,#21245,#21246,#21247,#21248,#21249,#21250,#21251,#21252),
(#21253,#21254,#21255,#21256,#21257,#21258,#21259,#21260,#21261,#21262,
#21263,#21264),(#21265,#21266,#21267,#21268,#21269,#21270,#21271,#21272,
#21273,#21274,#21275,#21276),(#21277,#21278,#21279,#21280,#21281,#21282,
#21283,#21284,#21285,#21286,#21287,#21288),(#21289,#21290,#21291,#21292,
#21293,#21294,#21295,#21296,#21297,#21298,#21299,#21300)),.UNSPECIFIED.,
 .F.,.F.,.F.,(6,3,3,6),(6,3,3,6),(-2.55509771152776,-0.511024585828804,
0.511016179910474,2.55509771138903),(-2.63891379082336,-0.527787967627967,
0.527779284812379,2.63891378969307),.UNSPECIFIED.);
#436=B_SPLINE_SURFACE_WITH_KNOTS('',3,3,((#21685,#21686,#21687,#21688),
(#21689,#21690,#21691,#21692),(#21693,#21694,#21695,#21696),(#21697,#21698,
#21699,#21700),(#21701,#21702,#21703,#21704),(#21705,#21706,#21707,#21708),
(#21709,#21710,#21711,#21712),(#21713,#21714,#21715,#21716),(#21717,#21718,
#21719,#21720)),.UNSPECIFIED.,.F.,.F.,.F.,(4,1,1,1,1,1,4),(4,4),(0.00751828418819428,
0.00939785603308112,0.0103376419555245,0.011277427877968,0.0122172138004114,
0.0131569997228548,0.0150365715677417),(0.,1.),.UNSPECIFIED.);
#437=B_SPLINE_SURFACE_WITH_KNOTS('',3,3,((#21721,#21722,#21723,#21724),
(#21725,#21726,#21727,#21728),(#21729,#21730,#21731,#21732),(#21733,#21734,
#21735,#21736),(#21737,#21738,#21739,#21740),(#21741,#21742,#21743,#21744),
(#21745,#21746,#21747,#21748),(#21749,#21750,#21751,#21752),(#21753,#21754,
#21755,#21756)),.UNSPECIFIED.,.F.,.F.,.F.,(4,1,1,1,1,1,4),(4,4),(0.00751828418819243,
0.00939785603307979,0.0103376419555235,0.0112774278779671,0.0122172138004108,
0.0131569997228545,0.0150365715677419),(0.,1.),.UNSPECIFIED.);
#438=B_SPLINE_SURFACE_WITH_KNOTS('',3,3,((#21912,#21913,#21914,#21915),
(#21916,#21917,#21918,#21919),(#21920,#21921,#21922,#21923),(#21924,#21925,
#21926,#21927),(#21928,#21929,#21930,#21931),(#21932,#21933,#21934,#21935),
(#21936,#21937,#21938,#21939),(#21940,#21941,#21942,#21943),(#21944,#21945,
#21946,#21947)),.UNSPECIFIED.,.F.,.F.,.F.,(4,1,1,1,1,1,4),(4,4),(0.00751828418817495,
0.00939785603304894,0.0103376419554859,0.0112774278779229,0.0122172138003599,
0.0131569997227969,0.0150365715676709),(0.,1.),.UNSPECIFIED.);
#439=B_SPLINE_SURFACE_WITH_KNOTS('',3,3,((#21948,#21949,#21950,#21951),
(#21952,#21953,#21954,#21955),(#21956,#21957,#21958,#21959),(#21960,#21961,
#21962,#21963),(#21964,#21965,#21966,#21967),(#21968,#21969,#21970,#21971),
(#21972,#21973,#21974,#21975),(#21976,#21977,#21978,#21979),(#21980,#21981,
#21982,#21983)),.UNSPECIFIED.,.F.,.F.,.F.,(4,1,1,1,1,1,4),(4,4),(0.00751828418817496,
0.00939785603304895,0.0103376419554859,0.0112774278779229,0.0122172138003599,
0.0131569997227969,0.0150365715676709),(0.,1.),.UNSPECIFIED.);
#440=B_SPLINE_SURFACE_WITH_KNOTS('',3,1,((#22233,#22234),(#22235,#22236),
(#22237,#22238),(#22239,#22240),(#22241,#22242),(#22243,#22244),(#22245,
#22246),(#22247,#22248),(#22249,#22250),(#22251,#22252),(#22253,#22254),
(#22255,#22256),(#22257,#22258),(#22259,#22260),(#22261,#22262),(#22263,
#22264),(#22265,#22266),(#22267,#22268),(#22269,#22270),(#22271,#22272),
(#22273,#22274),(#22275,#22276),(#22277,#22278),(#22279,#22280),(#22281,
#22282),(#22283,#22284),(#22285,#22286)),.SURF_OF_LINEAR_EXTRUSION.,.F.,
 .F.,.F.,(4,1,1,1,1,1,1,1,1,1,1,1,1,1,1,1,1,1,1,1,1,1,1,1,4),(2,2),(1.33987302823711E-9,
0.044700468405657,0.088540432897678,0.131461016243555,0.173810993305688,
0.2157148356715,0.257250685419741,0.298965679895135,0.340725138470907,0.382153618225849,
0.423097096887467,0.463590610786224,0.504009060950258,0.544555868959631,
0.58493172106142,0.626236216901344,0.667953637913302,0.709920240730278,
0.751362564044872,0.792602473667419,0.833935551393826,0.87499835226737,
0.916439047167916,0.957903347812849,0.999999998660121),(0.,1.),
 .UNSPECIFIED.);
#441=B_SPLINE_SURFACE_WITH_KNOTS('',3,1,((#22318,#22319),(#22320,#22321),
(#22322,#22323),(#22324,#22325),(#22326,#22327),(#22328,#22329),(#22330,
#22331),(#22332,#22333),(#22334,#22335),(#22336,#22337),(#22338,#22339),
(#22340,#22341),(#22342,#22343),(#22344,#22345),(#22346,#22347),(#22348,
#22349),(#22350,#22351),(#22352,#22353),(#22354,#22355)),
 .SURF_OF_LINEAR_EXTRUSION.,.F.,.F.,.F.,(4,1,1,1,1,1,1,1,1,1,1,1,1,1,1,
1,4),(2,2),(2.10733886144192E-9,0.0752263471986494,0.146574722034602,0.214500252334225,
0.279529972160773,0.342402952096131,0.403496053236559,0.463761607010789,
0.523864359587337,0.583251724762717,0.641302039790885,0.698897775364239,
0.756295244319059,0.814627805320719,0.874324768847748,0.935783284370296,
0.999999997892656),(0.,1.),.UNSPECIFIED.);
#442=B_SPLINE_SURFACE_WITH_KNOTS('',3,1,((#22377,#22378),(#22379,#22380),
(#22381,#22382),(#22383,#22384),(#22385,#22386),(#22387,#22388),(#22389,
#22390),(#22391,#22392),(#22393,#22394),(#22395,#22396),(#22397,#22398),
(#22399,#22400),(#22401,#22402),(#22403,#22404),(#22405,#22406),(#22407,
#22408),(#22409,#22410),(#22411,#22412),(#22413,#22414),(#22415,#22416),
(#22417,#22418),(#22419,#22420),(#22421,#22422),(#22423,#22424),(#22425,
#22426),(#22427,#22428),(#22429,#22430)),.SURF_OF_LINEAR_EXTRUSION.,.F.,
 .F.,.F.,(4,1,1,1,1,1,1,1,1,1,1,1,1,1,1,1,1,1,1,1,1,1,1,1,4),(2,2),(5.44346175796996E-10,
0.0430934968830151,0.0855758908200551,0.126891548570777,0.167946153957998,
0.20842308581924,0.248993798829939,0.289136321403337,0.329860463697015,
0.370443184258962,0.410306383326154,0.449868587950842,0.489518545580762,
0.528941751769828,0.569062421023137,0.609508044179015,0.650558693449109,
0.692303736175518,0.734246724987011,0.776486047107035,0.819572759918314,
0.863115413606225,0.907850229170033,0.953339629882687,0.999999999455658),
(0.,1.),.UNSPECIFIED.);
#443=B_SPLINE_SURFACE_WITH_KNOTS('',3,1,((#22460,#22461),(#22462,#22463),
(#22464,#22465),(#22466,#22467),(#22468,#22469),(#22470,#22471),(#22472,
#22473),(#22474,#22475),(#22476,#22477),(#22478,#22479),(#22480,#22481),
(#22482,#22483),(#22484,#22485),(#22486,#22487),(#22488,#22489),(#22490,
#22491),(#22492,#22493),(#22494,#22495),(#22496,#22497),(#22498,#22499),
(#22500,#22501),(#22502,#22503),(#22504,#22505),(#22506,#22507),(#22508,
#22509),(#22510,#22511),(#22512,#22513)),.SURF_OF_LINEAR_EXTRUSION.,.F.,
 .F.,.F.,(4,1,1,1,1,1,1,1,1,1,1,1,1,1,1,1,1,1,1,1,1,1,1,1,4),(2,2),(6.14324681410814E-10,
0.0475624786927528,0.0939678776515638,0.139120079287983,0.183637590824716,
0.227471001725576,0.270719140551736,0.313629798059212,0.356282337116543,
0.398390625641936,0.439583518089967,0.480074873461418,0.519920433804004,
0.559692131537902,0.599295897356062,0.639084841962884,0.679547947454226,
0.720017511799591,0.759858972256345,0.799475934931191,0.839189266338561,
0.878948640297082,0.918789280726041,0.959080849323528,0.999999999385674),
(0.,1.),.UNSPECIFIED.);
#444=B_SPLINE_SURFACE_WITH_KNOTS('',3,1,((#22630,#22631),(#22632,#22633),
(#22634,#22635),(#22636,#22637),(#22638,#22639),(#22640,#22641),(#22642,
#22643),(#22644,#22645),(#22646,#22647),(#22648,#22649),(#22650,#22651),
(#22652,#22653),(#22654,#22655),(#22656,#22657),(#22658,#22659),(#22660,
#22661),(#22662,#22663),(#22664,#22665),(#22666,#22667)),
 .SURF_OF_LINEAR_EXTRUSION.,.F.,.F.,.F.,(4,1,1,1,1,1,1,1,1,1,1,1,1,1,1,
1,4),(2,2),(4.69708746799952E-9,0.0559448928728552,0.110385507410839,0.16405301849413,
0.216874336725853,0.269578162207184,0.32298721254507,0.377561867447087,
0.433431517632493,0.490905846592373,0.550610637181822,0.613104704113517,
0.679850677374933,0.751349923757276,0.828255699750159,0.910792226402929,
0.999999998525607),(0.,1.),.UNSPECIFIED.);
#445=B_SPLINE_SURFACE_WITH_KNOTS('',3,1,((#22691,#22692),(#22693,#22694),
(#22695,#22696),(#22697,#22698),(#22699,#22700),(#22701,#22702),(#22703,
#22704),(#22705,#22706),(#22707,#22708),(#22709,#22710),(#22711,#22712),
(#22713,#22714),(#22715,#22716),(#22717,#22718),(#22719,#22720),(#22721,
#22722),(#22723,#22724),(#22725,#22726),(#22727,#22728),(#22729,#22730),
(#22731,#22732),(#22733,#22734),(#22735,#22736),(#22737,#22738),(#22739,
#22740),(#22741,#22742),(#22743,#22744)),.SURF_OF_LINEAR_EXTRUSION.,.F.,
 .F.,.F.,(4,1,1,1,1,1,1,1,1,1,1,1,1,1,1,1,1,1,1,1,1,1,1,1,4),(2,2),(1.44196184706869E-9,
0.0508453827991876,0.09974024093258,0.147419576023921,0.194061994416235,
0.239141611383664,0.283305092667454,0.326537120452638,0.368891060177828,
0.410521547994451,0.450995307243104,0.490816695148175,0.52997936379826,
0.56911943207983,0.607755894564889,0.646593367907166,0.685847810670832,
0.72496224941512,0.763671927528392,0.802196774522265,0.840759882372718,
0.879664128538097,0.919080532557258,0.959102875681172,0.999999999318737),
(0.,1.),.UNSPECIFIED.);
#446=B_SPLINE_SURFACE_WITH_KNOTS('',3,1,((#22774,#22775),(#22776,#22777),
(#22778,#22779),(#22780,#22781),(#22782,#22783),(#22784,#22785),(#22786,
#22787),(#22788,#22789),(#22790,#22791),(#22792,#22793),(#22794,#22795),
(#22796,#22797),(#22798,#22799),(#22800,#22801),(#22802,#22803),(#22804,
#22805),(#22806,#22807),(#22808,#22809),(#22810,#22811)),
 .SURF_OF_LINEAR_EXTRUSION.,.F.,.F.,.F.,(4,1,1,1,1,1,1,1,1,1,1,1,1,1,1,
1,4),(2,2),(2.98658779902138E-9,0.0610549117432835,0.119545345084744,0.176806356245104,
0.232956483031685,0.288583489946503,0.3446666617213,0.401661510837446,0.460540097308278,
0.520477062322188,0.581212865355401,0.643430759722011,0.707960869521242,
0.775370743533674,0.84641367728133,0.921151887189369,0.999999998311978),
(0.,1.),.UNSPECIFIED.);
#447=B_SPLINE_SURFACE_WITH_KNOTS('',3,1,((#22833,#22834),(#22835,#22836),
(#22837,#22838),(#22839,#22840),(#22841,#22842),(#22843,#22844),(#22845,
#22846),(#22847,#22848),(#22849,#22850),(#22851,#22852),(#22853,#22854),
(#22855,#22856),(#22857,#22858),(#22859,#22860),(#22861,#22862),(#22863,
#22864),(#22865,#22866),(#22867,#22868),(#22869,#22870)),
 .SURF_OF_LINEAR_EXTRUSION.,.F.,.F.,.F.,(4,1,1,1,1,1,1,1,1,1,1,1,1,1,1,
1,4),(2,2),(2.83230576542299E-9,0.0759644026221995,0.14812522397487,0.217200611144603,
0.28329990937236,0.34720186813624,0.409299540705924,0.470425616107403,0.531588064052835,
0.591739172917369,0.650257744290572,0.707303039952287,0.764208464022915,
0.821147532010132,0.879118812155254,0.938422818393666,0.999999996154469),
(0.,1.),.UNSPECIFIED.);
#448=B_SPLINE_SURFACE_WITH_KNOTS('',3,1,((#22896,#22897),(#22898,#22899),
(#22900,#22901),(#22902,#22903),(#22904,#22905),(#22906,#22907)),
 .SURF_OF_LINEAR_EXTRUSION.,.F.,.F.,.F.,(4,1,1,4),(2,2),(0.85335806136599,
0.862687500371657,0.931762487979838,1.00000004893233),(0.,1.),
 .UNSPECIFIED.);
#449=B_SPLINE_SURFACE_WITH_KNOTS('',3,1,((#22909,#22910),(#22911,#22912),
(#22913,#22914),(#22915,#22916),(#22917,#22918),(#22919,#22920),(#22921,
#22922),(#22923,#22924),(#22925,#22926),(#22927,#22928),(#22929,#22930),
(#22931,#22932),(#22933,#22934),(#22935,#22936),(#22937,#22938),(#22939,
#22940),(#22941,#22942),(#22943,#22944),(#22945,#22946)),
 .SURF_OF_LINEAR_EXTRUSION.,.F.,.F.,.F.,(4,1,1,1,1,1,1,1,1,1,1,1,1,1,1,
1,4),(2,2),(3.35697479107015E-9,0.0749337255204943,0.147082345592291,0.216371442619459,
0.282882424134634,0.346666615216109,0.408816466290386,0.469244849629917,
0.528416816209898,0.586988002144674,0.644404911948867,0.702179173866573,
0.759759422363549,0.818483931812852,0.87762887614387,0.938017564898424,
0.999999998316624),(0.,1.),.UNSPECIFIED.);
#450=B_SPLINE_SURFACE_WITH_KNOTS('',3,1,((#22948,#22949),(#22950,#22951),
(#22952,#22953),(#22954,#22955),(#22956,#22957),(#22958,#22959),(#22960,
#22961),(#22962,#22963),(#22964,#22965),(#22966,#22967),(#22968,#22969),
(#22970,#22971),(#22972,#22973),(#22974,#22975),(#22976,#22977),(#22978,
#22979),(#22980,#22981),(#22982,#22983),(#22984,#22985)),
 .SURF_OF_LINEAR_EXTRUSION.,.F.,.F.,.F.,(4,1,1,1,1,1,1,1,1,1,1,1,1,1,1,
1,4),(2,2),(8.78994439035743E-9,0.0327434525811993,0.0724101237445487,0.119612341877184,
0.174674165369103,0.237346788923155,0.308354623785661,0.387632822111692,
0.474787013711898,0.56333634787763,0.645140834204832,0.720207681362591,
0.78927490498317,0.851496010703458,0.907329941177314,0.956968374358279,
1.0000000023246),(0.,1.),.UNSPECIFIED.);
#451=B_SPLINE_SURFACE_WITH_KNOTS('',3,1,((#22987,#22988),(#22989,#22990),
(#22991,#22992),(#22993,#22994),(#22995,#22996),(#22997,#22998),(#22999,
#23000)),.SURF_OF_LINEAR_EXTRUSION.,.F.,.F.,.F.,(4,1,1,1,4),(2,2),(1.10985485126633E-7,
0.262741230528271,0.509956502943234,0.753326718420447,0.999999873774455),
(0.,1.),.UNSPECIFIED.);
#452=B_SPLINE_SURFACE_WITH_KNOTS('',3,1,((#23002,#23003),(#23004,#23005),
(#23006,#23007),(#23008,#23009),(#23010,#23011),(#23012,#23013),(#23014,
#23015),(#23016,#23017),(#23018,#23019),(#23020,#23021),(#23022,#23023),
(#23024,#23025),(#23026,#23027),(#23028,#23029),(#23030,#23031),(#23032,
#23033),(#23034,#23035),(#23036,#23037),(#23038,#23039)),
 .SURF_OF_LINEAR_EXTRUSION.,.F.,.F.,.F.,(4,1,1,1,1,1,1,1,1,1,1,1,1,1,1,
1,4),(2,2),(4.84859728240029E-9,0.0914854895909104,0.17709340811398,0.257036709373119,
0.33110594017488,0.400272238182709,0.465558951642949,0.526546262563114,
0.584999564243098,0.640939335802417,0.694570018956972,0.746852241383271,
0.797015616665903,0.847587422596122,0.897467173054078,0.94766353351025,
0.999999986543026),(0.,1.),.UNSPECIFIED.);
#453=B_SPLINE_SURFACE_WITH_KNOTS('',3,1,((#23041,#23042),(#23043,#23044),
(#23045,#23046),(#23047,#23048),(#23049,#23050),(#23051,#23052),(#23053,
#23054),(#23055,#23056),(#23057,#23058),(#23059,#23060),(#23061,#23062),
(#23063,#23064),(#23065,#23066),(#23067,#23068),(#23069,#23070),(#23071,
#23072),(#23073,#23074),(#23075,#23076),(#23077,#23078)),
 .SURF_OF_LINEAR_EXTRUSION.,.F.,.F.,.F.,(4,1,1,1,1,1,1,1,1,1,1,1,1,1,1,
1,4),(2,2),(2.21047616869767E-9,0.0671339760872069,0.131361294257036,0.192670093116136,
0.251172252273576,0.307605257303345,0.363096582667848,0.418158372419467,
0.472666975786136,0.528217406617174,0.585556437896342,0.645363881150052,
0.7080458186868,0.774506458493704,0.844990054159856,0.920429067235727,0.999999999274148),
(0.,1.),.UNSPECIFIED.);
#454=B_SPLINE_SURFACE_WITH_KNOTS('',3,1,((#23082,#23083),(#23084,#23085),
(#23086,#23087),(#23088,#23089),(#23090,#23091),(#23092,#23093),(#23094,
#23095),(#23096,#23097),(#23098,#23099),(#23100,#23101),(#23102,#23103),
(#23104,#23105),(#23106,#23107),(#23108,#23109),(#23110,#23111),(#23112,
#23113),(#23114,#23115),(#23116,#23117),(#23118,#23119)),
 .SURF_OF_LINEAR_EXTRUSION.,.F.,.F.,.F.,(4,1,1,1,1,1,1,1,1,1,1,1,1,1,1,
1,4),(2,2),(6.16049156967156E-9,0.100455299169496,0.195605820563789,0.285939673541625,
0.372822080742753,0.414856598131205,0.456052906702129,0.495932136434408,
0.535326439686794,0.574088615212982,0.612243648177102,0.650797735269972,
0.689222352767359,0.765931582765761,0.842381453512143,0.919990239777154,
0.999999993839467),(0.,1.),.UNSPECIFIED.);
#455=B_SPLINE_SURFACE_WITH_KNOTS('',3,1,((#23121,#23122),(#23123,#23124),
(#23125,#23126),(#23127,#23128),(#23129,#23130),(#23131,#23132),(#23133,
#23134),(#23135,#23136),(#23137,#23138),(#23139,#23140),(#23141,#23142),
(#23143,#23144),(#23145,#23146),(#23147,#23148),(#23149,#23150),(#23151,
#23152),(#23153,#23154),(#23155,#23156),(#23157,#23158)),
 .SURF_OF_LINEAR_EXTRUSION.,.F.,.F.,.F.,(4,1,1,1,1,1,1,1,1,1,1,1,1,1,1,
1,4),(2,2),(6.73362944419444E-9,0.0749922299200174,0.14915900491709,0.223654646608317,
0.300752995003271,0.339909768999815,0.378947350382229,0.418120824144538,
0.458253032811855,0.498448344075456,0.539727389375624,0.582233961702693,
0.625839949779588,0.715493528834766,0.807392385734859,0.901638362982471,
0.999999993266373),(0.,1.),.UNSPECIFIED.);
#456=B_SPLINE_SURFACE_WITH_KNOTS('',3,1,((#23160,#23161),(#23162,#23163),
(#23164,#23165),(#23166,#23167),(#23168,#23169),(#23170,#23171),(#23172,
#23173),(#23174,#23175),(#23176,#23177),(#23178,#23179),(#23180,#23181)),
 .SURF_OF_LINEAR_EXTRUSION.,.F.,.F.,.F.,(4,1,1,1,1,1,1,1,4),(2,2),(1.48967920040292E-8,
0.144831013879031,0.279561541413326,0.406966353865427,0.528095521202798,
0.646008246996917,0.761843052760653,0.878920542227056,0.999999985103074),
(0.,1.),.UNSPECIFIED.);
#457=B_SPLINE_SURFACE_WITH_KNOTS('',3,1,((#23183,#23184),(#23185,#23186),
(#23187,#23188),(#23189,#23190),(#23191,#23192),(#23193,#23194),(#23195,
#23196),(#23197,#23198),(#23199,#23200),(#23201,#23202),(#23203,#23204),
(#23205,#23206),(#23207,#23208),(#23209,#23210),(#23211,#23212),(#23213,
#23214),(#23215,#23216),(#23217,#23218),(#23219,#23220)),
 .SURF_OF_LINEAR_EXTRUSION.,.F.,.F.,.F.,(4,1,1,1,1,1,1,1,1,1,1,1,1,1,1,
1,4),(2,2),(-1.26975276057818E-8,0.0312004291580564,0.0704874374452751,
0.117216024721242,0.171577275762474,0.234124364753253,0.304113541310652,
0.382307338768643,0.467798792034967,0.554488834939983,0.635228742129641,
0.710033732455485,0.779090152195503,0.842964044793025,0.901000197814895,
0.953245779926012,1.00000002772342),(0.,1.),.UNSPECIFIED.);
#458=B_SPLINE_SURFACE_WITH_KNOTS('',3,1,((#23222,#23223),(#23224,#23225),
(#23226,#23227),(#23228,#23229),(#23230,#23231),(#23232,#23233),(#23234,
#23235),(#23236,#23237),(#23238,#23239),(#23240,#23241),(#23242,#23243)),
 .SURF_OF_LINEAR_EXTRUSION.,.F.,.F.,.F.,(4,1,1,1,1,1,1,1,4),(2,2),(1.35730480733232E-8,
0.117729928939711,0.230102978410339,0.340737813123018,0.451484753417267,
0.567765254887424,0.696118333563367,0.839489609975761,0.999999987442675),
(0.,1.),.UNSPECIFIED.);
#459=B_SPLINE_SURFACE_WITH_KNOTS('',3,1,((#23244,#23245),(#23246,#23247),
(#23248,#23249),(#23250,#23251),(#23252,#23253),(#23254,#23255)),
 .SURF_OF_LINEAR_EXTRUSION.,.F.,.F.,.F.,(4,1,1,4),(2,2),(0.878587260163787,
0.916254240875401,0.95775502540263,1.00000000599198),(0.,1.),
 .UNSPECIFIED.);
#460=B_SPLINE_SURFACE_WITH_KNOTS('',3,1,((#23257,#23258),(#23259,#23260),
(#23261,#23262),(#23263,#23264),(#23265,#23266)),
 .SURF_OF_LINEAR_EXTRUSION.,.F.,.F.,.F.,(4,1,4),(2,2),(-5.34300166019124E-9,
0.0938052597896394,0.154443966676717),(0.,1.),.UNSPECIFIED.);
#461=B_SPLINE_SURFACE_WITH_KNOTS('',3,1,((#23329,#23330),(#23331,#23332),
(#23333,#23334),(#23335,#23336),(#23337,#23338),(#23339,#23340),(#23341,
#23342),(#23343,#23344),(#23345,#23346),(#23347,#23348),(#23349,#23350),
(#23351,#23352),(#23353,#23354),(#23355,#23356),(#23357,#23358),(#23359,
#23360),(#23361,#23362),(#23363,#23364),(#23365,#23366),(#23367,#23368),
(#23369,#23370),(#23371,#23372),(#23373,#23374),(#23375,#23376),(#23377,
#23378),(#23379,#23380),(#23381,#23382)),.SURF_OF_LINEAR_EXTRUSION.,.F.,
 .F.,.F.,(4,1,1,1,1,1,1,1,1,1,1,1,1,1,1,1,1,1,1,1,1,1,1,1,4),(2,2),(1.37112888962005E-9,
0.0524914244197294,0.103144524849964,0.151395164484828,0.198029870786495,
0.242871697201625,0.286304231324295,0.327848224576874,0.368393263207651,
0.407849784777878,0.446834484245533,0.485162128825907,0.523584326329547,
0.561611911052301,0.599928734727722,0.638504422365427,0.677797703923168,
0.71729624243343,0.756610625305202,0.796072401439519,0.835889861188795,
0.875716432633977,0.916265306459411,0.957760610207578,0.999999998628861),
(0.,1.),.UNSPECIFIED.);
#462=B_SPLINE_SURFACE_WITH_KNOTS('',3,1,((#23418,#23419),(#23420,#23421),
(#23422,#23423),(#23424,#23425),(#23426,#23427),(#23428,#23429),(#23430,
#23431),(#23432,#23433),(#23434,#23435),(#23436,#23437),(#23438,#23439),
(#23440,#23441),(#23442,#23443),(#23444,#23445),(#23446,#23447)),
 .SURF_OF_LINEAR_EXTRUSION.,.F.,.F.,.F.,(4,1,1,1,1,1,1,1,1,1,1,1,4),(2,
2),(5.17622825571811E-9,0.0938051278846062,0.180204701942308,0.260387222559852,
0.335096017010495,0.40706613153788,0.481428367814989,0.559258085114833,
0.642689625234403,0.728560893709953,0.815960560447563,0.906026457157004,
0.999999994421358),(0.,1.),.UNSPECIFIED.);
#463=B_SPLINE_SURFACE_WITH_KNOTS('',3,1,((#23465,#23466),(#23467,#23468),
(#23469,#23470),(#23471,#23472),(#23473,#23474),(#23475,#23476),(#23477,
#23478),(#23479,#23480),(#23481,#23482),(#23483,#23484),(#23485,#23486),
(#23487,#23488),(#23489,#23490),(#23491,#23492),(#23493,#23494)),
 .SURF_OF_LINEAR_EXTRUSION.,.F.,.F.,.F.,(4,1,1,1,1,1,1,1,1,1,1,1,4),(2,
2),(1.03061789162803E-8,0.105606582449131,0.205294502030293,0.301000304291558,
0.393075303086092,0.480487326622714,0.562940106045199,0.641094374073184,
0.717765657027269,0.791811712478034,0.862548757549109,0.931762181133736,
0.999999979355949),(0.,1.),.UNSPECIFIED.);
#464=B_SPLINE_SURFACE_WITH_KNOTS('',3,1,((#23512,#23513),(#23514,#23515),
(#23516,#23517),(#23518,#23519),(#23520,#23521),(#23522,#23523),(#23524,
#23525),(#23526,#23527),(#23528,#23529),(#23530,#23531),(#23532,#23533)),
 .SURF_OF_LINEAR_EXTRUSION.,.F.,.F.,.F.,(4,1,1,1,1,1,1,1,4),(2,2),(2.47115640854995E-8,
0.117798790079447,0.230474087244907,0.339753659843575,0.450565376873861,
0.566913891702492,0.696871496184064,0.839395726215734,0.999999984561311),
(0.,1.),.UNSPECIFIED.);
#465=B_SPLINE_SURFACE_WITH_KNOTS('',3,1,((#23547,#23548),(#23549,#23550),
(#23551,#23552),(#23553,#23554),(#23555,#23556),(#23557,#23558),(#23559,
#23560),(#23561,#23562),(#23563,#23564),(#23565,#23566),(#23567,#23568),
(#23569,#23570),(#23571,#23572),(#23573,#23574),(#23575,#23576),(#23577,
#23578),(#23579,#23580),(#23581,#23582),(#23583,#23584)),
 .SURF_OF_LINEAR_EXTRUSION.,.F.,.F.,.F.,(4,1,1,1,1,1,1,1,1,1,1,1,1,1,1,
1,4),(2,2),(-1.26870623014478E-8,0.0312002304346097,0.0704869884929099,
0.117215278142655,0.171576182943292,0.233596281763287,0.303964866966725,
0.381629677903071,0.467120586652649,0.553810077406797,0.634549470343512,
0.710035579324175,0.779091559226345,0.842965044994847,0.90100082836974,
0.953246077715497,1.00000002774851),(0.,1.),.UNSPECIFIED.);
#466=B_SPLINE_SURFACE_WITH_KNOTS('',3,1,((#23606,#23607),(#23608,#23609),
(#23610,#23611),(#23612,#23613),(#23614,#23615),(#23616,#23617),(#23618,
#23619),(#23620,#23621),(#23622,#23623),(#23624,#23625),(#23626,#23627)),
 .SURF_OF_LINEAR_EXTRUSION.,.F.,.F.,.F.,(4,1,1,1,1,1,1,1,4),(2,2),(1.43490104028825E-8,
0.144844244347341,0.279587080094139,0.405980520378384,0.527120753385571,
0.645044251013751,0.761821295633374,0.878909480631413,0.999999985650862),
(0.,1.),.UNSPECIFIED.);
#467=B_SPLINE_SURFACE_WITH_KNOTS('',3,1,((#23641,#23642),(#23643,#23644),
(#23645,#23646),(#23647,#23648),(#23649,#23650),(#23651,#23652),(#23653,
#23654),(#23655,#23656),(#23657,#23658),(#23659,#23660),(#23661,#23662),
(#23663,#23664),(#23665,#23666),(#23667,#23668),(#23669,#23670),(#23671,
#23672),(#23673,#23674),(#23675,#23676),(#23677,#23678)),
 .SURF_OF_LINEAR_EXTRUSION.,.F.,.F.,.F.,(4,1,1,1,1,1,1,1,1,1,1,1,1,1,1,
1,4),(2,2),(6.94667881232536E-9,0.0750066646861466,0.149187715779692,0.223697696869761,
0.300653754304946,0.339818065448456,0.379174032876231,0.418355046999983,
0.458190227235015,0.498393275549894,0.540021560480275,0.582178919807847,
0.626161172716629,0.715832008867637,0.807355311166902,0.901619429484598,
0.999999993053381),(0.,1.),.UNSPECIFIED.);
#468=B_SPLINE_SURFACE_WITH_KNOTS('',3,1,((#23700,#23701),(#23702,#23703),
(#23704,#23705),(#23706,#23707),(#23708,#23709),(#23710,#23711),(#23712,
#23713),(#23714,#23715),(#23716,#23717),(#23718,#23719),(#23720,#23721),
(#23722,#23723),(#23724,#23725),(#23726,#23727),(#23728,#23729),(#23730,
#23731),(#23732,#23733),(#23734,#23735),(#23736,#23737)),
 .SURF_OF_LINEAR_EXTRUSION.,.F.,.F.,.F.,(4,1,1,1,1,1,1,1,1,1,1,1,1,1,1,
1,4),(2,2),(4.30409591006134E-9,0.100485474162044,0.195290395062991,0.286105877259822,
0.373014383791951,0.415061528279699,0.456091784998428,0.495982994385167,
0.535614440130755,0.574139453052643,0.612575613241386,0.651141281918064,
0.689577442106807,0.766124758768435,0.84238305828256,0.919927941823359,
0.999999995695883),(0.,1.),.UNSPECIFIED.);
#469=B_SPLINE_SURFACE_WITH_KNOTS('',3,1,((#23763,#23764),(#23765,#23766),
(#23767,#23768),(#23769,#23770),(#23771,#23772),(#23773,#23774),(#23775,
#23776),(#23777,#23778),(#23779,#23780),(#23781,#23782),(#23783,#23784),
(#23785,#23786),(#23787,#23788),(#23789,#23790),(#23791,#23792),(#23793,
#23794),(#23795,#23796),(#23797,#23798),(#23799,#23800)),
 .SURF_OF_LINEAR_EXTRUSION.,.F.,.F.,.F.,(4,1,1,1,1,1,1,1,1,1,1,1,1,1,1,
1,4),(2,2),(6.63677250017216E-9,0.067162327216062,0.131551931013176,0.192700494974383,
0.251227359986433,0.307684197053131,0.363038640104238,0.417718860263809,
0.472250482979664,0.527824373130619,0.585187619067685,0.645020319406241,
0.707922524475782,0.774411231057109,0.844924592418954,0.920395463896563,
0.999999999450669),(0.,1.),.UNSPECIFIED.);
#470=B_SPLINE_SURFACE_WITH_KNOTS('',3,1,((#23822,#23823),(#23824,#23825),
(#23826,#23827),(#23828,#23829),(#23830,#23831),(#23832,#23833),(#23834,
#23835),(#23836,#23837),(#23838,#23839),(#23840,#23841),(#23842,#23843),
(#23844,#23845),(#23846,#23847),(#23848,#23849),(#23850,#23851),(#23852,
#23853),(#23854,#23855),(#23856,#23857),(#23858,#23859)),
 .SURF_OF_LINEAR_EXTRUSION.,.F.,.F.,.F.,(4,1,1,1,1,1,1,1,1,1,1,1,1,1,1,
1,4),(2,2),(4.57738335093903E-9,0.0915402491795627,0.17719940921016,0.257190561361414,
0.331304127069495,0.400720174653961,0.465140951123638,0.526509066779039,
0.584997356289003,0.64097061117878,0.69508588332695,0.746440275402125,0.796967441020694,
0.847311545100181,0.897405800967072,0.947632206975415,0.999999990882517),
(0.,1.),.UNSPECIFIED.);
#471=B_SPLINE_SURFACE_WITH_KNOTS('',3,1,((#23881,#23882),(#23883,#23884),
(#23885,#23886),(#23887,#23888),(#23889,#23890),(#23891,#23892),(#23893,
#23894)),.SURF_OF_LINEAR_EXTRUSION.,.F.,.F.,.F.,(4,1,1,1,4),(2,2),(1.10985506559896E-7,
0.262741230528271,0.509956502943234,0.75332671842045,0.999999873774455),
(0.,1.),.UNSPECIFIED.);
#472=B_SPLINE_SURFACE_WITH_KNOTS('',3,1,((#23904,#23905),(#23906,#23907),
(#23908,#23909),(#23910,#23911),(#23912,#23913),(#23914,#23915),(#23916,
#23917),(#23918,#23919),(#23920,#23921),(#23922,#23923),(#23924,#23925),
(#23926,#23927),(#23928,#23929),(#23930,#23931),(#23932,#23933),(#23934,
#23935),(#23936,#23937),(#23938,#23939),(#23940,#23941)),
 .SURF_OF_LINEAR_EXTRUSION.,.F.,.F.,.F.,(4,1,1,1,1,1,1,1,1,1,1,1,1,1,1,
1,4),(2,2),(8.79027998616469E-9,0.0327432285933742,0.0724096284093016,0.119611523646169,
0.174672970477195,0.237345165307225,0.308352514427106,0.387630170435516,
0.475248651527815,0.563332177798333,0.645136104526361,0.72020243817505,
0.789134089599802,0.851497026573293,0.907330575104508,0.956968668724313,
1.000000002415),(0.,1.),.UNSPECIFIED.);
#473=B_SPLINE_SURFACE_WITH_KNOTS('',3,1,((#23963,#23964),(#23965,#23966),
(#23967,#23968),(#23969,#23970),(#23971,#23972),(#23973,#23974),(#23975,
#23976),(#23977,#23978),(#23979,#23980),(#23981,#23982),(#23983,#23984),
(#23985,#23986),(#23987,#23988),(#23989,#23990),(#23991,#23992)),
 .SURF_OF_LINEAR_EXTRUSION.,.F.,.F.,.F.,(4,1,1,1,1,1,1,1,1,1,1,1,4),(2,
2),(9.57102755341312E-9,0.0749447808264138,0.147104038953343,0.216403352409231,
0.282553514922489,0.347237021980219,0.40939603682702,0.469411835378031,
0.528972962239963,0.644573110296727,0.759875471046409,0.877695213033492,
0.999999990428901),(0.,1.),.UNSPECIFIED.);
#474=B_SPLINE_SURFACE_WITH_KNOTS('',3,1,((#24010,#24011),(#24012,#24013),
(#24014,#24015),(#24016,#24017),(#24018,#24019),(#24020,#24021),(#24022,
#24023),(#24024,#24025),(#24026,#24027),(#24028,#24029),(#24030,#24031),
(#24032,#24033),(#24034,#24035),(#24036,#24037),(#24038,#24039),(#24040,
#24041),(#24042,#24043),(#24044,#24045),(#24046,#24047)),
 .SURF_OF_LINEAR_EXTRUSION.,.F.,.F.,.F.,(4,1,1,1,1,1,1,1,1,1,1,1,1,1,1,
1,4),(2,2),(7.85904226721882E-9,0.0748159640024042,0.148534557865767,0.223872324648232,
0.301297118286972,0.340893626371605,0.380340059417288,0.420126586080313,
0.459949904434814,0.500831152908066,0.541907172948957,0.584438791504899,
0.628080168682455,0.717266677258908,0.807860003773715,0.901924653188193,
0.999999992141),(0.,1.),.UNSPECIFIED.);
#475=B_SPLINE_SURFACE_WITH_KNOTS('',3,1,((#24068,#24069),(#24070,#24071),
(#24072,#24073),(#24074,#24075),(#24076,#24077),(#24078,#24079),(#24080,
#24081),(#24082,#24083),(#24084,#24085),(#24086,#24087),(#24088,#24089),
(#24090,#24091),(#24092,#24093),(#24094,#24095),(#24096,#24097),(#24098,
#24099),(#24100,#24101),(#24102,#24103),(#24104,#24105),(#24106,#24107),
(#24108,#24109),(#24110,#24111),(#24112,#24113),(#24114,#24115),(#24116,
#24117),(#24118,#24119),(#24120,#24121)),.SURF_OF_LINEAR_EXTRUSION.,.F.,
 .F.,.F.,(4,1,1,1,1,1,1,1,1,1,1,1,1,1,1,1,1,1,1,1,1,1,1,1,4),(2,2),(1.5479990991603E-9,
0.044698480537167,0.088536495632262,0.131413486182876,0.173819699734642,
0.215721678795535,0.257255681602093,0.298622823304339,0.340380424995392,
0.382023946823632,0.422965604884062,0.463629431300532,0.504046084209403,
0.544423483450146,0.584950177365112,0.626252836550785,0.667968402547274,
0.709933139268611,0.751373619800289,0.792611695640487,0.833942935441715,
0.875003910408266,0.916442762598303,0.95790521948307,0.999999998451998),
(0.,1.),.UNSPECIFIED.);
#476=B_SPLINE_SURFACE_WITH_KNOTS('',3,1,((#24153,#24154),(#24155,#24156),
(#24157,#24158),(#24159,#24160),(#24161,#24162),(#24163,#24164),(#24165,
#24166),(#24167,#24168),(#24169,#24170),(#24171,#24172),(#24173,#24174),
(#24175,#24176),(#24177,#24178),(#24179,#24180),(#24181,#24182),(#24183,
#24184),(#24185,#24186),(#24187,#24188),(#24189,#24190)),
 .SURF_OF_LINEAR_EXTRUSION.,.F.,.F.,.F.,(4,1,1,1,1,1,1,1,1,1,1,1,1,1,1,
1,4),(2,2),(2.04528297630381E-9,0.0752245965361119,0.146571310898642,0.214495260383873,
0.27945340758888,0.342418256254733,0.403509935590234,0.46377408681885,0.523875440638614,
0.583261423706247,0.641310387743513,0.698904782905282,0.756300916062728,
0.814632119504844,0.874327693718919,0.93578477893234,0.99999999795471),
(0.,1.),.UNSPECIFIED.);
#477=B_SPLINE_SURFACE_WITH_KNOTS('',3,1,((#24212,#24213),(#24214,#24215),
(#24216,#24217),(#24218,#24219),(#24220,#24221),(#24222,#24223),(#24224,
#24225),(#24226,#24227),(#24228,#24229),(#24230,#24231),(#24232,#24233),
(#24234,#24235),(#24236,#24237),(#24238,#24239),(#24240,#24241),(#24242,
#24243),(#24244,#24245),(#24246,#24247),(#24248,#24249),(#24250,#24251),
(#24252,#24253),(#24254,#24255),(#24256,#24257),(#24258,#24259),(#24260,
#24261),(#24262,#24263),(#24264,#24265)),.SURF_OF_LINEAR_EXTRUSION.,.F.,
 .F.,.F.,(4,1,1,1,1,1,1,1,1,1,1,1,1,1,1,1,1,1,1,1,1,1,1,1,4),(2,2),(5.61366261909872E-10,
0.043096210213063,0.085581279081048,0.127151153831735,0.167959936184605,
0.208683451951863,0.249018218867753,0.28950171182273,0.330228418337918,
0.370599412285935,0.410669134990885,0.45023383067494,0.489706457962517,
0.529297419577474,0.569064405567546,0.609728048453957,0.650781282504282,
0.692528953733846,0.734236141608672,0.776721210476656,0.819563395790805,
0.863359479511163,0.907844426821745,0.953336691803436,0.999999999438639),
(0.,1.),.UNSPECIFIED.);
#478=B_SPLINE_SURFACE_WITH_KNOTS('',3,1,((#24295,#24296),(#24297,#24298),
(#24299,#24300),(#24301,#24302),(#24303,#24304),(#24305,#24306),(#24307,
#24308),(#24309,#24310),(#24311,#24312),(#24313,#24314),(#24315,#24316),
(#24317,#24318),(#24319,#24320),(#24321,#24322),(#24323,#24324),(#24325,
#24326),(#24327,#24328),(#24329,#24330),(#24331,#24332),(#24333,#24334),
(#24335,#24336),(#24337,#24338),(#24339,#24340),(#24341,#24342),(#24343,
#24344),(#24345,#24346),(#24347,#24348)),.SURF_OF_LINEAR_EXTRUSION.,.F.,
 .F.,.F.,(4,1,1,1,1,1,1,1,1,1,1,1,1,1,1,1,1,1,1,1,1,1,1,1,4),(2,2),(6.74143397003878E-10,
0.0475578553850218,0.0939587434515418,0.139106556014213,0.183619740173008,
0.227448890194751,0.270692825033865,0.313599311359571,0.356247704325844,
0.398351899664703,0.43954078790837,0.480028207269207,0.519869894376458,
0.559637726054924,0.59920298282156,0.639196872290481,0.679436659852127,
0.71978669361369,0.759624281233642,0.799564229803286,0.839202071324806,
0.878707841370377,0.918797174970989,0.959084826978376,0.999999999325854),
(0.,1.),.UNSPECIFIED.);
#479=B_SPLINE_SURFACE_WITH_KNOTS('',3,1,((#24465,#24466),(#24467,#24468),
(#24469,#24470),(#24471,#24472),(#24473,#24474),(#24475,#24476),(#24477,
#24478),(#24479,#24480),(#24481,#24482),(#24483,#24484),(#24485,#24486),
(#24487,#24488),(#24489,#24490),(#24491,#24492),(#24493,#24494),(#24495,
#24496),(#24497,#24498),(#24499,#24500),(#24501,#24502)),
 .SURF_OF_LINEAR_EXTRUSION.,.F.,.F.,.F.,(4,1,1,1,1,1,1,1,1,1,1,1,1,1,1,
1,4),(2,2),(4.05430721932525E-9,0.0559418740314499,0.110708966290021,0.164049808489141,
0.216760240568434,0.269600708130582,0.323293161084031,0.377595454820488,
0.433462090224657,0.490933317813259,0.550634886673524,0.613125581363946,
0.679867952947043,0.751363341159777,0.828264967241401,0.910797040142071,
0.999999998525901),(0.,1.),.UNSPECIFIED.);
#480=B_SPLINE_SURFACE_WITH_KNOTS('',3,1,((#24526,#24527),(#24528,#24529),
(#24530,#24531),(#24532,#24533),(#24534,#24535),(#24536,#24537),(#24538,
#24539),(#24540,#24541),(#24542,#24543),(#24544,#24545),(#24546,#24547),
(#24548,#24549),(#24550,#24551),(#24552,#24553),(#24554,#24555),(#24556,
#24557),(#24558,#24559),(#24560,#24561),(#24562,#24563),(#24564,#24565),
(#24566,#24567),(#24568,#24569),(#24570,#24571),(#24572,#24573),(#24574,
#24575),(#24576,#24577),(#24578,#24579)),.SURF_OF_LINEAR_EXTRUSION.,.F.,
 .F.,.F.,(4,1,1,1,1,1,1,1,1,1,1,1,1,1,1,1,1,1,1,1,1,1,1,1,4),(2,2),(1.44219256784988E-9,
0.0508529877739493,0.0997551591409455,0.147441625659371,0.194091020386508,
0.239177379939606,0.283347466782093,0.326585960807909,0.368946235437567,
0.410582949951517,0.451062762884903,0.49089010689913,0.530270474198027,
0.568931035209921,0.607573276574122,0.646416558860856,0.685676872935349,
0.724797162049977,0.763512629993295,0.802173191005188,0.841069605310117,
0.879646129828774,0.919068429383405,0.959096758673469,0.999999999206165),
(0.,1.),.UNSPECIFIED.);
#481=B_SPLINE_SURFACE_WITH_KNOTS('',3,1,((#24609,#24610),(#24611,#24612),
(#24613,#24614),(#24615,#24616),(#24617,#24618),(#24619,#24620),(#24621,
#24622),(#24623,#24624),(#24625,#24626),(#24627,#24628),(#24629,#24630),
(#24631,#24632),(#24633,#24634),(#24635,#24636),(#24637,#24638),(#24639,
#24640),(#24641,#24642),(#24643,#24644),(#24645,#24646)),
 .SURF_OF_LINEAR_EXTRUSION.,.F.,.F.,.F.,(4,1,1,1,1,1,1,1,1,1,1,1,1,1,1,
1,4),(2,2),(2.98669851623274E-9,0.0610568331758601,0.119549107244312,0.176811920441054,
0.232963814303857,0.288592571832019,0.344677508575926,0.401674151352183,
0.460554590765406,0.520493442029478,0.581231156452735,0.643451008851642,
0.707862032340736,0.775363674324028,0.846408843832957,0.921149405794699,
0.999999998097689),(0.,1.),.UNSPECIFIED.);
#482=B_SPLINE_SURFACE_WITH_KNOTS('',3,1,((#24668,#24669),(#24670,#24671),
(#24672,#24673),(#24674,#24675),(#24676,#24677),(#24678,#24679),(#24680,
#24681),(#24682,#24683),(#24684,#24685),(#24686,#24687),(#24688,#24689),
(#24690,#24691),(#24692,#24693),(#24694,#24695),(#24696,#24697),(#24698,
#24699),(#24700,#24701),(#24702,#24703),(#24704,#24705)),
 .SURF_OF_LINEAR_EXTRUSION.,.F.,.F.,.F.,(4,1,1,1,1,1,1,1,1,1,1,1,1,1,1,
1,4),(2,2),(2.85416973662695E-9,0.0759760013778241,0.148147840729763,0.217233774793933,
0.283343165506864,0.347254881251356,0.409524007156626,0.470659415698186,
0.531831202337304,0.591991495477475,0.650519001859517,0.707573007580431,
0.764172461786213,0.821120223613074,0.879100355202931,0.938413416375657,
0.999999996195942),(0.,1.),.UNSPECIFIED.);
#483=B_SPLINE_SURFACE_WITH_KNOTS('',3,3,((#27450,#27451,#27452,#27453,#27454,
#27455,#27456),(#27457,#27458,#27459,#27460,#27461,#27462,#27463),(#27464,
#27465,#27466,#27467,#27468,#27469,#27470),(#27471,#27472,#27473,#27474,
#27475,#27476,#27477),(#27478,#27479,#27480,#27481,#27482,#27483,#27484)),
 .UNSPECIFIED.,.F.,.F.,.F.,(4,1,4),(4,1,1,1,4),(1.666789432144,2.40419104111161,
3.14159265007921),(0.,0.293444663755648,0.503047995009683,0.712651326263717,
1.00609599001937),.UNSPECIFIED.);
#484=B_SPLINE_SURFACE_WITH_KNOTS('',3,3,((#27495,#27496,#27497,#27498,#27499,
#27500,#27501),(#27502,#27503,#27504,#27505,#27506,#27507,#27508),(#27509,
#27510,#27511,#27512,#27513,#27514,#27515),(#27516,#27517,#27518,#27519,
#27520,#27521,#27522),(#27523,#27524,#27525,#27526,#27527,#27528,#27529)),
 .UNSPECIFIED.,.F.,.F.,.F.,(4,1,4),(4,1,1,1,4),(3.14159265007921,3.87899425904682,
4.61639586801442),(0.,0.29344531579378,0.503049112789336,0.712652909784893,
1.00609822557867),.UNSPECIFIED.);
#485=B_SPLINE_SURFACE_WITH_KNOTS('',3,3,((#28271,#28272,#28273,#28274,#28275,
#28276,#28277),(#28278,#28279,#28280,#28281,#28282,#28283,#28284),(#28285,
#28286,#28287,#28288,#28289,#28290,#28291),(#28292,#28293,#28294,#28295,
#28296,#28297,#28298),(#28299,#28300,#28301,#28302,#28303,#28304,#28305)),
 .UNSPECIFIED.,.F.,.F.,.F.,(4,1,4),(4,1,1,1,4),(1.66678943253971,2.40419104130947,
3.14159265007923),(0.,0.293445315793775,0.503049112789328,0.712652909784881,
1.00609822557866),.UNSPECIFIED.);
#486=B_SPLINE_SURFACE_WITH_KNOTS('',3,3,((#28312,#28313,#28314,#28315,#28316,
#28317,#28318),(#28319,#28320,#28321,#28322,#28323,#28324,#28325),(#28326,
#28327,#28328,#28329,#28330,#28331,#28332),(#28333,#28334,#28335,#28336,
#28337,#28338,#28339),(#28340,#28341,#28342,#28343,#28344,#28345,#28346)),
 .UNSPECIFIED.,.F.,.F.,.F.,(4,1,4),(4,1,1,1,4),(3.14159265007923,3.87899425904683,
4.61639586801444),(0.,0.293444663755825,0.503047995009986,0.712651326264146,
1.00609599001997),.UNSPECIFIED.);
#487=B_SPLINE_SURFACE_WITH_KNOTS('',3,3,((#28644,#28645,#28646,#28647,#28648,
#28649,#28650),(#28651,#28652,#28653,#28654,#28655,#28656,#28657),(#28658,
#28659,#28660,#28661,#28662,#28663,#28664),(#28665,#28666,#28667,#28668,
#28669,#28670,#28671),(#28672,#28673,#28674,#28675,#28676,#28677,#28678)),
 .UNSPECIFIED.,.F.,.F.,.F.,(4,1,4),(4,1,1,1,4),(3.14159265710017,3.89208423545773,
4.64257581381529),(0.,0.2934430820847,0.503045283573771,0.712647485062843,
1.00609056714754),.UNSPECIFIED.);
#488=B_SPLINE_SURFACE_WITH_KNOTS('',3,3,((#28684,#28685,#28686,#28687,#28688,
#28689,#28690),(#28691,#28692,#28693,#28694,#28695,#28696,#28697),(#28698,
#28699,#28700,#28701,#28702,#28703,#28704),(#28705,#28706,#28707,#28708,
#28709,#28710,#28711),(#28712,#28713,#28714,#28715,#28716,#28717,#28718)),
 .UNSPECIFIED.,.F.,.F.,.F.,(4,1,4),(4,1,1,1,4),(4.78220215397484,5.5326937323324,
6.28318531068996),(0.,0.293442242879254,0.503043844935864,0.712645446992474,
1.00608768987173),.UNSPECIFIED.);
#489=B_SPLINE_SURFACE_WITH_KNOTS('',3,3,((#28777,#28778,#28779,#28780,#28781,
#28782,#28783),(#28784,#28785,#28786,#28787,#28788,#28789,#28790),(#28791,
#28792,#28793,#28794,#28795,#28796,#28797),(#28798,#28799,#28800,#28801,
#28802,#28803,#28804),(#28805,#28806,#28807,#28808,#28809,#28810,#28811)),
 .UNSPECIFIED.,.F.,.F.,.F.,(4,1,4),(4,1,1,1,4),(3.14159265710017,3.89208423545773,
4.64257581381529),(0.,0.293443082084817,0.503045283573971,0.712647485063126,
1.00609056714794),.UNSPECIFIED.);
#490=B_SPLINE_SURFACE_WITH_KNOTS('',3,3,((#28836,#28837,#28838,#28839,#28840,
#28841,#28842),(#28843,#28844,#28845,#28846,#28847,#28848,#28849),(#28850,
#28851,#28852,#28853,#28854,#28855,#28856),(#28857,#28858,#28859,#28860,
#28861,#28862,#28863),(#28864,#28865,#28866,#28867,#28868,#28869,#28870)),
 .UNSPECIFIED.,.F.,.F.,.F.,(4,1,4),(4,1,1,1,4),(1.64060950038505,2.39110107874261,
3.14159265710017),(0.,0.293442242879122,0.503043844935637,0.712645446992153,
1.00608768987127),.UNSPECIFIED.);
#491=B_SPLINE_SURFACE_WITH_KNOTS('',3,3,((#28887,#28888,#28889,#28890,#28891),
(#28892,#28893,#28894,#28895,#28896),(#28897,#28898,#28899,#28900,#28901),
(#28902,#28903,#28904,#28905,#28906)),.UNSPECIFIED.,.F.,.F.,.F.,(4,4),(4,
1,4),(0.,1.),(0.,0.0050044832788398,0.0100089665576796),.UNSPECIFIED.);
#492=B_SPLINE_SURFACE_WITH_KNOTS('',1,3,((#28911,#28912,#28913,#28914),
(#28915,#28916,#28917,#28918)),.RULED_SURF.,.F.,.F.,.F.,(2,2),(4,4),(0.,
1.),(0.,0.00175207460212415),.PIECEWISE_BEZIER_KNOTS.);
#493=B_SPLINE_SURFACE_WITH_KNOTS('',1,3,((#28928,#28929,#28930,#28931),
(#28932,#28933,#28934,#28935)),.RULED_SURF.,.F.,.F.,.F.,(2,2),(4,4),(0.,
1.),(0.,0.00175207460212416),.PIECEWISE_BEZIER_KNOTS.);
#494=B_SPLINE_SURFACE_WITH_KNOTS('',3,3,((#28940,#28941,#28942,#28943,#28944),
(#28945,#28946,#28947,#28948,#28949),(#28950,#28951,#28952,#28953,#28954),
(#28955,#28956,#28957,#28958,#28959)),.UNSPECIFIED.,.F.,.F.,.F.,(4,4),(4,
1,4),(0.,1.),(0.,0.00500448327883974,0.0100089665576795),.UNSPECIFIED.);
#495=B_SPLINE_SURFACE_WITH_KNOTS('',3,3,((#28960,#28961,#28962,#28963,#28964),
(#28965,#28966,#28967,#28968,#28969),(#28970,#28971,#28972,#28973,#28974),
(#28975,#28976,#28977,#28978,#28979)),.UNSPECIFIED.,.F.,.F.,.F.,(4,4),(4,
1,4),(0.,1.),(0.,0.00500448327883976,0.0100089665576795),.UNSPECIFIED.);
#496=B_SPLINE_SURFACE_WITH_KNOTS('',1,3,((#28984,#28985,#28986,#28987),
(#28988,#28989,#28990,#28991)),.RULED_SURF.,.F.,.F.,.F.,(2,2),(4,4),(0.,
1.),(0.,0.00175207460212416),.PIECEWISE_BEZIER_KNOTS.);
#497=B_SPLINE_SURFACE_WITH_KNOTS('',1,3,((#29001,#29002,#29003,#29004),
(#29005,#29006,#29007,#29008)),.RULED_SURF.,.F.,.F.,.F.,(2,2),(4,4),(0.,
1.),(0.,0.00175207460212415),.PIECEWISE_BEZIER_KNOTS.);
#498=B_SPLINE_SURFACE_WITH_KNOTS('',3,3,((#29013,#29014,#29015,#29016,#29017),
(#29018,#29019,#29020,#29021,#29022),(#29023,#29024,#29025,#29026,#29027),
(#29028,#29029,#29030,#29031,#29032)),.UNSPECIFIED.,.F.,.F.,.F.,(4,4),(4,
1,4),(0.,1.),(0.,0.0050044832788398,0.0100089665576796),.UNSPECIFIED.);
#499=PLANE('',#13496);
#500=PLANE('',#13497);
#501=PLANE('',#13499);
#502=PLANE('',#13501);
#503=PLANE('',#13504);
#504=PLANE('',#13505);
#505=PLANE('',#13506);
#506=PLANE('',#13507);
#507=PLANE('',#13508);
#508=PLANE('',#13509);
#509=PLANE('',#13510);
#510=PLANE('',#13511);
#511=PLANE('',#13512);
#512=PLANE('',#13513);
#513=PLANE('',#13514);
#514=PLANE('',#13515);
#515=PLANE('',#13516);
#516=PLANE('',#13517);
#517=PLANE('',#13518);
#518=PLANE('',#13519);
#519=PLANE('',#13520);
#520=PLANE('',#13521);
#521=PLANE('',#13522);
#522=PLANE('',#13523);
#523=PLANE('',#13524);
#524=PLANE('',#13525);
#525=PLANE('',#13526);
#526=PLANE('',#13527);
#527=PLANE('',#13528);
#528=PLANE('',#13529);
#529=PLANE('',#13530);
#530=PLANE('',#13531);
#531=PLANE('',#13532);
#532=PLANE('',#13533);
#533=PLANE('',#13534);
#534=PLANE('',#13535);
#535=PLANE('',#13536);
#536=PLANE('',#13537);
#537=PLANE('',#13538);
#538=PLANE('',#13539);
#539=PLANE('',#13540);
#540=PLANE('',#13541);
#541=PLANE('',#13542);
#542=PLANE('',#13543);
#543=PLANE('',#13544);
#544=PLANE('',#13545);
#545=PLANE('',#13546);
#546=PLANE('',#13547);
#547=PLANE('',#13548);
#548=PLANE('',#13549);
#549=PLANE('',#13550);
#550=PLANE('',#13551);
#551=PLANE('',#13552);
#552=PLANE('',#13553);
#553=PLANE('',#13696);
#554=PLANE('',#13706);
#555=PLANE('',#13707);
#556=PLANE('',#13708);
#557=PLANE('',#13714);
#558=PLANE('',#13716);
#559=PLANE('',#13724);
#560=PLANE('',#13731);
#561=PLANE('',#13736);
#562=PLANE('',#13742);
#563=PLANE('',#13743);
#564=PLANE('',#13744);
#565=PLANE('',#13750);
#566=PLANE('',#13751);
#567=PLANE('',#13752);
#568=PLANE('',#13753);
#569=PLANE('',#13754);
#570=PLANE('',#13755);
#571=PLANE('',#13756);
#572=PLANE('',#13757);
#573=PLANE('',#13760);
#574=PLANE('',#13761);
#575=PLANE('',#13762);
#576=PLANE('',#13763);
#577=PLANE('',#13764);
#578=PLANE('',#13765);
#579=PLANE('',#13768);
#580=PLANE('',#13769);
#581=PLANE('',#13771);
#582=PLANE('',#13772);
#583=PLANE('',#13778);
#584=PLANE('',#13784);
#585=PLANE('',#13797);
#586=PLANE('',#13798);
#587=PLANE('',#13799);
#588=PLANE('',#13800);
#589=PLANE('',#13801);
#590=PLANE('',#13802);
#591=PLANE('',#13803);
#592=PLANE('',#13804);
#593=PLANE('',#13805);
#594=PLANE('',#13806);
#595=PLANE('',#13807);
#596=PLANE('',#13808);
#597=PLANE('',#13809);
#598=PLANE('',#13814);
#599=PLANE('',#13821);
#600=PLANE('',#13822);
#601=PLANE('',#13823);
#602=PLANE('',#13824);
#603=PLANE('',#13825);
#604=PLANE('',#13826);
#605=PLANE('',#13827);
#606=PLANE('',#13828);
#607=PLANE('',#13829);
#608=PLANE('',#13830);
#609=PLANE('',#13831);
#610=PLANE('',#13832);
#611=PLANE('',#13833);
#612=PLANE('',#13834);
#613=PLANE('',#13835);
#614=PLANE('',#13836);
#615=PLANE('',#13837);
#616=PLANE('',#13838);
#617=PLANE('',#13839);
#618=PLANE('',#13840);
#619=PLANE('',#13841);
#620=PLANE('',#13842);
#621=PLANE('',#13843);
#622=PLANE('',#13844);
#623=PLANE('',#13845);
#624=PLANE('',#13846);
#625=PLANE('',#13847);
#626=PLANE('',#13848);
#627=PLANE('',#13849);
#628=PLANE('',#13850);
#629=PLANE('',#13851);
#630=PLANE('',#13862);
#631=PLANE('',#13863);
#632=PLANE('',#13864);
#633=PLANE('',#13865);
#634=PLANE('',#13866);
#635=PLANE('',#13869);
#636=PLANE('',#13870);
#637=PLANE('',#13871);
#638=PLANE('',#13874);
#639=PLANE('',#13877);
#640=PLANE('',#13878);
#641=PLANE('',#13879);
#642=PLANE('',#13880);
#643=PLANE('',#13882);
#644=PLANE('',#13884);
#645=PLANE('',#13885);
#646=PLANE('',#13886);
#647=PLANE('',#13887);
#648=PLANE('',#13888);
#649=PLANE('',#13889);
#650=PLANE('',#13890);
#651=PLANE('',#13891);
#652=PLANE('',#13892);
#653=PLANE('',#13893);
#654=PLANE('',#13894);
#655=PLANE('',#13895);
#656=PLANE('',#13897);
#657=PLANE('',#13898);
#658=PLANE('',#13903);
#659=PLANE('',#13904);
#660=PLANE('',#13905);
#661=PLANE('',#13906);
#662=PLANE('',#13907);
#663=PLANE('',#13909);
#664=PLANE('',#13910);
#665=PLANE('',#13912);
#666=PLANE('',#13914);
#667=PLANE('',#13916);
#668=PLANE('',#13917);
#669=PLANE('',#13918);
#670=PLANE('',#13921);
#671=PLANE('',#13922);
#672=PLANE('',#13923);
#673=PLANE('',#13924);
#674=PLANE('',#13927);
#675=PLANE('',#13928);
#676=PLANE('',#13929);
#677=PLANE('',#13930);
#678=PLANE('',#13931);
#679=PLANE('',#13932);
#680=PLANE('',#13933);
#681=PLANE('',#13934);
#682=PLANE('',#13935);
#683=PLANE('',#13936);
#684=PLANE('',#13937);
#685=PLANE('',#13938);
#686=PLANE('',#13939);
#687=PLANE('',#13942);
#688=PLANE('',#13945);
#689=PLANE('',#13948);
#690=PLANE('',#13951);
#691=PLANE('',#13954);
#692=PLANE('',#13957);
#693=PLANE('',#13960);
#694=PLANE('',#13963);
#695=PLANE('',#13964);
#696=PLANE('',#13985);
#697=PLANE('',#13986);
#698=PLANE('',#13987);
#699=PLANE('',#13988);
#700=PLANE('',#13989);
#701=PLANE('',#13992);
#702=PLANE('',#13993);
#703=PLANE('',#13994);
#704=PLANE('',#13995);
#705=PLANE('',#13996);
#706=PLANE('',#13997);
#707=PLANE('',#13998);
#708=PLANE('',#13999);
#709=PLANE('',#14000);
#710=PLANE('',#14001);
#711=PLANE('',#14002);
#712=PLANE('',#14005);
#713=PLANE('',#14006);
#714=PLANE('',#14007);
#715=PLANE('',#14008);
#716=PLANE('',#14009);
#717=PLANE('',#14010);
#718=PLANE('',#14011);
#719=PLANE('',#14012);
#720=PLANE('',#14013);
#721=PLANE('',#14014);
#722=PLANE('',#14015);
#723=PLANE('',#14016);
#724=PLANE('',#14017);
#725=PLANE('',#14018);
#726=PLANE('',#14019);
#727=PLANE('',#14020);
#728=PLANE('',#14021);
#729=PLANE('',#14022);
#730=PLANE('',#14023);
#731=PLANE('',#14024);
#732=PLANE('',#14025);
#733=PLANE('',#14026);
#734=PLANE('',#14027);
#735=PLANE('',#14028);
#736=PLANE('',#14029);
#737=PLANE('',#14030);
#738=PLANE('',#14031);
#739=PLANE('',#14032);
#740=PLANE('',#14033);
#741=PLANE('',#14034);
#742=PLANE('',#14035);
#743=PLANE('',#14036);
#744=PLANE('',#14038);
#745=PLANE('',#14051);
#746=PLANE('',#14069);
#747=PLANE('',#14073);
#748=PLANE('',#14085);
#749=PLANE('',#14089);
#750=PLANE('',#14095);
#751=PLANE('',#14104);
#752=PLANE('',#14108);
#753=PLANE('',#14114);
#754=PLANE('',#14119);
#755=PLANE('',#14120);
#756=PLANE('',#14121);
#757=PLANE('',#14122);
#758=PLANE('',#14123);
#759=PLANE('',#14124);
#760=PLANE('',#14125);
#761=PLANE('',#14126);
#762=PLANE('',#14131);
#763=PLANE('',#14146);
#764=PLANE('',#14148);
#765=PLANE('',#14151);
#766=PLANE('',#14152);
#767=PLANE('',#14155);
#768=PLANE('',#14157);
#769=PLANE('',#14168);
#770=PLANE('',#14169);
#771=PLANE('',#14170);
#772=PLANE('',#14171);
#773=PLANE('',#14172);
#774=PLANE('',#14173);
#775=PLANE('',#14174);
#776=PLANE('',#14175);
#777=PLANE('',#14191);
#778=PLANE('',#14192);
#779=PLANE('',#14199);
#780=PLANE('',#14214);
#781=PLANE('',#14217);
#782=PLANE('',#14222);
#783=PLANE('',#14230);
#784=PLANE('',#14252);
#785=PLANE('',#14256);
#786=PLANE('',#14257);
#787=PLANE('',#14258);
#788=PLANE('',#14259);
#789=PLANE('',#14260);
#790=PLANE('',#14261);
#791=PLANE('',#14262);
#792=PLANE('',#14264);
#793=PLANE('',#14269);
#794=PLANE('',#14275);
#795=PLANE('',#14282);
#796=PLANE('',#14283);
#797=PLANE('',#14301);
#798=PLANE('',#14326);
#799=PLANE('',#14329);
#800=PLANE('',#14332);
#801=PLANE('',#14335);
#802=PLANE('',#14338);
#803=PLANE('',#14341);
#804=PLANE('',#14344);
#805=PLANE('',#14347);
#806=PLANE('',#14350);
#807=PLANE('',#14356);
#808=PLANE('',#14358);
#809=PLANE('',#14359);
#810=PLANE('',#14360);
#811=PLANE('',#14361);
#812=PLANE('',#14362);
#813=PLANE('',#14364);
#814=PLANE('',#14370);
#815=PLANE('',#14376);
#816=PLANE('',#14378);
#817=PLANE('',#14380);
#818=PLANE('',#14381);
#819=PLANE('',#14382);
#820=PLANE('',#14384);
#821=PLANE('',#14388);
#822=PLANE('',#14392);
#823=PLANE('',#14397);
#824=PLANE('',#14403);
#825=PLANE('',#14404);
#826=PLANE('',#14409);
#827=PLANE('',#14411);
#828=PLANE('',#14412);
#829=PLANE('',#14413);
#830=PLANE('',#14419);
#831=PLANE('',#14420);
#832=PLANE('',#14432);
#833=PLANE('',#14433);
#834=PLANE('',#14442);
#835=PLANE('',#14444);
#836=PLANE('',#14454);
#837=PLANE('',#14457);
#838=PLANE('',#14458);
#839=PLANE('',#14467);
#840=PLANE('',#14468);
#841=PLANE('',#14469);
#842=PLANE('',#14470);
#843=PLANE('',#14471);
#844=PLANE('',#14472);
#845=PLANE('',#14473);
#846=PLANE('',#14474);
#847=PLANE('',#14477);
#848=PLANE('',#14480);
#849=PLANE('',#14484);
#850=PLANE('',#14487);
#851=PLANE('',#14503);
#852=PLANE('',#14504);
#853=PLANE('',#14506);
#854=PLANE('',#14508);
#855=PLANE('',#14509);
#856=PLANE('',#14511);
#857=PLANE('',#14512);
#858=PLANE('',#14514);
#859=PLANE('',#14515);
#860=PLANE('',#14517);
#861=PLANE('',#14519);
#862=PLANE('',#14521);
#863=PLANE('',#14539);
#864=PLANE('',#14541);
#865=PLANE('',#14543);
#866=PLANE('',#14544);
#867=PLANE('',#14551);
#868=PLANE('',#14552);
#869=PLANE('',#14553);
#870=PLANE('',#14560);
#871=PLANE('',#14563);
#872=PLANE('',#14565);
#873=PLANE('',#14567);
#874=PLANE('',#14568);
#875=PLANE('',#14569);
#876=PLANE('',#14570);
#877=PLANE('',#14571);
#878=PLANE('',#14572);
#879=PLANE('',#14573);
#880=PLANE('',#14620);
#881=PLANE('',#14621);
#882=LINE('',#18373,#1796);
#883=LINE('',#18377,#1797);
#884=LINE('',#18434,#1798);
#885=LINE('',#18438,#1799);
#886=LINE('',#18443,#1800);
#887=LINE('',#18445,#1801);
#888=LINE('',#18449,#1802);
#889=LINE('',#18451,#1803);
#890=LINE('',#18454,#1804);
#891=LINE('',#18457,#1805);
#892=LINE('',#18459,#1806);
#893=LINE('',#18461,#1807);
#894=LINE('',#18463,#1808);
#895=LINE('',#18465,#1809);
#896=LINE('',#18467,#1810);
#897=LINE('',#18469,#1811);
#898=LINE('',#18471,#1812);
#899=LINE('',#18473,#1813);
#900=LINE('',#18475,#1814);
#901=LINE('',#18477,#1815);
#902=LINE('',#18479,#1816);
#903=LINE('',#18481,#1817);
#904=LINE('',#18483,#1818);
#905=LINE('',#18485,#1819);
#906=LINE('',#18487,#1820);
#907=LINE('',#18489,#1821);
#908=LINE('',#18492,#1822);
#909=LINE('',#18495,#1823);
#910=LINE('',#18497,#1824);
#911=LINE('',#18499,#1825);
#912=LINE('',#18501,#1826);
#913=LINE('',#18503,#1827);
#914=LINE('',#18505,#1828);
#915=LINE('',#18508,#1829);
#916=LINE('',#18510,#1830);
#917=LINE('',#18512,#1831);
#918=LINE('',#18514,#1832);
#919=LINE('',#18516,#1833);
#920=LINE('',#18518,#1834);
#921=LINE('',#18521,#1835);
#922=LINE('',#18523,#1836);
#923=LINE('',#18525,#1837);
#924=LINE('',#18527,#1838);
#925=LINE('',#18529,#1839);
#926=LINE('',#18531,#1840);
#927=LINE('',#18534,#1841);
#928=LINE('',#18536,#1842);
#929=LINE('',#18538,#1843);
#930=LINE('',#18540,#1844);
#931=LINE('',#18542,#1845);
#932=LINE('',#18544,#1846);
#933=LINE('',#18547,#1847);
#934=LINE('',#18549,#1848);
#935=LINE('',#18551,#1849);
#936=LINE('',#18553,#1850);
#937=LINE('',#18555,#1851);
#938=LINE('',#18557,#1852);
#939=LINE('',#18559,#1853);
#940=LINE('',#18561,#1854);
#941=LINE('',#18563,#1855);
#942=LINE('',#18565,#1856);
#943=LINE('',#18567,#1857);
#944=LINE('',#18569,#1858);
#945=LINE('',#18571,#1859);
#946=LINE('',#18573,#1860);
#947=LINE('',#18575,#1861);
#948=LINE('',#18577,#1862);
#949=LINE('',#18579,#1863);
#950=LINE('',#18582,#1864);
#951=LINE('',#18584,#1865);
#952=LINE('',#18586,#1866);
#953=LINE('',#18588,#1867);
#954=LINE('',#18590,#1868);
#955=LINE('',#18592,#1869);
#956=LINE('',#18594,#1870);
#957=LINE('',#18596,#1871);
#958=LINE('',#18598,#1872);
#959=LINE('',#18600,#1873);
#960=LINE('',#18602,#1874);
#961=LINE('',#18604,#1875);
#962=LINE('',#18607,#1876);
#963=LINE('',#18609,#1877);
#964=LINE('',#18611,#1878);
#965=LINE('',#18613,#1879);
#966=LINE('',#18615,#1880);
#967=LINE('',#18617,#1881);
#968=LINE('',#18619,#1882);
#969=LINE('',#18621,#1883);
#970=LINE('',#18623,#1884);
#971=LINE('',#18625,#1885);
#972=LINE('',#18627,#1886);
#973=LINE('',#18629,#1887);
#974=LINE('',#18632,#1888);
#975=LINE('',#18634,#1889);
#976=LINE('',#18636,#1890);
#977=LINE('',#18638,#1891);
#978=LINE('',#18640,#1892);
#979=LINE('',#18642,#1893);
#980=LINE('',#18644,#1894);
#981=LINE('',#18646,#1895);
#982=LINE('',#18648,#1896);
#983=LINE('',#18650,#1897);
#984=LINE('',#18652,#1898);
#985=LINE('',#18654,#1899);
#986=LINE('',#18657,#1900);
#987=LINE('',#18659,#1901);
#988=LINE('',#18661,#1902);
#989=LINE('',#18663,#1903);
#990=LINE('',#18665,#1904);
#991=LINE('',#18667,#1905);
#992=LINE('',#18669,#1906);
#993=LINE('',#18671,#1907);
#994=LINE('',#18673,#1908);
#995=LINE('',#18675,#1909);
#996=LINE('',#18677,#1910);
#997=LINE('',#18679,#1911);
#998=LINE('',#18711,#1912);
#999=LINE('',#18715,#1913);
#1000=LINE('',#18728,#1914);
#1001=LINE('',#18732,#1915);
#1002=LINE('',#18792,#1916);
#1003=LINE('',#18796,#1917);
#1004=LINE('',#18801,#1918);
#1005=LINE('',#18805,#1919);
#1006=LINE('',#18810,#1920);
#1007=LINE('',#18814,#1921);
#1008=LINE('',#18977,#1922);
#1009=LINE('',#18981,#1923);
#1010=LINE('',#19256,#1924);
#1011=LINE('',#19261,#1925);
#1012=LINE('',#19265,#1926);
#1013=LINE('',#19269,#1927);
#1014=LINE('',#19273,#1928);
#1015=LINE('',#19274,#1929);
#1016=LINE('',#19278,#1930);
#1017=LINE('',#19282,#1931);
#1018=LINE('',#19300,#1932);
#1019=LINE('',#19304,#1933);
#1020=LINE('',#20055,#1934);
#1021=LINE('',#20059,#1935);
#1022=LINE('',#20063,#1936);
#1023=LINE('',#20064,#1937);
#1024=LINE('',#20069,#1938);
#1025=LINE('',#20073,#1939);
#1026=LINE('',#20077,#1940);
#1027=LINE('',#20081,#1941);
#1028=LINE('',#20083,#1942);
#1029=LINE('',#20087,#1943);
#1030=LINE('',#20088,#1944);
#1031=LINE('',#20092,#1945);
#1032=LINE('',#20093,#1946);
#1033=LINE('',#20095,#1947);
#1034=LINE('',#20098,#1948);
#1035=LINE('',#20099,#1949);
#1036=LINE('',#20101,#1950);
#1037=LINE('',#20103,#1951);
#1038=LINE('',#20105,#1952);
#1039=LINE('',#20107,#1953);
#1040=LINE('',#20138,#1954);
#1041=LINE('',#20256,#1955);
#1042=LINE('',#20364,#1956);
#1043=LINE('',#20368,#1957);
#1044=LINE('',#20372,#1958);
#1045=LINE('',#20373,#1959);
#1046=LINE('',#20376,#1960);
#1047=LINE('',#20380,#1961);
#1048=LINE('',#20382,#1962);
#1049=LINE('',#20384,#1963);
#1050=LINE('',#20386,#1964);
#1051=LINE('',#20390,#1965);
#1052=LINE('',#20392,#1966);
#1053=LINE('',#20501,#1967);
#1054=LINE('',#20506,#1968);
#1055=LINE('',#20517,#1969);
#1056=LINE('',#20518,#1970);
#1057=LINE('',#20522,#1971);
#1058=LINE('',#20523,#1972);
#1059=LINE('',#20525,#1973);
#1060=LINE('',#20527,#1974);
#1061=LINE('',#20529,#1975);
#1062=LINE('',#20530,#1976);
#1063=LINE('',#20532,#1977);
#1064=LINE('',#20534,#1978);
#1065=LINE('',#20536,#1979);
#1066=LINE('',#20648,#1980);
#1067=LINE('',#20749,#1981);
#1068=LINE('',#20841,#1982);
#1069=LINE('',#20845,#1983);
#1070=LINE('',#20847,#1984);
#1071=LINE('',#20855,#1985);
#1072=LINE('',#20860,#1986);
#1073=LINE('',#20862,#1987);
#1074=LINE('',#20864,#1988);
#1075=LINE('',#20868,#1989);
#1076=LINE('',#20871,#1990);
#1077=LINE('',#20873,#1991);
#1078=LINE('',#20875,#1992);
#1079=LINE('',#20878,#1993);
#1080=LINE('',#20880,#1994);
#1081=LINE('',#20882,#1995);
#1082=LINE('',#20884,#1996);
#1083=LINE('',#20886,#1997);
#1084=LINE('',#20890,#1998);
#1085=LINE('',#20893,#1999);
#1086=LINE('',#20895,#2000);
#1087=LINE('',#20897,#2001);
#1088=LINE('',#21417,#2002);
#1089=LINE('',#21420,#2003);
#1090=LINE('',#21422,#2004);
#1091=LINE('',#21424,#2005);
#1092=LINE('',#21426,#2006);
#1093=LINE('',#21431,#2007);
#1094=LINE('',#21435,#2008);
#1095=LINE('',#21439,#2009);
#1096=LINE('',#21443,#2010);
#1097=LINE('',#21445,#2011);
#1098=LINE('',#21447,#2012);
#1099=LINE('',#21449,#2013);
#1100=LINE('',#21451,#2014);
#1101=LINE('',#21455,#2015);
#1102=LINE('',#21456,#2016);
#1103=LINE('',#21458,#2017);
#1104=LINE('',#21460,#2018);
#1105=LINE('',#21462,#2019);
#1106=LINE('',#21464,#2020);
#1107=LINE('',#21465,#2021);
#1108=LINE('',#21467,#2022);
#1109=LINE('',#21468,#2023);
#1110=LINE('',#21470,#2024);
#1111=LINE('',#21472,#2025);
#1112=LINE('',#21474,#2026);
#1113=LINE('',#21476,#2027);
#1114=LINE('',#21478,#2028);
#1115=LINE('',#21480,#2029);
#1116=LINE('',#21484,#2030);
#1117=LINE('',#21485,#2031);
#1118=LINE('',#21489,#2032);
#1119=LINE('',#21490,#2033);
#1120=LINE('',#21491,#2034);
#1121=LINE('',#21492,#2035);
#1122=LINE('',#21493,#2036);
#1123=LINE('',#21495,#2037);
#1124=LINE('',#21497,#2038);
#1125=LINE('',#21499,#2039);
#1126=LINE('',#21501,#2040);
#1127=LINE('',#21502,#2041);
#1128=LINE('',#21504,#2042);
#1129=LINE('',#21506,#2043);
#1130=LINE('',#21508,#2044);
#1131=LINE('',#21510,#2045);
#1132=LINE('',#21512,#2046);
#1133=LINE('',#21515,#2047);
#1134=LINE('',#21516,#2048);
#1135=LINE('',#21521,#2049);
#1136=LINE('',#21525,#2050);
#1137=LINE('',#21526,#2051);
#1138=LINE('',#21528,#2052);
#1139=LINE('',#21530,#2053);
#1140=LINE('',#21532,#2054);
#1141=LINE('',#21535,#2055);
#1142=LINE('',#21536,#2056);
#1143=LINE('',#21538,#2057);
#1144=LINE('',#21542,#2058);
#1145=LINE('',#21543,#2059);
#1146=LINE('',#21546,#2060);
#1147=LINE('',#21547,#2061);
#1148=LINE('',#21549,#2062);
#1149=LINE('',#21553,#2063);
#1150=LINE('',#21555,#2064);
#1151=LINE('',#21559,#2065);
#1152=LINE('',#21563,#2066);
#1153=LINE('',#21567,#2067);
#1154=LINE('',#21572,#2068);
#1155=LINE('',#21574,#2069);
#1156=LINE('',#21578,#2070);
#1157=LINE('',#21582,#2071);
#1158=LINE('',#21585,#2072);
#1159=LINE('',#21587,#2073);
#1160=LINE('',#21590,#2074);
#1161=LINE('',#21592,#2075);
#1162=LINE('',#21594,#2076);
#1163=LINE('',#21598,#2077);
#1164=LINE('',#21607,#2078);
#1165=LINE('',#21614,#2079);
#1166=LINE('',#21616,#2080);
#1167=LINE('',#21618,#2081);
#1168=LINE('',#21619,#2082);
#1169=LINE('',#21621,#2083);
#1170=LINE('',#21623,#2084);
#1171=LINE('',#21624,#2085);
#1172=LINE('',#21625,#2086);
#1173=LINE('',#21626,#2087);
#1174=LINE('',#21628,#2088);
#1175=LINE('',#21629,#2089);
#1176=LINE('',#21631,#2090);
#1177=LINE('',#21632,#2091);
#1178=LINE('',#21633,#2092);
#1179=LINE('',#21635,#2093);
#1180=LINE('',#21638,#2094);
#1181=LINE('',#21639,#2095);
#1182=LINE('',#21643,#2096);
#1183=LINE('',#21645,#2097);
#1184=LINE('',#21646,#2098);
#1185=LINE('',#21648,#2099);
#1186=LINE('',#21650,#2100);
#1187=LINE('',#21652,#2101);
#1188=LINE('',#21653,#2102);
#1189=LINE('',#21654,#2103);
#1190=LINE('',#21656,#2104);
#1191=LINE('',#21658,#2105);
#1192=LINE('',#21660,#2106);
#1193=LINE('',#21661,#2107);
#1194=LINE('',#21663,#2108);
#1195=LINE('',#21665,#2109);
#1196=LINE('',#21669,#2110);
#1197=LINE('',#21673,#2111);
#1198=LINE('',#21758,#2112);
#1199=LINE('',#21760,#2113);
#1200=LINE('',#21762,#2114);
#1201=LINE('',#21764,#2115);
#1202=LINE('',#21766,#2116);
#1203=LINE('',#21768,#2117);
#1204=LINE('',#21770,#2118);
#1205=LINE('',#21772,#2119);
#1206=LINE('',#21774,#2120);
#1207=LINE('',#21776,#2121);
#1208=LINE('',#21778,#2122);
#1209=LINE('',#21780,#2123);
#1210=LINE('',#21782,#2124);
#1211=LINE('',#21784,#2125);
#1212=LINE('',#21786,#2126);
#1213=LINE('',#21788,#2127);
#1214=LINE('',#21790,#2128);
#1215=LINE('',#21792,#2129);
#1216=LINE('',#21794,#2130);
#1217=LINE('',#21796,#2131);
#1218=LINE('',#21798,#2132);
#1219=LINE('',#21800,#2133);
#1220=LINE('',#21802,#2134);
#1221=LINE('',#21804,#2135);
#1222=LINE('',#21807,#2136);
#1223=LINE('',#21809,#2137);
#1224=LINE('',#21811,#2138);
#1225=LINE('',#21813,#2139);
#1226=LINE('',#21815,#2140);
#1227=LINE('',#21817,#2141);
#1228=LINE('',#21819,#2142);
#1229=LINE('',#21821,#2143);
#1230=LINE('',#21823,#2144);
#1231=LINE('',#21825,#2145);
#1232=LINE('',#21827,#2146);
#1233=LINE('',#21829,#2147);
#1234=LINE('',#21831,#2148);
#1235=LINE('',#21833,#2149);
#1236=LINE('',#21835,#2150);
#1237=LINE('',#21837,#2151);
#1238=LINE('',#21839,#2152);
#1239=LINE('',#21841,#2153);
#1240=LINE('',#21843,#2154);
#1241=LINE('',#21845,#2155);
#1242=LINE('',#21847,#2156);
#1243=LINE('',#21849,#2157);
#1244=LINE('',#21851,#2158);
#1245=LINE('',#21853,#2159);
#1246=LINE('',#21856,#2160);
#1247=LINE('',#21858,#2161);
#1248=LINE('',#21859,#2162);
#1249=LINE('',#21861,#2163);
#1250=LINE('',#21863,#2164);
#1251=LINE('',#21864,#2165);
#1252=LINE('',#21865,#2166);
#1253=LINE('',#21882,#2167);
#1254=LINE('',#21884,#2168);
#1255=LINE('',#21888,#2169);
#1256=LINE('',#21890,#2170);
#1257=LINE('',#21894,#2171);
#1258=LINE('',#21898,#2172);
#1259=LINE('',#21900,#2173);
#1260=LINE('',#21902,#2174);
#1261=LINE('',#21906,#2175);
#1262=LINE('',#21908,#2176);
#1263=LINE('',#21985,#2177);
#1264=LINE('',#21986,#2178);
#1265=LINE('',#21988,#2179);
#1266=LINE('',#21990,#2180);
#1267=LINE('',#21994,#2181);
#1268=LINE('',#21996,#2182);
#1269=LINE('',#21998,#2183);
#1270=LINE('',#22000,#2184);
#1271=LINE('',#22002,#2185);
#1272=LINE('',#22004,#2186);
#1273=LINE('',#22006,#2187);
#1274=LINE('',#22008,#2188);
#1275=LINE('',#22010,#2189);
#1276=LINE('',#22012,#2190);
#1277=LINE('',#22014,#2191);
#1278=LINE('',#22016,#2192);
#1279=LINE('',#22018,#2193);
#1280=LINE('',#22020,#2194);
#1281=LINE('',#22029,#2195);
#1282=LINE('',#22127,#2196);
#1283=LINE('',#22221,#2197);
#1284=LINE('',#22229,#2198);
#1285=LINE('',#22231,#2199);
#1286=LINE('',#22287,#2200);
#1287=LINE('',#22317,#2201);
#1288=LINE('',#22376,#2202);
#1289=LINE('',#22459,#2203);
#1290=LINE('',#22689,#2204);
#1291=LINE('',#22690,#2205);
#1292=LINE('',#22773,#2206);
#1293=LINE('',#22832,#2207);
#1294=LINE('',#22908,#2208);
#1295=LINE('',#22947,#2209);
#1296=LINE('',#22986,#2210);
#1297=LINE('',#23001,#2211);
#1298=LINE('',#23040,#2212);
#1299=LINE('',#23079,#2213);
#1300=LINE('',#23081,#2214);
#1301=LINE('',#23120,#2215);
#1302=LINE('',#23159,#2216);
#1303=LINE('',#23182,#2217);
#1304=LINE('',#23221,#2218);
#1305=LINE('',#23256,#2219);
#1306=LINE('',#23267,#2220);
#1307=LINE('',#23270,#2221);
#1308=LINE('',#23271,#2222);
#1309=LINE('',#23273,#2223);
#1310=LINE('',#23275,#2224);
#1311=LINE('',#23277,#2225);
#1312=LINE('',#23279,#2226);
#1313=LINE('',#23282,#2227);
#1314=LINE('',#23284,#2228);
#1315=LINE('',#23286,#2229);
#1316=LINE('',#23288,#2230);
#1317=LINE('',#23290,#2231);
#1318=LINE('',#23294,#2232);
#1319=LINE('',#23296,#2233);
#1320=LINE('',#23298,#2234);
#1321=LINE('',#23300,#2235);
#1322=LINE('',#23302,#2236);
#1323=LINE('',#23304,#2237);
#1324=LINE('',#23306,#2238);
#1325=LINE('',#23308,#2239);
#1326=LINE('',#23310,#2240);
#1327=LINE('',#23314,#2241);
#1328=LINE('',#23316,#2242);
#1329=LINE('',#23318,#2243);
#1330=LINE('',#23320,#2244);
#1331=LINE('',#23325,#2245);
#1332=LINE('',#23327,#2246);
#1333=LINE('',#23383,#2247);
#1334=LINE('',#23413,#2248);
#1335=LINE('',#23415,#2249);
#1336=LINE('',#23417,#2250);
#1337=LINE('',#23464,#2251);
#1338=LINE('',#23511,#2252);
#1339=LINE('',#23546,#2253);
#1340=LINE('',#23605,#2254);
#1341=LINE('',#23640,#2255);
#1342=LINE('',#23699,#2256);
#1343=LINE('',#23758,#2257);
#1344=LINE('',#23760,#2258);
#1345=LINE('',#23762,#2259);
#1346=LINE('',#23821,#2260);
#1347=LINE('',#23880,#2261);
#1348=LINE('',#23903,#2262);
#1349=LINE('',#23962,#2263);
#1350=LINE('',#24009,#2264);
#1351=LINE('',#24122,#2265);
#1352=LINE('',#24152,#2266);
#1353=LINE('',#24211,#2267);
#1354=LINE('',#24294,#2268);
#1355=LINE('',#24524,#2269);
#1356=LINE('',#24525,#2270);
#1357=LINE('',#24608,#2271);
#1358=LINE('',#24667,#2272);
#1359=LINE('',#24727,#2273);
#1360=LINE('',#24731,#2274);
#1361=LINE('',#24733,#2275);
#1362=LINE('',#24735,#2276);
#1363=LINE('',#24737,#2277);
#1364=LINE('',#24741,#2278);
#1365=LINE('',#24743,#2279);
#1366=LINE('',#24745,#2280);
#1367=LINE('',#24749,#2281);
#1368=LINE('',#24751,#2282);
#1369=LINE('',#24753,#2283);
#1370=LINE('',#24757,#2284);
#1371=LINE('',#24758,#2285);
#1372=LINE('',#24759,#2286);
#1373=LINE('',#24761,#2287);
#1374=LINE('',#24765,#2288);
#1375=LINE('',#24767,#2289);
#1376=LINE('',#24769,#2290);
#1377=LINE('',#24771,#2291);
#1378=LINE('',#24775,#2292);
#1379=LINE('',#24777,#2293);
#1380=LINE('',#24779,#2294);
#1381=LINE('',#24783,#2295);
#1382=LINE('',#24785,#2296);
#1383=LINE('',#24787,#2297);
#1384=LINE('',#24791,#2298);
#1385=LINE('',#24793,#2299);
#1386=LINE('',#24798,#2300);
#1387=LINE('',#24802,#2301);
#1388=LINE('',#24806,#2302);
#1389=LINE('',#24830,#2303);
#1390=LINE('',#24832,#2304);
#1391=LINE('',#24836,#2305);
#1392=LINE('',#24838,#2306);
#1393=LINE('',#24842,#2307);
#1394=LINE('',#24844,#2308);
#1395=LINE('',#24848,#2309);
#1396=LINE('',#24850,#2310);
#1397=LINE('',#24853,#2311);
#1398=LINE('',#24855,#2312);
#1399=LINE('',#24859,#2313);
#1400=LINE('',#24861,#2314);
#1401=LINE('',#24868,#2315);
#1402=LINE('',#24870,#2316);
#1403=LINE('',#24872,#2317);
#1404=LINE('',#24874,#2318);
#1405=LINE('',#24876,#2319);
#1406=LINE('',#24878,#2320);
#1407=LINE('',#24880,#2321);
#1408=LINE('',#24882,#2322);
#1409=LINE('',#24884,#2323);
#1410=LINE('',#24886,#2324);
#1411=LINE('',#24888,#2325);
#1412=LINE('',#24890,#2326);
#1413=LINE('',#24892,#2327);
#1414=LINE('',#24894,#2328);
#1415=LINE('',#24896,#2329);
#1416=LINE('',#24898,#2330);
#1417=LINE('',#24900,#2331);
#1418=LINE('',#24902,#2332);
#1419=LINE('',#24904,#2333);
#1420=LINE('',#24906,#2334);
#1421=LINE('',#24908,#2335);
#1422=LINE('',#24910,#2336);
#1423=LINE('',#24912,#2337);
#1424=LINE('',#24914,#2338);
#1425=LINE('',#24917,#2339);
#1426=LINE('',#24919,#2340);
#1427=LINE('',#24921,#2341);
#1428=LINE('',#24923,#2342);
#1429=LINE('',#24925,#2343);
#1430=LINE('',#24927,#2344);
#1431=LINE('',#24929,#2345);
#1432=LINE('',#24931,#2346);
#1433=LINE('',#24933,#2347);
#1434=LINE('',#24935,#2348);
#1435=LINE('',#24937,#2349);
#1436=LINE('',#24939,#2350);
#1437=LINE('',#24941,#2351);
#1438=LINE('',#24943,#2352);
#1439=LINE('',#24945,#2353);
#1440=LINE('',#24947,#2354);
#1441=LINE('',#24949,#2355);
#1442=LINE('',#24951,#2356);
#1443=LINE('',#24953,#2357);
#1444=LINE('',#24955,#2358);
#1445=LINE('',#24957,#2359);
#1446=LINE('',#24959,#2360);
#1447=LINE('',#24961,#2361);
#1448=LINE('',#24963,#2362);
#1449=LINE('',#25087,#2363);
#1450=LINE('',#25090,#2364);
#1451=LINE('',#25092,#2365);
#1452=LINE('',#25094,#2366);
#1453=LINE('',#25096,#2367);
#1454=LINE('',#25099,#2368);
#1455=LINE('',#25101,#2369);
#1456=LINE('',#25103,#2370);
#1457=LINE('',#25105,#2371);
#1458=LINE('',#25106,#2372);
#1459=LINE('',#25108,#2373);
#1460=LINE('',#25111,#2374);
#1461=LINE('',#25113,#2375);
#1462=LINE('',#25115,#2376);
#1463=LINE('',#25117,#2377);
#1464=LINE('',#25119,#2378);
#1465=LINE('',#25121,#2379);
#1466=LINE('',#25123,#2380);
#1467=LINE('',#25125,#2381);
#1468=LINE('',#25126,#2382);
#1469=LINE('',#25127,#2383);
#1470=LINE('',#25129,#2384);
#1471=LINE('',#25131,#2385);
#1472=LINE('',#25133,#2386);
#1473=LINE('',#25136,#2387);
#1474=LINE('',#25138,#2388);
#1475=LINE('',#25140,#2389);
#1476=LINE('',#25142,#2390);
#1477=LINE('',#25145,#2391);
#1478=LINE('',#25147,#2392);
#1479=LINE('',#25149,#2393);
#1480=LINE('',#25151,#2394);
#1481=LINE('',#25152,#2395);
#1482=LINE('',#25156,#2396);
#1483=LINE('',#25161,#2397);
#1484=LINE('',#25172,#2398);
#1485=LINE('',#25177,#2399);
#1486=LINE('',#25197,#2400);
#1487=LINE('',#25199,#2401);
#1488=LINE('',#25204,#2402);
#1489=LINE('',#25206,#2403);
#1490=LINE('',#25208,#2404);
#1491=LINE('',#25209,#2405);
#1492=LINE('',#25211,#2406);
#1493=LINE('',#25212,#2407);
#1494=LINE('',#25214,#2408);
#1495=LINE('',#25215,#2409);
#1496=LINE('',#25237,#2410);
#1497=LINE('',#25239,#2411);
#1498=LINE('',#25241,#2412);
#1499=LINE('',#25243,#2413);
#1500=LINE('',#25245,#2414);
#1501=LINE('',#25257,#2415);
#1502=LINE('',#25261,#2416);
#1503=LINE('',#25278,#2417);
#1504=LINE('',#25282,#2418);
#1505=LINE('',#25341,#2419);
#1506=LINE('',#25345,#2420);
#1507=LINE('',#25349,#2421);
#1508=LINE('',#25351,#2422);
#1509=LINE('',#25355,#2423);
#1510=LINE('',#25359,#2424);
#1511=LINE('',#25363,#2425);
#1512=LINE('',#25367,#2426);
#1513=LINE('',#25533,#2427);
#1514=LINE('',#25727,#2428);
#1515=LINE('',#25735,#2429);
#1516=LINE('',#25739,#2430);
#1517=LINE('',#25743,#2431);
#1518=LINE('',#25747,#2432);
#1519=LINE('',#25751,#2433);
#1520=LINE('',#25769,#2434);
#1521=LINE('',#25770,#2435);
#1522=LINE('',#25772,#2436);
#1523=LINE('',#25773,#2437);
#1524=LINE('',#25776,#2438);
#1525=LINE('',#25778,#2439);
#1526=LINE('',#25780,#2440);
#1527=LINE('',#25782,#2441);
#1528=LINE('',#25846,#2442);
#1529=LINE('',#25850,#2443);
#1530=LINE('',#25854,#2444);
#1531=LINE('',#25858,#2445);
#1532=LINE('',#25862,#2446);
#1533=LINE('',#25872,#2447);
#1534=LINE('',#25878,#2448);
#1535=LINE('',#25886,#2449);
#1536=LINE('',#25892,#2450);
#1537=LINE('',#25894,#2451);
#1538=LINE('',#25896,#2452);
#1539=LINE('',#25900,#2453);
#1540=LINE('',#25902,#2454);
#1541=LINE('',#25904,#2455);
#1542=LINE('',#25908,#2456);
#1543=LINE('',#25910,#2457);
#1544=LINE('',#25912,#2458);
#1545=LINE('',#25916,#2459);
#1546=LINE('',#25918,#2460);
#1547=LINE('',#25920,#2461);
#1548=LINE('',#25924,#2462);
#1549=LINE('',#25926,#2463);
#1550=LINE('',#25928,#2464);
#1551=LINE('',#25930,#2465);
#1552=LINE('',#25934,#2466);
#1553=LINE('',#25936,#2467);
#1554=LINE('',#25940,#2468);
#1555=LINE('',#25942,#2469);
#1556=LINE('',#25944,#2470);
#1557=LINE('',#25948,#2471);
#1558=LINE('',#25950,#2472);
#1559=LINE('',#25952,#2473);
#1560=LINE('',#25967,#2474);
#1561=LINE('',#25970,#2475);
#1562=LINE('',#25972,#2476);
#1563=LINE('',#25974,#2477);
#1564=LINE('',#25976,#2478);
#1565=LINE('',#25979,#2479);
#1566=LINE('',#25981,#2480);
#1567=LINE('',#25983,#2481);
#1568=LINE('',#25985,#2482);
#1569=LINE('',#25987,#2483);
#1570=LINE('',#25989,#2484);
#1571=LINE('',#25991,#2485);
#1572=LINE('',#25994,#2486);
#1573=LINE('',#25996,#2487);
#1574=LINE('',#25998,#2488);
#1575=LINE('',#26000,#2489);
#1576=LINE('',#26003,#2490);
#1577=LINE('',#26005,#2491);
#1578=LINE('',#26007,#2492);
#1579=LINE('',#26009,#2493);
#1580=LINE('',#26013,#2494);
#1581=LINE('',#26016,#2495);
#1582=LINE('',#26018,#2496);
#1583=LINE('',#26020,#2497);
#1584=LINE('',#26070,#2498);
#1585=LINE('',#26074,#2499);
#1586=LINE('',#26078,#2500);
#1587=LINE('',#26081,#2501);
#1588=LINE('',#26085,#2502);
#1589=LINE('',#26087,#2503);
#1590=LINE('',#26089,#2504);
#1591=LINE('',#26095,#2505);
#1592=LINE('',#26099,#2506);
#1593=LINE('',#26150,#2507);
#1594=LINE('',#26153,#2508);
#1595=LINE('',#26155,#2509);
#1596=LINE('',#26157,#2510);
#1597=LINE('',#26164,#2511);
#1598=LINE('',#26166,#2512);
#1599=LINE('',#26168,#2513);
#1600=LINE('',#26170,#2514);
#1601=LINE('',#26172,#2515);
#1602=LINE('',#26174,#2516);
#1603=LINE('',#26177,#2517);
#1604=LINE('',#26179,#2518);
#1605=LINE('',#26181,#2519);
#1606=LINE('',#26186,#2520);
#1607=LINE('',#26188,#2521);
#1608=LINE('',#26190,#2522);
#1609=LINE('',#26193,#2523);
#1610=LINE('',#26195,#2524);
#1611=LINE('',#26197,#2525);
#1612=LINE('',#26199,#2526);
#1613=LINE('',#26201,#2527);
#1614=LINE('',#26203,#2528);
#1615=LINE('',#26205,#2529);
#1616=LINE('',#26210,#2530);
#1617=LINE('',#26213,#2531);
#1618=LINE('',#26215,#2532);
#1619=LINE('',#26217,#2533);
#1620=LINE('',#26219,#2534);
#1621=LINE('',#26221,#2535);
#1622=LINE('',#26223,#2536);
#1623=LINE('',#26225,#2537);
#1624=LINE('',#26286,#2538);
#1625=LINE('',#26290,#2539);
#1626=LINE('',#26294,#2540);
#1627=LINE('',#26353,#2541);
#1628=LINE('',#26357,#2542);
#1629=LINE('',#26361,#2543);
#1630=LINE('',#26366,#2544);
#1631=LINE('',#26370,#2545);
#1632=LINE('',#26373,#2546);
#1633=LINE('',#26375,#2547);
#1634=LINE('',#26377,#2548);
#1635=LINE('',#26435,#2549);
#1636=LINE('',#26439,#2550);
#1637=LINE('',#26443,#2551);
#1638=LINE('',#26504,#2552);
#1639=LINE('',#26552,#2553);
#1640=LINE('',#26599,#2554);
#1641=LINE('',#26646,#2555);
#1642=LINE('',#26693,#2556);
#1643=LINE('',#26696,#2557);
#1644=LINE('',#26698,#2558);
#1645=LINE('',#26705,#2559);
#1646=LINE('',#26707,#2560);
#1647=LINE('',#26730,#2561);
#1648=LINE('',#26732,#2562);
#1649=LINE('',#26739,#2563);
#1650=LINE('',#26741,#2564);
#1651=LINE('',#26743,#2565);
#1652=LINE('',#26746,#2566);
#1653=LINE('',#26748,#2567);
#1654=LINE('',#26750,#2568);
#1655=LINE('',#26757,#2569);
#1656=LINE('',#26759,#2570);
#1657=LINE('',#26782,#2571);
#1658=LINE('',#26784,#2572);
#1659=LINE('',#26791,#2573);
#1660=LINE('',#26795,#2574);
#1661=LINE('',#26799,#2575);
#1662=LINE('',#26803,#2576);
#1663=LINE('',#26806,#2577);
#1664=LINE('',#26810,#2578);
#1665=LINE('',#26813,#2579);
#1666=LINE('',#26815,#2580);
#1667=LINE('',#26817,#2581);
#1668=LINE('',#26821,#2582);
#1669=LINE('',#26826,#2583);
#1670=LINE('',#26830,#2584);
#1671=LINE('',#26834,#2585);
#1672=LINE('',#26838,#2586);
#1673=LINE('',#26842,#2587);
#1674=LINE('',#26847,#2588);
#1675=LINE('',#26848,#2589);
#1676=LINE('',#26852,#2590);
#1677=LINE('',#26856,#2591);
#1678=LINE('',#26858,#2592);
#1679=LINE('',#26861,#2593);
#1680=LINE('',#26862,#2594);
#1681=LINE('',#26867,#2595);
#1682=LINE('',#26869,#2596);
#1683=LINE('',#26871,#2597);
#1684=LINE('',#26873,#2598);
#1685=LINE('',#26875,#2599);
#1686=LINE('',#26877,#2600);
#1687=LINE('',#26879,#2601);
#1688=LINE('',#26883,#2602);
#1689=LINE('',#26891,#2603);
#1690=LINE('',#26893,#2604);
#1691=LINE('',#26895,#2605);
#1692=LINE('',#26899,#2606);
#1693=LINE('',#26902,#2607);
#1694=LINE('',#26905,#2608);
#1695=LINE('',#26919,#2609);
#1696=LINE('',#27121,#2610);
#1697=LINE('',#27128,#2611);
#1698=LINE('',#27132,#2612);
#1699=LINE('',#27136,#2613);
#1700=LINE('',#27149,#2614);
#1701=LINE('',#27162,#2615);
#1702=LINE('',#27170,#2616);
#1703=LINE('',#27177,#2617);
#1704=LINE('',#27179,#2618);
#1705=LINE('',#27378,#2619);
#1706=LINE('',#27380,#2620);
#1707=LINE('',#27382,#2621);
#1708=LINE('',#27384,#2622);
#1709=LINE('',#27386,#2623);
#1710=LINE('',#27388,#2624);
#1711=LINE('',#27390,#2625);
#1712=LINE('',#27391,#2626);
#1713=LINE('',#27393,#2627);
#1714=LINE('',#27396,#2628);
#1715=LINE('',#27397,#2629);
#1716=LINE('',#27399,#2630);
#1717=LINE('',#27402,#2631);
#1718=LINE('',#27403,#2632);
#1719=LINE('',#27410,#2633);
#1720=LINE('',#27412,#2634);
#1721=LINE('',#27414,#2635);
#1722=LINE('',#27421,#2636);
#1723=LINE('',#27431,#2637);
#1724=LINE('',#27439,#2638);
#1725=LINE('',#27533,#2639);
#1726=LINE('',#27632,#2640);
#1727=LINE('',#27732,#2641);
#1728=LINE('',#27829,#2642);
#1729=LINE('',#27927,#2643);
#1730=LINE('',#27930,#2644);
#1731=LINE('',#27932,#2645);
#1732=LINE('',#27936,#2646);
#1733=LINE('',#27938,#2647);
#1734=LINE('',#27941,#2648);
#1735=LINE('',#27943,#2649);
#1736=LINE('',#27945,#2650);
#1737=LINE('',#27949,#2651);
#1738=LINE('',#27952,#2652);
#1739=LINE('',#27959,#2653);
#1740=LINE('',#27961,#2654);
#1741=LINE('',#27969,#2655);
#1742=LINE('',#27977,#2656);
#1743=LINE('',#27985,#2657);
#1744=LINE('',#27988,#2658);
#1745=LINE('',#27990,#2659);
#1746=LINE('',#27993,#2660);
#1747=LINE('',#27995,#2661);
#1748=LINE('',#27997,#2662);
#1749=LINE('',#27999,#2663);
#1750=LINE('',#28001,#2664);
#1751=LINE('',#28005,#2665);
#1752=LINE('',#28008,#2666);
#1753=LINE('',#28010,#2667);
#1754=LINE('',#28012,#2668);
#1755=LINE('',#28014,#2669);
#1756=LINE('',#28016,#2670);
#1757=LINE('',#28021,#2671);
#1758=LINE('',#28025,#2672);
#1759=LINE('',#28026,#2673);
#1760=LINE('',#28028,#2674);
#1761=LINE('',#28030,#2675);
#1762=LINE('',#28031,#2676);
#1763=LINE('',#28048,#2677);
#1764=LINE('',#28061,#2678);
#1765=LINE('',#28069,#2679);
#1766=LINE('',#28071,#2680);
#1767=LINE('',#28073,#2681);
#1768=LINE('',#28080,#2682);
#1769=LINE('',#28082,#2683);
#1770=LINE('',#28086,#2684);
#1771=LINE('',#28090,#2685);
#1772=LINE('',#28092,#2686);
#1773=LINE('',#28118,#2687);
#1774=LINE('',#28121,#2688);
#1775=LINE('',#28122,#2689);
#1776=LINE('',#28124,#2690);
#1777=LINE('',#28125,#2691);
#1778=LINE('',#28220,#2692);
#1779=LINE('',#28221,#2693);
#1780=LINE('',#28223,#2694);
#1781=LINE('',#28225,#2695);
#1782=LINE('',#28228,#2696);
#1783=LINE('',#28230,#2697);
#1784=LINE('',#28233,#2698);
#1785=LINE('',#28235,#2699);
#1786=LINE('',#28237,#2700);
#1787=LINE('',#28239,#2701);
#1788=LINE('',#28241,#2702);
#1789=LINE('',#28248,#2703);
#1790=LINE('',#28250,#2704);
#1791=LINE('',#28252,#2705);
#1792=LINE('',#28255,#2706);
#1793=LINE('',#28256,#2707);
#1794=LINE('',#28258,#2708);
#1795=LINE('',#28265,#2709);
#1796=VECTOR('',#14827,1000.);
#1797=VECTOR('',#14830,1000.);
#1798=VECTOR('',#14903,1000.);
#1799=VECTOR('',#14906,1000.);
#1800=VECTOR('',#14913,1000.);
#1801=VECTOR('',#14914,1000.);
#1802=VECTOR('',#14919,1000.);
#1803=VECTOR('',#14922,1000.);
#1804=VECTOR('',#14927,1000.);
#1805=VECTOR('',#14928,1000.);
#1806=VECTOR('',#14929,1000.);
#1807=VECTOR('',#14930,1000.);
#1808=VECTOR('',#14931,1000.);
#1809=VECTOR('',#14932,1000.);
#1810=VECTOR('',#14935,1000.);
#1811=VECTOR('',#14936,1000.);
#1812=VECTOR('',#14937,1000.);
#1813=VECTOR('',#14940,1000.);
#1814=VECTOR('',#14941,1000.);
#1815=VECTOR('',#14944,1000.);
#1816=VECTOR('',#14945,1000.);
#1817=VECTOR('',#14948,1000.);
#1818=VECTOR('',#14949,1000.);
#1819=VECTOR('',#14952,1000.);
#1820=VECTOR('',#14953,1000.);
#1821=VECTOR('',#14956,1000.);
#1822=VECTOR('',#14961,1000.);
#1823=VECTOR('',#14962,1000.);
#1824=VECTOR('',#14963,1000.);
#1825=VECTOR('',#14964,1000.);
#1826=VECTOR('',#14965,1000.);
#1827=VECTOR('',#14966,1000.);
#1828=VECTOR('',#14969,1000.);
#1829=VECTOR('',#14970,1000.);
#1830=VECTOR('',#14971,1000.);
#1831=VECTOR('',#14972,1000.);
#1832=VECTOR('',#14973,1000.);
#1833=VECTOR('',#14974,1000.);
#1834=VECTOR('',#14977,1000.);
#1835=VECTOR('',#14978,1000.);
#1836=VECTOR('',#14979,1000.);
#1837=VECTOR('',#14980,1000.);
#1838=VECTOR('',#14981,1000.);
#1839=VECTOR('',#14982,1000.);
#1840=VECTOR('',#14985,1000.);
#1841=VECTOR('',#14986,1000.);
#1842=VECTOR('',#14987,1000.);
#1843=VECTOR('',#14988,1000.);
#1844=VECTOR('',#14989,1000.);
#1845=VECTOR('',#14990,1000.);
#1846=VECTOR('',#14993,1000.);
#1847=VECTOR('',#14994,1000.);
#1848=VECTOR('',#14995,1000.);
#1849=VECTOR('',#14996,1000.);
#1850=VECTOR('',#14997,1000.);
#1851=VECTOR('',#14998,1000.);
#1852=VECTOR('',#15001,1000.);
#1853=VECTOR('',#15002,1000.);
#1854=VECTOR('',#15003,1000.);
#1855=VECTOR('',#15006,1000.);
#1856=VECTOR('',#15007,1000.);
#1857=VECTOR('',#15010,1000.);
#1858=VECTOR('',#15011,1000.);
#1859=VECTOR('',#15014,1000.);
#1860=VECTOR('',#15015,1000.);
#1861=VECTOR('',#15018,1000.);
#1862=VECTOR('',#15019,1000.);
#1863=VECTOR('',#15022,1000.);
#1864=VECTOR('',#15027,1000.);
#1865=VECTOR('',#15028,1000.);
#1866=VECTOR('',#15029,1000.);
#1867=VECTOR('',#15032,1000.);
#1868=VECTOR('',#15033,1000.);
#1869=VECTOR('',#15036,1000.);
#1870=VECTOR('',#15037,1000.);
#1871=VECTOR('',#15040,1000.);
#1872=VECTOR('',#15041,1000.);
#1873=VECTOR('',#15044,1000.);
#1874=VECTOR('',#15045,1000.);
#1875=VECTOR('',#15048,1000.);
#1876=VECTOR('',#15053,1000.);
#1877=VECTOR('',#15054,1000.);
#1878=VECTOR('',#15055,1000.);
#1879=VECTOR('',#15058,1000.);
#1880=VECTOR('',#15059,1000.);
#1881=VECTOR('',#15062,1000.);
#1882=VECTOR('',#15063,1000.);
#1883=VECTOR('',#15066,1000.);
#1884=VECTOR('',#15067,1000.);
#1885=VECTOR('',#15070,1000.);
#1886=VECTOR('',#15071,1000.);
#1887=VECTOR('',#15074,1000.);
#1888=VECTOR('',#15079,1000.);
#1889=VECTOR('',#15080,1000.);
#1890=VECTOR('',#15081,1000.);
#1891=VECTOR('',#15084,1000.);
#1892=VECTOR('',#15085,1000.);
#1893=VECTOR('',#15088,1000.);
#1894=VECTOR('',#15089,1000.);
#1895=VECTOR('',#15092,1000.);
#1896=VECTOR('',#15093,1000.);
#1897=VECTOR('',#15096,1000.);
#1898=VECTOR('',#15097,1000.);
#1899=VECTOR('',#15100,1000.);
#1900=VECTOR('',#15105,1000.);
#1901=VECTOR('',#15106,1000.);
#1902=VECTOR('',#15107,1000.);
#1903=VECTOR('',#15110,1000.);
#1904=VECTOR('',#15111,1000.);
#1905=VECTOR('',#15114,1000.);
#1906=VECTOR('',#15115,1000.);
#1907=VECTOR('',#15118,1000.);
#1908=VECTOR('',#15119,1000.);
#1909=VECTOR('',#15122,1000.);
#1910=VECTOR('',#15123,1000.);
#1911=VECTOR('',#15126,1000.);
#1912=VECTOR('',#15165,1000.);
#1913=VECTOR('',#15168,1000.);
#1914=VECTOR('',#15183,1000.);
#1915=VECTOR('',#15186,1000.);
#1916=VECTOR('',#15255,1000.);
#1917=VECTOR('',#15258,1000.);
#1918=VECTOR('',#15263,1000.);
#1919=VECTOR('',#15266,1000.);
#1920=VECTOR('',#15271,1000.);
#1921=VECTOR('',#15274,1000.);
#1922=VECTOR('',#15303,1000.);
#1923=VECTOR('',#15306,1000.);
#1924=VECTOR('',#15379,1000.);
#1925=VECTOR('',#15382,1000.);
#1926=VECTOR('',#15385,1000.);
#1927=VECTOR('',#15388,1000.);
#1928=VECTOR('',#15391,1000.);
#1929=VECTOR('',#15392,1000.);
#1930=VECTOR('',#15395,1000.);
#1931=VECTOR('',#15398,1000.);
#1932=VECTOR('',#15419,1000.);
#1933=VECTOR('',#15422,1000.);
#1934=VECTOR('',#15439,1000.);
#1935=VECTOR('',#15442,1000.);
#1936=VECTOR('',#15445,1000.);
#1937=VECTOR('',#15446,1000.);
#1938=VECTOR('',#15449,1000.);
#1939=VECTOR('',#15452,1000.);
#1940=VECTOR('',#15455,1000.);
#1941=VECTOR('',#15458,1000.);
#1942=VECTOR('',#15459,1000.);
#1943=VECTOR('',#15462,1000.);
#1944=VECTOR('',#15463,1000.);
#1945=VECTOR('',#15466,1000.);
#1946=VECTOR('',#15467,1000.);
#1947=VECTOR('',#15470,1000.);
#1948=VECTOR('',#15471,1000.);
#1949=VECTOR('',#15472,1000.);
#1950=VECTOR('',#15473,1000.);
#1951=VECTOR('',#15476,1000.);
#1952=VECTOR('',#15477,1000.);
#1953=VECTOR('',#15478,1000.);
#1954=VECTOR('',#15481,1000.);
#1955=VECTOR('',#15482,1000.);
#1956=VECTOR('',#15485,1000.);
#1957=VECTOR('',#15488,1000.);
#1958=VECTOR('',#15491,1000.);
#1959=VECTOR('',#15492,1000.);
#1960=VECTOR('',#15493,1000.);
#1961=VECTOR('',#15496,1000.);
#1962=VECTOR('',#15497,1000.);
#1963=VECTOR('',#15498,1000.);
#1964=VECTOR('',#15499,1000.);
#1965=VECTOR('',#15502,1000.);
#1966=VECTOR('',#15503,1000.);
#1967=VECTOR('',#15508,1000.);
#1968=VECTOR('',#15513,1000.);
#1969=VECTOR('',#15530,1000.);
#1970=VECTOR('',#15531,1000.);
#1971=VECTOR('',#15534,1000.);
#1972=VECTOR('',#15535,1000.);
#1973=VECTOR('',#15536,1000.);
#1974=VECTOR('',#15537,1000.);
#1975=VECTOR('',#15538,1000.);
#1976=VECTOR('',#15539,1000.);
#1977=VECTOR('',#15540,1000.);
#1978=VECTOR('',#15541,1000.);
#1979=VECTOR('',#15542,1000.);
#1980=VECTOR('',#15543,1000.);
#1981=VECTOR('',#15546,1000.);
#1982=VECTOR('',#15551,1000.);
#1983=VECTOR('',#15554,1000.);
#1984=VECTOR('',#15557,1000.);
#1985=VECTOR('',#15568,1000.);
#1986=VECTOR('',#15571,1000.);
#1987=VECTOR('',#15572,1000.);
#1988=VECTOR('',#15573,1000.);
#1989=VECTOR('',#15576,1000.);
#1990=VECTOR('',#15579,1000.);
#1991=VECTOR('',#15580,1000.);
#1992=VECTOR('',#15581,1000.);
#1993=VECTOR('',#15584,1000.);
#1994=VECTOR('',#15585,1000.);
#1995=VECTOR('',#15586,1000.);
#1996=VECTOR('',#15587,1000.);
#1997=VECTOR('',#15588,1000.);
#1998=VECTOR('',#15593,1000.);
#1999=VECTOR('',#15594,1000.);
#2000=VECTOR('',#15595,1000.);
#2001=VECTOR('',#15596,1000.);
#2002=VECTOR('',#15599,1000.);
#2003=VECTOR('',#15600,1000.);
#2004=VECTOR('',#15601,1000.);
#2005=VECTOR('',#15602,1000.);
#2006=VECTOR('',#15605,1000.);
#2007=VECTOR('',#15608,1000.);
#2008=VECTOR('',#15611,1000.);
#2009=VECTOR('',#15614,1000.);
#2010=VECTOR('',#15617,1000.);
#2011=VECTOR('',#15618,1000.);
#2012=VECTOR('',#15619,1000.);
#2013=VECTOR('',#15620,1000.);
#2014=VECTOR('',#15621,1000.);
#2015=VECTOR('',#15626,1000.);
#2016=VECTOR('',#15627,1000.);
#2017=VECTOR('',#15630,1000.);
#2018=VECTOR('',#15631,1000.);
#2019=VECTOR('',#15632,1000.);
#2020=VECTOR('',#15635,1000.);
#2021=VECTOR('',#15636,1000.);
#2022=VECTOR('',#15639,1000.);
#2023=VECTOR('',#15640,1000.);
#2024=VECTOR('',#15643,1000.);
#2025=VECTOR('',#15644,1000.);
#2026=VECTOR('',#15645,1000.);
#2027=VECTOR('',#15648,1000.);
#2028=VECTOR('',#15651,1000.);
#2029=VECTOR('',#15654,1000.);
#2030=VECTOR('',#15657,1000.);
#2031=VECTOR('',#15658,1000.);
#2032=VECTOR('',#15661,1000.);
#2033=VECTOR('',#15662,1000.);
#2034=VECTOR('',#15663,1000.);
#2035=VECTOR('',#15664,1000.);
#2036=VECTOR('',#15665,1000.);
#2037=VECTOR('',#15668,1000.);
#2038=VECTOR('',#15669,1000.);
#2039=VECTOR('',#15670,1000.);
#2040=VECTOR('',#15673,1000.);
#2041=VECTOR('',#15674,1000.);
#2042=VECTOR('',#15677,1000.);
#2043=VECTOR('',#15678,1000.);
#2044=VECTOR('',#15681,1000.);
#2045=VECTOR('',#15682,1000.);
#2046=VECTOR('',#15685,1000.);
#2047=VECTOR('',#15686,1000.);
#2048=VECTOR('',#15687,1000.);
#2049=VECTOR('',#15692,1000.);
#2050=VECTOR('',#15695,1000.);
#2051=VECTOR('',#15696,1000.);
#2052=VECTOR('',#15697,1000.);
#2053=VECTOR('',#15698,1000.);
#2054=VECTOR('',#15701,1000.);
#2055=VECTOR('',#15702,1000.);
#2056=VECTOR('',#15703,1000.);
#2057=VECTOR('',#15706,1000.);
#2058=VECTOR('',#15709,1000.);
#2059=VECTOR('',#15710,1000.);
#2060=VECTOR('',#15711,1000.);
#2061=VECTOR('',#15712,1000.);
#2062=VECTOR('',#15715,1000.);
#2063=VECTOR('',#15722,1000.);
#2064=VECTOR('',#15723,1000.);
#2065=VECTOR('',#15726,1000.);
#2066=VECTOR('',#15729,1000.);
#2067=VECTOR('',#15734,1000.);
#2068=VECTOR('',#15739,1000.);
#2069=VECTOR('',#15740,1000.);
#2070=VECTOR('',#15743,1000.);
#2071=VECTOR('',#15746,1000.);
#2072=VECTOR('',#15749,1000.);
#2073=VECTOR('',#15752,1000.);
#2074=VECTOR('',#15753,1000.);
#2075=VECTOR('',#15754,1000.);
#2076=VECTOR('',#15755,1000.);
#2077=VECTOR('',#15760,1000.);
#2078=VECTOR('',#15773,1000.);
#2079=VECTOR('',#15784,1000.);
#2080=VECTOR('',#15787,1000.);
#2081=VECTOR('',#15790,1000.);
#2082=VECTOR('',#15791,1000.);
#2083=VECTOR('',#15794,1000.);
#2084=VECTOR('',#15795,1000.);
#2085=VECTOR('',#15796,1000.);
#2086=VECTOR('',#15797,1000.);
#2087=VECTOR('',#15798,1000.);
#2088=VECTOR('',#15799,1000.);
#2089=VECTOR('',#15800,1000.);
#2090=VECTOR('',#15801,1000.);
#2091=VECTOR('',#15802,1000.);
#2092=VECTOR('',#15803,1000.);
#2093=VECTOR('',#15806,1000.);
#2094=VECTOR('',#15811,1000.);
#2095=VECTOR('',#15812,1000.);
#2096=VECTOR('',#15819,1000.);
#2097=VECTOR('',#15820,1000.);
#2098=VECTOR('',#15821,1000.);
#2099=VECTOR('',#15822,1000.);
#2100=VECTOR('',#15825,1000.);
#2101=VECTOR('',#15826,1000.);
#2102=VECTOR('',#15827,1000.);
#2103=VECTOR('',#15828,1000.);
#2104=VECTOR('',#15829,1000.);
#2105=VECTOR('',#15832,1000.);
#2106=VECTOR('',#15833,1000.);
#2107=VECTOR('',#15834,1000.);
#2108=VECTOR('',#15835,1000.);
#2109=VECTOR('',#15838,1000.);
#2110=VECTOR('',#15841,1000.);
#2111=VECTOR('',#15844,1000.);
#2112=VECTOR('',#15869,1000.);
#2113=VECTOR('',#15870,1000.);
#2114=VECTOR('',#15871,1000.);
#2115=VECTOR('',#15874,1000.);
#2116=VECTOR('',#15875,1000.);
#2117=VECTOR('',#15878,1000.);
#2118=VECTOR('',#15879,1000.);
#2119=VECTOR('',#15882,1000.);
#2120=VECTOR('',#15883,1000.);
#2121=VECTOR('',#15886,1000.);
#2122=VECTOR('',#15887,1000.);
#2123=VECTOR('',#15890,1000.);
#2124=VECTOR('',#15891,1000.);
#2125=VECTOR('',#15894,1000.);
#2126=VECTOR('',#15895,1000.);
#2127=VECTOR('',#15898,1000.);
#2128=VECTOR('',#15899,1000.);
#2129=VECTOR('',#15902,1000.);
#2130=VECTOR('',#15903,1000.);
#2131=VECTOR('',#15906,1000.);
#2132=VECTOR('',#15907,1000.);
#2133=VECTOR('',#15910,1000.);
#2134=VECTOR('',#15911,1000.);
#2135=VECTOR('',#15914,1000.);
#2136=VECTOR('',#15919,1000.);
#2137=VECTOR('',#15920,1000.);
#2138=VECTOR('',#15921,1000.);
#2139=VECTOR('',#15924,1000.);
#2140=VECTOR('',#15925,1000.);
#2141=VECTOR('',#15928,1000.);
#2142=VECTOR('',#15929,1000.);
#2143=VECTOR('',#15932,1000.);
#2144=VECTOR('',#15933,1000.);
#2145=VECTOR('',#15936,1000.);
#2146=VECTOR('',#15937,1000.);
#2147=VECTOR('',#15940,1000.);
#2148=VECTOR('',#15941,1000.);
#2149=VECTOR('',#15944,1000.);
#2150=VECTOR('',#15945,1000.);
#2151=VECTOR('',#15948,1000.);
#2152=VECTOR('',#15949,1000.);
#2153=VECTOR('',#15952,1000.);
#2154=VECTOR('',#15953,1000.);
#2155=VECTOR('',#15956,1000.);
#2156=VECTOR('',#15957,1000.);
#2157=VECTOR('',#15960,1000.);
#2158=VECTOR('',#15961,1000.);
#2159=VECTOR('',#15964,1000.);
#2160=VECTOR('',#15969,1000.);
#2161=VECTOR('',#15970,1000.);
#2162=VECTOR('',#15971,1000.);
#2163=VECTOR('',#15974,1000.);
#2164=VECTOR('',#15975,1000.);
#2165=VECTOR('',#15976,1000.);
#2166=VECTOR('',#15977,1000.);
#2167=VECTOR('',#16010,1000.);
#2168=VECTOR('',#16011,1000.);
#2169=VECTOR('',#16016,1000.);
#2170=VECTOR('',#16019,1000.);
#2171=VECTOR('',#16026,1000.);
#2172=VECTOR('',#16029,1000.);
#2173=VECTOR('',#16032,1000.);
#2174=VECTOR('',#16033,1000.);
#2175=VECTOR('',#16038,1000.);
#2176=VECTOR('',#16041,1000.);
#2177=VECTOR('',#16050,1000.);
#2178=VECTOR('',#16051,1000.);
#2179=VECTOR('',#16054,1000.);
#2180=VECTOR('',#16057,1000.);
#2181=VECTOR('',#16064,1000.);
#2182=VECTOR('',#16065,1000.);
#2183=VECTOR('',#16066,1000.);
#2184=VECTOR('',#16069,1000.);
#2185=VECTOR('',#16070,1000.);
#2186=VECTOR('',#16073,1000.);
#2187=VECTOR('',#16076,1000.);
#2188=VECTOR('',#16077,1000.);
#2189=VECTOR('',#16080,1000.);
#2190=VECTOR('',#16081,1000.);
#2191=VECTOR('',#16084,1000.);
#2192=VECTOR('',#16085,1000.);
#2193=VECTOR('',#16088,1000.);
#2194=VECTOR('',#16091,1000.);
#2195=VECTOR('',#16096,1000.);
#2196=VECTOR('',#16099,1000.);
#2197=VECTOR('',#16104,1000.);
#2198=VECTOR('',#16115,1000.);
#2199=VECTOR('',#16118,1000.);
#2200=VECTOR('',#16121,1000.);
#2201=VECTOR('',#16122,1000.);
#2202=VECTOR('',#16123,1000.);
#2203=VECTOR('',#16124,1000.);
#2204=VECTOR('',#16127,1000.);
#2205=VECTOR('',#16128,1000.);
#2206=VECTOR('',#16129,1000.);
#2207=VECTOR('',#16130,1000.);
#2208=VECTOR('',#16135,1000.);
#2209=VECTOR('',#16136,1000.);
#2210=VECTOR('',#16137,1000.);
#2211=VECTOR('',#16138,1000.);
#2212=VECTOR('',#16139,1000.);
#2213=VECTOR('',#16140,1000.);
#2214=VECTOR('',#16143,1000.);
#2215=VECTOR('',#16144,1000.);
#2216=VECTOR('',#16145,1000.);
#2217=VECTOR('',#16146,1000.);
#2218=VECTOR('',#16147,1000.);
#2219=VECTOR('',#16148,1000.);
#2220=VECTOR('',#16149,1000.);
#2221=VECTOR('',#16154,1000.);
#2222=VECTOR('',#16155,1000.);
#2223=VECTOR('',#16158,1000.);
#2224=VECTOR('',#16161,1000.);
#2225=VECTOR('',#16164,1000.);
#2226=VECTOR('',#16167,1000.);
#2227=VECTOR('',#16172,1000.);
#2228=VECTOR('',#16173,1000.);
#2229=VECTOR('',#16174,1000.);
#2230=VECTOR('',#16177,1000.);
#2231=VECTOR('',#16178,1000.);
#2232=VECTOR('',#16183,1000.);
#2233=VECTOR('',#16186,1000.);
#2234=VECTOR('',#16187,1000.);
#2235=VECTOR('',#16190,1000.);
#2236=VECTOR('',#16191,1000.);
#2237=VECTOR('',#16194,1000.);
#2238=VECTOR('',#16195,1000.);
#2239=VECTOR('',#16198,1000.);
#2240=VECTOR('',#16199,1000.);
#2241=VECTOR('',#16204,1000.);
#2242=VECTOR('',#16207,1000.);
#2243=VECTOR('',#16208,1000.);
#2244=VECTOR('',#16211,1000.);
#2245=VECTOR('',#16220,1000.);
#2246=VECTOR('',#16223,1000.);
#2247=VECTOR('',#16226,1000.);
#2248=VECTOR('',#16227,1000.);
#2249=VECTOR('',#16230,1000.);
#2250=VECTOR('',#16231,1000.);
#2251=VECTOR('',#16232,1000.);
#2252=VECTOR('',#16233,1000.);
#2253=VECTOR('',#16234,1000.);
#2254=VECTOR('',#16235,1000.);
#2255=VECTOR('',#16236,1000.);
#2256=VECTOR('',#16237,1000.);
#2257=VECTOR('',#16238,1000.);
#2258=VECTOR('',#16241,1000.);
#2259=VECTOR('',#16242,1000.);
#2260=VECTOR('',#16243,1000.);
#2261=VECTOR('',#16244,1000.);
#2262=VECTOR('',#16245,1000.);
#2263=VECTOR('',#16246,1000.);
#2264=VECTOR('',#16247,1000.);
#2265=VECTOR('',#16250,1000.);
#2266=VECTOR('',#16251,1000.);
#2267=VECTOR('',#16252,1000.);
#2268=VECTOR('',#16253,1000.);
#2269=VECTOR('',#16256,1000.);
#2270=VECTOR('',#16257,1000.);
#2271=VECTOR('',#16258,1000.);
#2272=VECTOR('',#16259,1000.);
#2273=VECTOR('',#16264,1000.);
#2274=VECTOR('',#16267,1000.);
#2275=VECTOR('',#16270,1000.);
#2276=VECTOR('',#16271,1000.);
#2277=VECTOR('',#16274,1000.);
#2278=VECTOR('',#16279,1000.);
#2279=VECTOR('',#16280,1000.);
#2280=VECTOR('',#16283,1000.);
#2281=VECTOR('',#16288,1000.);
#2282=VECTOR('',#16289,1000.);
#2283=VECTOR('',#16292,1000.);
#2284=VECTOR('',#16297,1000.);
#2285=VECTOR('',#16298,1000.);
#2286=VECTOR('',#16299,1000.);
#2287=VECTOR('',#16302,1000.);
#2288=VECTOR('',#16305,1000.);
#2289=VECTOR('',#16308,1000.);
#2290=VECTOR('',#16309,1000.);
#2291=VECTOR('',#16312,1000.);
#2292=VECTOR('',#16317,1000.);
#2293=VECTOR('',#16318,1000.);
#2294=VECTOR('',#16321,1000.);
#2295=VECTOR('',#16326,1000.);
#2296=VECTOR('',#16327,1000.);
#2297=VECTOR('',#16330,1000.);
#2298=VECTOR('',#16335,1000.);
#2299=VECTOR('',#16338,1000.);
#2300=VECTOR('',#16341,1000.);
#2301=VECTOR('',#16344,1000.);
#2302=VECTOR('',#16347,1000.);
#2303=VECTOR('',#16392,1000.);
#2304=VECTOR('',#16393,1000.);
#2305=VECTOR('',#16398,1000.);
#2306=VECTOR('',#16401,1000.);
#2307=VECTOR('',#16408,1000.);
#2308=VECTOR('',#16411,1000.);
#2309=VECTOR('',#16418,1000.);
#2310=VECTOR('',#16421,1000.);
#2311=VECTOR('',#16426,1000.);
#2312=VECTOR('',#16427,1000.);
#2313=VECTOR('',#16432,1000.);
#2314=VECTOR('',#16435,1000.);
#2315=VECTOR('',#16448,1000.);
#2316=VECTOR('',#16449,1000.);
#2317=VECTOR('',#16450,1000.);
#2318=VECTOR('',#16453,1000.);
#2319=VECTOR('',#16454,1000.);
#2320=VECTOR('',#16457,1000.);
#2321=VECTOR('',#16458,1000.);
#2322=VECTOR('',#16461,1000.);
#2323=VECTOR('',#16462,1000.);
#2324=VECTOR('',#16465,1000.);
#2325=VECTOR('',#16466,1000.);
#2326=VECTOR('',#16469,1000.);
#2327=VECTOR('',#16470,1000.);
#2328=VECTOR('',#16473,1000.);
#2329=VECTOR('',#16474,1000.);
#2330=VECTOR('',#16477,1000.);
#2331=VECTOR('',#16478,1000.);
#2332=VECTOR('',#16481,1000.);
#2333=VECTOR('',#16482,1000.);
#2334=VECTOR('',#16485,1000.);
#2335=VECTOR('',#16486,1000.);
#2336=VECTOR('',#16489,1000.);
#2337=VECTOR('',#16490,1000.);
#2338=VECTOR('',#16493,1000.);
#2339=VECTOR('',#16498,1000.);
#2340=VECTOR('',#16499,1000.);
#2341=VECTOR('',#16500,1000.);
#2342=VECTOR('',#16503,1000.);
#2343=VECTOR('',#16504,1000.);
#2344=VECTOR('',#16507,1000.);
#2345=VECTOR('',#16508,1000.);
#2346=VECTOR('',#16511,1000.);
#2347=VECTOR('',#16512,1000.);
#2348=VECTOR('',#16515,1000.);
#2349=VECTOR('',#16516,1000.);
#2350=VECTOR('',#16519,1000.);
#2351=VECTOR('',#16520,1000.);
#2352=VECTOR('',#16523,1000.);
#2353=VECTOR('',#16524,1000.);
#2354=VECTOR('',#16527,1000.);
#2355=VECTOR('',#16528,1000.);
#2356=VECTOR('',#16531,1000.);
#2357=VECTOR('',#16532,1000.);
#2358=VECTOR('',#16535,1000.);
#2359=VECTOR('',#16536,1000.);
#2360=VECTOR('',#16539,1000.);
#2361=VECTOR('',#16540,1000.);
#2362=VECTOR('',#16543,1000.);
#2363=VECTOR('',#16712,1000.);
#2364=VECTOR('',#16713,1000.);
#2365=VECTOR('',#16714,1000.);
#2366=VECTOR('',#16715,1000.);
#2367=VECTOR('',#16718,1000.);
#2368=VECTOR('',#16719,1000.);
#2369=VECTOR('',#16720,1000.);
#2370=VECTOR('',#16721,1000.);
#2371=VECTOR('',#16724,1000.);
#2372=VECTOR('',#16725,1000.);
#2373=VECTOR('',#16728,1000.);
#2374=VECTOR('',#16729,1000.);
#2375=VECTOR('',#16730,1000.);
#2376=VECTOR('',#16731,1000.);
#2377=VECTOR('',#16732,1000.);
#2378=VECTOR('',#16733,1000.);
#2379=VECTOR('',#16734,1000.);
#2380=VECTOR('',#16735,1000.);
#2381=VECTOR('',#16738,1000.);
#2382=VECTOR('',#16739,1000.);
#2383=VECTOR('',#16740,1000.);
#2384=VECTOR('',#16741,1000.);
#2385=VECTOR('',#16742,1000.);
#2386=VECTOR('',#16745,1000.);
#2387=VECTOR('',#16746,1000.);
#2388=VECTOR('',#16747,1000.);
#2389=VECTOR('',#16748,1000.);
#2390=VECTOR('',#16751,1000.);
#2391=VECTOR('',#16752,1000.);
#2392=VECTOR('',#16753,1000.);
#2393=VECTOR('',#16754,1000.);
#2394=VECTOR('',#16757,1000.);
#2395=VECTOR('',#16758,1000.);
#2396=VECTOR('',#16763,1000.);
#2397=VECTOR('',#16766,1000.);
#2398=VECTOR('',#16779,1000.);
#2399=VECTOR('',#16782,1000.);
#2400=VECTOR('',#16807,1000.);
#2401=VECTOR('',#16808,1000.);
#2402=VECTOR('',#16815,1000.);
#2403=VECTOR('',#16816,1000.);
#2404=VECTOR('',#16817,1000.);
#2405=VECTOR('',#16818,1000.);
#2406=VECTOR('',#16819,1000.);
#2407=VECTOR('',#16820,1000.);
#2408=VECTOR('',#16823,1000.);
#2409=VECTOR('',#16824,1000.);
#2410=VECTOR('',#16859,1000.);
#2411=VECTOR('',#16860,1000.);
#2412=VECTOR('',#16863,1000.);
#2413=VECTOR('',#16864,1000.);
#2414=VECTOR('',#16867,1000.);
#2415=VECTOR('',#16884,1000.);
#2416=VECTOR('',#16887,1000.);
#2417=VECTOR('',#16906,1000.);
#2418=VECTOR('',#16909,1000.);
#2419=VECTOR('',#16992,1000.);
#2420=VECTOR('',#16995,1000.);
#2421=VECTOR('',#17000,1000.);
#2422=VECTOR('',#17001,1000.);
#2423=VECTOR('',#17004,1000.);
#2424=VECTOR('',#17007,1000.);
#2425=VECTOR('',#17010,1000.);
#2426=VECTOR('',#17013,1000.);
#2427=VECTOR('',#17016,1000.);
#2428=VECTOR('',#17019,1000.);
#2429=VECTOR('',#17020,1000.);
#2430=VECTOR('',#17023,1000.);
#2431=VECTOR('',#17026,1000.);
#2432=VECTOR('',#17029,1000.);
#2433=VECTOR('',#17032,1000.);
#2434=VECTOR('',#17057,1000.);
#2435=VECTOR('',#17058,1000.);
#2436=VECTOR('',#17061,1000.);
#2437=VECTOR('',#17062,1000.);
#2438=VECTOR('',#17067,1000.);
#2439=VECTOR('',#17070,1000.);
#2440=VECTOR('',#17073,1000.);
#2441=VECTOR('',#17076,1000.);
#2442=VECTOR('',#17157,1000.);
#2443=VECTOR('',#17160,1000.);
#2444=VECTOR('',#17163,1000.);
#2445=VECTOR('',#17166,1000.);
#2446=VECTOR('',#17171,1000.);
#2447=VECTOR('',#17184,1000.);
#2448=VECTOR('',#17193,1000.);
#2449=VECTOR('',#17204,1000.);
#2450=VECTOR('',#17213,1000.);
#2451=VECTOR('',#17214,1000.);
#2452=VECTOR('',#17215,1000.);
#2453=VECTOR('',#17220,1000.);
#2454=VECTOR('',#17223,1000.);
#2455=VECTOR('',#17224,1000.);
#2456=VECTOR('',#17229,1000.);
#2457=VECTOR('',#17232,1000.);
#2458=VECTOR('',#17233,1000.);
#2459=VECTOR('',#17238,1000.);
#2460=VECTOR('',#17241,1000.);
#2461=VECTOR('',#17242,1000.);
#2462=VECTOR('',#17249,1000.);
#2463=VECTOR('',#17250,1000.);
#2464=VECTOR('',#17251,1000.);
#2465=VECTOR('',#17254,1000.);
#2466=VECTOR('',#17259,1000.);
#2467=VECTOR('',#17260,1000.);
#2468=VECTOR('',#17265,1000.);
#2469=VECTOR('',#17268,1000.);
#2470=VECTOR('',#17269,1000.);
#2471=VECTOR('',#17274,1000.);
#2472=VECTOR('',#17277,1000.);
#2473=VECTOR('',#17278,1000.);
#2474=VECTOR('',#17301,1000.);
#2475=VECTOR('',#17302,1000.);
#2476=VECTOR('',#17303,1000.);
#2477=VECTOR('',#17304,1000.);
#2478=VECTOR('',#17307,1000.);
#2479=VECTOR('',#17308,1000.);
#2480=VECTOR('',#17309,1000.);
#2481=VECTOR('',#17310,1000.);
#2482=VECTOR('',#17313,1000.);
#2483=VECTOR('',#17314,1000.);
#2484=VECTOR('',#17315,1000.);
#2485=VECTOR('',#17318,1000.);
#2486=VECTOR('',#17319,1000.);
#2487=VECTOR('',#17320,1000.);
#2488=VECTOR('',#17321,1000.);
#2489=VECTOR('',#17324,1000.);
#2490=VECTOR('',#17325,1000.);
#2491=VECTOR('',#17326,1000.);
#2492=VECTOR('',#17327,1000.);
#2493=VECTOR('',#17328,1000.);
#2494=VECTOR('',#17333,1000.);
#2495=VECTOR('',#17334,1000.);
#2496=VECTOR('',#17335,1000.);
#2497=VECTOR('',#17336,1000.);
#2498=VECTOR('',#17343,1000.);
#2499=VECTOR('',#17346,1000.);
#2500=VECTOR('',#17351,1000.);
#2501=VECTOR('',#17352,1000.);
#2502=VECTOR('',#17355,1000.);
#2503=VECTOR('',#17356,1000.);
#2504=VECTOR('',#17357,1000.);
#2505=VECTOR('',#17364,1000.);
#2506=VECTOR('',#17367,1000.);
#2507=VECTOR('',#17370,1000.);
#2508=VECTOR('',#17371,1000.);
#2509=VECTOR('',#17372,1000.);
#2510=VECTOR('',#17373,1000.);
#2511=VECTOR('',#17380,1000.);
#2512=VECTOR('',#17381,1000.);
#2513=VECTOR('',#17384,1000.);
#2514=VECTOR('',#17385,1000.);
#2515=VECTOR('',#17386,1000.);
#2516=VECTOR('',#17389,1000.);
#2517=VECTOR('',#17390,1000.);
#2518=VECTOR('',#17391,1000.);
#2519=VECTOR('',#17392,1000.);
#2520=VECTOR('',#17397,1000.);
#2521=VECTOR('',#17398,1000.);
#2522=VECTOR('',#17401,1000.);
#2523=VECTOR('',#17402,1000.);
#2524=VECTOR('',#17403,1000.);
#2525=VECTOR('',#17404,1000.);
#2526=VECTOR('',#17405,1000.);
#2527=VECTOR('',#17406,1000.);
#2528=VECTOR('',#17407,1000.);
#2529=VECTOR('',#17408,1000.);
#2530=VECTOR('',#17417,1000.);
#2531=VECTOR('',#17418,1000.);
#2532=VECTOR('',#17419,1000.);
#2533=VECTOR('',#17420,1000.);
#2534=VECTOR('',#17421,1000.);
#2535=VECTOR('',#17422,1000.);
#2536=VECTOR('',#17423,1000.);
#2537=VECTOR('',#17424,1000.);
#2538=VECTOR('',#17435,1000.);
#2539=VECTOR('',#17438,1000.);
#2540=VECTOR('',#17441,1000.);
#2541=VECTOR('',#17446,1000.);
#2542=VECTOR('',#17449,1000.);
#2543=VECTOR('',#17452,1000.);
#2544=VECTOR('',#17457,1000.);
#2545=VECTOR('',#17462,1000.);
#2546=VECTOR('',#17463,1000.);
#2547=VECTOR('',#17464,1000.);
#2548=VECTOR('',#17465,1000.);
#2549=VECTOR('',#17470,1000.);
#2550=VECTOR('',#17473,1000.);
#2551=VECTOR('',#17476,1000.);
#2552=VECTOR('',#17483,1000.);
#2553=VECTOR('',#17484,1000.);
#2554=VECTOR('',#17485,1000.);
#2555=VECTOR('',#17486,1000.);
#2556=VECTOR('',#17489,1000.);
#2557=VECTOR('',#17490,1000.);
#2558=VECTOR('',#17491,1000.);
#2559=VECTOR('',#17492,1000.);
#2560=VECTOR('',#17493,1000.);
#2561=VECTOR('',#17494,1000.);
#2562=VECTOR('',#17495,1000.);
#2563=VECTOR('',#17496,1000.);
#2564=VECTOR('',#17497,1000.);
#2565=VECTOR('',#17500,1000.);
#2566=VECTOR('',#17501,1000.);
#2567=VECTOR('',#17502,1000.);
#2568=VECTOR('',#17503,1000.);
#2569=VECTOR('',#17504,1000.);
#2570=VECTOR('',#17505,1000.);
#2571=VECTOR('',#17506,1000.);
#2572=VECTOR('',#17507,1000.);
#2573=VECTOR('',#17508,1000.);
#2574=VECTOR('',#17513,1000.);
#2575=VECTOR('',#17516,1000.);
#2576=VECTOR('',#17519,1000.);
#2577=VECTOR('',#17522,1000.);
#2578=VECTOR('',#17527,1000.);
#2579=VECTOR('',#17528,1000.);
#2580=VECTOR('',#17529,1000.);
#2581=VECTOR('',#17530,1000.);
#2582=VECTOR('',#17535,1000.);
#2583=VECTOR('',#17540,1000.);
#2584=VECTOR('',#17543,1000.);
#2585=VECTOR('',#17546,1000.);
#2586=VECTOR('',#17549,1000.);
#2587=VECTOR('',#17552,1000.);
#2588=VECTOR('',#17557,1000.);
#2589=VECTOR('',#17558,1000.);
#2590=VECTOR('',#17561,1000.);
#2591=VECTOR('',#17564,1000.);
#2592=VECTOR('',#17567,1000.);
#2593=VECTOR('',#17568,1000.);
#2594=VECTOR('',#17569,1000.);
#2595=VECTOR('',#17574,1000.);
#2596=VECTOR('',#17575,1000.);
#2597=VECTOR('',#17576,1000.);
#2598=VECTOR('',#17577,1000.);
#2599=VECTOR('',#17578,1000.);
#2600=VECTOR('',#17579,1000.);
#2601=VECTOR('',#17580,1000.);
#2602=VECTOR('',#17583,1000.);
#2603=VECTOR('',#17598,1000.);
#2604=VECTOR('',#17599,1000.);
#2605=VECTOR('',#17600,1000.);
#2606=VECTOR('',#17605,1000.);
#2607=VECTOR('',#17606,1000.);
#2608=VECTOR('',#17609,1000.);
#2609=VECTOR('',#17614,1000.);
#2610=VECTOR('',#17627,1000.);
#2611=VECTOR('',#17630,1000.);
#2612=VECTOR('',#17633,1000.);
#2613=VECTOR('',#17636,1000.);
#2614=VECTOR('',#17639,1000.);
#2615=VECTOR('',#17642,1000.);
#2616=VECTOR('',#17643,1000.);
#2617=VECTOR('',#17644,1000.);
#2618=VECTOR('',#17645,1000.);
#2619=VECTOR('',#17664,1000.);
#2620=VECTOR('',#17665,1000.);
#2621=VECTOR('',#17668,1000.);
#2622=VECTOR('',#17669,1000.);
#2623=VECTOR('',#17672,1000.);
#2624=VECTOR('',#17673,1000.);
#2625=VECTOR('',#17674,1000.);
#2626=VECTOR('',#17675,1000.);
#2627=VECTOR('',#17678,1000.);
#2628=VECTOR('',#17679,1000.);
#2629=VECTOR('',#17680,1000.);
#2630=VECTOR('',#17683,1000.);
#2631=VECTOR('',#17684,1000.);
#2632=VECTOR('',#17685,1000.);
#2633=VECTOR('',#17688,1000.);
#2634=VECTOR('',#17689,1000.);
#2635=VECTOR('',#17692,1000.);
#2636=VECTOR('',#17693,1000.);
#2637=VECTOR('',#17710,1000.);
#2638=VECTOR('',#17723,1000.);
#2639=VECTOR('',#17756,1000.);
#2640=VECTOR('',#17763,1000.);
#2641=VECTOR('',#17772,1000.);
#2642=VECTOR('',#17777,1000.);
#2643=VECTOR('',#17784,1000.);
#2644=VECTOR('',#17785,1000.);
#2645=VECTOR('',#17786,1000.);
#2646=VECTOR('',#17789,1000.);
#2647=VECTOR('',#17792,1000.);
#2648=VECTOR('',#17793,1000.);
#2649=VECTOR('',#17794,1000.);
#2650=VECTOR('',#17795,1000.);
#2651=VECTOR('',#17800,1000.);
#2652=VECTOR('',#17801,1000.);
#2653=VECTOR('',#17808,1000.);
#2654=VECTOR('',#17809,1000.);
#2655=VECTOR('',#17824,1000.);
#2656=VECTOR('',#17833,1000.);
#2657=VECTOR('',#17846,1000.);
#2658=VECTOR('',#17847,1000.);
#2659=VECTOR('',#17848,1000.);
#2660=VECTOR('',#17851,1000.);
#2661=VECTOR('',#17854,1000.);
#2662=VECTOR('',#17855,1000.);
#2663=VECTOR('',#17856,1000.);
#2664=VECTOR('',#17857,1000.);
#2665=VECTOR('',#17862,1000.);
#2666=VECTOR('',#17863,1000.);
#2667=VECTOR('',#17864,1000.);
#2668=VECTOR('',#17865,1000.);
#2669=VECTOR('',#17866,1000.);
#2670=VECTOR('',#17867,1000.);
#2671=VECTOR('',#17872,1000.);
#2672=VECTOR('',#17875,1000.);
#2673=VECTOR('',#17876,1000.);
#2674=VECTOR('',#17877,1000.);
#2675=VECTOR('',#17878,1000.);
#2676=VECTOR('',#17879,1000.);
#2677=VECTOR('',#17890,1000.);
#2678=VECTOR('',#17893,1000.);
#2679=VECTOR('',#17894,1000.);
#2680=VECTOR('',#17895,1000.);
#2681=VECTOR('',#17896,1000.);
#2682=VECTOR('',#17899,1000.);
#2683=VECTOR('',#17900,1000.);
#2684=VECTOR('',#17903,1000.);
#2685=VECTOR('',#17906,1000.);
#2686=VECTOR('',#17907,1000.);
#2687=VECTOR('',#17918,1000.);
#2688=VECTOR('',#17919,1000.);
#2689=VECTOR('',#17920,1000.);
#2690=VECTOR('',#17923,1000.);
#2691=VECTOR('',#17924,1000.);
#2692=VECTOR('',#17927,1000.);
#2693=VECTOR('',#17928,1000.);
#2694=VECTOR('',#17931,1000.);
#2695=VECTOR('',#17932,1000.);
#2696=VECTOR('',#17937,1000.);
#2697=VECTOR('',#17938,1000.);
#2698=VECTOR('',#17943,1000.);
#2699=VECTOR('',#17946,1000.);
#2700=VECTOR('',#17949,1000.);
#2701=VECTOR('',#17950,1000.);
#2702=VECTOR('',#17951,1000.);
#2703=VECTOR('',#17954,1000.);
#2704=VECTOR('',#17955,1000.);
#2705=VECTOR('',#17958,1000.);
#2706=VECTOR('',#17959,1000.);
#2707=VECTOR('',#17960,1000.);
#2708=VECTOR('',#17963,1000.);
#2709=VECTOR('',#17964,1000.);
#2710=CYLINDRICAL_SURFACE('',#13444,2.25);
#2711=CYLINDRICAL_SURFACE('',#13446,2.25);
#2712=CYLINDRICAL_SURFACE('',#13448,2.25);
#2713=CYLINDRICAL_SURFACE('',#13450,2.25);
#2714=CYLINDRICAL_SURFACE('',#13452,2.25);
#2715=CYLINDRICAL_SURFACE('',#13457,2.25);
#2716=CYLINDRICAL_SURFACE('',#13459,1.5);
#2717=CYLINDRICAL_SURFACE('',#13477,2.);
#2718=CYLINDRICAL_SURFACE('',#13479,2.);
#2719=CYLINDRICAL_SURFACE('',#13481,2.);
#2720=CYLINDRICAL_SURFACE('',#13483,2.);
#2721=CYLINDRICAL_SURFACE('',#13485,2.);
#2722=CYLINDRICAL_SURFACE('',#13490,2.);
#2723=CYLINDRICAL_SURFACE('',#13492,9.);
#2724=CYLINDRICAL_SURFACE('',#13495,21.);
#2725=CYLINDRICAL_SURFACE('',#13502,1.5);
#2726=CYLINDRICAL_SURFACE('',#13554,2.5);
#2727=CYLINDRICAL_SURFACE('',#13557,2.5);
#2728=CYLINDRICAL_SURFACE('',#13566,2.75);
#2729=CYLINDRICAL_SURFACE('',#13568,2.75);
#2730=CYLINDRICAL_SURFACE('',#13570,3.);
#2731=CYLINDRICAL_SURFACE('',#13576,2.75);
#2732=CYLINDRICAL_SURFACE('',#13578,3.);
#2733=CYLINDRICAL_SURFACE('',#13584,2.75);
#2734=CYLINDRICAL_SURFACE('',#13586,2.25);
#2735=CYLINDRICAL_SURFACE('',#13589,2.25);
#2736=CYLINDRICAL_SURFACE('',#13592,4.);
#2737=CYLINDRICAL_SURFACE('',#13598,4.50000000000001);
#2738=CYLINDRICAL_SURFACE('',#13601,5.5);
#2739=CYLINDRICAL_SURFACE('',#13604,4.);
#2740=CYLINDRICAL_SURFACE('',#13610,4.50000000000001);
#2741=CYLINDRICAL_SURFACE('',#13613,7.);
#2742=CYLINDRICAL_SURFACE('',#13616,8.5);
#2743=CYLINDRICAL_SURFACE('',#13619,9.99999999999999);
#2744=CYLINDRICAL_SURFACE('',#13625,2.505);
#2745=CYLINDRICAL_SURFACE('',#13628,2.505);
#2746=CYLINDRICAL_SURFACE('',#13631,7.5);
#2747=CYLINDRICAL_SURFACE('',#13634,1.5);
#2748=CYLINDRICAL_SURFACE('',#13637,3.);
#2749=CYLINDRICAL_SURFACE('',#13640,3.);
#2750=CYLINDRICAL_SURFACE('',#13643,4.5);
#2751=CYLINDRICAL_SURFACE('',#13646,4.5);
#2752=CYLINDRICAL_SURFACE('',#13649,2.505);
#2753=CYLINDRICAL_SURFACE('',#13652,2.505);
#2754=CYLINDRICAL_SURFACE('',#13658,21.5);
#2755=CYLINDRICAL_SURFACE('',#13680,2.6);
#2756=CYLINDRICAL_SURFACE('',#13683,2.6);
#2757=CYLINDRICAL_SURFACE('',#13686,4.);
#2758=CYLINDRICAL_SURFACE('',#13687,5.5);
#2759=CYLINDRICAL_SURFACE('',#13729,5.5);
#2760=CYLINDRICAL_SURFACE('',#13785,1.5);
#2761=CYLINDRICAL_SURFACE('',#13788,1.5);
#2762=CYLINDRICAL_SURFACE('',#13791,1.5);
#2763=CYLINDRICAL_SURFACE('',#13794,1.5);
#2764=CYLINDRICAL_SURFACE('',#13815,2.5);
#2765=CYLINDRICAL_SURFACE('',#13816,2.5);
#2766=CYLINDRICAL_SURFACE('',#13818,2.5);
#2767=CYLINDRICAL_SURFACE('',#13819,2.5);
#2768=CYLINDRICAL_SURFACE('',#13852,2.5);
#2769=CYLINDRICAL_SURFACE('',#13854,2.5);
#2770=CYLINDRICAL_SURFACE('',#13855,2.5);
#2771=CYLINDRICAL_SURFACE('',#13857,2.5);
#2772=CYLINDRICAL_SURFACE('',#13858,2.5);
#2773=CYLINDRICAL_SURFACE('',#13859,2.5);
#2774=CYLINDRICAL_SURFACE('',#13860,2.5);
#2775=CYLINDRICAL_SURFACE('',#13861,2.5);
#2776=CYLINDRICAL_SURFACE('',#13867,1.49999999999999);
#2777=CYLINDRICAL_SURFACE('',#13872,1.5);
#2778=CYLINDRICAL_SURFACE('',#13875,1.5);
#2779=CYLINDRICAL_SURFACE('',#13881,1.);
#2780=CYLINDRICAL_SURFACE('',#13883,1.);
#2781=CYLINDRICAL_SURFACE('',#13908,0.885230311711771);
#2782=CYLINDRICAL_SURFACE('',#13911,1.);
#2783=CYLINDRICAL_SURFACE('',#13913,9.99999999999999);
#2784=CYLINDRICAL_SURFACE('',#13915,1.);
#2785=CYLINDRICAL_SURFACE('',#13919,7.);
#2786=CYLINDRICAL_SURFACE('',#13925,8.5);
#2787=CYLINDRICAL_SURFACE('',#13940,2.);
#2788=CYLINDRICAL_SURFACE('',#13943,4.);
#2789=CYLINDRICAL_SURFACE('',#13946,4.);
#2790=CYLINDRICAL_SURFACE('',#13949,2.);
#2791=CYLINDRICAL_SURFACE('',#13972,0.5);
#2792=CYLINDRICAL_SURFACE('',#13974,0.5);
#2793=CYLINDRICAL_SURFACE('',#13980,0.5);
#2794=CYLINDRICAL_SURFACE('',#13982,0.5);
#2795=CYLINDRICAL_SURFACE('',#13990,3.);
#2796=CYLINDRICAL_SURFACE('',#14003,2.99999999999999);
#2797=CYLINDRICAL_SURFACE('',#14043,6.764);
#2798=CYLINDRICAL_SURFACE('',#14075,9.852);
#2799=CYLINDRICAL_SURFACE('',#14079,10.);
#2800=CYLINDRICAL_SURFACE('',#14087,7.1);
#2801=CYLINDRICAL_SURFACE('',#14093,9.144);
#2802=CYLINDRICAL_SURFACE('',#14097,9.68246152);
#2803=CYLINDRICAL_SURFACE('',#14106,7.1);
#2804=CYLINDRICAL_SURFACE('',#14112,9.144);
#2805=CYLINDRICAL_SURFACE('',#14116,9.68246152);
#2806=CYLINDRICAL_SURFACE('',#14127,2.067);
#2807=CYLINDRICAL_SURFACE('',#14134,2.067);
#2808=CYLINDRICAL_SURFACE('',#14140,2.067);
#2809=CYLINDRICAL_SURFACE('',#14144,150.);
#2810=CYLINDRICAL_SURFACE('',#14149,9.5);
#2811=CYLINDRICAL_SURFACE('',#14160,2.067);
#2812=CYLINDRICAL_SURFACE('',#14161,6.5);
#2813=CYLINDRICAL_SURFACE('',#14162,25.);
#2814=CYLINDRICAL_SURFACE('',#14164,21.5);
#2815=CYLINDRICAL_SURFACE('',#14166,25.);
#2816=CYLINDRICAL_SURFACE('',#14177,2.6);
#2817=CYLINDRICAL_SURFACE('',#14181,30.);
#2818=CYLINDRICAL_SURFACE('',#14184,21.5);
#2819=CYLINDRICAL_SURFACE('',#14187,2.6);
#2820=CYLINDRICAL_SURFACE('',#14195,25.);
#2821=CYLINDRICAL_SURFACE('',#14197,25.);
#2822=CYLINDRICAL_SURFACE('',#14201,2.15);
#2823=CYLINDRICAL_SURFACE('',#14206,2.15);
#2824=CYLINDRICAL_SURFACE('',#14211,21.);
#2825=CYLINDRICAL_SURFACE('',#14219,6.);
#2826=CYLINDRICAL_SURFACE('',#14226,2.15);
#2827=CYLINDRICAL_SURFACE('',#14233,6.);
#2828=CYLINDRICAL_SURFACE('',#14239,13.);
#2829=CYLINDRICAL_SURFACE('',#14245,2.1);
#2830=CYLINDRICAL_SURFACE('',#14248,1.621);
#2831=CYLINDRICAL_SURFACE('',#14250,4.);
#2832=CYLINDRICAL_SURFACE('',#14254,2.15);
#2833=CYLINDRICAL_SURFACE('',#14274,57.5);
#2834=CYLINDRICAL_SURFACE('',#14276,2.1);
#2835=CYLINDRICAL_SURFACE('',#14277,2.1);
#2836=CYLINDRICAL_SURFACE('',#14278,2.1);
#2837=CYLINDRICAL_SURFACE('',#14279,30.);
#2838=CYLINDRICAL_SURFACE('',#14287,1.5);
#2839=CYLINDRICAL_SURFACE('',#14291,1.5);
#2840=CYLINDRICAL_SURFACE('',#14295,1.5);
#2841=CYLINDRICAL_SURFACE('',#14299,1.5);
#2842=CYLINDRICAL_SURFACE('',#14306,2.);
#2843=CYLINDRICAL_SURFACE('',#14312,2.);
#2844=CYLINDRICAL_SURFACE('',#14317,2.);
#2845=CYLINDRICAL_SURFACE('',#14322,2.);
#2846=CYLINDRICAL_SURFACE('',#14354,62.5);
#2847=CYLINDRICAL_SURFACE('',#14366,4.);
#2848=CYLINDRICAL_SURFACE('',#14372,4.);
#2849=CYLINDRICAL_SURFACE('',#14385,3.);
#2850=CYLINDRICAL_SURFACE('',#14389,3.);
#2851=CYLINDRICAL_SURFACE('',#14436,3.);
#2852=CYLINDRICAL_SURFACE('',#14439,3.);
#2853=CYLINDRICAL_SURFACE('',#14491,3.);
#2854=CYLINDRICAL_SURFACE('',#14493,3.);
#2855=CYLINDRICAL_SURFACE('',#14497,3.);
#2856=CYLINDRICAL_SURFACE('',#14499,3.);
#2857=CYLINDRICAL_SURFACE('',#14502,3.);
#2858=CYLINDRICAL_SURFACE('',#14523,3.);
#2859=CYLINDRICAL_SURFACE('',#14526,3.);
#2860=CYLINDRICAL_SURFACE('',#14529,3.);
#2861=CYLINDRICAL_SURFACE('',#14532,3.);
#2862=CYLINDRICAL_SURFACE('',#14561,4.);
#2863=CYLINDRICAL_SURFACE('',#14562,4.);
#2864=CYLINDRICAL_SURFACE('',#14576,3.);
#2865=CYLINDRICAL_SURFACE('',#14580,3.);
#2866=CYLINDRICAL_SURFACE('',#14582,3.);
#2867=CYLINDRICAL_SURFACE('',#14586,3.);
#2868=CYLINDRICAL_SURFACE('',#14588,3.);
#2869=CYLINDRICAL_SURFACE('',#14589,15.);
#2870=CYLINDRICAL_SURFACE('',#14592,3.);
#2871=CYLINDRICAL_SURFACE('',#14594,3.);
#2872=CYLINDRICAL_SURFACE('',#14599,3.);
#2873=CYLINDRICAL_SURFACE('',#14601,3.);
#2874=CYLINDRICAL_SURFACE('',#14604,3.);
#2875=CYLINDRICAL_SURFACE('',#14607,3.);
#2876=CYLINDRICAL_SURFACE('',#14609,3.);
#2877=CYLINDRICAL_SURFACE('',#14612,3.);
#2878=CYLINDRICAL_SURFACE('',#14614,3.);
#2879=CYLINDRICAL_SURFACE('',#14617,3.);
#2880=CYLINDRICAL_SURFACE('',#14634,3.00000000000001);
#2881=CYLINDRICAL_SURFACE('',#14637,3.00000000000001);
#2882=CYLINDRICAL_SURFACE('',#14641,3.00000000000001);
#2883=CYLINDRICAL_SURFACE('',#14645,3.00000000000001);
#2884=CYLINDRICAL_SURFACE('',#14647,3.00000000000001);
#2885=CYLINDRICAL_SURFACE('',#14648,3.00000000000001);
#2886=CYLINDRICAL_SURFACE('',#14652,3.00000000000001);
#2887=CYLINDRICAL_SURFACE('',#14654,3.00000000000001);
#2888=CYLINDRICAL_SURFACE('',#14658,3.00000000000001);
#2889=CYLINDRICAL_SURFACE('',#14660,3.00000000000001);
#2890=CYLINDRICAL_SURFACE('',#14664,3.00000000000001);
#2891=CYLINDRICAL_SURFACE('',#14666,3.00000000000001);
#2892=CYLINDRICAL_SURFACE('',#14670,3.00000000000001);
#2893=CYLINDRICAL_SURFACE('',#14672,3.00000000000001);
#2894=CYLINDRICAL_SURFACE('',#14676,3.00000000000001);
#2895=CYLINDRICAL_SURFACE('',#14678,3.00000000000001);
#2896=CYLINDRICAL_SURFACE('',#14681,3.00000000000001);
#2897=CYLINDRICAL_SURFACE('',#14682,3.00000000000001);
#2898=CYLINDRICAL_SURFACE('',#14683,3.00000000000001);
#2899=CYLINDRICAL_SURFACE('',#14684,3.00000000000001);
#2900=CYLINDRICAL_SURFACE('',#14685,3.00000000000001);
#2901=CYLINDRICAL_SURFACE('',#14686,3.00000000000001);
#2902=CYLINDRICAL_SURFACE('',#14687,3.00000000000001);
#2903=CYLINDRICAL_SURFACE('',#14691,3.00000000000001);
#2904=CYLINDRICAL_SURFACE('',#14694,3.00000000000001);
#2905=CYLINDRICAL_SURFACE('',#14697,3.00000000000001);
#2906=CYLINDRICAL_SURFACE('',#14701,3.00000000000001);
#2907=CYLINDRICAL_SURFACE('',#14707,3.00000000000001);
#2908=CYLINDRICAL_SURFACE('',#14709,3.00000000000001);
#2909=CYLINDRICAL_SURFACE('',#14713,3.00000000000001);
#2910=CYLINDRICAL_SURFACE('',#14719,3.00000000000001);
#2911=CYLINDRICAL_SURFACE('',#14721,3.00000000000001);
#2912=CYLINDRICAL_SURFACE('',#14725,3.00000000000001);
#2913=CYLINDRICAL_SURFACE('',#14731,3.00000000000001);
#2914=CYLINDRICAL_SURFACE('',#14733,3.00000000000001);
#2915=CYLINDRICAL_SURFACE('',#14737,3.00000000000001);
#2916=CONICAL_SURFACE('',#13423,20.5,0.785398163397442);
#2917=CONICAL_SURFACE('',#13426,21.,0.785398163397452);
#2918=CONICAL_SURFACE('',#13429,2.05,0.785398163397443);
#2919=CONICAL_SURFACE('',#13432,2.04999999999999,0.785398163397453);
#2920=CONICAL_SURFACE('',#13435,2.05,0.785398163397437);
#2921=CONICAL_SURFACE('',#13438,2.04999999999997,0.785398163397457);
#2922=CONICAL_SURFACE('',#13441,2.05000000000001,0.785398163397445);
#2923=CONICAL_SURFACE('',#13454,2.05,0.785398163397437);
#2924=CONICAL_SURFACE('',#13462,2.,0.785398163397444);
#2925=CONICAL_SURFACE('',#13465,2.,0.785398163397447);
#2926=CONICAL_SURFACE('',#13468,2.,0.785398163397449);
#2927=CONICAL_SURFACE('',#13471,2.,0.785398163397456);
#2928=CONICAL_SURFACE('',#13474,2.,0.78539816339746);
#2929=CONICAL_SURFACE('',#13487,2.,0.785398163397449);
#2930=CONICAL_SURFACE('',#13622,5.99999999999999,0.785398163397445);
#2931=CONICAL_SURFACE('',#13718,4.,0.785398163397444);
#2932=CONICAL_SURFACE('',#13721,4.,0.785398163397444);
#2933=CONICAL_SURFACE('',#13733,3.50000000000004,0.785398163397447);
#2934=CONICAL_SURFACE('',#13900,3.50000000000004,0.785398163397447);
#2935=CONICAL_SURFACE('',#13952,2.,0.5235987755983);
#2936=CONICAL_SURFACE('',#13955,4.,0.5235987755983);
#2937=CONICAL_SURFACE('',#13958,4.,0.5235987755983);
#2938=CONICAL_SURFACE('',#13961,2.,0.5235987755983);
#2939=CONICAL_SURFACE('',#14047,6.7310825644777,0.304617887717302);
#2940=CONICAL_SURFACE('',#14049,6.,0.504774349555732);
#2941=CONICAL_SURFACE('',#14055,7.1025474171164,1.51525505360792);
#2942=CONICAL_SURFACE('',#14059,6.932,0.23462449575059);
#2943=CONICAL_SURFACE('',#14063,7.3853997612129,1.54079315216352);
#2944=CONICAL_SURFACE('',#14071,8.808,0.0476940240421288);
#2945=CONICAL_SURFACE('',#14077,9.852,0.375900237417218);
#2946=CONICAL_SURFACE('',#14081,10.,0.380506377112363);
#2947=CONICAL_SURFACE('',#14138,2.067,1.02974425867665);
#2948=CONICAL_SURFACE('',#14153,2.067,1.02974425867665);
#2949=CONICAL_SURFACE('',#14204,4.59,0.785398163397448);
#2950=CONICAL_SURFACE('',#14209,4.59,0.785398163397448);
#2951=CONICAL_SURFACE('',#14225,6.,0.785398163397448);
#2952=CONICAL_SURFACE('',#14228,4.59,0.785398163397448);
#2953=CONICAL_SURFACE('',#14263,6.,1.02974425867665);
#2954=CONICAL_SURFACE('',#14285,1.5,1.02974425867665);
#2955=CONICAL_SURFACE('',#14289,1.5,1.02974425867665);
#2956=CONICAL_SURFACE('',#14293,1.5,1.02974425867665);
#2957=CONICAL_SURFACE('',#14297,1.5,1.02974425867665);
#2958=CONICAL_SURFACE('',#14327,15.,0.0698131700797732);
#2959=CONICAL_SURFACE('',#14330,15.,0.0698131700797732);
#2960=CONICAL_SURFACE('',#14333,15.,0.0698131700797732);
#2961=CONICAL_SURFACE('',#14336,15.,0.0698131700797732);
#2962=CONICAL_SURFACE('',#14339,14.9302435262559,0.820304748437334);
#2963=CONICAL_SURFACE('',#14342,14.9302435262559,0.820304748437334);
#2964=CONICAL_SURFACE('',#14345,14.9302435262559,0.820304748437334);
#2965=CONICAL_SURFACE('',#14348,14.9302435262559,0.820304748437334);
#2966=CONICAL_SURFACE('',#14352,62.5,0.785398163397448);
#2967=CONICAL_SURFACE('',#14446,15.,0.0698171602938325);
#2968=CONICAL_SURFACE('',#14450,15.,0.0698171602938325);
#2969=CONICAL_SURFACE('',#14459,15.,0.0698131700797732);
#2970=CONICAL_SURFACE('',#14462,15.,0.0698131700797732);
#2971=CONICAL_SURFACE('',#14547,15.,0.0698131700797732);
#2972=CONICAL_SURFACE('',#14549,15.,0.0698131700797732);
#2973=CONICAL_SURFACE('',#14556,15.,0.0698171602938325);
#2974=CONICAL_SURFACE('',#14558,15.,0.0698171602938325);
#2975=ORIENTED_EDGE('',*,*,#6485,.F.);
#2976=ORIENTED_EDGE('',*,*,#6486,.F.);
#2977=ORIENTED_EDGE('',*,*,#6487,.F.);
#2978=ORIENTED_EDGE('',*,*,#6488,.F.);
#2979=ORIENTED_EDGE('',*,*,#6489,.F.);
#2980=ORIENTED_EDGE('',*,*,#6490,.F.);
#2981=ORIENTED_EDGE('',*,*,#6491,.F.);
#2982=ORIENTED_EDGE('',*,*,#6492,.F.);
#2983=ORIENTED_EDGE('',*,*,#6493,.F.);
#2984=ORIENTED_EDGE('',*,*,#6494,.F.);
#2985=ORIENTED_EDGE('',*,*,#6495,.F.);
#2986=ORIENTED_EDGE('',*,*,#6496,.F.);
#2987=ORIENTED_EDGE('',*,*,#6497,.F.);
#2988=ORIENTED_EDGE('',*,*,#6498,.F.);
#2989=ORIENTED_EDGE('',*,*,#6499,.F.);
#2990=ORIENTED_EDGE('',*,*,#6500,.F.);
#2991=ORIENTED_EDGE('',*,*,#6492,.T.);
#2992=ORIENTED_EDGE('',*,*,#6501,.T.);
#2993=ORIENTED_EDGE('',*,*,#6494,.T.);
#2994=ORIENTED_EDGE('',*,*,#6502,.T.);
#2995=ORIENTED_EDGE('',*,*,#6496,.T.);
#2996=ORIENTED_EDGE('',*,*,#6503,.T.);
#2997=ORIENTED_EDGE('',*,*,#6498,.T.);
#2998=ORIENTED_EDGE('',*,*,#6504,.T.);
#2999=ORIENTED_EDGE('',*,*,#6500,.T.);
#3000=ORIENTED_EDGE('',*,*,#6505,.T.);
#3001=ORIENTED_EDGE('',*,*,#6506,.F.);
#3002=ORIENTED_EDGE('',*,*,#6507,.F.);
#3003=ORIENTED_EDGE('',*,*,#6507,.T.);
#3004=ORIENTED_EDGE('',*,*,#6508,.T.);
#3005=ORIENTED_EDGE('',*,*,#6509,.F.);
#3006=ORIENTED_EDGE('',*,*,#6510,.T.);
#3007=ORIENTED_EDGE('',*,*,#6511,.T.);
#3008=ORIENTED_EDGE('',*,*,#6512,.F.);
#3009=ORIENTED_EDGE('',*,*,#6513,.F.);
#3010=ORIENTED_EDGE('',*,*,#6514,.F.);
#3011=ORIENTED_EDGE('',*,*,#6515,.F.);
#3012=ORIENTED_EDGE('',*,*,#6516,.F.);
#3013=ORIENTED_EDGE('',*,*,#6517,.F.);
#3014=ORIENTED_EDGE('',*,*,#6518,.F.);
#3015=ORIENTED_EDGE('',*,*,#6519,.F.);
#3016=ORIENTED_EDGE('',*,*,#6520,.F.);
#3017=ORIENTED_EDGE('',*,*,#6521,.F.);
#3018=ORIENTED_EDGE('',*,*,#6522,.F.);
#3019=ORIENTED_EDGE('',*,*,#6523,.F.);
#3020=ORIENTED_EDGE('',*,*,#6513,.T.);
#3021=ORIENTED_EDGE('',*,*,#6524,.F.);
#3022=ORIENTED_EDGE('',*,*,#6515,.T.);
#3023=ORIENTED_EDGE('',*,*,#6525,.F.);
#3024=ORIENTED_EDGE('',*,*,#6517,.T.);
#3025=ORIENTED_EDGE('',*,*,#6526,.F.);
#3026=ORIENTED_EDGE('',*,*,#6519,.T.);
#3027=ORIENTED_EDGE('',*,*,#6527,.F.);
#3028=ORIENTED_EDGE('',*,*,#6521,.T.);
#3029=ORIENTED_EDGE('',*,*,#6528,.F.);
#3030=ORIENTED_EDGE('',*,*,#6529,.F.);
#3031=ORIENTED_EDGE('',*,*,#6530,.F.);
#3032=ORIENTED_EDGE('',*,*,#6528,.T.);
#3033=ORIENTED_EDGE('',*,*,#6531,.F.);
#3034=ORIENTED_EDGE('',*,*,#6532,.T.);
#3035=ORIENTED_EDGE('',*,*,#6488,.T.);
#3036=ORIENTED_EDGE('',*,*,#6490,.T.);
#3037=ORIENTED_EDGE('',*,*,#6485,.T.);
#3038=ORIENTED_EDGE('',*,*,#6530,.T.);
#3039=ORIENTED_EDGE('',*,*,#6527,.T.);
#3040=ORIENTED_EDGE('',*,*,#6526,.T.);
#3041=ORIENTED_EDGE('',*,*,#6525,.T.);
#3042=ORIENTED_EDGE('',*,*,#6524,.T.);
#3043=ORIENTED_EDGE('',*,*,#6523,.T.);
#3044=ORIENTED_EDGE('',*,*,#6489,.T.);
#3045=ORIENTED_EDGE('',*,*,#6487,.T.);
#3046=ORIENTED_EDGE('',*,*,#6511,.F.);
#3047=ORIENTED_EDGE('',*,*,#6533,.F.);
#3048=ORIENTED_EDGE('',*,*,#6534,.F.);
#3049=ORIENTED_EDGE('',*,*,#6535,.F.);
#3050=ORIENTED_EDGE('',*,*,#6514,.T.);
#3051=ORIENTED_EDGE('',*,*,#6516,.T.);
#3052=ORIENTED_EDGE('',*,*,#6518,.T.);
#3053=ORIENTED_EDGE('',*,*,#6520,.T.);
#3054=ORIENTED_EDGE('',*,*,#6522,.T.);
#3055=ORIENTED_EDGE('',*,*,#6529,.T.);
#3056=ORIENTED_EDGE('',*,*,#6532,.F.);
#3057=ORIENTED_EDGE('',*,*,#6501,.F.);
#3058=ORIENTED_EDGE('',*,*,#6502,.F.);
#3059=ORIENTED_EDGE('',*,*,#6503,.F.);
#3060=ORIENTED_EDGE('',*,*,#6504,.F.);
#3061=ORIENTED_EDGE('',*,*,#6505,.F.);
#3062=ORIENTED_EDGE('',*,*,#6508,.F.);
#3063=ORIENTED_EDGE('',*,*,#6536,.F.);
#3064=ORIENTED_EDGE('',*,*,#6531,.T.);
#3065=ORIENTED_EDGE('',*,*,#6533,.T.);
#3066=ORIENTED_EDGE('',*,*,#6510,.F.);
#3067=ORIENTED_EDGE('',*,*,#6537,.F.);
#3068=ORIENTED_EDGE('',*,*,#6538,.T.);
#3069=ORIENTED_EDGE('',*,*,#6534,.T.);
#3070=ORIENTED_EDGE('',*,*,#6538,.F.);
#3071=ORIENTED_EDGE('',*,*,#6539,.F.);
#3072=ORIENTED_EDGE('',*,*,#6540,.T.);
#3073=ORIENTED_EDGE('',*,*,#6535,.T.);
#3074=ORIENTED_EDGE('',*,*,#6540,.F.);
#3075=ORIENTED_EDGE('',*,*,#6541,.F.);
#3076=ORIENTED_EDGE('',*,*,#6512,.T.);
#3077=ORIENTED_EDGE('',*,*,#6537,.T.);
#3078=ORIENTED_EDGE('',*,*,#6509,.T.);
#3079=ORIENTED_EDGE('',*,*,#6541,.T.);
#3080=ORIENTED_EDGE('',*,*,#6539,.T.);
#3081=ORIENTED_EDGE('',*,*,#6542,.F.);
#3082=ORIENTED_EDGE('',*,*,#6543,.F.);
#3083=ORIENTED_EDGE('',*,*,#6544,.F.);
#3084=ORIENTED_EDGE('',*,*,#6545,.F.);
#3085=ORIENTED_EDGE('',*,*,#6546,.F.);
#3086=ORIENTED_EDGE('',*,*,#6547,.F.);
#3087=ORIENTED_EDGE('',*,*,#6506,.T.);
#3088=ORIENTED_EDGE('',*,*,#6542,.T.);
#3089=ORIENTED_EDGE('',*,*,#6548,.F.);
#3090=ORIENTED_EDGE('',*,*,#6549,.F.);
#3091=ORIENTED_EDGE('',*,*,#6550,.T.);
#3092=ORIENTED_EDGE('',*,*,#6543,.T.);
#3093=ORIENTED_EDGE('',*,*,#6550,.F.);
#3094=ORIENTED_EDGE('',*,*,#6551,.F.);
#3095=ORIENTED_EDGE('',*,*,#6552,.T.);
#3096=ORIENTED_EDGE('',*,*,#6544,.T.);
#3097=ORIENTED_EDGE('',*,*,#6552,.F.);
#3098=ORIENTED_EDGE('',*,*,#6553,.F.);
#3099=ORIENTED_EDGE('',*,*,#6554,.T.);
#3100=ORIENTED_EDGE('',*,*,#6545,.T.);
#3101=ORIENTED_EDGE('',*,*,#6554,.F.);
#3102=ORIENTED_EDGE('',*,*,#6555,.F.);
#3103=ORIENTED_EDGE('',*,*,#6556,.T.);
#3104=ORIENTED_EDGE('',*,*,#6546,.T.);
#3105=ORIENTED_EDGE('',*,*,#6556,.F.);
#3106=ORIENTED_EDGE('',*,*,#6557,.F.);
#3107=ORIENTED_EDGE('',*,*,#6558,.T.);
#3108=ORIENTED_EDGE('',*,*,#6547,.T.);
#3109=ORIENTED_EDGE('',*,*,#6558,.F.);
#3110=ORIENTED_EDGE('',*,*,#6559,.F.);
#3111=ORIENTED_EDGE('',*,*,#6548,.T.);
#3112=ORIENTED_EDGE('',*,*,#6549,.T.);
#3113=ORIENTED_EDGE('',*,*,#6559,.T.);
#3114=ORIENTED_EDGE('',*,*,#6557,.T.);
#3115=ORIENTED_EDGE('',*,*,#6555,.T.);
#3116=ORIENTED_EDGE('',*,*,#6553,.T.);
#3117=ORIENTED_EDGE('',*,*,#6551,.T.);
#3118=ORIENTED_EDGE('',*,*,#6560,.F.);
#3119=ORIENTED_EDGE('',*,*,#6561,.F.);
#3120=ORIENTED_EDGE('',*,*,#6562,.F.);
#3121=ORIENTED_EDGE('',*,*,#6563,.F.);
#3122=ORIENTED_EDGE('',*,*,#6564,.F.);
#3123=ORIENTED_EDGE('',*,*,#6565,.F.);
#3124=ORIENTED_EDGE('',*,*,#6499,.T.);
#3125=ORIENTED_EDGE('',*,*,#6566,.F.);
#3126=ORIENTED_EDGE('',*,*,#6567,.F.);
#3127=ORIENTED_EDGE('',*,*,#6568,.F.);
#3128=ORIENTED_EDGE('',*,*,#6569,.F.);
#3129=ORIENTED_EDGE('',*,*,#6570,.F.);
#3130=ORIENTED_EDGE('',*,*,#6571,.F.);
#3131=ORIENTED_EDGE('',*,*,#6497,.T.);
#3132=ORIENTED_EDGE('',*,*,#6572,.F.);
#3133=ORIENTED_EDGE('',*,*,#6573,.F.);
#3134=ORIENTED_EDGE('',*,*,#6574,.F.);
#3135=ORIENTED_EDGE('',*,*,#6575,.F.);
#3136=ORIENTED_EDGE('',*,*,#6576,.F.);
#3137=ORIENTED_EDGE('',*,*,#6577,.F.);
#3138=ORIENTED_EDGE('',*,*,#6495,.T.);
#3139=ORIENTED_EDGE('',*,*,#6578,.F.);
#3140=ORIENTED_EDGE('',*,*,#6579,.F.);
#3141=ORIENTED_EDGE('',*,*,#6580,.F.);
#3142=ORIENTED_EDGE('',*,*,#6581,.F.);
#3143=ORIENTED_EDGE('',*,*,#6582,.F.);
#3144=ORIENTED_EDGE('',*,*,#6583,.F.);
#3145=ORIENTED_EDGE('',*,*,#6493,.T.);
#3146=ORIENTED_EDGE('',*,*,#6584,.F.);
#3147=ORIENTED_EDGE('',*,*,#6585,.F.);
#3148=ORIENTED_EDGE('',*,*,#6586,.F.);
#3149=ORIENTED_EDGE('',*,*,#6587,.F.);
#3150=ORIENTED_EDGE('',*,*,#6588,.F.);
#3151=ORIENTED_EDGE('',*,*,#6589,.F.);
#3152=ORIENTED_EDGE('',*,*,#6491,.T.);
#3153=ORIENTED_EDGE('',*,*,#6560,.T.);
#3154=ORIENTED_EDGE('',*,*,#6590,.F.);
#3155=ORIENTED_EDGE('',*,*,#6591,.F.);
#3156=ORIENTED_EDGE('',*,*,#6592,.T.);
#3157=ORIENTED_EDGE('',*,*,#6561,.T.);
#3158=ORIENTED_EDGE('',*,*,#6592,.F.);
#3159=ORIENTED_EDGE('',*,*,#6593,.F.);
#3160=ORIENTED_EDGE('',*,*,#6594,.T.);
#3161=ORIENTED_EDGE('',*,*,#6562,.T.);
#3162=ORIENTED_EDGE('',*,*,#6594,.F.);
#3163=ORIENTED_EDGE('',*,*,#6595,.F.);
#3164=ORIENTED_EDGE('',*,*,#6596,.T.);
#3165=ORIENTED_EDGE('',*,*,#6563,.T.);
#3166=ORIENTED_EDGE('',*,*,#6596,.F.);
#3167=ORIENTED_EDGE('',*,*,#6597,.F.);
#3168=ORIENTED_EDGE('',*,*,#6598,.T.);
#3169=ORIENTED_EDGE('',*,*,#6564,.T.);
#3170=ORIENTED_EDGE('',*,*,#6598,.F.);
#3171=ORIENTED_EDGE('',*,*,#6599,.F.);
#3172=ORIENTED_EDGE('',*,*,#6600,.T.);
#3173=ORIENTED_EDGE('',*,*,#6565,.T.);
#3174=ORIENTED_EDGE('',*,*,#6600,.F.);
#3175=ORIENTED_EDGE('',*,*,#6601,.F.);
#3176=ORIENTED_EDGE('',*,*,#6590,.T.);
#3177=ORIENTED_EDGE('',*,*,#6591,.T.);
#3178=ORIENTED_EDGE('',*,*,#6601,.T.);
#3179=ORIENTED_EDGE('',*,*,#6599,.T.);
#3180=ORIENTED_EDGE('',*,*,#6597,.T.);
#3181=ORIENTED_EDGE('',*,*,#6595,.T.);
#3182=ORIENTED_EDGE('',*,*,#6593,.T.);
#3183=ORIENTED_EDGE('',*,*,#6566,.T.);
#3184=ORIENTED_EDGE('',*,*,#6602,.F.);
#3185=ORIENTED_EDGE('',*,*,#6603,.F.);
#3186=ORIENTED_EDGE('',*,*,#6604,.T.);
#3187=ORIENTED_EDGE('',*,*,#6567,.T.);
#3188=ORIENTED_EDGE('',*,*,#6604,.F.);
#3189=ORIENTED_EDGE('',*,*,#6605,.F.);
#3190=ORIENTED_EDGE('',*,*,#6606,.T.);
#3191=ORIENTED_EDGE('',*,*,#6568,.T.);
#3192=ORIENTED_EDGE('',*,*,#6606,.F.);
#3193=ORIENTED_EDGE('',*,*,#6607,.F.);
#3194=ORIENTED_EDGE('',*,*,#6608,.T.);
#3195=ORIENTED_EDGE('',*,*,#6569,.T.);
#3196=ORIENTED_EDGE('',*,*,#6608,.F.);
#3197=ORIENTED_EDGE('',*,*,#6609,.F.);
#3198=ORIENTED_EDGE('',*,*,#6610,.T.);
#3199=ORIENTED_EDGE('',*,*,#6570,.T.);
#3200=ORIENTED_EDGE('',*,*,#6610,.F.);
#3201=ORIENTED_EDGE('',*,*,#6611,.F.);
#3202=ORIENTED_EDGE('',*,*,#6612,.T.);
#3203=ORIENTED_EDGE('',*,*,#6571,.T.);
#3204=ORIENTED_EDGE('',*,*,#6612,.F.);
#3205=ORIENTED_EDGE('',*,*,#6613,.F.);
#3206=ORIENTED_EDGE('',*,*,#6602,.T.);
#3207=ORIENTED_EDGE('',*,*,#6603,.T.);
#3208=ORIENTED_EDGE('',*,*,#6613,.T.);
#3209=ORIENTED_EDGE('',*,*,#6611,.T.);
#3210=ORIENTED_EDGE('',*,*,#6609,.T.);
#3211=ORIENTED_EDGE('',*,*,#6607,.T.);
#3212=ORIENTED_EDGE('',*,*,#6605,.T.);
#3213=ORIENTED_EDGE('',*,*,#6572,.T.);
#3214=ORIENTED_EDGE('',*,*,#6614,.F.);
#3215=ORIENTED_EDGE('',*,*,#6615,.F.);
#3216=ORIENTED_EDGE('',*,*,#6616,.T.);
#3217=ORIENTED_EDGE('',*,*,#6573,.T.);
#3218=ORIENTED_EDGE('',*,*,#6616,.F.);
#3219=ORIENTED_EDGE('',*,*,#6617,.F.);
#3220=ORIENTED_EDGE('',*,*,#6618,.T.);
#3221=ORIENTED_EDGE('',*,*,#6574,.T.);
#3222=ORIENTED_EDGE('',*,*,#6618,.F.);
#3223=ORIENTED_EDGE('',*,*,#6619,.F.);
#3224=ORIENTED_EDGE('',*,*,#6620,.T.);
#3225=ORIENTED_EDGE('',*,*,#6575,.T.);
#3226=ORIENTED_EDGE('',*,*,#6620,.F.);
#3227=ORIENTED_EDGE('',*,*,#6621,.F.);
#3228=ORIENTED_EDGE('',*,*,#6622,.T.);
#3229=ORIENTED_EDGE('',*,*,#6576,.T.);
#3230=ORIENTED_EDGE('',*,*,#6622,.F.);
#3231=ORIENTED_EDGE('',*,*,#6623,.F.);
#3232=ORIENTED_EDGE('',*,*,#6624,.T.);
#3233=ORIENTED_EDGE('',*,*,#6577,.T.);
#3234=ORIENTED_EDGE('',*,*,#6624,.F.);
#3235=ORIENTED_EDGE('',*,*,#6625,.F.);
#3236=ORIENTED_EDGE('',*,*,#6614,.T.);
#3237=ORIENTED_EDGE('',*,*,#6615,.T.);
#3238=ORIENTED_EDGE('',*,*,#6625,.T.);
#3239=ORIENTED_EDGE('',*,*,#6623,.T.);
#3240=ORIENTED_EDGE('',*,*,#6621,.T.);
#3241=ORIENTED_EDGE('',*,*,#6619,.T.);
#3242=ORIENTED_EDGE('',*,*,#6617,.T.);
#3243=ORIENTED_EDGE('',*,*,#6578,.T.);
#3244=ORIENTED_EDGE('',*,*,#6626,.F.);
#3245=ORIENTED_EDGE('',*,*,#6627,.F.);
#3246=ORIENTED_EDGE('',*,*,#6628,.T.);
#3247=ORIENTED_EDGE('',*,*,#6579,.T.);
#3248=ORIENTED_EDGE('',*,*,#6628,.F.);
#3249=ORIENTED_EDGE('',*,*,#6629,.F.);
#3250=ORIENTED_EDGE('',*,*,#6630,.T.);
#3251=ORIENTED_EDGE('',*,*,#6580,.T.);
#3252=ORIENTED_EDGE('',*,*,#6630,.F.);
#3253=ORIENTED_EDGE('',*,*,#6631,.F.);
#3254=ORIENTED_EDGE('',*,*,#6632,.T.);
#3255=ORIENTED_EDGE('',*,*,#6581,.T.);
#3256=ORIENTED_EDGE('',*,*,#6632,.F.);
#3257=ORIENTED_EDGE('',*,*,#6633,.F.);
#3258=ORIENTED_EDGE('',*,*,#6634,.T.);
#3259=ORIENTED_EDGE('',*,*,#6582,.T.);
#3260=ORIENTED_EDGE('',*,*,#6634,.F.);
#3261=ORIENTED_EDGE('',*,*,#6635,.F.);
#3262=ORIENTED_EDGE('',*,*,#6636,.T.);
#3263=ORIENTED_EDGE('',*,*,#6583,.T.);
#3264=ORIENTED_EDGE('',*,*,#6636,.F.);
#3265=ORIENTED_EDGE('',*,*,#6637,.F.);
#3266=ORIENTED_EDGE('',*,*,#6626,.T.);
#3267=ORIENTED_EDGE('',*,*,#6627,.T.);
#3268=ORIENTED_EDGE('',*,*,#6637,.T.);
#3269=ORIENTED_EDGE('',*,*,#6635,.T.);
#3270=ORIENTED_EDGE('',*,*,#6633,.T.);
#3271=ORIENTED_EDGE('',*,*,#6631,.T.);
#3272=ORIENTED_EDGE('',*,*,#6629,.T.);
#3273=ORIENTED_EDGE('',*,*,#6584,.T.);
#3274=ORIENTED_EDGE('',*,*,#6638,.F.);
#3275=ORIENTED_EDGE('',*,*,#6639,.F.);
#3276=ORIENTED_EDGE('',*,*,#6640,.T.);
#3277=ORIENTED_EDGE('',*,*,#6585,.T.);
#3278=ORIENTED_EDGE('',*,*,#6640,.F.);
#3279=ORIENTED_EDGE('',*,*,#6641,.F.);
#3280=ORIENTED_EDGE('',*,*,#6642,.T.);
#3281=ORIENTED_EDGE('',*,*,#6586,.T.);
#3282=ORIENTED_EDGE('',*,*,#6642,.F.);
#3283=ORIENTED_EDGE('',*,*,#6643,.F.);
#3284=ORIENTED_EDGE('',*,*,#6644,.T.);
#3285=ORIENTED_EDGE('',*,*,#6587,.T.);
#3286=ORIENTED_EDGE('',*,*,#6644,.F.);
#3287=ORIENTED_EDGE('',*,*,#6645,.F.);
#3288=ORIENTED_EDGE('',*,*,#6646,.T.);
#3289=ORIENTED_EDGE('',*,*,#6588,.T.);
#3290=ORIENTED_EDGE('',*,*,#6646,.F.);
#3291=ORIENTED_EDGE('',*,*,#6647,.F.);
#3292=ORIENTED_EDGE('',*,*,#6648,.T.);
#3293=ORIENTED_EDGE('',*,*,#6589,.T.);
#3294=ORIENTED_EDGE('',*,*,#6648,.F.);
#3295=ORIENTED_EDGE('',*,*,#6649,.F.);
#3296=ORIENTED_EDGE('',*,*,#6638,.T.);
#3297=ORIENTED_EDGE('',*,*,#6639,.T.);
#3298=ORIENTED_EDGE('',*,*,#6649,.T.);
#3299=ORIENTED_EDGE('',*,*,#6647,.T.);
#3300=ORIENTED_EDGE('',*,*,#6645,.T.);
#3301=ORIENTED_EDGE('',*,*,#6643,.T.);
#3302=ORIENTED_EDGE('',*,*,#6641,.T.);
#3303=ORIENTED_EDGE('',*,*,#6650,.F.);
#3304=ORIENTED_EDGE('',*,*,#6651,.T.);
#3305=ORIENTED_EDGE('',*,*,#6652,.F.);
#3306=ORIENTED_EDGE('',*,*,#6653,.T.);
#3307=ORIENTED_EDGE('',*,*,#6654,.F.);
#3308=ORIENTED_EDGE('',*,*,#6655,.F.);
#3309=ORIENTED_EDGE('',*,*,#6656,.F.);
#3310=ORIENTED_EDGE('',*,*,#6657,.F.);
#3311=ORIENTED_EDGE('',*,*,#6654,.T.);
#3312=ORIENTED_EDGE('',*,*,#6658,.T.);
#3313=ORIENTED_EDGE('',*,*,#6656,.T.);
#3314=ORIENTED_EDGE('',*,*,#6659,.T.);
#3315=ORIENTED_EDGE('',*,*,#6660,.F.);
#3316=ORIENTED_EDGE('',*,*,#6661,.T.);
#3317=ORIENTED_EDGE('',*,*,#6662,.T.);
#3318=ORIENTED_EDGE('',*,*,#6663,.F.);
#3319=ORIENTED_EDGE('',*,*,#6664,.F.);
#3320=ORIENTED_EDGE('',*,*,#6665,.F.);
#3321=ORIENTED_EDGE('',*,*,#6664,.T.);
#3322=ORIENTED_EDGE('',*,*,#6666,.T.);
#3323=ORIENTED_EDGE('',*,*,#6667,.F.);
#3324=ORIENTED_EDGE('',*,*,#6668,.T.);
#3325=ORIENTED_EDGE('',*,*,#6669,.T.);
#3326=ORIENTED_EDGE('',*,*,#6670,.F.);
#3327=ORIENTED_EDGE('',*,*,#6671,.F.);
#3328=ORIENTED_EDGE('',*,*,#6672,.F.);
#3329=ORIENTED_EDGE('',*,*,#6671,.T.);
#3330=ORIENTED_EDGE('',*,*,#6673,.T.);
#3331=ORIENTED_EDGE('',*,*,#6674,.F.);
#3332=ORIENTED_EDGE('',*,*,#6675,.T.);
#3333=ORIENTED_EDGE('',*,*,#6676,.F.);
#3334=ORIENTED_EDGE('',*,*,#6677,.T.);
#3335=ORIENTED_EDGE('',*,*,#6678,.F.);
#3336=ORIENTED_EDGE('',*,*,#6679,.T.);
#3337=ORIENTED_EDGE('',*,*,#6680,.T.);
#3338=ORIENTED_EDGE('',*,*,#6681,.T.);
#3339=ORIENTED_EDGE('',*,*,#6682,.T.);
#3340=ORIENTED_EDGE('',*,*,#6683,.T.);
#3341=ORIENTED_EDGE('',*,*,#6684,.F.);
#3342=ORIENTED_EDGE('',*,*,#6685,.T.);
#3343=ORIENTED_EDGE('',*,*,#6686,.F.);
#3344=ORIENTED_EDGE('',*,*,#6687,.T.);
#3345=ORIENTED_EDGE('',*,*,#6688,.T.);
#3346=ORIENTED_EDGE('',*,*,#6689,.T.);
#3347=ORIENTED_EDGE('',*,*,#6690,.T.);
#3348=ORIENTED_EDGE('',*,*,#6691,.T.);
#3349=ORIENTED_EDGE('',*,*,#6692,.F.);
#3350=ORIENTED_EDGE('',*,*,#6693,.T.);
#3351=ORIENTED_EDGE('',*,*,#6694,.F.);
#3352=ORIENTED_EDGE('',*,*,#6695,.T.);
#3353=ORIENTED_EDGE('',*,*,#6696,.T.);
#3354=ORIENTED_EDGE('',*,*,#6697,.F.);
#3355=ORIENTED_EDGE('',*,*,#6698,.F.);
#3356=ORIENTED_EDGE('',*,*,#6699,.T.);
#3357=ORIENTED_EDGE('',*,*,#6700,.T.);
#3358=ORIENTED_EDGE('',*,*,#6701,.F.);
#3359=ORIENTED_EDGE('',*,*,#6702,.F.);
#3360=ORIENTED_EDGE('',*,*,#6703,.T.);
#3361=ORIENTED_EDGE('',*,*,#6704,.T.);
#3362=ORIENTED_EDGE('',*,*,#6705,.F.);
#3363=ORIENTED_EDGE('',*,*,#6706,.F.);
#3364=ORIENTED_EDGE('',*,*,#6707,.F.);
#3365=ORIENTED_EDGE('',*,*,#6708,.F.);
#3366=ORIENTED_EDGE('',*,*,#6709,.T.);
#3367=ORIENTED_EDGE('',*,*,#6710,.F.);
#3368=ORIENTED_EDGE('',*,*,#6711,.F.);
#3369=ORIENTED_EDGE('',*,*,#6712,.F.);
#3370=ORIENTED_EDGE('',*,*,#6713,.T.);
#3371=ORIENTED_EDGE('',*,*,#6714,.F.);
#3372=ORIENTED_EDGE('',*,*,#6715,.F.);
#3373=ORIENTED_EDGE('',*,*,#6714,.T.);
#3374=ORIENTED_EDGE('',*,*,#6716,.T.);
#3375=ORIENTED_EDGE('',*,*,#6717,.T.);
#3376=ORIENTED_EDGE('',*,*,#6718,.T.);
#3377=ORIENTED_EDGE('',*,*,#6710,.T.);
#3378=ORIENTED_EDGE('',*,*,#6719,.T.);
#3379=ORIENTED_EDGE('',*,*,#6720,.T.);
#3380=ORIENTED_EDGE('',*,*,#6721,.T.);
#3381=ORIENTED_EDGE('',*,*,#6722,.F.);
#3382=ORIENTED_EDGE('',*,*,#6723,.T.);
#3383=ORIENTED_EDGE('',*,*,#6724,.F.);
#3384=ORIENTED_EDGE('',*,*,#6725,.T.);
#3385=ORIENTED_EDGE('',*,*,#6726,.T.);
#3386=ORIENTED_EDGE('',*,*,#6727,.F.);
#3387=ORIENTED_EDGE('',*,*,#6728,.F.);
#3388=ORIENTED_EDGE('',*,*,#6729,.T.);
#3389=ORIENTED_EDGE('',*,*,#6730,.F.);
#3390=ORIENTED_EDGE('',*,*,#6731,.T.);
#3391=ORIENTED_EDGE('',*,*,#6732,.F.);
#3392=ORIENTED_EDGE('',*,*,#6733,.T.);
#3393=ORIENTED_EDGE('',*,*,#6734,.F.);
#3394=ORIENTED_EDGE('',*,*,#6735,.T.);
#3395=ORIENTED_EDGE('',*,*,#6736,.F.);
#3396=ORIENTED_EDGE('',*,*,#6737,.T.);
#3397=ORIENTED_EDGE('',*,*,#6738,.F.);
#3398=ORIENTED_EDGE('',*,*,#6739,.F.);
#3399=ORIENTED_EDGE('',*,*,#6740,.F.);
#3400=ORIENTED_EDGE('',*,*,#6741,.T.);
#3401=ORIENTED_EDGE('',*,*,#6742,.F.);
#3402=ORIENTED_EDGE('',*,*,#6743,.F.);
#3403=ORIENTED_EDGE('',*,*,#6742,.T.);
#3404=ORIENTED_EDGE('',*,*,#6744,.T.);
#3405=ORIENTED_EDGE('',*,*,#6745,.T.);
#3406=ORIENTED_EDGE('',*,*,#6746,.T.);
#3407=ORIENTED_EDGE('',*,*,#6738,.T.);
#3408=ORIENTED_EDGE('',*,*,#6747,.T.);
#3409=ORIENTED_EDGE('',*,*,#6748,.T.);
#3410=ORIENTED_EDGE('',*,*,#6749,.T.);
#3411=ORIENTED_EDGE('',*,*,#6750,.F.);
#3412=ORIENTED_EDGE('',*,*,#6751,.F.);
#3413=ORIENTED_EDGE('',*,*,#6752,.F.);
#3414=ORIENTED_EDGE('',*,*,#6753,.F.);
#3415=ORIENTED_EDGE('',*,*,#6754,.T.);
#3416=ORIENTED_EDGE('',*,*,#6755,.T.);
#3417=ORIENTED_EDGE('',*,*,#6756,.F.);
#3418=ORIENTED_EDGE('',*,*,#6757,.T.);
#3419=ORIENTED_EDGE('',*,*,#6758,.T.);
#3420=ORIENTED_EDGE('',*,*,#6759,.T.);
#3421=ORIENTED_EDGE('',*,*,#6760,.F.);
#3422=ORIENTED_EDGE('',*,*,#6761,.T.);
#3423=ORIENTED_EDGE('',*,*,#6762,.T.);
#3424=ORIENTED_EDGE('',*,*,#6763,.F.);
#3425=ORIENTED_EDGE('',*,*,#6764,.T.);
#3426=ORIENTED_EDGE('',*,*,#6765,.T.);
#3427=ORIENTED_EDGE('',*,*,#6766,.T.);
#3428=ORIENTED_EDGE('',*,*,#6767,.F.);
#3429=ORIENTED_EDGE('',*,*,#6768,.T.);
#3430=ORIENTED_EDGE('',*,*,#6769,.T.);
#3431=ORIENTED_EDGE('',*,*,#6770,.F.);
#3432=ORIENTED_EDGE('',*,*,#6771,.F.);
#3433=ORIENTED_EDGE('',*,*,#6772,.T.);
#3434=ORIENTED_EDGE('',*,*,#6773,.T.);
#3435=ORIENTED_EDGE('',*,*,#6774,.F.);
#3436=ORIENTED_EDGE('',*,*,#6775,.F.);
#3437=ORIENTED_EDGE('',*,*,#6776,.T.);
#3438=ORIENTED_EDGE('',*,*,#6750,.T.);
#3439=ORIENTED_EDGE('',*,*,#6777,.F.);
#3440=ORIENTED_EDGE('',*,*,#6778,.F.);
#3441=ORIENTED_EDGE('',*,*,#6779,.T.);
#3442=ORIENTED_EDGE('',*,*,#6780,.T.);
#3443=ORIENTED_EDGE('',*,*,#6781,.F.);
#3444=ORIENTED_EDGE('',*,*,#6782,.F.);
#3445=ORIENTED_EDGE('',*,*,#6783,.F.);
#3446=ORIENTED_EDGE('',*,*,#6784,.T.);
#3447=ORIENTED_EDGE('',*,*,#6785,.F.);
#3448=ORIENTED_EDGE('',*,*,#6786,.T.);
#3449=ORIENTED_EDGE('',*,*,#6536,.T.);
#3450=ORIENTED_EDGE('',*,*,#6706,.T.);
#3451=ORIENTED_EDGE('',*,*,#6787,.F.);
#3452=ORIENTED_EDGE('',*,*,#6788,.F.);
#3453=ORIENTED_EDGE('',*,*,#6789,.T.);
#3454=ORIENTED_EDGE('',*,*,#6790,.F.);
#3455=ORIENTED_EDGE('',*,*,#6791,.F.);
#3456=ORIENTED_EDGE('',*,*,#6712,.T.);
#3457=ORIENTED_EDGE('',*,*,#6792,.T.);
#3458=ORIENTED_EDGE('',*,*,#6793,.T.);
#3459=ORIENTED_EDGE('',*,*,#6794,.T.);
#3460=ORIENTED_EDGE('',*,*,#6795,.T.);
#3461=ORIENTED_EDGE('',*,*,#6796,.T.);
#3462=ORIENTED_EDGE('',*,*,#6797,.T.);
#3463=ORIENTED_EDGE('',*,*,#6798,.T.);
#3464=ORIENTED_EDGE('',*,*,#6799,.T.);
#3465=ORIENTED_EDGE('',*,*,#6800,.T.);
#3466=ORIENTED_EDGE('',*,*,#6801,.T.);
#3467=ORIENTED_EDGE('',*,*,#6802,.T.);
#3468=ORIENTED_EDGE('',*,*,#6803,.T.);
#3469=ORIENTED_EDGE('',*,*,#6804,.F.);
#3470=ORIENTED_EDGE('',*,*,#6708,.T.);
#3471=ORIENTED_EDGE('',*,*,#6805,.T.);
#3472=ORIENTED_EDGE('',*,*,#6806,.T.);
#3473=ORIENTED_EDGE('',*,*,#6807,.T.);
#3474=ORIENTED_EDGE('',*,*,#6808,.T.);
#3475=ORIENTED_EDGE('',*,*,#6809,.T.);
#3476=ORIENTED_EDGE('',*,*,#6810,.T.);
#3477=ORIENTED_EDGE('',*,*,#6811,.T.);
#3478=ORIENTED_EDGE('',*,*,#6812,.T.);
#3479=ORIENTED_EDGE('',*,*,#6813,.T.);
#3480=ORIENTED_EDGE('',*,*,#6814,.T.);
#3481=ORIENTED_EDGE('',*,*,#6815,.T.);
#3482=ORIENTED_EDGE('',*,*,#6816,.T.);
#3483=ORIENTED_EDGE('',*,*,#6817,.F.);
#3484=ORIENTED_EDGE('',*,*,#6818,.F.);
#3485=ORIENTED_EDGE('',*,*,#6819,.F.);
#3486=ORIENTED_EDGE('',*,*,#6780,.F.);
#3487=ORIENTED_EDGE('',*,*,#6820,.F.);
#3488=ORIENTED_EDGE('',*,*,#6821,.F.);
#3489=ORIENTED_EDGE('',*,*,#6822,.F.);
#3490=ORIENTED_EDGE('',*,*,#6769,.F.);
#3491=ORIENTED_EDGE('',*,*,#6823,.F.);
#3492=ORIENTED_EDGE('',*,*,#6824,.F.);
#3493=ORIENTED_EDGE('',*,*,#6825,.F.);
#3494=ORIENTED_EDGE('',*,*,#6773,.F.);
#3495=ORIENTED_EDGE('',*,*,#6826,.T.);
#3496=ORIENTED_EDGE('',*,*,#6827,.T.);
#3497=ORIENTED_EDGE('',*,*,#6828,.T.);
#3498=ORIENTED_EDGE('',*,*,#6829,.T.);
#3499=ORIENTED_EDGE('',*,*,#6830,.T.);
#3500=ORIENTED_EDGE('',*,*,#6831,.T.);
#3501=ORIENTED_EDGE('',*,*,#6832,.F.);
#3502=ORIENTED_EDGE('',*,*,#6833,.F.);
#3503=ORIENTED_EDGE('',*,*,#6834,.F.);
#3504=ORIENTED_EDGE('',*,*,#6835,.F.);
#3505=ORIENTED_EDGE('',*,*,#6836,.F.);
#3506=ORIENTED_EDGE('',*,*,#6837,.F.);
#3507=ORIENTED_EDGE('',*,*,#6838,.F.);
#3508=ORIENTED_EDGE('',*,*,#6839,.F.);
#3509=ORIENTED_EDGE('',*,*,#6840,.F.);
#3510=ORIENTED_EDGE('',*,*,#6841,.F.);
#3511=ORIENTED_EDGE('',*,*,#6842,.T.);
#3512=ORIENTED_EDGE('',*,*,#6843,.F.);
#3513=ORIENTED_EDGE('',*,*,#6717,.F.);
#3514=ORIENTED_EDGE('',*,*,#6844,.F.);
#3515=ORIENTED_EDGE('',*,*,#6845,.T.);
#3516=ORIENTED_EDGE('',*,*,#6846,.F.);
#3517=ORIENTED_EDGE('',*,*,#6721,.F.);
#3518=ORIENTED_EDGE('',*,*,#6847,.F.);
#3519=ORIENTED_EDGE('',*,*,#6848,.F.);
#3520=ORIENTED_EDGE('',*,*,#6849,.F.);
#3521=ORIENTED_EDGE('',*,*,#6847,.T.);
#3522=ORIENTED_EDGE('',*,*,#6850,.T.);
#3523=ORIENTED_EDGE('',*,*,#6851,.T.);
#3524=ORIENTED_EDGE('',*,*,#6841,.T.);
#3525=ORIENTED_EDGE('',*,*,#6852,.T.);
#3526=ORIENTED_EDGE('',*,*,#6853,.F.);
#3527=ORIENTED_EDGE('',*,*,#6854,.T.);
#3528=ORIENTED_EDGE('',*,*,#6855,.T.);
#3529=ORIENTED_EDGE('',*,*,#6856,.T.);
#3530=ORIENTED_EDGE('',*,*,#6857,.T.);
#3531=ORIENTED_EDGE('',*,*,#6858,.T.);
#3532=ORIENTED_EDGE('',*,*,#6859,.T.);
#3533=ORIENTED_EDGE('',*,*,#6860,.T.);
#3534=ORIENTED_EDGE('',*,*,#6861,.T.);
#3535=ORIENTED_EDGE('',*,*,#6862,.T.);
#3536=ORIENTED_EDGE('',*,*,#6863,.T.);
#3537=ORIENTED_EDGE('',*,*,#6864,.T.);
#3538=ORIENTED_EDGE('',*,*,#6865,.T.);
#3539=ORIENTED_EDGE('',*,*,#6866,.T.);
#3540=ORIENTED_EDGE('',*,*,#6867,.T.);
#3541=ORIENTED_EDGE('',*,*,#6868,.T.);
#3542=ORIENTED_EDGE('',*,*,#6869,.T.);
#3543=ORIENTED_EDGE('',*,*,#6870,.T.);
#3544=ORIENTED_EDGE('',*,*,#6686,.T.);
#3545=ORIENTED_EDGE('',*,*,#6871,.F.);
#3546=ORIENTED_EDGE('',*,*,#6872,.F.);
#3547=ORIENTED_EDGE('',*,*,#6873,.F.);
#3548=ORIENTED_EDGE('',*,*,#6874,.F.);
#3549=ORIENTED_EDGE('',*,*,#6875,.F.);
#3550=ORIENTED_EDGE('',*,*,#6876,.F.);
#3551=ORIENTED_EDGE('',*,*,#6877,.T.);
#3552=ORIENTED_EDGE('',*,*,#6878,.T.);
#3553=ORIENTED_EDGE('',*,*,#6879,.T.);
#3554=ORIENTED_EDGE('',*,*,#6880,.T.);
#3555=ORIENTED_EDGE('',*,*,#6881,.T.);
#3556=ORIENTED_EDGE('',*,*,#6882,.T.);
#3557=ORIENTED_EDGE('',*,*,#6883,.T.);
#3558=ORIENTED_EDGE('',*,*,#6884,.T.);
#3559=ORIENTED_EDGE('',*,*,#6885,.T.);
#3560=ORIENTED_EDGE('',*,*,#6886,.T.);
#3561=ORIENTED_EDGE('',*,*,#6887,.T.);
#3562=ORIENTED_EDGE('',*,*,#6888,.T.);
#3563=ORIENTED_EDGE('',*,*,#6889,.T.);
#3564=ORIENTED_EDGE('',*,*,#6890,.T.);
#3565=ORIENTED_EDGE('',*,*,#6891,.T.);
#3566=ORIENTED_EDGE('',*,*,#6892,.T.);
#3567=ORIENTED_EDGE('',*,*,#6893,.T.);
#3568=ORIENTED_EDGE('',*,*,#6894,.T.);
#3569=ORIENTED_EDGE('',*,*,#6681,.F.);
#3570=ORIENTED_EDGE('',*,*,#6895,.T.);
#3571=ORIENTED_EDGE('',*,*,#6891,.F.);
#3572=ORIENTED_EDGE('',*,*,#6896,.T.);
#3573=ORIENTED_EDGE('',*,*,#6679,.F.);
#3574=ORIENTED_EDGE('',*,*,#6897,.T.);
#3575=ORIENTED_EDGE('',*,*,#6893,.F.);
#3576=ORIENTED_EDGE('',*,*,#6898,.T.);
#3577=ORIENTED_EDGE('',*,*,#6899,.T.);
#3578=ORIENTED_EDGE('',*,*,#6900,.T.);
#3579=ORIENTED_EDGE('',*,*,#6702,.T.);
#3580=ORIENTED_EDGE('',*,*,#6901,.T.);
#3581=ORIENTED_EDGE('',*,*,#6902,.T.);
#3582=ORIENTED_EDGE('',*,*,#6903,.T.);
#3583=ORIENTED_EDGE('',*,*,#6904,.F.);
#3584=ORIENTED_EDGE('',*,*,#6905,.F.);
#3585=ORIENTED_EDGE('',*,*,#6906,.F.);
#3586=ORIENTED_EDGE('',*,*,#6907,.F.);
#3587=ORIENTED_EDGE('',*,*,#6700,.F.);
#3588=ORIENTED_EDGE('',*,*,#6908,.F.);
#3589=ORIENTED_EDGE('',*,*,#6909,.F.);
#3590=ORIENTED_EDGE('',*,*,#6910,.F.);
#3591=ORIENTED_EDGE('',*,*,#6911,.F.);
#3592=ORIENTED_EDGE('',*,*,#6696,.F.);
#3593=ORIENTED_EDGE('',*,*,#6912,.T.);
#3594=ORIENTED_EDGE('',*,*,#6913,.T.);
#3595=ORIENTED_EDGE('',*,*,#6914,.T.);
#3596=ORIENTED_EDGE('',*,*,#6915,.T.);
#3597=ORIENTED_EDGE('',*,*,#6916,.T.);
#3598=ORIENTED_EDGE('',*,*,#6917,.T.);
#3599=ORIENTED_EDGE('',*,*,#6918,.T.);
#3600=ORIENTED_EDGE('',*,*,#6919,.F.);
#3601=ORIENTED_EDGE('',*,*,#6920,.T.);
#3602=ORIENTED_EDGE('',*,*,#6921,.T.);
#3603=ORIENTED_EDGE('',*,*,#6922,.T.);
#3604=ORIENTED_EDGE('',*,*,#6923,.T.);
#3605=ORIENTED_EDGE('',*,*,#6924,.T.);
#3606=ORIENTED_EDGE('',*,*,#6925,.T.);
#3607=ORIENTED_EDGE('',*,*,#6926,.T.);
#3608=ORIENTED_EDGE('',*,*,#6927,.T.);
#3609=ORIENTED_EDGE('',*,*,#6928,.T.);
#3610=ORIENTED_EDGE('',*,*,#6929,.T.);
#3611=ORIENTED_EDGE('',*,*,#6930,.T.);
#3612=ORIENTED_EDGE('',*,*,#6931,.T.);
#3613=ORIENTED_EDGE('',*,*,#6932,.T.);
#3614=ORIENTED_EDGE('',*,*,#6789,.F.);
#3615=ORIENTED_EDGE('',*,*,#6933,.F.);
#3616=ORIENTED_EDGE('',*,*,#6934,.F.);
#3617=ORIENTED_EDGE('',*,*,#6935,.F.);
#3618=ORIENTED_EDGE('',*,*,#6919,.T.);
#3619=ORIENTED_EDGE('',*,*,#6936,.F.);
#3620=ORIENTED_EDGE('',*,*,#6937,.T.);
#3621=ORIENTED_EDGE('',*,*,#6938,.F.);
#3622=ORIENTED_EDGE('',*,*,#6688,.F.);
#3623=ORIENTED_EDGE('',*,*,#6939,.F.);
#3624=ORIENTED_EDGE('',*,*,#6937,.F.);
#3625=ORIENTED_EDGE('',*,*,#6940,.F.);
#3626=ORIENTED_EDGE('',*,*,#6941,.T.);
#3627=ORIENTED_EDGE('',*,*,#6942,.T.);
#3628=ORIENTED_EDGE('',*,*,#6943,.T.);
#3629=ORIENTED_EDGE('',*,*,#6944,.F.);
#3630=ORIENTED_EDGE('',*,*,#6945,.T.);
#3631=ORIENTED_EDGE('',*,*,#6946,.T.);
#3632=ORIENTED_EDGE('',*,*,#6947,.T.);
#3633=ORIENTED_EDGE('',*,*,#6853,.T.);
#3634=ORIENTED_EDGE('',*,*,#6948,.T.);
#3635=ORIENTED_EDGE('',*,*,#6949,.T.);
#3636=ORIENTED_EDGE('',*,*,#6950,.T.);
#3637=ORIENTED_EDGE('',*,*,#6848,.T.);
#3638=ORIENTED_EDGE('',*,*,#6951,.T.);
#3639=ORIENTED_EDGE('',*,*,#6952,.T.);
#3640=ORIENTED_EDGE('',*,*,#6953,.T.);
#3641=ORIENTED_EDGE('',*,*,#6954,.F.);
#3642=ORIENTED_EDGE('',*,*,#6955,.F.);
#3643=ORIENTED_EDGE('',*,*,#6956,.F.);
#3644=ORIENTED_EDGE('',*,*,#6957,.T.);
#3645=ORIENTED_EDGE('',*,*,#6958,.T.);
#3646=ORIENTED_EDGE('',*,*,#6959,.T.);
#3647=ORIENTED_EDGE('',*,*,#6960,.T.);
#3648=ORIENTED_EDGE('',*,*,#6961,.F.);
#3649=ORIENTED_EDGE('',*,*,#6962,.F.);
#3650=ORIENTED_EDGE('',*,*,#6740,.T.);
#3651=ORIENTED_EDGE('',*,*,#6963,.T.);
#3652=ORIENTED_EDGE('',*,*,#6964,.T.);
#3653=ORIENTED_EDGE('',*,*,#6965,.T.);
#3654=ORIENTED_EDGE('',*,*,#6966,.T.);
#3655=ORIENTED_EDGE('',*,*,#6967,.T.);
#3656=ORIENTED_EDGE('',*,*,#6968,.T.);
#3657=ORIENTED_EDGE('',*,*,#6969,.T.);
#3658=ORIENTED_EDGE('',*,*,#6970,.T.);
#3659=ORIENTED_EDGE('',*,*,#6971,.T.);
#3660=ORIENTED_EDGE('',*,*,#6972,.T.);
#3661=ORIENTED_EDGE('',*,*,#6973,.T.);
#3662=ORIENTED_EDGE('',*,*,#6974,.T.);
#3663=ORIENTED_EDGE('',*,*,#6975,.F.);
#3664=ORIENTED_EDGE('',*,*,#6736,.T.);
#3665=ORIENTED_EDGE('',*,*,#6976,.T.);
#3666=ORIENTED_EDGE('',*,*,#6977,.T.);
#3667=ORIENTED_EDGE('',*,*,#6978,.T.);
#3668=ORIENTED_EDGE('',*,*,#6979,.T.);
#3669=ORIENTED_EDGE('',*,*,#6980,.T.);
#3670=ORIENTED_EDGE('',*,*,#6981,.T.);
#3671=ORIENTED_EDGE('',*,*,#6982,.T.);
#3672=ORIENTED_EDGE('',*,*,#6983,.T.);
#3673=ORIENTED_EDGE('',*,*,#6984,.T.);
#3674=ORIENTED_EDGE('',*,*,#6985,.T.);
#3675=ORIENTED_EDGE('',*,*,#6986,.T.);
#3676=ORIENTED_EDGE('',*,*,#6987,.T.);
#3677=ORIENTED_EDGE('',*,*,#6988,.F.);
#3678=ORIENTED_EDGE('',*,*,#6989,.F.);
#3679=ORIENTED_EDGE('',*,*,#6990,.T.);
#3680=ORIENTED_EDGE('',*,*,#6991,.F.);
#3681=ORIENTED_EDGE('',*,*,#6992,.T.);
#3682=ORIENTED_EDGE('',*,*,#6993,.T.);
#3683=ORIENTED_EDGE('',*,*,#6994,.T.);
#3684=ORIENTED_EDGE('',*,*,#6995,.T.);
#3685=ORIENTED_EDGE('',*,*,#6996,.F.);
#3686=ORIENTED_EDGE('',*,*,#6997,.T.);
#3687=ORIENTED_EDGE('',*,*,#6998,.F.);
#3688=ORIENTED_EDGE('',*,*,#6999,.T.);
#3689=ORIENTED_EDGE('',*,*,#7000,.F.);
#3690=ORIENTED_EDGE('',*,*,#7001,.F.);
#3691=ORIENTED_EDGE('',*,*,#7002,.T.);
#3692=ORIENTED_EDGE('',*,*,#7003,.T.);
#3693=ORIENTED_EDGE('',*,*,#7004,.T.);
#3694=ORIENTED_EDGE('',*,*,#7005,.T.);
#3695=ORIENTED_EDGE('',*,*,#7006,.T.);
#3696=ORIENTED_EDGE('',*,*,#6766,.F.);
#3697=ORIENTED_EDGE('',*,*,#7007,.F.);
#3698=ORIENTED_EDGE('',*,*,#6954,.T.);
#3699=ORIENTED_EDGE('',*,*,#7008,.T.);
#3700=ORIENTED_EDGE('',*,*,#7009,.F.);
#3701=ORIENTED_EDGE('',*,*,#7010,.F.);
#3702=ORIENTED_EDGE('',*,*,#6764,.F.);
#3703=ORIENTED_EDGE('',*,*,#6755,.F.);
#3704=ORIENTED_EDGE('',*,*,#6735,.F.);
#3705=ORIENTED_EDGE('',*,*,#6754,.F.);
#3706=ORIENTED_EDGE('',*,*,#7011,.F.);
#3707=ORIENTED_EDGE('',*,*,#6961,.T.);
#3708=ORIENTED_EDGE('',*,*,#7012,.T.);
#3709=ORIENTED_EDGE('',*,*,#6762,.F.);
#3710=ORIENTED_EDGE('',*,*,#6733,.F.);
#3711=ORIENTED_EDGE('',*,*,#6761,.F.);
#3712=ORIENTED_EDGE('',*,*,#7013,.T.);
#3713=ORIENTED_EDGE('',*,*,#6990,.F.);
#3714=ORIENTED_EDGE('',*,*,#7014,.F.);
#3715=ORIENTED_EDGE('',*,*,#6994,.F.);
#3716=ORIENTED_EDGE('',*,*,#7015,.T.);
#3717=ORIENTED_EDGE('',*,*,#7016,.T.);
#3718=ORIENTED_EDGE('',*,*,#7017,.T.);
#3719=ORIENTED_EDGE('',*,*,#7018,.F.);
#3720=ORIENTED_EDGE('',*,*,#6765,.F.);
#3721=ORIENTED_EDGE('',*,*,#6758,.F.);
#3722=ORIENTED_EDGE('',*,*,#7019,.T.);
#3723=ORIENTED_EDGE('',*,*,#7020,.F.);
#3724=ORIENTED_EDGE('',*,*,#7021,.F.);
#3725=ORIENTED_EDGE('',*,*,#7022,.F.);
#3726=ORIENTED_EDGE('',*,*,#6752,.T.);
#3727=ORIENTED_EDGE('',*,*,#7023,.F.);
#3728=ORIENTED_EDGE('',*,*,#7024,.F.);
#3729=ORIENTED_EDGE('',*,*,#7025,.F.);
#3730=ORIENTED_EDGE('',*,*,#6824,.T.);
#3731=ORIENTED_EDGE('',*,*,#7026,.F.);
#3732=ORIENTED_EDGE('',*,*,#6669,.F.);
#3733=ORIENTED_EDGE('',*,*,#7027,.F.);
#3734=ORIENTED_EDGE('',*,*,#6821,.T.);
#3735=ORIENTED_EDGE('',*,*,#7028,.F.);
#3736=ORIENTED_EDGE('',*,*,#6662,.F.);
#3737=ORIENTED_EDGE('',*,*,#7029,.F.);
#3738=ORIENTED_EDGE('',*,*,#6818,.T.);
#3739=ORIENTED_EDGE('',*,*,#6486,.T.);
#3740=ORIENTED_EDGE('',*,*,#6653,.F.);
#3741=ORIENTED_EDGE('',*,*,#7030,.F.);
#3742=ORIENTED_EDGE('',*,*,#7031,.T.);
#3743=ORIENTED_EDGE('',*,*,#7032,.T.);
#3744=ORIENTED_EDGE('',*,*,#6757,.F.);
#3745=ORIENTED_EDGE('',*,*,#6651,.F.);
#3746=ORIENTED_EDGE('',*,*,#7033,.F.);
#3747=ORIENTED_EDGE('',*,*,#6759,.F.);
#3748=ORIENTED_EDGE('',*,*,#7034,.T.);
#3749=ORIENTED_EDGE('',*,*,#7002,.F.);
#3750=ORIENTED_EDGE('',*,*,#7007,.T.);
#3751=ORIENTED_EDGE('',*,*,#7018,.T.);
#3752=ORIENTED_EDGE('',*,*,#7010,.T.);
#3753=ORIENTED_EDGE('',*,*,#7035,.F.);
#3754=ORIENTED_EDGE('',*,*,#7036,.F.);
#3755=ORIENTED_EDGE('',*,*,#6955,.T.);
#3756=ORIENTED_EDGE('',*,*,#7037,.F.);
#3757=ORIENTED_EDGE('',*,*,#7038,.T.);
#3758=ORIENTED_EDGE('',*,*,#6956,.T.);
#3759=ORIENTED_EDGE('',*,*,#7036,.T.);
#3760=ORIENTED_EDGE('',*,*,#7039,.F.);
#3761=ORIENTED_EDGE('',*,*,#7040,.T.);
#3762=ORIENTED_EDGE('',*,*,#6940,.T.);
#3763=ORIENTED_EDGE('',*,*,#7041,.T.);
#3764=ORIENTED_EDGE('',*,*,#7042,.F.);
#3765=ORIENTED_EDGE('',*,*,#7043,.F.);
#3766=ORIENTED_EDGE('',*,*,#7044,.F.);
#3767=ORIENTED_EDGE('',*,*,#7045,.F.);
#3768=ORIENTED_EDGE('',*,*,#6723,.F.);
#3769=ORIENTED_EDGE('',*,*,#6729,.F.);
#3770=ORIENTED_EDGE('',*,*,#6731,.F.);
#3771=ORIENTED_EDGE('',*,*,#7046,.T.);
#3772=ORIENTED_EDGE('',*,*,#7047,.F.);
#3773=ORIENTED_EDGE('',*,*,#7048,.T.);
#3774=ORIENTED_EDGE('',*,*,#6944,.T.);
#3775=ORIENTED_EDGE('',*,*,#7049,.T.);
#3776=ORIENTED_EDGE('',*,*,#7050,.T.);
#3777=ORIENTED_EDGE('',*,*,#6992,.F.);
#3778=ORIENTED_EDGE('',*,*,#7051,.T.);
#3779=ORIENTED_EDGE('',*,*,#6726,.F.);
#3780=ORIENTED_EDGE('',*,*,#7052,.F.);
#3781=ORIENTED_EDGE('',*,*,#7053,.F.);
#3782=ORIENTED_EDGE('',*,*,#7054,.F.);
#3783=ORIENTED_EDGE('',*,*,#7055,.T.);
#3784=ORIENTED_EDGE('',*,*,#7056,.T.);
#3785=ORIENTED_EDGE('',*,*,#7004,.F.);
#3786=ORIENTED_EDGE('',*,*,#7057,.F.);
#3787=ORIENTED_EDGE('',*,*,#7057,.T.);
#3788=ORIENTED_EDGE('',*,*,#7003,.F.);
#3789=ORIENTED_EDGE('',*,*,#7034,.F.);
#3790=ORIENTED_EDGE('',*,*,#7019,.F.);
#3791=ORIENTED_EDGE('',*,*,#7032,.F.);
#3792=ORIENTED_EDGE('',*,*,#7058,.T.);
#3793=ORIENTED_EDGE('',*,*,#7016,.F.);
#3794=ORIENTED_EDGE('',*,*,#7059,.T.);
#3795=ORIENTED_EDGE('',*,*,#7049,.F.);
#3796=ORIENTED_EDGE('',*,*,#7060,.T.);
#3797=ORIENTED_EDGE('',*,*,#7055,.F.);
#3798=ORIENTED_EDGE('',*,*,#7058,.F.);
#3799=ORIENTED_EDGE('',*,*,#7031,.F.);
#3800=ORIENTED_EDGE('',*,*,#7061,.T.);
#3801=ORIENTED_EDGE('',*,*,#7062,.T.);
#3802=ORIENTED_EDGE('',*,*,#7063,.T.);
#3803=ORIENTED_EDGE('',*,*,#7064,.T.);
#3804=ORIENTED_EDGE('',*,*,#7065,.T.);
#3805=ORIENTED_EDGE('',*,*,#7066,.T.);
#3806=ORIENTED_EDGE('',*,*,#7067,.T.);
#3807=ORIENTED_EDGE('',*,*,#7068,.F.);
#3808=ORIENTED_EDGE('',*,*,#7069,.T.);
#3809=ORIENTED_EDGE('',*,*,#7039,.T.);
#3810=ORIENTED_EDGE('',*,*,#7070,.T.);
#3811=ORIENTED_EDGE('',*,*,#7037,.T.);
#3812=ORIENTED_EDGE('',*,*,#7035,.T.);
#3813=ORIENTED_EDGE('',*,*,#7009,.T.);
#3814=ORIENTED_EDGE('',*,*,#7071,.F.);
#3815=ORIENTED_EDGE('',*,*,#7072,.F.);
#3816=ORIENTED_EDGE('',*,*,#7073,.T.);
#3817=ORIENTED_EDGE('',*,*,#7074,.F.);
#3818=ORIENTED_EDGE('',*,*,#7075,.T.);
#3819=ORIENTED_EDGE('',*,*,#7076,.F.);
#3820=ORIENTED_EDGE('',*,*,#7077,.T.);
#3821=ORIENTED_EDGE('',*,*,#7047,.T.);
#3822=ORIENTED_EDGE('',*,*,#7078,.F.);
#3823=ORIENTED_EDGE('',*,*,#7079,.F.);
#3824=ORIENTED_EDGE('',*,*,#7080,.T.);
#3825=ORIENTED_EDGE('',*,*,#7081,.T.);
#3826=ORIENTED_EDGE('',*,*,#7082,.T.);
#3827=ORIENTED_EDGE('',*,*,#7080,.F.);
#3828=ORIENTED_EDGE('',*,*,#7083,.F.);
#3829=ORIENTED_EDGE('',*,*,#7084,.F.);
#3830=ORIENTED_EDGE('',*,*,#7085,.F.);
#3831=ORIENTED_EDGE('',*,*,#6945,.F.);
#3832=ORIENTED_EDGE('',*,*,#7048,.F.);
#3833=ORIENTED_EDGE('',*,*,#7077,.F.);
#3834=ORIENTED_EDGE('',*,*,#7086,.F.);
#3835=ORIENTED_EDGE('',*,*,#7084,.T.);
#3836=ORIENTED_EDGE('',*,*,#7087,.F.);
#3837=ORIENTED_EDGE('',*,*,#7017,.F.);
#3838=ORIENTED_EDGE('',*,*,#7067,.F.);
#3839=ORIENTED_EDGE('',*,*,#7088,.F.);
#3840=ORIENTED_EDGE('',*,*,#7089,.F.);
#3841=ORIENTED_EDGE('',*,*,#7090,.F.);
#3842=ORIENTED_EDGE('',*,*,#6995,.F.);
#3843=ORIENTED_EDGE('',*,*,#7091,.F.);
#3844=ORIENTED_EDGE('',*,*,#7082,.F.);
#3845=ORIENTED_EDGE('',*,*,#7092,.F.);
#3846=ORIENTED_EDGE('',*,*,#7089,.T.);
#3847=ORIENTED_EDGE('',*,*,#7046,.F.);
#3848=ORIENTED_EDGE('',*,*,#6943,.F.);
#3849=ORIENTED_EDGE('',*,*,#7093,.T.);
#3850=ORIENTED_EDGE('',*,*,#7078,.T.);
#3851=ORIENTED_EDGE('',*,*,#6942,.F.);
#3852=ORIENTED_EDGE('',*,*,#7094,.T.);
#3853=ORIENTED_EDGE('',*,*,#7068,.T.);
#3854=ORIENTED_EDGE('',*,*,#7093,.F.);
#3855=ORIENTED_EDGE('',*,*,#7012,.F.);
#3856=ORIENTED_EDGE('',*,*,#6960,.F.);
#3857=ORIENTED_EDGE('',*,*,#7095,.T.);
#3858=ORIENTED_EDGE('',*,*,#6991,.T.);
#3859=ORIENTED_EDGE('',*,*,#7013,.F.);
#3860=ORIENTED_EDGE('',*,*,#7096,.F.);
#3861=ORIENTED_EDGE('',*,*,#6952,.F.);
#3862=ORIENTED_EDGE('',*,*,#7097,.T.);
#3863=ORIENTED_EDGE('',*,*,#7098,.T.);
#3864=ORIENTED_EDGE('',*,*,#6846,.T.);
#3865=ORIENTED_EDGE('',*,*,#7099,.T.);
#3866=ORIENTED_EDGE('',*,*,#7062,.F.);
#3867=ORIENTED_EDGE('',*,*,#7100,.T.);
#3868=ORIENTED_EDGE('',*,*,#7000,.T.);
#3869=ORIENTED_EDGE('',*,*,#7101,.T.);
#3870=ORIENTED_EDGE('',*,*,#7102,.F.);
#3871=ORIENTED_EDGE('',*,*,#7103,.F.);
#3872=ORIENTED_EDGE('',*,*,#7104,.T.);
#3873=ORIENTED_EDGE('',*,*,#7072,.T.);
#3874=ORIENTED_EDGE('',*,*,#7105,.F.);
#3875=ORIENTED_EDGE('',*,*,#6959,.F.);
#3876=ORIENTED_EDGE('',*,*,#7106,.T.);
#3877=ORIENTED_EDGE('',*,*,#6988,.T.);
#3878=ORIENTED_EDGE('',*,*,#7095,.F.);
#3879=ORIENTED_EDGE('',*,*,#7100,.F.);
#3880=ORIENTED_EDGE('',*,*,#7061,.F.);
#3881=ORIENTED_EDGE('',*,*,#7030,.T.);
#3882=ORIENTED_EDGE('',*,*,#7107,.T.);
#3883=ORIENTED_EDGE('',*,*,#7033,.T.);
#3884=ORIENTED_EDGE('',*,*,#7001,.T.);
#3885=ORIENTED_EDGE('',*,*,#6756,.T.);
#3886=ORIENTED_EDGE('',*,*,#7096,.T.);
#3887=ORIENTED_EDGE('',*,*,#6760,.T.);
#3888=ORIENTED_EDGE('',*,*,#7107,.F.);
#3889=ORIENTED_EDGE('',*,*,#6767,.T.);
#3890=ORIENTED_EDGE('',*,*,#7108,.T.);
#3891=ORIENTED_EDGE('',*,*,#6763,.T.);
#3892=ORIENTED_EDGE('',*,*,#7109,.F.);
#3893=ORIENTED_EDGE('',*,*,#7006,.F.);
#3894=ORIENTED_EDGE('',*,*,#6953,.F.);
#3895=ORIENTED_EDGE('',*,*,#7105,.T.);
#3896=ORIENTED_EDGE('',*,*,#7071,.T.);
#3897=ORIENTED_EDGE('',*,*,#7008,.F.);
#3898=ORIENTED_EDGE('',*,*,#7108,.F.);
#3899=ORIENTED_EDGE('',*,*,#7106,.F.);
#3900=ORIENTED_EDGE('',*,*,#6958,.F.);
#3901=ORIENTED_EDGE('',*,*,#7011,.T.);
#3902=ORIENTED_EDGE('',*,*,#7109,.T.);
#3903=ORIENTED_EDGE('',*,*,#7014,.T.);
#3904=ORIENTED_EDGE('',*,*,#6989,.T.);
#3905=ORIENTED_EDGE('',*,*,#6998,.T.);
#3906=ORIENTED_EDGE('',*,*,#7110,.T.);
#3907=ORIENTED_EDGE('',*,*,#7111,.F.);
#3908=ORIENTED_EDGE('',*,*,#7112,.F.);
#3909=ORIENTED_EDGE('',*,*,#7113,.T.);
#3910=ORIENTED_EDGE('',*,*,#7114,.F.);
#3911=ORIENTED_EDGE('',*,*,#7115,.T.);
#3912=ORIENTED_EDGE('',*,*,#6996,.T.);
#3913=ORIENTED_EDGE('',*,*,#7116,.T.);
#3914=ORIENTED_EDGE('',*,*,#7076,.T.);
#3915=ORIENTED_EDGE('',*,*,#7117,.T.);
#3916=ORIENTED_EDGE('',*,*,#7118,.F.);
#3917=ORIENTED_EDGE('',*,*,#7119,.F.);
#3918=ORIENTED_EDGE('',*,*,#7120,.T.);
#3919=ORIENTED_EDGE('',*,*,#7074,.T.);
#3920=ORIENTED_EDGE('',*,*,#7121,.T.);
#3921=ORIENTED_EDGE('',*,*,#7122,.F.);
#3922=ORIENTED_EDGE('',*,*,#7123,.F.);
#3923=ORIENTED_EDGE('',*,*,#7124,.F.);
#3924=ORIENTED_EDGE('',*,*,#7125,.F.);
#3925=ORIENTED_EDGE('',*,*,#7126,.F.);
#3926=ORIENTED_EDGE('',*,*,#7127,.F.);
#3927=ORIENTED_EDGE('',*,*,#6704,.F.);
#3928=ORIENTED_EDGE('',*,*,#6745,.F.);
#3929=ORIENTED_EDGE('',*,*,#7122,.T.);
#3930=ORIENTED_EDGE('',*,*,#7128,.T.);
#3931=ORIENTED_EDGE('',*,*,#7103,.T.);
#3932=ORIENTED_EDGE('',*,*,#6749,.F.);
#3933=ORIENTED_EDGE('',*,*,#7111,.T.);
#3934=ORIENTED_EDGE('',*,*,#7129,.T.);
#3935=ORIENTED_EDGE('',*,*,#7114,.T.);
#3936=ORIENTED_EDGE('',*,*,#7116,.F.);
#3937=ORIENTED_EDGE('',*,*,#7090,.T.);
#3938=ORIENTED_EDGE('',*,*,#7092,.T.);
#3939=ORIENTED_EDGE('',*,*,#7081,.F.);
#3940=ORIENTED_EDGE('',*,*,#7085,.T.);
#3941=ORIENTED_EDGE('',*,*,#7086,.T.);
#3942=ORIENTED_EDGE('',*,*,#7129,.F.);
#3943=ORIENTED_EDGE('',*,*,#7110,.F.);
#3944=ORIENTED_EDGE('',*,*,#6997,.F.);
#3945=ORIENTED_EDGE('',*,*,#7115,.F.);
#3946=ORIENTED_EDGE('',*,*,#7130,.F.);
#3947=ORIENTED_EDGE('',*,*,#7117,.F.);
#3948=ORIENTED_EDGE('',*,*,#7075,.F.);
#3949=ORIENTED_EDGE('',*,*,#7120,.F.);
#3950=ORIENTED_EDGE('',*,*,#7128,.F.);
#3951=ORIENTED_EDGE('',*,*,#7121,.F.);
#3952=ORIENTED_EDGE('',*,*,#7073,.F.);
#3953=ORIENTED_EDGE('',*,*,#7104,.F.);
#3954=ORIENTED_EDGE('',*,*,#7131,.F.);
#3955=ORIENTED_EDGE('',*,*,#7101,.F.);
#3956=ORIENTED_EDGE('',*,*,#6999,.F.);
#3957=ORIENTED_EDGE('',*,*,#7113,.F.);
#3958=ORIENTED_EDGE('',*,*,#7131,.T.);
#3959=ORIENTED_EDGE('',*,*,#7112,.T.);
#3960=ORIENTED_EDGE('',*,*,#6748,.F.);
#3961=ORIENTED_EDGE('',*,*,#7102,.T.);
#3962=ORIENTED_EDGE('',*,*,#6746,.F.);
#3963=ORIENTED_EDGE('',*,*,#7118,.T.);
#3964=ORIENTED_EDGE('',*,*,#7130,.T.);
#3965=ORIENTED_EDGE('',*,*,#7119,.T.);
#3966=ORIENTED_EDGE('',*,*,#6741,.F.);
#3967=ORIENTED_EDGE('',*,*,#6962,.T.);
#3968=ORIENTED_EDGE('',*,*,#6743,.T.);
#3969=ORIENTED_EDGE('',*,*,#6744,.F.);
#3970=ORIENTED_EDGE('',*,*,#6737,.F.);
#3971=ORIENTED_EDGE('',*,*,#6975,.T.);
#3972=ORIENTED_EDGE('',*,*,#6739,.T.);
#3973=ORIENTED_EDGE('',*,*,#6747,.F.);
#3974=ORIENTED_EDGE('',*,*,#7132,.T.);
#3975=ORIENTED_EDGE('',*,*,#7133,.F.);
#3976=ORIENTED_EDGE('',*,*,#7134,.F.);
#3977=ORIENTED_EDGE('',*,*,#6977,.F.);
#3978=ORIENTED_EDGE('',*,*,#7135,.T.);
#3979=ORIENTED_EDGE('',*,*,#7136,.F.);
#3980=ORIENTED_EDGE('',*,*,#7132,.F.);
#3981=ORIENTED_EDGE('',*,*,#6976,.F.);
#3982=ORIENTED_EDGE('',*,*,#7137,.T.);
#3983=ORIENTED_EDGE('',*,*,#7138,.F.);
#3984=ORIENTED_EDGE('',*,*,#7135,.F.);
#3985=ORIENTED_EDGE('',*,*,#6987,.F.);
#3986=ORIENTED_EDGE('',*,*,#7139,.T.);
#3987=ORIENTED_EDGE('',*,*,#7140,.F.);
#3988=ORIENTED_EDGE('',*,*,#7137,.F.);
#3989=ORIENTED_EDGE('',*,*,#6986,.F.);
#3990=ORIENTED_EDGE('',*,*,#7141,.T.);
#3991=ORIENTED_EDGE('',*,*,#7142,.F.);
#3992=ORIENTED_EDGE('',*,*,#7139,.F.);
#3993=ORIENTED_EDGE('',*,*,#6985,.F.);
#3994=ORIENTED_EDGE('',*,*,#7143,.T.);
#3995=ORIENTED_EDGE('',*,*,#7144,.F.);
#3996=ORIENTED_EDGE('',*,*,#7141,.F.);
#3997=ORIENTED_EDGE('',*,*,#6984,.F.);
#3998=ORIENTED_EDGE('',*,*,#7145,.T.);
#3999=ORIENTED_EDGE('',*,*,#7146,.F.);
#4000=ORIENTED_EDGE('',*,*,#7143,.F.);
#4001=ORIENTED_EDGE('',*,*,#6983,.F.);
#4002=ORIENTED_EDGE('',*,*,#7147,.T.);
#4003=ORIENTED_EDGE('',*,*,#7148,.F.);
#4004=ORIENTED_EDGE('',*,*,#7145,.F.);
#4005=ORIENTED_EDGE('',*,*,#6982,.F.);
#4006=ORIENTED_EDGE('',*,*,#7149,.T.);
#4007=ORIENTED_EDGE('',*,*,#7150,.F.);
#4008=ORIENTED_EDGE('',*,*,#7147,.F.);
#4009=ORIENTED_EDGE('',*,*,#6981,.F.);
#4010=ORIENTED_EDGE('',*,*,#7151,.T.);
#4011=ORIENTED_EDGE('',*,*,#7152,.F.);
#4012=ORIENTED_EDGE('',*,*,#7149,.F.);
#4013=ORIENTED_EDGE('',*,*,#6980,.F.);
#4014=ORIENTED_EDGE('',*,*,#7153,.T.);
#4015=ORIENTED_EDGE('',*,*,#7154,.F.);
#4016=ORIENTED_EDGE('',*,*,#7151,.F.);
#4017=ORIENTED_EDGE('',*,*,#6979,.F.);
#4018=ORIENTED_EDGE('',*,*,#7134,.T.);
#4019=ORIENTED_EDGE('',*,*,#7155,.F.);
#4020=ORIENTED_EDGE('',*,*,#7153,.F.);
#4021=ORIENTED_EDGE('',*,*,#6978,.F.);
#4022=ORIENTED_EDGE('',*,*,#7133,.T.);
#4023=ORIENTED_EDGE('',*,*,#7136,.T.);
#4024=ORIENTED_EDGE('',*,*,#7138,.T.);
#4025=ORIENTED_EDGE('',*,*,#7140,.T.);
#4026=ORIENTED_EDGE('',*,*,#7142,.T.);
#4027=ORIENTED_EDGE('',*,*,#7144,.T.);
#4028=ORIENTED_EDGE('',*,*,#7146,.T.);
#4029=ORIENTED_EDGE('',*,*,#7148,.T.);
#4030=ORIENTED_EDGE('',*,*,#7150,.T.);
#4031=ORIENTED_EDGE('',*,*,#7152,.T.);
#4032=ORIENTED_EDGE('',*,*,#7154,.T.);
#4033=ORIENTED_EDGE('',*,*,#7155,.T.);
#4034=ORIENTED_EDGE('',*,*,#7156,.T.);
#4035=ORIENTED_EDGE('',*,*,#7157,.F.);
#4036=ORIENTED_EDGE('',*,*,#7158,.F.);
#4037=ORIENTED_EDGE('',*,*,#6964,.F.);
#4038=ORIENTED_EDGE('',*,*,#7159,.T.);
#4039=ORIENTED_EDGE('',*,*,#7160,.F.);
#4040=ORIENTED_EDGE('',*,*,#7156,.F.);
#4041=ORIENTED_EDGE('',*,*,#6963,.F.);
#4042=ORIENTED_EDGE('',*,*,#7161,.T.);
#4043=ORIENTED_EDGE('',*,*,#7162,.F.);
#4044=ORIENTED_EDGE('',*,*,#7159,.F.);
#4045=ORIENTED_EDGE('',*,*,#6974,.F.);
#4046=ORIENTED_EDGE('',*,*,#7163,.T.);
#4047=ORIENTED_EDGE('',*,*,#7164,.F.);
#4048=ORIENTED_EDGE('',*,*,#7161,.F.);
#4049=ORIENTED_EDGE('',*,*,#6973,.F.);
#4050=ORIENTED_EDGE('',*,*,#7165,.T.);
#4051=ORIENTED_EDGE('',*,*,#7166,.F.);
#4052=ORIENTED_EDGE('',*,*,#7163,.F.);
#4053=ORIENTED_EDGE('',*,*,#6972,.F.);
#4054=ORIENTED_EDGE('',*,*,#7167,.T.);
#4055=ORIENTED_EDGE('',*,*,#7168,.F.);
#4056=ORIENTED_EDGE('',*,*,#7165,.F.);
#4057=ORIENTED_EDGE('',*,*,#6971,.F.);
#4058=ORIENTED_EDGE('',*,*,#7169,.T.);
#4059=ORIENTED_EDGE('',*,*,#7170,.F.);
#4060=ORIENTED_EDGE('',*,*,#7167,.F.);
#4061=ORIENTED_EDGE('',*,*,#6970,.F.);
#4062=ORIENTED_EDGE('',*,*,#7171,.T.);
#4063=ORIENTED_EDGE('',*,*,#7172,.F.);
#4064=ORIENTED_EDGE('',*,*,#7169,.F.);
#4065=ORIENTED_EDGE('',*,*,#6969,.F.);
#4066=ORIENTED_EDGE('',*,*,#7173,.T.);
#4067=ORIENTED_EDGE('',*,*,#7174,.F.);
#4068=ORIENTED_EDGE('',*,*,#7171,.F.);
#4069=ORIENTED_EDGE('',*,*,#6968,.F.);
#4070=ORIENTED_EDGE('',*,*,#7175,.T.);
#4071=ORIENTED_EDGE('',*,*,#7176,.F.);
#4072=ORIENTED_EDGE('',*,*,#7173,.F.);
#4073=ORIENTED_EDGE('',*,*,#6967,.F.);
#4074=ORIENTED_EDGE('',*,*,#7177,.T.);
#4075=ORIENTED_EDGE('',*,*,#7178,.F.);
#4076=ORIENTED_EDGE('',*,*,#7175,.F.);
#4077=ORIENTED_EDGE('',*,*,#6966,.F.);
#4078=ORIENTED_EDGE('',*,*,#7158,.T.);
#4079=ORIENTED_EDGE('',*,*,#7179,.F.);
#4080=ORIENTED_EDGE('',*,*,#7177,.F.);
#4081=ORIENTED_EDGE('',*,*,#6965,.F.);
#4082=ORIENTED_EDGE('',*,*,#7157,.T.);
#4083=ORIENTED_EDGE('',*,*,#7160,.T.);
#4084=ORIENTED_EDGE('',*,*,#7162,.T.);
#4085=ORIENTED_EDGE('',*,*,#7164,.T.);
#4086=ORIENTED_EDGE('',*,*,#7166,.T.);
#4087=ORIENTED_EDGE('',*,*,#7168,.T.);
#4088=ORIENTED_EDGE('',*,*,#7170,.T.);
#4089=ORIENTED_EDGE('',*,*,#7172,.T.);
#4090=ORIENTED_EDGE('',*,*,#7174,.T.);
#4091=ORIENTED_EDGE('',*,*,#7176,.T.);
#4092=ORIENTED_EDGE('',*,*,#7178,.T.);
#4093=ORIENTED_EDGE('',*,*,#7179,.T.);
#4094=ORIENTED_EDGE('',*,*,#6844,.T.);
#4095=ORIENTED_EDGE('',*,*,#7180,.T.);
#4096=ORIENTED_EDGE('',*,*,#7181,.T.);
#4097=ORIENTED_EDGE('',*,*,#7064,.F.);
#4098=ORIENTED_EDGE('',*,*,#7182,.T.);
#4099=ORIENTED_EDGE('',*,*,#7066,.F.);
#4100=ORIENTED_EDGE('',*,*,#7183,.T.);
#4101=ORIENTED_EDGE('',*,*,#7184,.T.);
#4102=ORIENTED_EDGE('',*,*,#6843,.T.);
#4103=ORIENTED_EDGE('',*,*,#7185,.T.);
#4104=ORIENTED_EDGE('',*,*,#6946,.F.);
#4105=ORIENTED_EDGE('',*,*,#7186,.F.);
#4106=ORIENTED_EDGE('',*,*,#7186,.T.);
#4107=ORIENTED_EDGE('',*,*,#7087,.T.);
#4108=ORIENTED_EDGE('',*,*,#7083,.T.);
#4109=ORIENTED_EDGE('',*,*,#7079,.T.);
#4110=ORIENTED_EDGE('',*,*,#7091,.T.);
#4111=ORIENTED_EDGE('',*,*,#7088,.T.);
#4112=ORIENTED_EDGE('',*,*,#7187,.F.);
#4113=ORIENTED_EDGE('',*,*,#7183,.F.);
#4114=ORIENTED_EDGE('',*,*,#7065,.F.);
#4115=ORIENTED_EDGE('',*,*,#7181,.F.);
#4116=ORIENTED_EDGE('',*,*,#6842,.F.);
#4117=ORIENTED_EDGE('',*,*,#6854,.F.);
#4118=ORIENTED_EDGE('',*,*,#6947,.F.);
#4119=ORIENTED_EDGE('',*,*,#7185,.F.);
#4120=ORIENTED_EDGE('',*,*,#7188,.F.);
#4121=ORIENTED_EDGE('',*,*,#7097,.F.);
#4122=ORIENTED_EDGE('',*,*,#6951,.F.);
#4123=ORIENTED_EDGE('',*,*,#6851,.F.);
#4124=ORIENTED_EDGE('',*,*,#6845,.F.);
#4125=ORIENTED_EDGE('',*,*,#7182,.F.);
#4126=ORIENTED_EDGE('',*,*,#7063,.F.);
#4127=ORIENTED_EDGE('',*,*,#7099,.F.);
#4128=ORIENTED_EDGE('',*,*,#7059,.F.);
#4129=ORIENTED_EDGE('',*,*,#7015,.F.);
#4130=ORIENTED_EDGE('',*,*,#6993,.F.);
#4131=ORIENTED_EDGE('',*,*,#7050,.F.);
#4132=ORIENTED_EDGE('',*,*,#6941,.F.);
#4133=ORIENTED_EDGE('',*,*,#7040,.F.);
#4134=ORIENTED_EDGE('',*,*,#7069,.F.);
#4135=ORIENTED_EDGE('',*,*,#7094,.F.);
#4136=ORIENTED_EDGE('',*,*,#6957,.F.);
#4137=ORIENTED_EDGE('',*,*,#7038,.F.);
#4138=ORIENTED_EDGE('',*,*,#7070,.F.);
#4139=ORIENTED_EDGE('',*,*,#7041,.F.);
#4140=ORIENTED_EDGE('',*,*,#7060,.F.);
#4141=ORIENTED_EDGE('',*,*,#7051,.F.);
#4142=ORIENTED_EDGE('',*,*,#7005,.F.);
#4143=ORIENTED_EDGE('',*,*,#7056,.F.);
#4144=ORIENTED_EDGE('',*,*,#6786,.F.);
#4145=ORIENTED_EDGE('',*,*,#6734,.T.);
#4146=ORIENTED_EDGE('',*,*,#6784,.F.);
#4147=ORIENTED_EDGE('',*,*,#6732,.T.);
#4148=ORIENTED_EDGE('',*,*,#6730,.T.);
#4149=ORIENTED_EDGE('',*,*,#6783,.T.);
#4150=ORIENTED_EDGE('',*,*,#6728,.T.);
#4151=ORIENTED_EDGE('',*,*,#6785,.T.);
#4152=ORIENTED_EDGE('',*,*,#7052,.T.);
#4153=ORIENTED_EDGE('',*,*,#6725,.F.);
#4154=ORIENTED_EDGE('',*,*,#7189,.F.);
#4155=ORIENTED_EDGE('',*,*,#7190,.T.);
#4156=ORIENTED_EDGE('',*,*,#7053,.T.);
#4157=ORIENTED_EDGE('',*,*,#7190,.F.);
#4158=ORIENTED_EDGE('',*,*,#7191,.F.);
#4159=ORIENTED_EDGE('',*,*,#7192,.T.);
#4160=ORIENTED_EDGE('',*,*,#7054,.T.);
#4161=ORIENTED_EDGE('',*,*,#7192,.F.);
#4162=ORIENTED_EDGE('',*,*,#7193,.F.);
#4163=ORIENTED_EDGE('',*,*,#6727,.T.);
#4164=ORIENTED_EDGE('',*,*,#7189,.T.);
#4165=ORIENTED_EDGE('',*,*,#6724,.T.);
#4166=ORIENTED_EDGE('',*,*,#7193,.T.);
#4167=ORIENTED_EDGE('',*,*,#7191,.T.);
#4168=ORIENTED_EDGE('',*,*,#6707,.T.);
#4169=ORIENTED_EDGE('',*,*,#6722,.T.);
#4170=ORIENTED_EDGE('',*,*,#7042,.T.);
#4171=ORIENTED_EDGE('',*,*,#7194,.F.);
#4172=ORIENTED_EDGE('',*,*,#7195,.F.);
#4173=ORIENTED_EDGE('',*,*,#7196,.T.);
#4174=ORIENTED_EDGE('',*,*,#7043,.T.);
#4175=ORIENTED_EDGE('',*,*,#7196,.F.);
#4176=ORIENTED_EDGE('',*,*,#7197,.F.);
#4177=ORIENTED_EDGE('',*,*,#7198,.T.);
#4178=ORIENTED_EDGE('',*,*,#7044,.T.);
#4179=ORIENTED_EDGE('',*,*,#7198,.F.);
#4180=ORIENTED_EDGE('',*,*,#7199,.F.);
#4181=ORIENTED_EDGE('',*,*,#7200,.T.);
#4182=ORIENTED_EDGE('',*,*,#7045,.T.);
#4183=ORIENTED_EDGE('',*,*,#7200,.F.);
#4184=ORIENTED_EDGE('',*,*,#7201,.F.);
#4185=ORIENTED_EDGE('',*,*,#7194,.T.);
#4186=ORIENTED_EDGE('',*,*,#7195,.T.);
#4187=ORIENTED_EDGE('',*,*,#7201,.T.);
#4188=ORIENTED_EDGE('',*,*,#7199,.T.);
#4189=ORIENTED_EDGE('',*,*,#7197,.T.);
#4190=ORIENTED_EDGE('',*,*,#7098,.F.);
#4191=ORIENTED_EDGE('',*,*,#7188,.T.);
#4192=ORIENTED_EDGE('',*,*,#6850,.F.);
#4193=ORIENTED_EDGE('',*,*,#6720,.F.);
#4194=ORIENTED_EDGE('',*,*,#7180,.F.);
#4195=ORIENTED_EDGE('',*,*,#6718,.F.);
#4196=ORIENTED_EDGE('',*,*,#7184,.F.);
#4197=ORIENTED_EDGE('',*,*,#7187,.T.);
#4198=ORIENTED_EDGE('',*,*,#6713,.F.);
#4199=ORIENTED_EDGE('',*,*,#6791,.T.);
#4200=ORIENTED_EDGE('',*,*,#6715,.T.);
#4201=ORIENTED_EDGE('',*,*,#6716,.F.);
#4202=ORIENTED_EDGE('',*,*,#6709,.F.);
#4203=ORIENTED_EDGE('',*,*,#6804,.T.);
#4204=ORIENTED_EDGE('',*,*,#6711,.T.);
#4205=ORIENTED_EDGE('',*,*,#6719,.F.);
#4206=ORIENTED_EDGE('',*,*,#7124,.T.);
#4207=ORIENTED_EDGE('',*,*,#7202,.F.);
#4208=ORIENTED_EDGE('',*,*,#6899,.F.);
#4209=ORIENTED_EDGE('',*,*,#7203,.T.);
#4210=ORIENTED_EDGE('',*,*,#7125,.T.);
#4211=ORIENTED_EDGE('',*,*,#7203,.F.);
#4212=ORIENTED_EDGE('',*,*,#6903,.F.);
#4213=ORIENTED_EDGE('',*,*,#7204,.T.);
#4214=ORIENTED_EDGE('',*,*,#7126,.T.);
#4215=ORIENTED_EDGE('',*,*,#7204,.F.);
#4216=ORIENTED_EDGE('',*,*,#6902,.F.);
#4217=ORIENTED_EDGE('',*,*,#7205,.T.);
#4218=ORIENTED_EDGE('',*,*,#7127,.T.);
#4219=ORIENTED_EDGE('',*,*,#7205,.F.);
#4220=ORIENTED_EDGE('',*,*,#6901,.F.);
#4221=ORIENTED_EDGE('',*,*,#6705,.T.);
#4222=ORIENTED_EDGE('',*,*,#7123,.T.);
#4223=ORIENTED_EDGE('',*,*,#6703,.F.);
#4224=ORIENTED_EDGE('',*,*,#6900,.F.);
#4225=ORIENTED_EDGE('',*,*,#7202,.T.);
#4226=ORIENTED_EDGE('',*,*,#6905,.T.);
#4227=ORIENTED_EDGE('',*,*,#7206,.F.);
#4228=ORIENTED_EDGE('',*,*,#7207,.F.);
#4229=ORIENTED_EDGE('',*,*,#7208,.T.);
#4230=ORIENTED_EDGE('',*,*,#6906,.T.);
#4231=ORIENTED_EDGE('',*,*,#7208,.F.);
#4232=ORIENTED_EDGE('',*,*,#7209,.F.);
#4233=ORIENTED_EDGE('',*,*,#7210,.T.);
#4234=ORIENTED_EDGE('',*,*,#6907,.T.);
#4235=ORIENTED_EDGE('',*,*,#7210,.F.);
#4236=ORIENTED_EDGE('',*,*,#7211,.F.);
#4237=ORIENTED_EDGE('',*,*,#6701,.T.);
#4238=ORIENTED_EDGE('',*,*,#6908,.T.);
#4239=ORIENTED_EDGE('',*,*,#6699,.F.);
#4240=ORIENTED_EDGE('',*,*,#7212,.F.);
#4241=ORIENTED_EDGE('',*,*,#7213,.T.);
#4242=ORIENTED_EDGE('',*,*,#6909,.T.);
#4243=ORIENTED_EDGE('',*,*,#7213,.F.);
#4244=ORIENTED_EDGE('',*,*,#7214,.F.);
#4245=ORIENTED_EDGE('',*,*,#7215,.T.);
#4246=ORIENTED_EDGE('',*,*,#6910,.T.);
#4247=ORIENTED_EDGE('',*,*,#7215,.F.);
#4248=ORIENTED_EDGE('',*,*,#7216,.F.);
#4249=ORIENTED_EDGE('',*,*,#7217,.T.);
#4250=ORIENTED_EDGE('',*,*,#6911,.T.);
#4251=ORIENTED_EDGE('',*,*,#7217,.F.);
#4252=ORIENTED_EDGE('',*,*,#7218,.F.);
#4253=ORIENTED_EDGE('',*,*,#6697,.T.);
#4254=ORIENTED_EDGE('',*,*,#6904,.T.);
#4255=ORIENTED_EDGE('',*,*,#6695,.F.);
#4256=ORIENTED_EDGE('',*,*,#7219,.F.);
#4257=ORIENTED_EDGE('',*,*,#7206,.T.);
#4258=ORIENTED_EDGE('',*,*,#7207,.T.);
#4259=ORIENTED_EDGE('',*,*,#7219,.T.);
#4260=ORIENTED_EDGE('',*,*,#6694,.T.);
#4261=ORIENTED_EDGE('',*,*,#7218,.T.);
#4262=ORIENTED_EDGE('',*,*,#7216,.T.);
#4263=ORIENTED_EDGE('',*,*,#7214,.T.);
#4264=ORIENTED_EDGE('',*,*,#7212,.T.);
#4265=ORIENTED_EDGE('',*,*,#6698,.T.);
#4266=ORIENTED_EDGE('',*,*,#7211,.T.);
#4267=ORIENTED_EDGE('',*,*,#7209,.T.);
#4268=ORIENTED_EDGE('',*,*,#6693,.F.);
#4269=ORIENTED_EDGE('',*,*,#6934,.T.);
#4270=ORIENTED_EDGE('',*,*,#7220,.F.);
#4271=ORIENTED_EDGE('',*,*,#7221,.F.);
#4272=ORIENTED_EDGE('',*,*,#7222,.F.);
#4273=ORIENTED_EDGE('',*,*,#6787,.T.);
#4274=ORIENTED_EDGE('',*,*,#7223,.F.);
#4275=ORIENTED_EDGE('',*,*,#7224,.F.);
#4276=ORIENTED_EDGE('',*,*,#7225,.F.);
#4277=ORIENTED_EDGE('',*,*,#7226,.F.);
#4278=ORIENTED_EDGE('',*,*,#7227,.F.);
#4279=ORIENTED_EDGE('',*,*,#7228,.F.);
#4280=ORIENTED_EDGE('',*,*,#7229,.F.);
#4281=ORIENTED_EDGE('',*,*,#7230,.F.);
#4282=ORIENTED_EDGE('',*,*,#7231,.F.);
#4283=ORIENTED_EDGE('',*,*,#7232,.F.);
#4284=ORIENTED_EDGE('',*,*,#7233,.F.);
#4285=ORIENTED_EDGE('',*,*,#7234,.F.);
#4286=ORIENTED_EDGE('',*,*,#7235,.F.);
#4287=ORIENTED_EDGE('',*,*,#6687,.F.);
#4288=ORIENTED_EDGE('',*,*,#6692,.T.);
#4289=ORIENTED_EDGE('',*,*,#7236,.F.);
#4290=ORIENTED_EDGE('',*,*,#7237,.T.);
#4291=ORIENTED_EDGE('',*,*,#7238,.F.);
#4292=ORIENTED_EDGE('',*,*,#6690,.F.);
#4293=ORIENTED_EDGE('',*,*,#7239,.F.);
#4294=ORIENTED_EDGE('',*,*,#7237,.F.);
#4295=ORIENTED_EDGE('',*,*,#6938,.T.);
#4296=ORIENTED_EDGE('',*,*,#6936,.T.);
#4297=ORIENTED_EDGE('',*,*,#6939,.T.);
#4298=ORIENTED_EDGE('',*,*,#7240,.F.);
#4299=ORIENTED_EDGE('',*,*,#7238,.T.);
#4300=ORIENTED_EDGE('',*,*,#7236,.T.);
#4301=ORIENTED_EDGE('',*,*,#7239,.T.);
#4302=ORIENTED_EDGE('',*,*,#7241,.F.);
#4303=ORIENTED_EDGE('',*,*,#6691,.F.);
#4304=ORIENTED_EDGE('',*,*,#7241,.T.);
#4305=ORIENTED_EDGE('',*,*,#6689,.F.);
#4306=ORIENTED_EDGE('',*,*,#7240,.T.);
#4307=ORIENTED_EDGE('',*,*,#6912,.F.);
#4308=ORIENTED_EDGE('',*,*,#7242,.F.);
#4309=ORIENTED_EDGE('',*,*,#7243,.T.);
#4310=ORIENTED_EDGE('',*,*,#7244,.T.);
#4311=ORIENTED_EDGE('',*,*,#6913,.F.);
#4312=ORIENTED_EDGE('',*,*,#7244,.F.);
#4313=ORIENTED_EDGE('',*,*,#7245,.T.);
#4314=ORIENTED_EDGE('',*,*,#7246,.T.);
#4315=ORIENTED_EDGE('',*,*,#6914,.F.);
#4316=ORIENTED_EDGE('',*,*,#7246,.F.);
#4317=ORIENTED_EDGE('',*,*,#7247,.T.);
#4318=ORIENTED_EDGE('',*,*,#7248,.T.);
#4319=ORIENTED_EDGE('',*,*,#6915,.F.);
#4320=ORIENTED_EDGE('',*,*,#7248,.F.);
#4321=ORIENTED_EDGE('',*,*,#7249,.T.);
#4322=ORIENTED_EDGE('',*,*,#7242,.T.);
#4323=ORIENTED_EDGE('',*,*,#7250,.F.);
#4324=ORIENTED_EDGE('',*,*,#7251,.F.);
#4325=ORIENTED_EDGE('',*,*,#7252,.F.);
#4326=ORIENTED_EDGE('',*,*,#7253,.F.);
#4327=ORIENTED_EDGE('',*,*,#7243,.F.);
#4328=ORIENTED_EDGE('',*,*,#7249,.F.);
#4329=ORIENTED_EDGE('',*,*,#7247,.F.);
#4330=ORIENTED_EDGE('',*,*,#7245,.F.);
#4331=ORIENTED_EDGE('',*,*,#7254,.F.);
#4332=ORIENTED_EDGE('',*,*,#7255,.F.);
#4333=ORIENTED_EDGE('',*,*,#7253,.T.);
#4334=ORIENTED_EDGE('',*,*,#7256,.T.);
#4335=ORIENTED_EDGE('',*,*,#7257,.F.);
#4336=ORIENTED_EDGE('',*,*,#7258,.F.);
#4337=ORIENTED_EDGE('',*,*,#7250,.T.);
#4338=ORIENTED_EDGE('',*,*,#7255,.T.);
#4339=ORIENTED_EDGE('',*,*,#7259,.F.);
#4340=ORIENTED_EDGE('',*,*,#7260,.F.);
#4341=ORIENTED_EDGE('',*,*,#7251,.T.);
#4342=ORIENTED_EDGE('',*,*,#7258,.T.);
#4343=ORIENTED_EDGE('',*,*,#7261,.F.);
#4344=ORIENTED_EDGE('',*,*,#7256,.F.);
#4345=ORIENTED_EDGE('',*,*,#7252,.T.);
#4346=ORIENTED_EDGE('',*,*,#7260,.T.);
#4347=ORIENTED_EDGE('',*,*,#7254,.T.);
#4348=ORIENTED_EDGE('',*,*,#7261,.T.);
#4349=ORIENTED_EDGE('',*,*,#7259,.T.);
#4350=ORIENTED_EDGE('',*,*,#7257,.T.);
#4351=ORIENTED_EDGE('',*,*,#6790,.T.);
#4352=ORIENTED_EDGE('',*,*,#6932,.F.);
#4353=ORIENTED_EDGE('',*,*,#7262,.F.);
#4354=ORIENTED_EDGE('',*,*,#7223,.T.);
#4355=ORIENTED_EDGE('',*,*,#6935,.T.);
#4356=ORIENTED_EDGE('',*,*,#7235,.T.);
#4357=ORIENTED_EDGE('',*,*,#7263,.T.);
#4358=ORIENTED_EDGE('',*,*,#6920,.F.);
#4359=ORIENTED_EDGE('',*,*,#6931,.F.);
#4360=ORIENTED_EDGE('',*,*,#7264,.F.);
#4361=ORIENTED_EDGE('',*,*,#7224,.T.);
#4362=ORIENTED_EDGE('',*,*,#7262,.T.);
#4363=ORIENTED_EDGE('',*,*,#6930,.F.);
#4364=ORIENTED_EDGE('',*,*,#7265,.F.);
#4365=ORIENTED_EDGE('',*,*,#7225,.T.);
#4366=ORIENTED_EDGE('',*,*,#7264,.T.);
#4367=ORIENTED_EDGE('',*,*,#6929,.F.);
#4368=ORIENTED_EDGE('',*,*,#7266,.F.);
#4369=ORIENTED_EDGE('',*,*,#7226,.T.);
#4370=ORIENTED_EDGE('',*,*,#7265,.T.);
#4371=ORIENTED_EDGE('',*,*,#6928,.F.);
#4372=ORIENTED_EDGE('',*,*,#7267,.F.);
#4373=ORIENTED_EDGE('',*,*,#7227,.T.);
#4374=ORIENTED_EDGE('',*,*,#7266,.T.);
#4375=ORIENTED_EDGE('',*,*,#6927,.F.);
#4376=ORIENTED_EDGE('',*,*,#7268,.F.);
#4377=ORIENTED_EDGE('',*,*,#7228,.T.);
#4378=ORIENTED_EDGE('',*,*,#7267,.T.);
#4379=ORIENTED_EDGE('',*,*,#6926,.F.);
#4380=ORIENTED_EDGE('',*,*,#7269,.F.);
#4381=ORIENTED_EDGE('',*,*,#7229,.T.);
#4382=ORIENTED_EDGE('',*,*,#7268,.T.);
#4383=ORIENTED_EDGE('',*,*,#6925,.F.);
#4384=ORIENTED_EDGE('',*,*,#7270,.F.);
#4385=ORIENTED_EDGE('',*,*,#7230,.T.);
#4386=ORIENTED_EDGE('',*,*,#7269,.T.);
#4387=ORIENTED_EDGE('',*,*,#6924,.F.);
#4388=ORIENTED_EDGE('',*,*,#7271,.F.);
#4389=ORIENTED_EDGE('',*,*,#7231,.T.);
#4390=ORIENTED_EDGE('',*,*,#7270,.T.);
#4391=ORIENTED_EDGE('',*,*,#6923,.F.);
#4392=ORIENTED_EDGE('',*,*,#7272,.F.);
#4393=ORIENTED_EDGE('',*,*,#7232,.T.);
#4394=ORIENTED_EDGE('',*,*,#7271,.T.);
#4395=ORIENTED_EDGE('',*,*,#6922,.F.);
#4396=ORIENTED_EDGE('',*,*,#7273,.F.);
#4397=ORIENTED_EDGE('',*,*,#7233,.T.);
#4398=ORIENTED_EDGE('',*,*,#7272,.T.);
#4399=ORIENTED_EDGE('',*,*,#6921,.F.);
#4400=ORIENTED_EDGE('',*,*,#7263,.F.);
#4401=ORIENTED_EDGE('',*,*,#7234,.T.);
#4402=ORIENTED_EDGE('',*,*,#7273,.T.);
#4403=ORIENTED_EDGE('',*,*,#6788,.T.);
#4404=ORIENTED_EDGE('',*,*,#7222,.T.);
#4405=ORIENTED_EDGE('',*,*,#7274,.T.);
#4406=ORIENTED_EDGE('',*,*,#6916,.F.);
#4407=ORIENTED_EDGE('',*,*,#6933,.T.);
#4408=ORIENTED_EDGE('',*,*,#6918,.F.);
#4409=ORIENTED_EDGE('',*,*,#7275,.F.);
#4410=ORIENTED_EDGE('',*,*,#7220,.T.);
#4411=ORIENTED_EDGE('',*,*,#6917,.F.);
#4412=ORIENTED_EDGE('',*,*,#7274,.F.);
#4413=ORIENTED_EDGE('',*,*,#7221,.T.);
#4414=ORIENTED_EDGE('',*,*,#7275,.T.);
#4415=ORIENTED_EDGE('',*,*,#6826,.F.);
#4416=ORIENTED_EDGE('',*,*,#7276,.F.);
#4417=ORIENTED_EDGE('',*,*,#6871,.T.);
#4418=ORIENTED_EDGE('',*,*,#7277,.T.);
#4419=ORIENTED_EDGE('',*,*,#6827,.F.);
#4420=ORIENTED_EDGE('',*,*,#7277,.F.);
#4421=ORIENTED_EDGE('',*,*,#6876,.T.);
#4422=ORIENTED_EDGE('',*,*,#7278,.T.);
#4423=ORIENTED_EDGE('',*,*,#6828,.F.);
#4424=ORIENTED_EDGE('',*,*,#7278,.F.);
#4425=ORIENTED_EDGE('',*,*,#6875,.T.);
#4426=ORIENTED_EDGE('',*,*,#7279,.T.);
#4427=ORIENTED_EDGE('',*,*,#6829,.F.);
#4428=ORIENTED_EDGE('',*,*,#7279,.F.);
#4429=ORIENTED_EDGE('',*,*,#6874,.T.);
#4430=ORIENTED_EDGE('',*,*,#7280,.T.);
#4431=ORIENTED_EDGE('',*,*,#6830,.F.);
#4432=ORIENTED_EDGE('',*,*,#7280,.F.);
#4433=ORIENTED_EDGE('',*,*,#6873,.T.);
#4434=ORIENTED_EDGE('',*,*,#7281,.T.);
#4435=ORIENTED_EDGE('',*,*,#6831,.F.);
#4436=ORIENTED_EDGE('',*,*,#7281,.F.);
#4437=ORIENTED_EDGE('',*,*,#6872,.T.);
#4438=ORIENTED_EDGE('',*,*,#7276,.T.);
#4439=ORIENTED_EDGE('',*,*,#6877,.F.);
#4440=ORIENTED_EDGE('',*,*,#7282,.F.);
#4441=ORIENTED_EDGE('',*,*,#7283,.T.);
#4442=ORIENTED_EDGE('',*,*,#7284,.T.);
#4443=ORIENTED_EDGE('',*,*,#6878,.F.);
#4444=ORIENTED_EDGE('',*,*,#7284,.F.);
#4445=ORIENTED_EDGE('',*,*,#7285,.T.);
#4446=ORIENTED_EDGE('',*,*,#7286,.T.);
#4447=ORIENTED_EDGE('',*,*,#6879,.F.);
#4448=ORIENTED_EDGE('',*,*,#7286,.F.);
#4449=ORIENTED_EDGE('',*,*,#7287,.T.);
#4450=ORIENTED_EDGE('',*,*,#7288,.T.);
#4451=ORIENTED_EDGE('',*,*,#6880,.F.);
#4452=ORIENTED_EDGE('',*,*,#7288,.F.);
#4453=ORIENTED_EDGE('',*,*,#7289,.T.);
#4454=ORIENTED_EDGE('',*,*,#7290,.T.);
#4455=ORIENTED_EDGE('',*,*,#6881,.F.);
#4456=ORIENTED_EDGE('',*,*,#7290,.F.);
#4457=ORIENTED_EDGE('',*,*,#7291,.T.);
#4458=ORIENTED_EDGE('',*,*,#7292,.T.);
#4459=ORIENTED_EDGE('',*,*,#6882,.F.);
#4460=ORIENTED_EDGE('',*,*,#7292,.F.);
#4461=ORIENTED_EDGE('',*,*,#7293,.T.);
#4462=ORIENTED_EDGE('',*,*,#7294,.T.);
#4463=ORIENTED_EDGE('',*,*,#6883,.F.);
#4464=ORIENTED_EDGE('',*,*,#7294,.F.);
#4465=ORIENTED_EDGE('',*,*,#7295,.T.);
#4466=ORIENTED_EDGE('',*,*,#7296,.T.);
#4467=ORIENTED_EDGE('',*,*,#6884,.F.);
#4468=ORIENTED_EDGE('',*,*,#7296,.F.);
#4469=ORIENTED_EDGE('',*,*,#7297,.T.);
#4470=ORIENTED_EDGE('',*,*,#7298,.T.);
#4471=ORIENTED_EDGE('',*,*,#6885,.F.);
#4472=ORIENTED_EDGE('',*,*,#7298,.F.);
#4473=ORIENTED_EDGE('',*,*,#7299,.T.);
#4474=ORIENTED_EDGE('',*,*,#7300,.T.);
#4475=ORIENTED_EDGE('',*,*,#6886,.F.);
#4476=ORIENTED_EDGE('',*,*,#7300,.F.);
#4477=ORIENTED_EDGE('',*,*,#7301,.T.);
#4478=ORIENTED_EDGE('',*,*,#7282,.T.);
#4479=ORIENTED_EDGE('',*,*,#7283,.F.);
#4480=ORIENTED_EDGE('',*,*,#7301,.F.);
#4481=ORIENTED_EDGE('',*,*,#7299,.F.);
#4482=ORIENTED_EDGE('',*,*,#7297,.F.);
#4483=ORIENTED_EDGE('',*,*,#7295,.F.);
#4484=ORIENTED_EDGE('',*,*,#7293,.F.);
#4485=ORIENTED_EDGE('',*,*,#7291,.F.);
#4486=ORIENTED_EDGE('',*,*,#7289,.F.);
#4487=ORIENTED_EDGE('',*,*,#7287,.F.);
#4488=ORIENTED_EDGE('',*,*,#7285,.F.);
#4489=ORIENTED_EDGE('',*,*,#6684,.T.);
#4490=ORIENTED_EDGE('',*,*,#6685,.F.);
#4491=ORIENTED_EDGE('',*,*,#6683,.F.);
#4492=ORIENTED_EDGE('',*,*,#6678,.T.);
#4493=ORIENTED_EDGE('',*,*,#7302,.T.);
#4494=ORIENTED_EDGE('',*,*,#6896,.F.);
#4495=ORIENTED_EDGE('',*,*,#6892,.F.);
#4496=ORIENTED_EDGE('',*,*,#6895,.F.);
#4497=ORIENTED_EDGE('',*,*,#7303,.T.);
#4498=ORIENTED_EDGE('',*,*,#6898,.F.);
#4499=ORIENTED_EDGE('',*,*,#6894,.F.);
#4500=ORIENTED_EDGE('',*,*,#6897,.F.);
#4501=ORIENTED_EDGE('',*,*,#6682,.F.);
#4502=ORIENTED_EDGE('',*,*,#7302,.F.);
#4503=ORIENTED_EDGE('',*,*,#6680,.F.);
#4504=ORIENTED_EDGE('',*,*,#7303,.F.);
#4505=ORIENTED_EDGE('',*,*,#6855,.F.);
#4506=ORIENTED_EDGE('',*,*,#7304,.F.);
#4507=ORIENTED_EDGE('',*,*,#7305,.T.);
#4508=ORIENTED_EDGE('',*,*,#7306,.T.);
#4509=ORIENTED_EDGE('',*,*,#6856,.F.);
#4510=ORIENTED_EDGE('',*,*,#7306,.F.);
#4511=ORIENTED_EDGE('',*,*,#7307,.T.);
#4512=ORIENTED_EDGE('',*,*,#7308,.T.);
#4513=ORIENTED_EDGE('',*,*,#6857,.F.);
#4514=ORIENTED_EDGE('',*,*,#7308,.F.);
#4515=ORIENTED_EDGE('',*,*,#7309,.T.);
#4516=ORIENTED_EDGE('',*,*,#7310,.T.);
#4517=ORIENTED_EDGE('',*,*,#6858,.F.);
#4518=ORIENTED_EDGE('',*,*,#7310,.F.);
#4519=ORIENTED_EDGE('',*,*,#7311,.T.);
#4520=ORIENTED_EDGE('',*,*,#7312,.T.);
#4521=ORIENTED_EDGE('',*,*,#6859,.F.);
#4522=ORIENTED_EDGE('',*,*,#7312,.F.);
#4523=ORIENTED_EDGE('',*,*,#7313,.T.);
#4524=ORIENTED_EDGE('',*,*,#7314,.T.);
#4525=ORIENTED_EDGE('',*,*,#6860,.F.);
#4526=ORIENTED_EDGE('',*,*,#7314,.F.);
#4527=ORIENTED_EDGE('',*,*,#7315,.T.);
#4528=ORIENTED_EDGE('',*,*,#7316,.T.);
#4529=ORIENTED_EDGE('',*,*,#6861,.F.);
#4530=ORIENTED_EDGE('',*,*,#7316,.F.);
#4531=ORIENTED_EDGE('',*,*,#7317,.T.);
#4532=ORIENTED_EDGE('',*,*,#7318,.T.);
#4533=ORIENTED_EDGE('',*,*,#6862,.F.);
#4534=ORIENTED_EDGE('',*,*,#7318,.F.);
#4535=ORIENTED_EDGE('',*,*,#7319,.T.);
#4536=ORIENTED_EDGE('',*,*,#7320,.T.);
#4537=ORIENTED_EDGE('',*,*,#6863,.F.);
#4538=ORIENTED_EDGE('',*,*,#7320,.F.);
#4539=ORIENTED_EDGE('',*,*,#7321,.T.);
#4540=ORIENTED_EDGE('',*,*,#7322,.T.);
#4541=ORIENTED_EDGE('',*,*,#6864,.F.);
#4542=ORIENTED_EDGE('',*,*,#7322,.F.);
#4543=ORIENTED_EDGE('',*,*,#7323,.T.);
#4544=ORIENTED_EDGE('',*,*,#7324,.T.);
#4545=ORIENTED_EDGE('',*,*,#6865,.F.);
#4546=ORIENTED_EDGE('',*,*,#7324,.F.);
#4547=ORIENTED_EDGE('',*,*,#7325,.T.);
#4548=ORIENTED_EDGE('',*,*,#7326,.T.);
#4549=ORIENTED_EDGE('',*,*,#6866,.F.);
#4550=ORIENTED_EDGE('',*,*,#7326,.F.);
#4551=ORIENTED_EDGE('',*,*,#7327,.T.);
#4552=ORIENTED_EDGE('',*,*,#7328,.T.);
#4553=ORIENTED_EDGE('',*,*,#6867,.F.);
#4554=ORIENTED_EDGE('',*,*,#7328,.F.);
#4555=ORIENTED_EDGE('',*,*,#7329,.T.);
#4556=ORIENTED_EDGE('',*,*,#7330,.T.);
#4557=ORIENTED_EDGE('',*,*,#6868,.F.);
#4558=ORIENTED_EDGE('',*,*,#7330,.F.);
#4559=ORIENTED_EDGE('',*,*,#7331,.T.);
#4560=ORIENTED_EDGE('',*,*,#7332,.T.);
#4561=ORIENTED_EDGE('',*,*,#6869,.F.);
#4562=ORIENTED_EDGE('',*,*,#7332,.F.);
#4563=ORIENTED_EDGE('',*,*,#7333,.T.);
#4564=ORIENTED_EDGE('',*,*,#7334,.T.);
#4565=ORIENTED_EDGE('',*,*,#6870,.F.);
#4566=ORIENTED_EDGE('',*,*,#7334,.F.);
#4567=ORIENTED_EDGE('',*,*,#7335,.T.);
#4568=ORIENTED_EDGE('',*,*,#7304,.T.);
#4569=ORIENTED_EDGE('',*,*,#7305,.F.);
#4570=ORIENTED_EDGE('',*,*,#7335,.F.);
#4571=ORIENTED_EDGE('',*,*,#7333,.F.);
#4572=ORIENTED_EDGE('',*,*,#7331,.F.);
#4573=ORIENTED_EDGE('',*,*,#7329,.F.);
#4574=ORIENTED_EDGE('',*,*,#7327,.F.);
#4575=ORIENTED_EDGE('',*,*,#7325,.F.);
#4576=ORIENTED_EDGE('',*,*,#7323,.F.);
#4577=ORIENTED_EDGE('',*,*,#7321,.F.);
#4578=ORIENTED_EDGE('',*,*,#7319,.F.);
#4579=ORIENTED_EDGE('',*,*,#7317,.F.);
#4580=ORIENTED_EDGE('',*,*,#7315,.F.);
#4581=ORIENTED_EDGE('',*,*,#7313,.F.);
#4582=ORIENTED_EDGE('',*,*,#7311,.F.);
#4583=ORIENTED_EDGE('',*,*,#7309,.F.);
#4584=ORIENTED_EDGE('',*,*,#7307,.F.);
#4585=ORIENTED_EDGE('',*,*,#6887,.F.);
#4586=ORIENTED_EDGE('',*,*,#7336,.F.);
#4587=ORIENTED_EDGE('',*,*,#7337,.T.);
#4588=ORIENTED_EDGE('',*,*,#7338,.T.);
#4589=ORIENTED_EDGE('',*,*,#6888,.F.);
#4590=ORIENTED_EDGE('',*,*,#7338,.F.);
#4591=ORIENTED_EDGE('',*,*,#7339,.T.);
#4592=ORIENTED_EDGE('',*,*,#7340,.T.);
#4593=ORIENTED_EDGE('',*,*,#6889,.F.);
#4594=ORIENTED_EDGE('',*,*,#7340,.F.);
#4595=ORIENTED_EDGE('',*,*,#7341,.T.);
#4596=ORIENTED_EDGE('',*,*,#7342,.T.);
#4597=ORIENTED_EDGE('',*,*,#6890,.F.);
#4598=ORIENTED_EDGE('',*,*,#7342,.F.);
#4599=ORIENTED_EDGE('',*,*,#7343,.T.);
#4600=ORIENTED_EDGE('',*,*,#7336,.T.);
#4601=ORIENTED_EDGE('',*,*,#7344,.F.);
#4602=ORIENTED_EDGE('',*,*,#7345,.F.);
#4603=ORIENTED_EDGE('',*,*,#7346,.F.);
#4604=ORIENTED_EDGE('',*,*,#7347,.F.);
#4605=ORIENTED_EDGE('',*,*,#7337,.F.);
#4606=ORIENTED_EDGE('',*,*,#7343,.F.);
#4607=ORIENTED_EDGE('',*,*,#7341,.F.);
#4608=ORIENTED_EDGE('',*,*,#7339,.F.);
#4609=ORIENTED_EDGE('',*,*,#7348,.F.);
#4610=ORIENTED_EDGE('',*,*,#7349,.F.);
#4611=ORIENTED_EDGE('',*,*,#7347,.T.);
#4612=ORIENTED_EDGE('',*,*,#7350,.T.);
#4613=ORIENTED_EDGE('',*,*,#7351,.F.);
#4614=ORIENTED_EDGE('',*,*,#7352,.F.);
#4615=ORIENTED_EDGE('',*,*,#7344,.T.);
#4616=ORIENTED_EDGE('',*,*,#7349,.T.);
#4617=ORIENTED_EDGE('',*,*,#7353,.F.);
#4618=ORIENTED_EDGE('',*,*,#7354,.F.);
#4619=ORIENTED_EDGE('',*,*,#7345,.T.);
#4620=ORIENTED_EDGE('',*,*,#7352,.T.);
#4621=ORIENTED_EDGE('',*,*,#7355,.F.);
#4622=ORIENTED_EDGE('',*,*,#7350,.F.);
#4623=ORIENTED_EDGE('',*,*,#7346,.T.);
#4624=ORIENTED_EDGE('',*,*,#7354,.T.);
#4625=ORIENTED_EDGE('',*,*,#7348,.T.);
#4626=ORIENTED_EDGE('',*,*,#7355,.T.);
#4627=ORIENTED_EDGE('',*,*,#7353,.T.);
#4628=ORIENTED_EDGE('',*,*,#7351,.T.);
#4629=ORIENTED_EDGE('',*,*,#6839,.T.);
#4630=ORIENTED_EDGE('',*,*,#7356,.F.);
#4631=ORIENTED_EDGE('',*,*,#7357,.F.);
#4632=ORIENTED_EDGE('',*,*,#7358,.T.);
#4633=ORIENTED_EDGE('',*,*,#6838,.T.);
#4634=ORIENTED_EDGE('',*,*,#7359,.F.);
#4635=ORIENTED_EDGE('',*,*,#7360,.F.);
#4636=ORIENTED_EDGE('',*,*,#7356,.T.);
#4637=ORIENTED_EDGE('',*,*,#6837,.T.);
#4638=ORIENTED_EDGE('',*,*,#7361,.F.);
#4639=ORIENTED_EDGE('',*,*,#7362,.F.);
#4640=ORIENTED_EDGE('',*,*,#7359,.T.);
#4641=ORIENTED_EDGE('',*,*,#6836,.T.);
#4642=ORIENTED_EDGE('',*,*,#7363,.F.);
#4643=ORIENTED_EDGE('',*,*,#7364,.F.);
#4644=ORIENTED_EDGE('',*,*,#7361,.T.);
#4645=ORIENTED_EDGE('',*,*,#6835,.T.);
#4646=ORIENTED_EDGE('',*,*,#7365,.F.);
#4647=ORIENTED_EDGE('',*,*,#7366,.F.);
#4648=ORIENTED_EDGE('',*,*,#7363,.T.);
#4649=ORIENTED_EDGE('',*,*,#6834,.T.);
#4650=ORIENTED_EDGE('',*,*,#7367,.F.);
#4651=ORIENTED_EDGE('',*,*,#7368,.F.);
#4652=ORIENTED_EDGE('',*,*,#7365,.T.);
#4653=ORIENTED_EDGE('',*,*,#6833,.T.);
#4654=ORIENTED_EDGE('',*,*,#7369,.F.);
#4655=ORIENTED_EDGE('',*,*,#7370,.F.);
#4656=ORIENTED_EDGE('',*,*,#7367,.T.);
#4657=ORIENTED_EDGE('',*,*,#7369,.T.);
#4658=ORIENTED_EDGE('',*,*,#7371,.T.);
#4659=ORIENTED_EDGE('',*,*,#6949,.F.);
#4660=ORIENTED_EDGE('',*,*,#7372,.F.);
#4661=ORIENTED_EDGE('',*,*,#7358,.F.);
#4662=ORIENTED_EDGE('',*,*,#7373,.F.);
#4663=ORIENTED_EDGE('',*,*,#7374,.F.);
#4664=ORIENTED_EDGE('',*,*,#7375,.T.);
#4665=ORIENTED_EDGE('',*,*,#7376,.T.);
#4666=ORIENTED_EDGE('',*,*,#7357,.T.);
#4667=ORIENTED_EDGE('',*,*,#7377,.F.);
#4668=ORIENTED_EDGE('',*,*,#7378,.T.);
#4669=ORIENTED_EDGE('',*,*,#7374,.T.);
#4670=ORIENTED_EDGE('',*,*,#7360,.T.);
#4671=ORIENTED_EDGE('',*,*,#7379,.F.);
#4672=ORIENTED_EDGE('',*,*,#7380,.T.);
#4673=ORIENTED_EDGE('',*,*,#7377,.T.);
#4674=ORIENTED_EDGE('',*,*,#7362,.T.);
#4675=ORIENTED_EDGE('',*,*,#7381,.F.);
#4676=ORIENTED_EDGE('',*,*,#7382,.T.);
#4677=ORIENTED_EDGE('',*,*,#7379,.T.);
#4678=ORIENTED_EDGE('',*,*,#7364,.T.);
#4679=ORIENTED_EDGE('',*,*,#7383,.F.);
#4680=ORIENTED_EDGE('',*,*,#7384,.T.);
#4681=ORIENTED_EDGE('',*,*,#7381,.T.);
#4682=ORIENTED_EDGE('',*,*,#7366,.T.);
#4683=ORIENTED_EDGE('',*,*,#7385,.F.);
#4684=ORIENTED_EDGE('',*,*,#7386,.T.);
#4685=ORIENTED_EDGE('',*,*,#7383,.T.);
#4686=ORIENTED_EDGE('',*,*,#7368,.T.);
#4687=ORIENTED_EDGE('',*,*,#7387,.F.);
#4688=ORIENTED_EDGE('',*,*,#7388,.T.);
#4689=ORIENTED_EDGE('',*,*,#7385,.T.);
#4690=ORIENTED_EDGE('',*,*,#7370,.T.);
#4691=ORIENTED_EDGE('',*,*,#7376,.F.);
#4692=ORIENTED_EDGE('',*,*,#7389,.T.);
#4693=ORIENTED_EDGE('',*,*,#7387,.T.);
#4694=ORIENTED_EDGE('',*,*,#7373,.T.);
#4695=ORIENTED_EDGE('',*,*,#6675,.F.);
#4696=ORIENTED_EDGE('',*,*,#6677,.F.);
#4697=ORIENTED_EDGE('',*,*,#7390,.T.);
#4698=ORIENTED_EDGE('',*,*,#7391,.T.);
#4699=ORIENTED_EDGE('',*,*,#7392,.T.);
#4700=ORIENTED_EDGE('',*,*,#7393,.T.);
#4701=ORIENTED_EDGE('',*,*,#7394,.T.);
#4702=ORIENTED_EDGE('',*,*,#7395,.T.);
#4703=ORIENTED_EDGE('',*,*,#7396,.T.);
#4704=ORIENTED_EDGE('',*,*,#7397,.T.);
#4705=ORIENTED_EDGE('',*,*,#7398,.F.);
#4706=ORIENTED_EDGE('',*,*,#7375,.F.);
#4707=ORIENTED_EDGE('',*,*,#7399,.F.);
#4708=ORIENTED_EDGE('',*,*,#7395,.F.);
#4709=ORIENTED_EDGE('',*,*,#7399,.T.);
#4710=ORIENTED_EDGE('',*,*,#7378,.F.);
#4711=ORIENTED_EDGE('',*,*,#7400,.F.);
#4712=ORIENTED_EDGE('',*,*,#7396,.F.);
#4713=ORIENTED_EDGE('',*,*,#7398,.T.);
#4714=ORIENTED_EDGE('',*,*,#7394,.F.);
#4715=ORIENTED_EDGE('',*,*,#7401,.F.);
#4716=ORIENTED_EDGE('',*,*,#7389,.F.);
#4717=ORIENTED_EDGE('',*,*,#7400,.T.);
#4718=ORIENTED_EDGE('',*,*,#7380,.F.);
#4719=ORIENTED_EDGE('',*,*,#7402,.F.);
#4720=ORIENTED_EDGE('',*,*,#7397,.F.);
#4721=ORIENTED_EDGE('',*,*,#7401,.T.);
#4722=ORIENTED_EDGE('',*,*,#7393,.F.);
#4723=ORIENTED_EDGE('',*,*,#7403,.F.);
#4724=ORIENTED_EDGE('',*,*,#7388,.F.);
#4725=ORIENTED_EDGE('',*,*,#7402,.T.);
#4726=ORIENTED_EDGE('',*,*,#7382,.F.);
#4727=ORIENTED_EDGE('',*,*,#7404,.F.);
#4728=ORIENTED_EDGE('',*,*,#7390,.F.);
#4729=ORIENTED_EDGE('',*,*,#7403,.T.);
#4730=ORIENTED_EDGE('',*,*,#7392,.F.);
#4731=ORIENTED_EDGE('',*,*,#7405,.F.);
#4732=ORIENTED_EDGE('',*,*,#7386,.F.);
#4733=ORIENTED_EDGE('',*,*,#7404,.T.);
#4734=ORIENTED_EDGE('',*,*,#7384,.F.);
#4735=ORIENTED_EDGE('',*,*,#7405,.T.);
#4736=ORIENTED_EDGE('',*,*,#7391,.F.);
#4737=ORIENTED_EDGE('',*,*,#6676,.T.);
#4738=ORIENTED_EDGE('',*,*,#6674,.T.);
#4739=ORIENTED_EDGE('',*,*,#6832,.T.);
#4740=ORIENTED_EDGE('',*,*,#6849,.T.);
#4741=ORIENTED_EDGE('',*,*,#6950,.F.);
#4742=ORIENTED_EDGE('',*,*,#7371,.F.);
#4743=ORIENTED_EDGE('',*,*,#6840,.T.);
#4744=ORIENTED_EDGE('',*,*,#7372,.T.);
#4745=ORIENTED_EDGE('',*,*,#6948,.F.);
#4746=ORIENTED_EDGE('',*,*,#6852,.F.);
#4747=ORIENTED_EDGE('',*,*,#6751,.T.);
#4748=ORIENTED_EDGE('',*,*,#6776,.F.);
#4749=ORIENTED_EDGE('',*,*,#7406,.F.);
#4750=ORIENTED_EDGE('',*,*,#7407,.T.);
#4751=ORIENTED_EDGE('',*,*,#7023,.T.);
#4752=ORIENTED_EDGE('',*,*,#7024,.T.);
#4753=ORIENTED_EDGE('',*,*,#7407,.F.);
#4754=ORIENTED_EDGE('',*,*,#7408,.F.);
#4755=ORIENTED_EDGE('',*,*,#7409,.T.);
#4756=ORIENTED_EDGE('',*,*,#6825,.T.);
#4757=ORIENTED_EDGE('',*,*,#7025,.T.);
#4758=ORIENTED_EDGE('',*,*,#7409,.F.);
#4759=ORIENTED_EDGE('',*,*,#7410,.F.);
#4760=ORIENTED_EDGE('',*,*,#6774,.T.);
#4761=ORIENTED_EDGE('',*,*,#6673,.F.);
#4762=ORIENTED_EDGE('',*,*,#6775,.T.);
#4763=ORIENTED_EDGE('',*,*,#7410,.T.);
#4764=ORIENTED_EDGE('',*,*,#7408,.T.);
#4765=ORIENTED_EDGE('',*,*,#7406,.T.);
#4766=ORIENTED_EDGE('',*,*,#6672,.T.);
#4767=ORIENTED_EDGE('',*,*,#6823,.T.);
#4768=ORIENTED_EDGE('',*,*,#6772,.F.);
#4769=ORIENTED_EDGE('',*,*,#7411,.F.);
#4770=ORIENTED_EDGE('',*,*,#6670,.T.);
#4771=ORIENTED_EDGE('',*,*,#7026,.T.);
#4772=ORIENTED_EDGE('',*,*,#6822,.T.);
#4773=ORIENTED_EDGE('',*,*,#7027,.T.);
#4774=ORIENTED_EDGE('',*,*,#6668,.F.);
#4775=ORIENTED_EDGE('',*,*,#7412,.F.);
#4776=ORIENTED_EDGE('',*,*,#6770,.T.);
#4777=ORIENTED_EDGE('',*,*,#6666,.F.);
#4778=ORIENTED_EDGE('',*,*,#6771,.T.);
#4779=ORIENTED_EDGE('',*,*,#7412,.T.);
#4780=ORIENTED_EDGE('',*,*,#6667,.T.);
#4781=ORIENTED_EDGE('',*,*,#7411,.T.);
#4782=ORIENTED_EDGE('',*,*,#6665,.T.);
#4783=ORIENTED_EDGE('',*,*,#6820,.T.);
#4784=ORIENTED_EDGE('',*,*,#6768,.F.);
#4785=ORIENTED_EDGE('',*,*,#7413,.F.);
#4786=ORIENTED_EDGE('',*,*,#6663,.T.);
#4787=ORIENTED_EDGE('',*,*,#7028,.T.);
#4788=ORIENTED_EDGE('',*,*,#6819,.T.);
#4789=ORIENTED_EDGE('',*,*,#7029,.T.);
#4790=ORIENTED_EDGE('',*,*,#6661,.F.);
#4791=ORIENTED_EDGE('',*,*,#7414,.F.);
#4792=ORIENTED_EDGE('',*,*,#6781,.T.);
#4793=ORIENTED_EDGE('',*,*,#6659,.F.);
#4794=ORIENTED_EDGE('',*,*,#6782,.T.);
#4795=ORIENTED_EDGE('',*,*,#7414,.T.);
#4796=ORIENTED_EDGE('',*,*,#6660,.T.);
#4797=ORIENTED_EDGE('',*,*,#7413,.T.);
#4798=ORIENTED_EDGE('',*,*,#6817,.T.);
#4799=ORIENTED_EDGE('',*,*,#6779,.F.);
#4800=ORIENTED_EDGE('',*,*,#7415,.F.);
#4801=ORIENTED_EDGE('',*,*,#7416,.T.);
#4802=ORIENTED_EDGE('',*,*,#7020,.T.);
#4803=ORIENTED_EDGE('',*,*,#7021,.T.);
#4804=ORIENTED_EDGE('',*,*,#7416,.F.);
#4805=ORIENTED_EDGE('',*,*,#7417,.F.);
#4806=ORIENTED_EDGE('',*,*,#7418,.T.);
#4807=ORIENTED_EDGE('',*,*,#6753,.T.);
#4808=ORIENTED_EDGE('',*,*,#7022,.T.);
#4809=ORIENTED_EDGE('',*,*,#7418,.F.);
#4810=ORIENTED_EDGE('',*,*,#7419,.F.);
#4811=ORIENTED_EDGE('',*,*,#6777,.T.);
#4812=ORIENTED_EDGE('',*,*,#6658,.F.);
#4813=ORIENTED_EDGE('',*,*,#6778,.T.);
#4814=ORIENTED_EDGE('',*,*,#7419,.T.);
#4815=ORIENTED_EDGE('',*,*,#7417,.T.);
#4816=ORIENTED_EDGE('',*,*,#7415,.T.);
#4817=ORIENTED_EDGE('',*,*,#6657,.T.);
#4818=ORIENTED_EDGE('',*,*,#6655,.T.);
#4819=ORIENTED_EDGE('',*,*,#6652,.T.);
#4820=ORIENTED_EDGE('',*,*,#6650,.T.);
#4821=ORIENTED_EDGE('',*,*,#7420,.T.);
#4822=ORIENTED_EDGE('',*,*,#7421,.F.);
#4823=ORIENTED_EDGE('',*,*,#7422,.F.);
#4824=ORIENTED_EDGE('',*,*,#6806,.F.);
#4825=ORIENTED_EDGE('',*,*,#7423,.T.);
#4826=ORIENTED_EDGE('',*,*,#7424,.F.);
#4827=ORIENTED_EDGE('',*,*,#7420,.F.);
#4828=ORIENTED_EDGE('',*,*,#6805,.F.);
#4829=ORIENTED_EDGE('',*,*,#7425,.T.);
#4830=ORIENTED_EDGE('',*,*,#7426,.F.);
#4831=ORIENTED_EDGE('',*,*,#7423,.F.);
#4832=ORIENTED_EDGE('',*,*,#6816,.F.);
#4833=ORIENTED_EDGE('',*,*,#7427,.T.);
#4834=ORIENTED_EDGE('',*,*,#7428,.F.);
#4835=ORIENTED_EDGE('',*,*,#7425,.F.);
#4836=ORIENTED_EDGE('',*,*,#6815,.F.);
#4837=ORIENTED_EDGE('',*,*,#7429,.T.);
#4838=ORIENTED_EDGE('',*,*,#7430,.F.);
#4839=ORIENTED_EDGE('',*,*,#7427,.F.);
#4840=ORIENTED_EDGE('',*,*,#6814,.F.);
#4841=ORIENTED_EDGE('',*,*,#7431,.T.);
#4842=ORIENTED_EDGE('',*,*,#7432,.F.);
#4843=ORIENTED_EDGE('',*,*,#7429,.F.);
#4844=ORIENTED_EDGE('',*,*,#6813,.F.);
#4845=ORIENTED_EDGE('',*,*,#7433,.T.);
#4846=ORIENTED_EDGE('',*,*,#7434,.F.);
#4847=ORIENTED_EDGE('',*,*,#7431,.F.);
#4848=ORIENTED_EDGE('',*,*,#6812,.F.);
#4849=ORIENTED_EDGE('',*,*,#7435,.T.);
#4850=ORIENTED_EDGE('',*,*,#7436,.F.);
#4851=ORIENTED_EDGE('',*,*,#7433,.F.);
#4852=ORIENTED_EDGE('',*,*,#6811,.F.);
#4853=ORIENTED_EDGE('',*,*,#7437,.T.);
#4854=ORIENTED_EDGE('',*,*,#7438,.F.);
#4855=ORIENTED_EDGE('',*,*,#7435,.F.);
#4856=ORIENTED_EDGE('',*,*,#6810,.F.);
#4857=ORIENTED_EDGE('',*,*,#7439,.T.);
#4858=ORIENTED_EDGE('',*,*,#7440,.F.);
#4859=ORIENTED_EDGE('',*,*,#7437,.F.);
#4860=ORIENTED_EDGE('',*,*,#6809,.F.);
#4861=ORIENTED_EDGE('',*,*,#7441,.T.);
#4862=ORIENTED_EDGE('',*,*,#7442,.F.);
#4863=ORIENTED_EDGE('',*,*,#7439,.F.);
#4864=ORIENTED_EDGE('',*,*,#6808,.F.);
#4865=ORIENTED_EDGE('',*,*,#7422,.T.);
#4866=ORIENTED_EDGE('',*,*,#7443,.F.);
#4867=ORIENTED_EDGE('',*,*,#7441,.F.);
#4868=ORIENTED_EDGE('',*,*,#6807,.F.);
#4869=ORIENTED_EDGE('',*,*,#7421,.T.);
#4870=ORIENTED_EDGE('',*,*,#7424,.T.);
#4871=ORIENTED_EDGE('',*,*,#7426,.T.);
#4872=ORIENTED_EDGE('',*,*,#7428,.T.);
#4873=ORIENTED_EDGE('',*,*,#7430,.T.);
#4874=ORIENTED_EDGE('',*,*,#7432,.T.);
#4875=ORIENTED_EDGE('',*,*,#7434,.T.);
#4876=ORIENTED_EDGE('',*,*,#7436,.T.);
#4877=ORIENTED_EDGE('',*,*,#7438,.T.);
#4878=ORIENTED_EDGE('',*,*,#7440,.T.);
#4879=ORIENTED_EDGE('',*,*,#7442,.T.);
#4880=ORIENTED_EDGE('',*,*,#7443,.T.);
#4881=ORIENTED_EDGE('',*,*,#7444,.T.);
#4882=ORIENTED_EDGE('',*,*,#7445,.F.);
#4883=ORIENTED_EDGE('',*,*,#7446,.F.);
#4884=ORIENTED_EDGE('',*,*,#6793,.F.);
#4885=ORIENTED_EDGE('',*,*,#7447,.T.);
#4886=ORIENTED_EDGE('',*,*,#7448,.F.);
#4887=ORIENTED_EDGE('',*,*,#7444,.F.);
#4888=ORIENTED_EDGE('',*,*,#6792,.F.);
#4889=ORIENTED_EDGE('',*,*,#7449,.T.);
#4890=ORIENTED_EDGE('',*,*,#7450,.F.);
#4891=ORIENTED_EDGE('',*,*,#7447,.F.);
#4892=ORIENTED_EDGE('',*,*,#6803,.F.);
#4893=ORIENTED_EDGE('',*,*,#7451,.T.);
#4894=ORIENTED_EDGE('',*,*,#7452,.F.);
#4895=ORIENTED_EDGE('',*,*,#7449,.F.);
#4896=ORIENTED_EDGE('',*,*,#6802,.F.);
#4897=ORIENTED_EDGE('',*,*,#7453,.T.);
#4898=ORIENTED_EDGE('',*,*,#7454,.F.);
#4899=ORIENTED_EDGE('',*,*,#7451,.F.);
#4900=ORIENTED_EDGE('',*,*,#6801,.F.);
#4901=ORIENTED_EDGE('',*,*,#7455,.T.);
#4902=ORIENTED_EDGE('',*,*,#7456,.F.);
#4903=ORIENTED_EDGE('',*,*,#7453,.F.);
#4904=ORIENTED_EDGE('',*,*,#6800,.F.);
#4905=ORIENTED_EDGE('',*,*,#7457,.T.);
#4906=ORIENTED_EDGE('',*,*,#7458,.F.);
#4907=ORIENTED_EDGE('',*,*,#7455,.F.);
#4908=ORIENTED_EDGE('',*,*,#6799,.F.);
#4909=ORIENTED_EDGE('',*,*,#7459,.T.);
#4910=ORIENTED_EDGE('',*,*,#7460,.F.);
#4911=ORIENTED_EDGE('',*,*,#7457,.F.);
#4912=ORIENTED_EDGE('',*,*,#6798,.F.);
#4913=ORIENTED_EDGE('',*,*,#7461,.T.);
#4914=ORIENTED_EDGE('',*,*,#7462,.F.);
#4915=ORIENTED_EDGE('',*,*,#7459,.F.);
#4916=ORIENTED_EDGE('',*,*,#6797,.F.);
#4917=ORIENTED_EDGE('',*,*,#7463,.T.);
#4918=ORIENTED_EDGE('',*,*,#7464,.F.);
#4919=ORIENTED_EDGE('',*,*,#7461,.F.);
#4920=ORIENTED_EDGE('',*,*,#6796,.F.);
#4921=ORIENTED_EDGE('',*,*,#7465,.T.);
#4922=ORIENTED_EDGE('',*,*,#7466,.F.);
#4923=ORIENTED_EDGE('',*,*,#7463,.F.);
#4924=ORIENTED_EDGE('',*,*,#6795,.F.);
#4925=ORIENTED_EDGE('',*,*,#7446,.T.);
#4926=ORIENTED_EDGE('',*,*,#7467,.F.);
#4927=ORIENTED_EDGE('',*,*,#7465,.F.);
#4928=ORIENTED_EDGE('',*,*,#6794,.F.);
#4929=ORIENTED_EDGE('',*,*,#7445,.T.);
#4930=ORIENTED_EDGE('',*,*,#7448,.T.);
#4931=ORIENTED_EDGE('',*,*,#7450,.T.);
#4932=ORIENTED_EDGE('',*,*,#7452,.T.);
#4933=ORIENTED_EDGE('',*,*,#7454,.T.);
#4934=ORIENTED_EDGE('',*,*,#7456,.T.);
#4935=ORIENTED_EDGE('',*,*,#7458,.T.);
#4936=ORIENTED_EDGE('',*,*,#7460,.T.);
#4937=ORIENTED_EDGE('',*,*,#7462,.T.);
#4938=ORIENTED_EDGE('',*,*,#7464,.T.);
#4939=ORIENTED_EDGE('',*,*,#7466,.T.);
#4940=ORIENTED_EDGE('',*,*,#7467,.T.);
#4941=ORIENTED_EDGE('',*,*,#7468,.F.);
#4942=ORIENTED_EDGE('',*,*,#7469,.T.);
#4943=ORIENTED_EDGE('',*,*,#7470,.F.);
#4944=ORIENTED_EDGE('',*,*,#7468,.T.);
#4945=ORIENTED_EDGE('',*,*,#7471,.F.);
#4946=ORIENTED_EDGE('',*,*,#7470,.T.);
#4947=ORIENTED_EDGE('',*,*,#7472,.F.);
#4948=ORIENTED_EDGE('',*,*,#7471,.T.);
#4949=ORIENTED_EDGE('',*,*,#7473,.F.);
#4950=ORIENTED_EDGE('',*,*,#7472,.T.);
#4951=ORIENTED_EDGE('',*,*,#7474,.F.);
#4952=ORIENTED_EDGE('',*,*,#7473,.T.);
#4953=ORIENTED_EDGE('',*,*,#7475,.F.);
#4954=ORIENTED_EDGE('',*,*,#7474,.T.);
#4955=ORIENTED_EDGE('',*,*,#7476,.F.);
#4956=ORIENTED_EDGE('',*,*,#7475,.T.);
#4957=ORIENTED_EDGE('',*,*,#7477,.F.);
#4958=ORIENTED_EDGE('',*,*,#7476,.T.);
#4959=ORIENTED_EDGE('',*,*,#7478,.F.);
#4960=ORIENTED_EDGE('',*,*,#7477,.T.);
#4961=ORIENTED_EDGE('',*,*,#7479,.F.);
#4962=ORIENTED_EDGE('',*,*,#7478,.T.);
#4963=ORIENTED_EDGE('',*,*,#7480,.F.);
#4964=ORIENTED_EDGE('',*,*,#7479,.T.);
#4965=ORIENTED_EDGE('',*,*,#7481,.F.);
#4966=ORIENTED_EDGE('',*,*,#7480,.T.);
#4967=ORIENTED_EDGE('',*,*,#7482,.F.);
#4968=ORIENTED_EDGE('',*,*,#7481,.T.);
#4969=ORIENTED_EDGE('',*,*,#7483,.F.);
#4970=ORIENTED_EDGE('',*,*,#7482,.T.);
#4971=ORIENTED_EDGE('',*,*,#7484,.F.);
#4972=ORIENTED_EDGE('',*,*,#7483,.T.);
#4973=ORIENTED_EDGE('',*,*,#7485,.F.);
#4974=ORIENTED_EDGE('',*,*,#7484,.T.);
#4975=ORIENTED_EDGE('',*,*,#7486,.F.);
#4976=ORIENTED_EDGE('',*,*,#7485,.T.);
#4977=ORIENTED_EDGE('',*,*,#7487,.F.);
#4978=ORIENTED_EDGE('',*,*,#7486,.T.);
#4979=ORIENTED_EDGE('',*,*,#7488,.F.);
#4980=ORIENTED_EDGE('',*,*,#7487,.T.);
#4981=ORIENTED_EDGE('',*,*,#7489,.F.);
#4982=ORIENTED_EDGE('',*,*,#7488,.T.);
#4983=ORIENTED_EDGE('',*,*,#7469,.F.);
#4984=ORIENTED_EDGE('',*,*,#7489,.T.);
#4985=ORIENTED_EDGE('',*,*,#7490,.T.);
#4986=ORIENTED_EDGE('',*,*,#7491,.F.);
#4987=ORIENTED_EDGE('',*,*,#7492,.T.);
#4988=ORIENTED_EDGE('',*,*,#7490,.F.);
#4989=ORIENTED_EDGE('',*,*,#7493,.T.);
#4990=ORIENTED_EDGE('',*,*,#7492,.F.);
#4991=ORIENTED_EDGE('',*,*,#7494,.T.);
#4992=ORIENTED_EDGE('',*,*,#7493,.F.);
#4993=ORIENTED_EDGE('',*,*,#7495,.T.);
#4994=ORIENTED_EDGE('',*,*,#7494,.F.);
#4995=ORIENTED_EDGE('',*,*,#7496,.T.);
#4996=ORIENTED_EDGE('',*,*,#7495,.F.);
#4997=ORIENTED_EDGE('',*,*,#7497,.T.);
#4998=ORIENTED_EDGE('',*,*,#7496,.F.);
#4999=ORIENTED_EDGE('',*,*,#7491,.T.);
#5000=ORIENTED_EDGE('',*,*,#7497,.F.);
#5001=ORIENTED_EDGE('',*,*,#7498,.F.);
#5002=ORIENTED_EDGE('',*,*,#7499,.T.);
#5003=ORIENTED_EDGE('',*,*,#7500,.F.);
#5004=ORIENTED_EDGE('',*,*,#7498,.T.);
#5005=ORIENTED_EDGE('',*,*,#7501,.F.);
#5006=ORIENTED_EDGE('',*,*,#7500,.T.);
#5007=ORIENTED_EDGE('',*,*,#7502,.F.);
#5008=ORIENTED_EDGE('',*,*,#7501,.T.);
#5009=ORIENTED_EDGE('',*,*,#7503,.F.);
#5010=ORIENTED_EDGE('',*,*,#7502,.T.);
#5011=ORIENTED_EDGE('',*,*,#7504,.F.);
#5012=ORIENTED_EDGE('',*,*,#7503,.T.);
#5013=ORIENTED_EDGE('',*,*,#7505,.F.);
#5014=ORIENTED_EDGE('',*,*,#7504,.T.);
#5015=ORIENTED_EDGE('',*,*,#7499,.F.);
#5016=ORIENTED_EDGE('',*,*,#7505,.T.);
#5017=ORIENTED_EDGE('',*,*,#7506,.F.);
#5018=ORIENTED_EDGE('',*,*,#7507,.T.);
#5019=ORIENTED_EDGE('',*,*,#7508,.T.);
#5020=ORIENTED_EDGE('',*,*,#7509,.F.);
#5021=ORIENTED_EDGE('',*,*,#7510,.F.);
#5022=ORIENTED_EDGE('',*,*,#7511,.T.);
#5023=ORIENTED_EDGE('',*,*,#7512,.T.);
#5024=ORIENTED_EDGE('',*,*,#7513,.F.);
#5025=ORIENTED_EDGE('',*,*,#7512,.F.);
#5026=ORIENTED_EDGE('',*,*,#7514,.T.);
#5027=ORIENTED_EDGE('',*,*,#7506,.T.);
#5028=ORIENTED_EDGE('',*,*,#7515,.F.);
#5029=ORIENTED_EDGE('',*,*,#7516,.F.);
#5030=ORIENTED_EDGE('',*,*,#7517,.F.);
#5031=ORIENTED_EDGE('',*,*,#7518,.T.);
#5032=ORIENTED_EDGE('',*,*,#7519,.T.);
#5033=ORIENTED_EDGE('',*,*,#7520,.F.);
#5034=ORIENTED_EDGE('',*,*,#7521,.T.);
#5035=ORIENTED_EDGE('',*,*,#7522,.T.);
#5036=ORIENTED_EDGE('',*,*,#7523,.T.);
#5037=ORIENTED_EDGE('',*,*,#7524,.T.);
#5038=ORIENTED_EDGE('',*,*,#7510,.T.);
#5039=ORIENTED_EDGE('',*,*,#7525,.F.);
#5040=ORIENTED_EDGE('',*,*,#7508,.F.);
#5041=ORIENTED_EDGE('',*,*,#7517,.T.);
#5042=ORIENTED_EDGE('',*,*,#7526,.F.);
#5043=ORIENTED_EDGE('',*,*,#7527,.F.);
#5044=ORIENTED_EDGE('',*,*,#7528,.T.);
#5045=ORIENTED_EDGE('',*,*,#7529,.F.);
#5046=ORIENTED_EDGE('',*,*,#7530,.T.);
#5047=ORIENTED_EDGE('',*,*,#7531,.T.);
#5048=ORIENTED_EDGE('',*,*,#7532,.F.);
#5049=ORIENTED_EDGE('',*,*,#7533,.F.);
#5050=ORIENTED_EDGE('',*,*,#7534,.T.);
#5051=ORIENTED_EDGE('',*,*,#7535,.T.);
#5052=ORIENTED_EDGE('',*,*,#7536,.F.);
#5053=ORIENTED_EDGE('',*,*,#7535,.F.);
#5054=ORIENTED_EDGE('',*,*,#7537,.T.);
#5055=ORIENTED_EDGE('',*,*,#7529,.T.);
#5056=ORIENTED_EDGE('',*,*,#7538,.F.);
#5057=ORIENTED_EDGE('',*,*,#7539,.F.);
#5058=ORIENTED_EDGE('',*,*,#7540,.F.);
#5059=ORIENTED_EDGE('',*,*,#7541,.T.);
#5060=ORIENTED_EDGE('',*,*,#7542,.T.);
#5061=ORIENTED_EDGE('',*,*,#7543,.F.);
#5062=ORIENTED_EDGE('',*,*,#7544,.F.);
#5063=ORIENTED_EDGE('',*,*,#7545,.F.);
#5064=ORIENTED_EDGE('',*,*,#7546,.F.);
#5065=ORIENTED_EDGE('',*,*,#7547,.T.);
#5066=ORIENTED_EDGE('',*,*,#7548,.F.);
#5067=ORIENTED_EDGE('',*,*,#7549,.F.);
#5068=ORIENTED_EDGE('',*,*,#7550,.T.);
#5069=ORIENTED_EDGE('',*,*,#7551,.F.);
#5070=ORIENTED_EDGE('',*,*,#7551,.T.);
#5071=ORIENTED_EDGE('',*,*,#7539,.T.);
#5072=ORIENTED_EDGE('',*,*,#7552,.F.);
#5073=ORIENTED_EDGE('',*,*,#7553,.F.);
#5074=ORIENTED_EDGE('',*,*,#7553,.T.);
#5075=ORIENTED_EDGE('',*,*,#7554,.F.);
#5076=ORIENTED_EDGE('',*,*,#7555,.T.);
#5077=ORIENTED_EDGE('',*,*,#7552,.T.);
#5078=ORIENTED_EDGE('',*,*,#7554,.T.);
#5079=ORIENTED_EDGE('',*,*,#7526,.T.);
#5080=ORIENTED_EDGE('',*,*,#7516,.T.);
#5081=ORIENTED_EDGE('',*,*,#7556,.T.);
#5082=ORIENTED_EDGE('',*,*,#7557,.T.);
#5083=ORIENTED_EDGE('',*,*,#7558,.T.);
#5084=ORIENTED_EDGE('',*,*,#7555,.F.);
#5085=ORIENTED_EDGE('',*,*,#7556,.F.);
#5086=ORIENTED_EDGE('',*,*,#7523,.F.);
#5087=ORIENTED_EDGE('',*,*,#7559,.T.);
#5088=ORIENTED_EDGE('',*,*,#7560,.T.);
#5089=ORIENTED_EDGE('',*,*,#7561,.T.);
#5090=ORIENTED_EDGE('',*,*,#7519,.F.);
#5091=ORIENTED_EDGE('',*,*,#7562,.T.);
#5092=ORIENTED_EDGE('',*,*,#7563,.T.);
#5093=ORIENTED_EDGE('',*,*,#7536,.T.);
#5094=ORIENTED_EDGE('',*,*,#7538,.T.);
#5095=ORIENTED_EDGE('',*,*,#7532,.T.);
#5096=ORIENTED_EDGE('',*,*,#7564,.T.);
#5097=ORIENTED_EDGE('',*,*,#7527,.T.);
#5098=ORIENTED_EDGE('',*,*,#7557,.F.);
#5099=ORIENTED_EDGE('',*,*,#7564,.F.);
#5100=ORIENTED_EDGE('',*,*,#7531,.F.);
#5101=ORIENTED_EDGE('',*,*,#7565,.T.);
#5102=ORIENTED_EDGE('',*,*,#7533,.T.);
#5103=ORIENTED_EDGE('',*,*,#7563,.F.);
#5104=ORIENTED_EDGE('',*,*,#7566,.T.);
#5105=ORIENTED_EDGE('',*,*,#7567,.F.);
#5106=ORIENTED_EDGE('',*,*,#7568,.T.);
#5107=ORIENTED_EDGE('',*,*,#7558,.F.);
#5108=ORIENTED_EDGE('',*,*,#7569,.T.);
#5109=ORIENTED_EDGE('',*,*,#7543,.T.);
#5110=ORIENTED_EDGE('',*,*,#7570,.T.);
#5111=ORIENTED_EDGE('',*,*,#7548,.T.);
#5112=ORIENTED_EDGE('',*,*,#7528,.F.);
#5113=ORIENTED_EDGE('',*,*,#7566,.F.);
#5114=ORIENTED_EDGE('',*,*,#7562,.F.);
#5115=ORIENTED_EDGE('',*,*,#7518,.F.);
#5116=ORIENTED_EDGE('',*,*,#7567,.T.);
#5117=ORIENTED_EDGE('',*,*,#7546,.T.);
#5118=ORIENTED_EDGE('',*,*,#7568,.F.);
#5119=ORIENTED_EDGE('',*,*,#7544,.T.);
#5120=ORIENTED_EDGE('',*,*,#7569,.F.);
#5121=ORIENTED_EDGE('',*,*,#7547,.F.);
#5122=ORIENTED_EDGE('',*,*,#7571,.T.);
#5123=ORIENTED_EDGE('',*,*,#7540,.T.);
#5124=ORIENTED_EDGE('',*,*,#7572,.F.);
#5125=ORIENTED_EDGE('',*,*,#7545,.T.);
#5126=ORIENTED_EDGE('',*,*,#7570,.F.);
#5127=ORIENTED_EDGE('',*,*,#7542,.F.);
#5128=ORIENTED_EDGE('',*,*,#7573,.T.);
#5129=ORIENTED_EDGE('',*,*,#7549,.T.);
#5130=ORIENTED_EDGE('',*,*,#7572,.T.);
#5131=ORIENTED_EDGE('',*,*,#7550,.F.);
#5132=ORIENTED_EDGE('',*,*,#7573,.F.);
#5133=ORIENTED_EDGE('',*,*,#7541,.F.);
#5134=ORIENTED_EDGE('',*,*,#7571,.F.);
#5135=ORIENTED_EDGE('',*,*,#7574,.T.);
#5136=ORIENTED_EDGE('',*,*,#7520,.T.);
#5137=ORIENTED_EDGE('',*,*,#7561,.F.);
#5138=ORIENTED_EDGE('',*,*,#7575,.F.);
#5139=ORIENTED_EDGE('',*,*,#7576,.T.);
#5140=ORIENTED_EDGE('',*,*,#7577,.T.);
#5141=ORIENTED_EDGE('',*,*,#7559,.F.);
#5142=ORIENTED_EDGE('',*,*,#7522,.F.);
#5143=ORIENTED_EDGE('',*,*,#7578,.T.);
#5144=ORIENTED_EDGE('',*,*,#7575,.T.);
#5145=ORIENTED_EDGE('',*,*,#7560,.F.);
#5146=ORIENTED_EDGE('',*,*,#7577,.F.);
#5147=ORIENTED_EDGE('',*,*,#7515,.T.);
#5148=ORIENTED_EDGE('',*,*,#7509,.T.);
#5149=ORIENTED_EDGE('',*,*,#7525,.T.);
#5150=ORIENTED_EDGE('',*,*,#7513,.T.);
#5151=ORIENTED_EDGE('',*,*,#7537,.F.);
#5152=ORIENTED_EDGE('',*,*,#7534,.F.);
#5153=ORIENTED_EDGE('',*,*,#7565,.F.);
#5154=ORIENTED_EDGE('',*,*,#7530,.F.);
#5155=ORIENTED_EDGE('',*,*,#7521,.F.);
#5156=ORIENTED_EDGE('',*,*,#7574,.F.);
#5157=ORIENTED_EDGE('',*,*,#7578,.F.);
#5158=ORIENTED_EDGE('',*,*,#7576,.F.);
#5159=ORIENTED_EDGE('',*,*,#7514,.F.);
#5160=ORIENTED_EDGE('',*,*,#7511,.F.);
#5161=ORIENTED_EDGE('',*,*,#7524,.F.);
#5162=ORIENTED_EDGE('',*,*,#7507,.F.);
#5163=ORIENTED_EDGE('',*,*,#7579,.T.);
#5164=ORIENTED_EDGE('',*,*,#7580,.T.);
#5165=ORIENTED_EDGE('',*,*,#7581,.F.);
#5166=ORIENTED_EDGE('',*,*,#7582,.T.);
#5167=ORIENTED_EDGE('',*,*,#7583,.T.);
#5168=ORIENTED_EDGE('',*,*,#7584,.T.);
#5169=ORIENTED_EDGE('',*,*,#7585,.F.);
#5170=ORIENTED_EDGE('',*,*,#7586,.T.);
#5171=ORIENTED_EDGE('',*,*,#7587,.F.);
#5172=ORIENTED_EDGE('',*,*,#7588,.F.);
#5173=ORIENTED_EDGE('',*,*,#7589,.F.);
#5174=ORIENTED_EDGE('',*,*,#7590,.F.);
#5175=ORIENTED_EDGE('',*,*,#7591,.T.);
#5176=ORIENTED_EDGE('',*,*,#7592,.T.);
#5177=ORIENTED_EDGE('',*,*,#7579,.F.);
#5178=ORIENTED_EDGE('',*,*,#7588,.T.);
#5179=ORIENTED_EDGE('',*,*,#7586,.F.);
#5180=ORIENTED_EDGE('',*,*,#7585,.T.);
#5181=ORIENTED_EDGE('',*,*,#7589,.T.);
#5182=ORIENTED_EDGE('',*,*,#7593,.T.);
#5183=ORIENTED_EDGE('',*,*,#7580,.F.);
#5184=ORIENTED_EDGE('',*,*,#7594,.T.);
#5185=ORIENTED_EDGE('',*,*,#7584,.F.);
#5186=ORIENTED_EDGE('',*,*,#7593,.F.);
#5187=ORIENTED_EDGE('',*,*,#7592,.F.);
#5188=ORIENTED_EDGE('',*,*,#7595,.T.);
#5189=ORIENTED_EDGE('',*,*,#7581,.T.);
#5190=ORIENTED_EDGE('',*,*,#7594,.F.);
#5191=ORIENTED_EDGE('',*,*,#7583,.F.);
#5192=ORIENTED_EDGE('',*,*,#7596,.T.);
#5193=ORIENTED_EDGE('',*,*,#7590,.T.);
#5194=ORIENTED_EDGE('',*,*,#7587,.T.);
#5195=ORIENTED_EDGE('',*,*,#7591,.F.);
#5196=ORIENTED_EDGE('',*,*,#7596,.F.);
#5197=ORIENTED_EDGE('',*,*,#7582,.F.);
#5198=ORIENTED_EDGE('',*,*,#7595,.F.);
#5199=ORIENTED_EDGE('',*,*,#7597,.F.);
#5200=ORIENTED_EDGE('',*,*,#7598,.F.);
#5201=ORIENTED_EDGE('',*,*,#7599,.F.);
#5202=ORIENTED_EDGE('',*,*,#7597,.T.);
#5203=ORIENTED_EDGE('',*,*,#7600,.F.);
#5204=ORIENTED_EDGE('',*,*,#7601,.F.);
#5205=ORIENTED_EDGE('',*,*,#7602,.F.);
#5206=ORIENTED_EDGE('',*,*,#7600,.T.);
#5207=ORIENTED_EDGE('',*,*,#7603,.T.);
#5208=ORIENTED_EDGE('',*,*,#7604,.F.);
#5209=ORIENTED_EDGE('',*,*,#7599,.T.);
#5210=ORIENTED_EDGE('',*,*,#7602,.T.);
#5211=ORIENTED_EDGE('',*,*,#7605,.T.);
#5212=ORIENTED_EDGE('',*,*,#7606,.T.);
#5213=ORIENTED_EDGE('',*,*,#7603,.F.);
#5214=ORIENTED_EDGE('',*,*,#7598,.T.);
#5215=ORIENTED_EDGE('',*,*,#7601,.T.);
#5216=ORIENTED_EDGE('',*,*,#7607,.T.);
#5217=ORIENTED_EDGE('',*,*,#7604,.T.);
#5218=ORIENTED_EDGE('',*,*,#7608,.T.);
#5219=ORIENTED_EDGE('',*,*,#7609,.T.);
#5220=ORIENTED_EDGE('',*,*,#7610,.T.);
#5221=ORIENTED_EDGE('',*,*,#7609,.F.);
#5222=ORIENTED_EDGE('',*,*,#7606,.F.);
#5223=ORIENTED_EDGE('',*,*,#7610,.F.);
#5224=ORIENTED_EDGE('',*,*,#7608,.F.);
#5225=ORIENTED_EDGE('',*,*,#7611,.F.);
#5226=ORIENTED_EDGE('',*,*,#7607,.F.);
#5227=ORIENTED_EDGE('',*,*,#7605,.F.);
#5228=ORIENTED_EDGE('',*,*,#7611,.T.);
#5229=ORIENTED_EDGE('',*,*,#7612,.F.);
#5230=ORIENTED_EDGE('',*,*,#7613,.T.);
#5231=ORIENTED_EDGE('',*,*,#7614,.T.);
#5232=ORIENTED_EDGE('',*,*,#7615,.F.);
#5233=ORIENTED_EDGE('',*,*,#7616,.T.);
#5234=ORIENTED_EDGE('',*,*,#7617,.F.);
#5235=ORIENTED_EDGE('',*,*,#7612,.T.);
#5236=ORIENTED_EDGE('',*,*,#7618,.F.);
#5237=ORIENTED_EDGE('',*,*,#7619,.T.);
#5238=ORIENTED_EDGE('',*,*,#7620,.F.);
#5239=ORIENTED_EDGE('',*,*,#7621,.F.);
#5240=ORIENTED_EDGE('',*,*,#7622,.T.);
#5241=ORIENTED_EDGE('',*,*,#7623,.T.);
#5242=ORIENTED_EDGE('',*,*,#7624,.T.);
#5243=ORIENTED_EDGE('',*,*,#7625,.T.);
#5244=ORIENTED_EDGE('',*,*,#7626,.T.);
#5245=ORIENTED_EDGE('',*,*,#7627,.T.);
#5246=ORIENTED_EDGE('',*,*,#7628,.F.);
#5247=ORIENTED_EDGE('',*,*,#7629,.F.);
#5248=ORIENTED_EDGE('',*,*,#7630,.T.);
#5249=ORIENTED_EDGE('',*,*,#7631,.F.);
#5250=ORIENTED_EDGE('',*,*,#7614,.F.);
#5251=ORIENTED_EDGE('',*,*,#7632,.T.);
#5252=ORIENTED_EDGE('',*,*,#7633,.F.);
#5253=ORIENTED_EDGE('',*,*,#7634,.F.);
#5254=ORIENTED_EDGE('',*,*,#7635,.F.);
#5255=ORIENTED_EDGE('',*,*,#7636,.F.);
#5256=ORIENTED_EDGE('',*,*,#7637,.F.);
#5257=ORIENTED_EDGE('',*,*,#7638,.T.);
#5258=ORIENTED_EDGE('',*,*,#7639,.T.);
#5259=ORIENTED_EDGE('',*,*,#7640,.F.);
#5260=ORIENTED_EDGE('',*,*,#7641,.F.);
#5261=ORIENTED_EDGE('',*,*,#7642,.T.);
#5262=ORIENTED_EDGE('',*,*,#7643,.F.);
#5263=ORIENTED_EDGE('',*,*,#7644,.F.);
#5264=ORIENTED_EDGE('',*,*,#7645,.F.);
#5265=ORIENTED_EDGE('',*,*,#7631,.T.);
#5266=ORIENTED_EDGE('',*,*,#7646,.F.);
#5267=ORIENTED_EDGE('',*,*,#7628,.T.);
#5268=ORIENTED_EDGE('',*,*,#7647,.T.);
#5269=ORIENTED_EDGE('',*,*,#7646,.T.);
#5270=ORIENTED_EDGE('',*,*,#7629,.T.);
#5271=ORIENTED_EDGE('',*,*,#7648,.T.);
#5272=ORIENTED_EDGE('',*,*,#7647,.F.);
#5273=ORIENTED_EDGE('',*,*,#7649,.T.);
#5274=ORIENTED_EDGE('',*,*,#7623,.F.);
#5275=ORIENTED_EDGE('',*,*,#7650,.F.);
#5276=ORIENTED_EDGE('',*,*,#7637,.T.);
#5277=ORIENTED_EDGE('',*,*,#7651,.F.);
#5278=ORIENTED_EDGE('',*,*,#7619,.F.);
#5279=ORIENTED_EDGE('',*,*,#7652,.T.);
#5280=ORIENTED_EDGE('',*,*,#7641,.T.);
#5281=ORIENTED_EDGE('',*,*,#7652,.F.);
#5282=ORIENTED_EDGE('',*,*,#7618,.T.);
#5283=ORIENTED_EDGE('',*,*,#7615,.T.);
#5284=ORIENTED_EDGE('',*,*,#7642,.F.);
#5285=ORIENTED_EDGE('',*,*,#7653,.T.);
#5286=ORIENTED_EDGE('',*,*,#7624,.F.);
#5287=ORIENTED_EDGE('',*,*,#7649,.F.);
#5288=ORIENTED_EDGE('',*,*,#7636,.T.);
#5289=ORIENTED_EDGE('',*,*,#7654,.F.);
#5290=ORIENTED_EDGE('',*,*,#7625,.F.);
#5291=ORIENTED_EDGE('',*,*,#7653,.F.);
#5292=ORIENTED_EDGE('',*,*,#7635,.T.);
#5293=ORIENTED_EDGE('',*,*,#7655,.F.);
#5294=ORIENTED_EDGE('',*,*,#7638,.F.);
#5295=ORIENTED_EDGE('',*,*,#7650,.T.);
#5296=ORIENTED_EDGE('',*,*,#7622,.F.);
#5297=ORIENTED_EDGE('',*,*,#7645,.T.);
#5298=ORIENTED_EDGE('',*,*,#7656,.F.);
#5299=ORIENTED_EDGE('',*,*,#7620,.T.);
#5300=ORIENTED_EDGE('',*,*,#7651,.T.);
#5301=ORIENTED_EDGE('',*,*,#7640,.T.);
#5302=ORIENTED_EDGE('',*,*,#7648,.F.);
#5303=ORIENTED_EDGE('',*,*,#7616,.F.);
#5304=ORIENTED_EDGE('',*,*,#7657,.T.);
#5305=ORIENTED_EDGE('',*,*,#7630,.F.);
#5306=ORIENTED_EDGE('',*,*,#7644,.T.);
#5307=ORIENTED_EDGE('',*,*,#7658,.T.);
#5308=ORIENTED_EDGE('',*,*,#7659,.T.);
#5309=ORIENTED_EDGE('',*,*,#7660,.T.);
#5310=ORIENTED_EDGE('',*,*,#7661,.F.);
#5311=ORIENTED_EDGE('',*,*,#7643,.T.);
#5312=ORIENTED_EDGE('',*,*,#7662,.T.);
#5313=ORIENTED_EDGE('',*,*,#7663,.T.);
#5314=ORIENTED_EDGE('',*,*,#7664,.T.);
#5315=ORIENTED_EDGE('',*,*,#7657,.F.);
#5316=ORIENTED_EDGE('',*,*,#7661,.T.);
#5317=ORIENTED_EDGE('',*,*,#7656,.T.);
#5318=ORIENTED_EDGE('',*,*,#7639,.F.);
#5319=ORIENTED_EDGE('',*,*,#7655,.T.);
#5320=ORIENTED_EDGE('',*,*,#7621,.T.);
#5321=ORIENTED_EDGE('',*,*,#7662,.F.);
#5322=ORIENTED_EDGE('',*,*,#7658,.F.);
#5323=ORIENTED_EDGE('',*,*,#7663,.F.);
#5324=ORIENTED_EDGE('',*,*,#7659,.F.);
#5325=ORIENTED_EDGE('',*,*,#7664,.F.);
#5326=ORIENTED_EDGE('',*,*,#7660,.F.);
#5327=ORIENTED_EDGE('',*,*,#7665,.T.);
#5328=ORIENTED_EDGE('',*,*,#7633,.T.);
#5329=ORIENTED_EDGE('',*,*,#7666,.F.);
#5330=ORIENTED_EDGE('',*,*,#7627,.F.);
#5331=ORIENTED_EDGE('',*,*,#7617,.T.);
#5332=ORIENTED_EDGE('',*,*,#7666,.T.);
#5333=ORIENTED_EDGE('',*,*,#7632,.F.);
#5334=ORIENTED_EDGE('',*,*,#7613,.F.);
#5335=ORIENTED_EDGE('',*,*,#7654,.T.);
#5336=ORIENTED_EDGE('',*,*,#7634,.T.);
#5337=ORIENTED_EDGE('',*,*,#7665,.F.);
#5338=ORIENTED_EDGE('',*,*,#7626,.F.);
#5339=ORIENTED_EDGE('',*,*,#7667,.F.);
#5340=ORIENTED_EDGE('',*,*,#7667,.T.);
#5341=ORIENTED_EDGE('',*,*,#7668,.F.);
#5342=ORIENTED_EDGE('',*,*,#7669,.F.);
#5343=ORIENTED_EDGE('',*,*,#7669,.T.);
#5344=ORIENTED_EDGE('',*,*,#7670,.F.);
#5345=ORIENTED_EDGE('',*,*,#7671,.F.);
#5346=ORIENTED_EDGE('',*,*,#7671,.T.);
#5347=ORIENTED_EDGE('',*,*,#7672,.F.);
#5348=ORIENTED_EDGE('',*,*,#7673,.F.);
#5349=ORIENTED_EDGE('',*,*,#7673,.T.);
#5350=ORIENTED_EDGE('',*,*,#7674,.F.);
#5351=ORIENTED_EDGE('',*,*,#7675,.T.);
#5352=ORIENTED_EDGE('',*,*,#7676,.T.);
#5353=ORIENTED_EDGE('',*,*,#7677,.T.);
#5354=ORIENTED_EDGE('',*,*,#7678,.T.);
#5355=ORIENTED_EDGE('',*,*,#7679,.T.);
#5356=ORIENTED_EDGE('',*,*,#7680,.T.);
#5357=ORIENTED_EDGE('',*,*,#7681,.T.);
#5358=ORIENTED_EDGE('',*,*,#7682,.T.);
#5359=ORIENTED_EDGE('',*,*,#7683,.T.);
#5360=ORIENTED_EDGE('',*,*,#7684,.F.);
#5361=ORIENTED_EDGE('',*,*,#7685,.T.);
#5362=ORIENTED_EDGE('',*,*,#7676,.F.);
#5363=ORIENTED_EDGE('',*,*,#7686,.T.);
#5364=ORIENTED_EDGE('',*,*,#7677,.F.);
#5365=ORIENTED_EDGE('',*,*,#7685,.F.);
#5366=ORIENTED_EDGE('',*,*,#7687,.F.);
#5367=ORIENTED_EDGE('',*,*,#7688,.T.);
#5368=ORIENTED_EDGE('',*,*,#7678,.F.);
#5369=ORIENTED_EDGE('',*,*,#7686,.F.);
#5370=ORIENTED_EDGE('',*,*,#7689,.F.);
#5371=ORIENTED_EDGE('',*,*,#7690,.T.);
#5372=ORIENTED_EDGE('',*,*,#7679,.F.);
#5373=ORIENTED_EDGE('',*,*,#7688,.F.);
#5374=ORIENTED_EDGE('',*,*,#7691,.F.);
#5375=ORIENTED_EDGE('',*,*,#7690,.F.);
#5376=ORIENTED_EDGE('',*,*,#7692,.F.);
#5377=ORIENTED_EDGE('',*,*,#7693,.F.);
#5378=ORIENTED_EDGE('',*,*,#7680,.F.);
#5379=ORIENTED_EDGE('',*,*,#7693,.T.);
#5380=ORIENTED_EDGE('',*,*,#7694,.F.);
#5381=ORIENTED_EDGE('',*,*,#7695,.F.);
#5382=ORIENTED_EDGE('',*,*,#7681,.F.);
#5383=ORIENTED_EDGE('',*,*,#7695,.T.);
#5384=ORIENTED_EDGE('',*,*,#7696,.F.);
#5385=ORIENTED_EDGE('',*,*,#7697,.F.);
#5386=ORIENTED_EDGE('',*,*,#7682,.F.);
#5387=ORIENTED_EDGE('',*,*,#7697,.T.);
#5388=ORIENTED_EDGE('',*,*,#7698,.F.);
#5389=ORIENTED_EDGE('',*,*,#7683,.F.);
#5390=ORIENTED_EDGE('',*,*,#7675,.F.);
#5391=ORIENTED_EDGE('',*,*,#7699,.F.);
#5392=ORIENTED_EDGE('',*,*,#7700,.T.);
#5393=ORIENTED_EDGE('',*,*,#7701,.T.);
#5394=ORIENTED_EDGE('',*,*,#7684,.T.);
#5395=ORIENTED_EDGE('',*,*,#7701,.F.);
#5396=ORIENTED_EDGE('',*,*,#7702,.T.);
#5397=ORIENTED_EDGE('',*,*,#7703,.T.);
#5398=ORIENTED_EDGE('',*,*,#7687,.T.);
#5399=ORIENTED_EDGE('',*,*,#7703,.F.);
#5400=ORIENTED_EDGE('',*,*,#7704,.T.);
#5401=ORIENTED_EDGE('',*,*,#7705,.T.);
#5402=ORIENTED_EDGE('',*,*,#7689,.T.);
#5403=ORIENTED_EDGE('',*,*,#7705,.F.);
#5404=ORIENTED_EDGE('',*,*,#7706,.T.);
#5405=ORIENTED_EDGE('',*,*,#7707,.T.);
#5406=ORIENTED_EDGE('',*,*,#7691,.T.);
#5407=ORIENTED_EDGE('',*,*,#7707,.F.);
#5408=ORIENTED_EDGE('',*,*,#7708,.T.);
#5409=ORIENTED_EDGE('',*,*,#7709,.T.);
#5410=ORIENTED_EDGE('',*,*,#7692,.T.);
#5411=ORIENTED_EDGE('',*,*,#7709,.F.);
#5412=ORIENTED_EDGE('',*,*,#7710,.T.);
#5413=ORIENTED_EDGE('',*,*,#7711,.T.);
#5414=ORIENTED_EDGE('',*,*,#7694,.T.);
#5415=ORIENTED_EDGE('',*,*,#7711,.F.);
#5416=ORIENTED_EDGE('',*,*,#7712,.T.);
#5417=ORIENTED_EDGE('',*,*,#7713,.T.);
#5418=ORIENTED_EDGE('',*,*,#7696,.T.);
#5419=ORIENTED_EDGE('',*,*,#7713,.F.);
#5420=ORIENTED_EDGE('',*,*,#7714,.T.);
#5421=ORIENTED_EDGE('',*,*,#7699,.T.);
#5422=ORIENTED_EDGE('',*,*,#7698,.T.);
#5423=ORIENTED_EDGE('',*,*,#7715,.T.);
#5424=ORIENTED_EDGE('',*,*,#7700,.F.);
#5425=ORIENTED_EDGE('',*,*,#7716,.F.);
#5426=ORIENTED_EDGE('',*,*,#7717,.F.);
#5427=ORIENTED_EDGE('',*,*,#7718,.T.);
#5428=ORIENTED_EDGE('',*,*,#7702,.F.);
#5429=ORIENTED_EDGE('',*,*,#7715,.F.);
#5430=ORIENTED_EDGE('',*,*,#7719,.F.);
#5431=ORIENTED_EDGE('',*,*,#7718,.F.);
#5432=ORIENTED_EDGE('',*,*,#7720,.F.);
#5433=ORIENTED_EDGE('',*,*,#7721,.F.);
#5434=ORIENTED_EDGE('',*,*,#7704,.F.);
#5435=ORIENTED_EDGE('',*,*,#7721,.T.);
#5436=ORIENTED_EDGE('',*,*,#7722,.F.);
#5437=ORIENTED_EDGE('',*,*,#7723,.F.);
#5438=ORIENTED_EDGE('',*,*,#7706,.F.);
#5439=ORIENTED_EDGE('',*,*,#7723,.T.);
#5440=ORIENTED_EDGE('',*,*,#7724,.F.);
#5441=ORIENTED_EDGE('',*,*,#7725,.F.);
#5442=ORIENTED_EDGE('',*,*,#7708,.F.);
#5443=ORIENTED_EDGE('',*,*,#7725,.T.);
#5444=ORIENTED_EDGE('',*,*,#7726,.F.);
#5445=ORIENTED_EDGE('',*,*,#7727,.F.);
#5446=ORIENTED_EDGE('',*,*,#7710,.F.);
#5447=ORIENTED_EDGE('',*,*,#7727,.T.);
#5448=ORIENTED_EDGE('',*,*,#7728,.F.);
#5449=ORIENTED_EDGE('',*,*,#7729,.T.);
#5450=ORIENTED_EDGE('',*,*,#7712,.F.);
#5451=ORIENTED_EDGE('',*,*,#7716,.T.);
#5452=ORIENTED_EDGE('',*,*,#7714,.F.);
#5453=ORIENTED_EDGE('',*,*,#7729,.F.);
#5454=ORIENTED_EDGE('',*,*,#7730,.F.);
#5455=ORIENTED_EDGE('',*,*,#7730,.T.);
#5456=ORIENTED_EDGE('',*,*,#7728,.T.);
#5457=ORIENTED_EDGE('',*,*,#7726,.T.);
#5458=ORIENTED_EDGE('',*,*,#7724,.T.);
#5459=ORIENTED_EDGE('',*,*,#7722,.T.);
#5460=ORIENTED_EDGE('',*,*,#7720,.T.);
#5461=ORIENTED_EDGE('',*,*,#7719,.T.);
#5462=ORIENTED_EDGE('',*,*,#7717,.T.);
#5463=ORIENTED_EDGE('',*,*,#7731,.T.);
#5464=ORIENTED_EDGE('',*,*,#7731,.F.);
#5465=ORIENTED_EDGE('',*,*,#7732,.F.);
#5466=ORIENTED_EDGE('',*,*,#7732,.T.);
#5467=ORIENTED_EDGE('',*,*,#7733,.F.);
#5468=ORIENTED_EDGE('',*,*,#7668,.T.);
#5469=ORIENTED_EDGE('',*,*,#7670,.T.);
#5470=ORIENTED_EDGE('',*,*,#7672,.T.);
#5471=ORIENTED_EDGE('',*,*,#7674,.T.);
#5472=ORIENTED_EDGE('',*,*,#7733,.T.);
#5473=ORIENTED_EDGE('',*,*,#7734,.T.);
#5474=ORIENTED_EDGE('',*,*,#7735,.T.);
#5475=ORIENTED_EDGE('',*,*,#7736,.F.);
#5476=ORIENTED_EDGE('',*,*,#7737,.T.);
#5477=ORIENTED_EDGE('',*,*,#7738,.T.);
#5478=ORIENTED_EDGE('',*,*,#7739,.T.);
#5479=ORIENTED_EDGE('',*,*,#7740,.F.);
#5480=ORIENTED_EDGE('',*,*,#7741,.F.);
#5481=ORIENTED_EDGE('',*,*,#7742,.T.);
#5482=ORIENTED_EDGE('',*,*,#7743,.T.);
#5483=ORIENTED_EDGE('',*,*,#7744,.F.);
#5484=ORIENTED_EDGE('',*,*,#7738,.F.);
#5485=ORIENTED_EDGE('',*,*,#7745,.T.);
#5486=ORIENTED_EDGE('',*,*,#7746,.F.);
#5487=ORIENTED_EDGE('',*,*,#7747,.F.);
#5488=ORIENTED_EDGE('',*,*,#7748,.T.);
#5489=ORIENTED_EDGE('',*,*,#7749,.T.);
#5490=ORIENTED_EDGE('',*,*,#7750,.T.);
#5491=ORIENTED_EDGE('',*,*,#7751,.T.);
#5492=ORIENTED_EDGE('',*,*,#7752,.T.);
#5493=ORIENTED_EDGE('',*,*,#7753,.T.);
#5494=ORIENTED_EDGE('',*,*,#7754,.F.);
#5495=ORIENTED_EDGE('',*,*,#7755,.T.);
#5496=ORIENTED_EDGE('',*,*,#7756,.T.);
#5497=ORIENTED_EDGE('',*,*,#7757,.T.);
#5498=ORIENTED_EDGE('',*,*,#7758,.T.);
#5499=ORIENTED_EDGE('',*,*,#7759,.T.);
#5500=ORIENTED_EDGE('',*,*,#7760,.T.);
#5501=ORIENTED_EDGE('',*,*,#7754,.T.);
#5502=ORIENTED_EDGE('',*,*,#7761,.T.);
#5503=ORIENTED_EDGE('',*,*,#7762,.F.);
#5504=ORIENTED_EDGE('',*,*,#7763,.T.);
#5505=ORIENTED_EDGE('',*,*,#7764,.T.);
#5506=ORIENTED_EDGE('',*,*,#7765,.T.);
#5507=ORIENTED_EDGE('',*,*,#7766,.T.);
#5508=ORIENTED_EDGE('',*,*,#7767,.T.);
#5509=ORIENTED_EDGE('',*,*,#7768,.T.);
#5510=ORIENTED_EDGE('',*,*,#7769,.T.);
#5511=ORIENTED_EDGE('',*,*,#7770,.T.);
#5512=ORIENTED_EDGE('',*,*,#7771,.T.);
#5513=ORIENTED_EDGE('',*,*,#7768,.F.);
#5514=ORIENTED_EDGE('',*,*,#7772,.F.);
#5515=ORIENTED_EDGE('',*,*,#7773,.T.);
#5516=ORIENTED_EDGE('',*,*,#7774,.F.);
#5517=ORIENTED_EDGE('',*,*,#7775,.F.);
#5518=ORIENTED_EDGE('',*,*,#7776,.T.);
#5519=ORIENTED_EDGE('',*,*,#7777,.T.);
#5520=ORIENTED_EDGE('',*,*,#7778,.T.);
#5521=ORIENTED_EDGE('',*,*,#7779,.T.);
#5522=ORIENTED_EDGE('',*,*,#7780,.T.);
#5523=ORIENTED_EDGE('',*,*,#7781,.T.);
#5524=ORIENTED_EDGE('',*,*,#7782,.T.);
#5525=ORIENTED_EDGE('',*,*,#7783,.T.);
#5526=ORIENTED_EDGE('',*,*,#7784,.T.);
#5527=ORIENTED_EDGE('',*,*,#7785,.T.);
#5528=ORIENTED_EDGE('',*,*,#7737,.F.);
#5529=ORIENTED_EDGE('',*,*,#7786,.T.);
#5530=ORIENTED_EDGE('',*,*,#7787,.F.);
#5531=ORIENTED_EDGE('',*,*,#7788,.F.);
#5532=ORIENTED_EDGE('',*,*,#7789,.F.);
#5533=ORIENTED_EDGE('',*,*,#7790,.F.);
#5534=ORIENTED_EDGE('',*,*,#7791,.F.);
#5535=ORIENTED_EDGE('',*,*,#7792,.T.);
#5536=ORIENTED_EDGE('',*,*,#7793,.T.);
#5537=ORIENTED_EDGE('',*,*,#7794,.T.);
#5538=ORIENTED_EDGE('',*,*,#7795,.T.);
#5539=ORIENTED_EDGE('',*,*,#7796,.F.);
#5540=ORIENTED_EDGE('',*,*,#7797,.T.);
#5541=ORIENTED_EDGE('',*,*,#7798,.F.);
#5542=ORIENTED_EDGE('',*,*,#7799,.T.);
#5543=ORIENTED_EDGE('',*,*,#7800,.T.);
#5544=ORIENTED_EDGE('',*,*,#7801,.F.);
#5545=ORIENTED_EDGE('',*,*,#7802,.T.);
#5546=ORIENTED_EDGE('',*,*,#7803,.T.);
#5547=ORIENTED_EDGE('',*,*,#7800,.F.);
#5548=ORIENTED_EDGE('',*,*,#7804,.T.);
#5549=ORIENTED_EDGE('',*,*,#7778,.F.);
#5550=ORIENTED_EDGE('',*,*,#7805,.T.);
#5551=ORIENTED_EDGE('',*,*,#7806,.T.);
#5552=ORIENTED_EDGE('',*,*,#7807,.T.);
#5553=ORIENTED_EDGE('',*,*,#7808,.F.);
#5554=ORIENTED_EDGE('',*,*,#7809,.T.);
#5555=ORIENTED_EDGE('',*,*,#7810,.F.);
#5556=ORIENTED_EDGE('',*,*,#7811,.F.);
#5557=ORIENTED_EDGE('',*,*,#7812,.F.);
#5558=ORIENTED_EDGE('',*,*,#7813,.T.);
#5559=ORIENTED_EDGE('',*,*,#7758,.F.);
#5560=ORIENTED_EDGE('',*,*,#7814,.T.);
#5561=ORIENTED_EDGE('',*,*,#7806,.F.);
#5562=ORIENTED_EDGE('',*,*,#7815,.T.);
#5563=ORIENTED_EDGE('',*,*,#7746,.T.);
#5564=ORIENTED_EDGE('',*,*,#7816,.F.);
#5565=ORIENTED_EDGE('',*,*,#7817,.T.);
#5566=ORIENTED_EDGE('',*,*,#7818,.T.);
#5567=ORIENTED_EDGE('',*,*,#7819,.T.);
#5568=ORIENTED_EDGE('',*,*,#7820,.T.);
#5569=ORIENTED_EDGE('',*,*,#7821,.T.);
#5570=ORIENTED_EDGE('',*,*,#7822,.F.);
#5571=ORIENTED_EDGE('',*,*,#7823,.T.);
#5572=ORIENTED_EDGE('',*,*,#7824,.F.);
#5573=ORIENTED_EDGE('',*,*,#7760,.F.);
#5574=ORIENTED_EDGE('',*,*,#7825,.T.);
#5575=ORIENTED_EDGE('',*,*,#7826,.T.);
#5576=ORIENTED_EDGE('',*,*,#7827,.F.);
#5577=ORIENTED_EDGE('',*,*,#7828,.T.);
#5578=ORIENTED_EDGE('',*,*,#7829,.F.);
#5579=ORIENTED_EDGE('',*,*,#7830,.T.);
#5580=ORIENTED_EDGE('',*,*,#7808,.T.);
#5581=ORIENTED_EDGE('',*,*,#7831,.T.);
#5582=ORIENTED_EDGE('',*,*,#7832,.T.);
#5583=ORIENTED_EDGE('',*,*,#7833,.T.);
#5584=ORIENTED_EDGE('',*,*,#7749,.F.);
#5585=ORIENTED_EDGE('',*,*,#7834,.F.);
#5586=ORIENTED_EDGE('',*,*,#7835,.T.);
#5587=ORIENTED_EDGE('',*,*,#7836,.T.);
#5588=ORIENTED_EDGE('',*,*,#7837,.T.);
#5589=ORIENTED_EDGE('',*,*,#7789,.T.);
#5590=ORIENTED_EDGE('',*,*,#7838,.F.);
#5591=ORIENTED_EDGE('',*,*,#7839,.T.);
#5592=ORIENTED_EDGE('',*,*,#7840,.T.);
#5593=ORIENTED_EDGE('',*,*,#7841,.T.);
#5594=ORIENTED_EDGE('',*,*,#7842,.T.);
#5595=ORIENTED_EDGE('',*,*,#7843,.T.);
#5596=ORIENTED_EDGE('',*,*,#7844,.F.);
#5597=ORIENTED_EDGE('',*,*,#7845,.T.);
#5598=ORIENTED_EDGE('',*,*,#7846,.F.);
#5599=ORIENTED_EDGE('',*,*,#7847,.T.);
#5600=ORIENTED_EDGE('',*,*,#7848,.T.);
#5601=ORIENTED_EDGE('',*,*,#7849,.T.);
#5602=ORIENTED_EDGE('',*,*,#7850,.F.);
#5603=ORIENTED_EDGE('',*,*,#7851,.T.);
#5604=ORIENTED_EDGE('',*,*,#7852,.T.);
#5605=ORIENTED_EDGE('',*,*,#7853,.T.);
#5606=ORIENTED_EDGE('',*,*,#7854,.T.);
#5607=ORIENTED_EDGE('',*,*,#7855,.T.);
#5608=ORIENTED_EDGE('',*,*,#7856,.T.);
#5609=ORIENTED_EDGE('',*,*,#7857,.T.);
#5610=ORIENTED_EDGE('',*,*,#7858,.T.);
#5611=ORIENTED_EDGE('',*,*,#7859,.T.);
#5612=ORIENTED_EDGE('',*,*,#7860,.T.);
#5613=ORIENTED_EDGE('',*,*,#7861,.T.);
#5614=ORIENTED_EDGE('',*,*,#7862,.T.);
#5615=ORIENTED_EDGE('',*,*,#7848,.F.);
#5616=ORIENTED_EDGE('',*,*,#7863,.T.);
#5617=ORIENTED_EDGE('',*,*,#7864,.T.);
#5618=ORIENTED_EDGE('',*,*,#7865,.T.);
#5619=ORIENTED_EDGE('',*,*,#7866,.T.);
#5620=ORIENTED_EDGE('',*,*,#7867,.T.);
#5621=ORIENTED_EDGE('',*,*,#7868,.T.);
#5622=ORIENTED_EDGE('',*,*,#7869,.T.);
#5623=ORIENTED_EDGE('',*,*,#7870,.T.);
#5624=ORIENTED_EDGE('',*,*,#7871,.T.);
#5625=ORIENTED_EDGE('',*,*,#7872,.T.);
#5626=ORIENTED_EDGE('',*,*,#7873,.T.);
#5627=ORIENTED_EDGE('',*,*,#7874,.T.);
#5628=ORIENTED_EDGE('',*,*,#7875,.T.);
#5629=ORIENTED_EDGE('',*,*,#7876,.T.);
#5630=ORIENTED_EDGE('',*,*,#7852,.F.);
#5631=ORIENTED_EDGE('',*,*,#7877,.T.);
#5632=ORIENTED_EDGE('',*,*,#7878,.T.);
#5633=ORIENTED_EDGE('',*,*,#7879,.T.);
#5634=ORIENTED_EDGE('',*,*,#7880,.T.);
#5635=ORIENTED_EDGE('',*,*,#7881,.T.);
#5636=ORIENTED_EDGE('',*,*,#7798,.T.);
#5637=ORIENTED_EDGE('',*,*,#7882,.T.);
#5638=ORIENTED_EDGE('',*,*,#7883,.T.);
#5639=ORIENTED_EDGE('',*,*,#7884,.T.);
#5640=ORIENTED_EDGE('',*,*,#7885,.F.);
#5641=ORIENTED_EDGE('',*,*,#7886,.F.);
#5642=ORIENTED_EDGE('',*,*,#7887,.T.);
#5643=ORIENTED_EDGE('',*,*,#7772,.T.);
#5644=ORIENTED_EDGE('',*,*,#7767,.F.);
#5645=ORIENTED_EDGE('',*,*,#7888,.T.);
#5646=ORIENTED_EDGE('',*,*,#7889,.F.);
#5647=ORIENTED_EDGE('',*,*,#7890,.T.);
#5648=ORIENTED_EDGE('',*,*,#7891,.T.);
#5649=ORIENTED_EDGE('',*,*,#7892,.T.);
#5650=ORIENTED_EDGE('',*,*,#7893,.F.);
#5651=ORIENTED_EDGE('',*,*,#7894,.T.);
#5652=ORIENTED_EDGE('',*,*,#7895,.T.);
#5653=ORIENTED_EDGE('',*,*,#7896,.T.);
#5654=ORIENTED_EDGE('',*,*,#7897,.T.);
#5655=ORIENTED_EDGE('',*,*,#7893,.T.);
#5656=ORIENTED_EDGE('',*,*,#7898,.T.);
#5657=ORIENTED_EDGE('',*,*,#7899,.F.);
#5658=ORIENTED_EDGE('',*,*,#7900,.F.);
#5659=ORIENTED_EDGE('',*,*,#7901,.F.);
#5660=ORIENTED_EDGE('',*,*,#7902,.T.);
#5661=ORIENTED_EDGE('',*,*,#7903,.F.);
#5662=ORIENTED_EDGE('',*,*,#7904,.T.);
#5663=ORIENTED_EDGE('',*,*,#7905,.T.);
#5664=ORIENTED_EDGE('',*,*,#7906,.T.);
#5665=ORIENTED_EDGE('',*,*,#7907,.T.);
#5666=ORIENTED_EDGE('',*,*,#7908,.T.);
#5667=ORIENTED_EDGE('',*,*,#7834,.T.);
#5668=ORIENTED_EDGE('',*,*,#7909,.T.);
#5669=ORIENTED_EDGE('',*,*,#7910,.F.);
#5670=ORIENTED_EDGE('',*,*,#7763,.F.);
#5671=ORIENTED_EDGE('',*,*,#7911,.F.);
#5672=ORIENTED_EDGE('',*,*,#7912,.T.);
#5673=ORIENTED_EDGE('',*,*,#7913,.T.);
#5674=ORIENTED_EDGE('',*,*,#7914,.T.);
#5675=ORIENTED_EDGE('',*,*,#7915,.T.);
#5676=ORIENTED_EDGE('',*,*,#7775,.T.);
#5677=ORIENTED_EDGE('',*,*,#7916,.T.);
#5678=ORIENTED_EDGE('',*,*,#7917,.T.);
#5679=ORIENTED_EDGE('',*,*,#7913,.F.);
#5680=ORIENTED_EDGE('',*,*,#7918,.T.);
#5681=ORIENTED_EDGE('',*,*,#7919,.F.);
#5682=ORIENTED_EDGE('',*,*,#7920,.T.);
#5683=ORIENTED_EDGE('',*,*,#7921,.T.);
#5684=ORIENTED_EDGE('',*,*,#7922,.F.);
#5685=ORIENTED_EDGE('',*,*,#7923,.T.);
#5686=ORIENTED_EDGE('',*,*,#7924,.T.);
#5687=ORIENTED_EDGE('',*,*,#7925,.T.);
#5688=ORIENTED_EDGE('',*,*,#7926,.T.);
#5689=ORIENTED_EDGE('',*,*,#7927,.F.);
#5690=ORIENTED_EDGE('',*,*,#7928,.T.);
#5691=ORIENTED_EDGE('',*,*,#7781,.F.);
#5692=ORIENTED_EDGE('',*,*,#7929,.T.);
#5693=ORIENTED_EDGE('',*,*,#7925,.F.);
#5694=ORIENTED_EDGE('',*,*,#7930,.F.);
#5695=ORIENTED_EDGE('',*,*,#7921,.F.);
#5696=ORIENTED_EDGE('',*,*,#7931,.T.);
#5697=ORIENTED_EDGE('',*,*,#7755,.F.);
#5698=ORIENTED_EDGE('',*,*,#7932,.F.);
#5699=ORIENTED_EDGE('',*,*,#7915,.F.);
#5700=ORIENTED_EDGE('',*,*,#7933,.T.);
#5701=ORIENTED_EDGE('',*,*,#7934,.T.);
#5702=ORIENTED_EDGE('',*,*,#7935,.F.);
#5703=ORIENTED_EDGE('',*,*,#7936,.T.);
#5704=ORIENTED_EDGE('',*,*,#7776,.F.);
#5705=ORIENTED_EDGE('',*,*,#7937,.T.);
#5706=ORIENTED_EDGE('',*,*,#7938,.T.);
#5707=ORIENTED_EDGE('',*,*,#7911,.T.);
#5708=ORIENTED_EDGE('',*,*,#7762,.T.);
#5709=ORIENTED_EDGE('',*,*,#7939,.T.);
#5710=ORIENTED_EDGE('',*,*,#7940,.T.);
#5711=ORIENTED_EDGE('',*,*,#7747,.T.);
#5712=ORIENTED_EDGE('',*,*,#7824,.T.);
#5713=ORIENTED_EDGE('',*,*,#7941,.T.);
#5714=ORIENTED_EDGE('',*,*,#7942,.T.);
#5715=ORIENTED_EDGE('',*,*,#7943,.T.);
#5716=ORIENTED_EDGE('',*,*,#7944,.F.);
#5717=ORIENTED_EDGE('',*,*,#7945,.F.);
#5718=ORIENTED_EDGE('',*,*,#7788,.T.);
#5719=ORIENTED_EDGE('',*,*,#7946,.T.);
#5720=ORIENTED_EDGE('',*,*,#7947,.T.);
#5721=ORIENTED_EDGE('',*,*,#7948,.T.);
#5722=ORIENTED_EDGE('',*,*,#7949,.T.);
#5723=ORIENTED_EDGE('',*,*,#7838,.T.);
#5724=ORIENTED_EDGE('',*,*,#7792,.F.);
#5725=ORIENTED_EDGE('',*,*,#7950,.T.);
#5726=ORIENTED_EDGE('',*,*,#7951,.T.);
#5727=ORIENTED_EDGE('',*,*,#7742,.F.);
#5728=ORIENTED_EDGE('',*,*,#7952,.F.);
#5729=ORIENTED_EDGE('',*,*,#7953,.T.);
#5730=ORIENTED_EDGE('',*,*,#7954,.T.);
#5731=ORIENTED_EDGE('',*,*,#7944,.T.);
#5732=ORIENTED_EDGE('',*,*,#7955,.T.);
#5733=ORIENTED_EDGE('',*,*,#7956,.F.);
#5734=ORIENTED_EDGE('',*,*,#7957,.T.);
#5735=ORIENTED_EDGE('',*,*,#7958,.F.);
#5736=ORIENTED_EDGE('',*,*,#7959,.T.);
#5737=ORIENTED_EDGE('',*,*,#7953,.F.);
#5738=ORIENTED_EDGE('',*,*,#7923,.F.);
#5739=ORIENTED_EDGE('',*,*,#7960,.T.);
#5740=ORIENTED_EDGE('',*,*,#7961,.T.);
#5741=ORIENTED_EDGE('',*,*,#7962,.T.);
#5742=ORIENTED_EDGE('',*,*,#7854,.F.);
#5743=ORIENTED_EDGE('',*,*,#7963,.T.);
#5744=ORIENTED_EDGE('',*,*,#7964,.T.);
#5745=ORIENTED_EDGE('',*,*,#7965,.T.);
#5746=ORIENTED_EDGE('',*,*,#7966,.T.);
#5747=ORIENTED_EDGE('',*,*,#7967,.T.);
#5748=ORIENTED_EDGE('',*,*,#7968,.T.);
#5749=ORIENTED_EDGE('',*,*,#7969,.T.);
#5750=ORIENTED_EDGE('',*,*,#7970,.T.);
#5751=ORIENTED_EDGE('',*,*,#7734,.F.);
#5752=ORIENTED_EDGE('',*,*,#7945,.T.);
#5753=ORIENTED_EDGE('',*,*,#7922,.T.);
#5754=ORIENTED_EDGE('',*,*,#7971,.T.);
#5755=ORIENTED_EDGE('',*,*,#7813,.F.);
#5756=ORIENTED_EDGE('',*,*,#7741,.T.);
#5757=ORIENTED_EDGE('',*,*,#7972,.T.);
#5758=ORIENTED_EDGE('',*,*,#7973,.T.);
#5759=ORIENTED_EDGE('',*,*,#7801,.T.);
#5760=ORIENTED_EDGE('',*,*,#7974,.T.);
#5761=ORIENTED_EDGE('',*,*,#7924,.F.);
#5762=ORIENTED_EDGE('',*,*,#7952,.T.);
#5763=ORIENTED_EDGE('',*,*,#7930,.T.);
#5764=ORIENTED_EDGE('',*,*,#7974,.F.);
#5765=ORIENTED_EDGE('',*,*,#7805,.F.);
#5766=ORIENTED_EDGE('',*,*,#7782,.F.);
#5767=ORIENTED_EDGE('',*,*,#7932,.T.);
#5768=ORIENTED_EDGE('',*,*,#7759,.F.);
#5769=ORIENTED_EDGE('',*,*,#7815,.F.);
#5770=ORIENTED_EDGE('',*,*,#7971,.F.);
#5771=ORIENTED_EDGE('',*,*,#7975,.T.);
#5772=ORIENTED_EDGE('',*,*,#7976,.T.);
#5773=ORIENTED_EDGE('',*,*,#7896,.F.);
#5774=ORIENTED_EDGE('',*,*,#7774,.T.);
#5775=ORIENTED_EDGE('',*,*,#7910,.T.);
#5776=ORIENTED_EDGE('',*,*,#7977,.T.);
#5777=ORIENTED_EDGE('',*,*,#7978,.T.);
#5778=ORIENTED_EDGE('',*,*,#7764,.F.);
#5779=ORIENTED_EDGE('',*,*,#7940,.F.);
#5780=ORIENTED_EDGE('',*,*,#7979,.T.);
#5781=ORIENTED_EDGE('',*,*,#7980,.T.);
#5782=ORIENTED_EDGE('',*,*,#7981,.T.);
#5783=ORIENTED_EDGE('',*,*,#7935,.T.);
#5784=ORIENTED_EDGE('',*,*,#7982,.T.);
#5785=ORIENTED_EDGE('',*,*,#7983,.T.);
#5786=ORIENTED_EDGE('',*,*,#7984,.T.);
#5787=ORIENTED_EDGE('',*,*,#7832,.F.);
#5788=ORIENTED_EDGE('',*,*,#7985,.T.);
#5789=ORIENTED_EDGE('',*,*,#7986,.T.);
#5790=ORIENTED_EDGE('',*,*,#7987,.T.);
#5791=ORIENTED_EDGE('',*,*,#7889,.T.);
#5792=ORIENTED_EDGE('',*,*,#7988,.T.);
#5793=ORIENTED_EDGE('',*,*,#7840,.F.);
#5794=ORIENTED_EDGE('',*,*,#7989,.T.);
#5795=ORIENTED_EDGE('',*,*,#7990,.T.);
#5796=ORIENTED_EDGE('',*,*,#7991,.T.);
#5797=ORIENTED_EDGE('',*,*,#7992,.T.);
#5798=ORIENTED_EDGE('',*,*,#7993,.T.);
#5799=ORIENTED_EDGE('',*,*,#7822,.T.);
#5800=ORIENTED_EDGE('',*,*,#7994,.T.);
#5801=ORIENTED_EDGE('',*,*,#7856,.F.);
#5802=ORIENTED_EDGE('',*,*,#7995,.T.);
#5803=ORIENTED_EDGE('',*,*,#7820,.F.);
#5804=ORIENTED_EDGE('',*,*,#7996,.T.);
#5805=ORIENTED_EDGE('',*,*,#7870,.F.);
#5806=ORIENTED_EDGE('',*,*,#7997,.T.);
#5807=ORIENTED_EDGE('',*,*,#7842,.F.);
#5808=ORIENTED_EDGE('',*,*,#7998,.T.);
#5809=ORIENTED_EDGE('',*,*,#7836,.F.);
#5810=ORIENTED_EDGE('',*,*,#7999,.T.);
#5811=ORIENTED_EDGE('',*,*,#8000,.T.);
#5812=ORIENTED_EDGE('',*,*,#8001,.T.);
#5813=ORIENTED_EDGE('',*,*,#7825,.F.);
#5814=ORIENTED_EDGE('',*,*,#7765,.F.);
#5815=ORIENTED_EDGE('',*,*,#7978,.F.);
#5816=ORIENTED_EDGE('',*,*,#8002,.T.);
#5817=ORIENTED_EDGE('',*,*,#7934,.F.);
#5818=ORIENTED_EDGE('',*,*,#8003,.T.);
#5819=ORIENTED_EDGE('',*,*,#7916,.F.);
#5820=ORIENTED_EDGE('',*,*,#8004,.T.);
#5821=ORIENTED_EDGE('',*,*,#7937,.F.);
#5822=ORIENTED_EDGE('',*,*,#7982,.F.);
#5823=ORIENTED_EDGE('',*,*,#8005,.T.);
#5824=ORIENTED_EDGE('',*,*,#8006,.T.);
#5825=ORIENTED_EDGE('',*,*,#7891,.F.);
#5826=ORIENTED_EDGE('',*,*,#8007,.T.);
#5827=ORIENTED_EDGE('',*,*,#7975,.F.);
#5828=ORIENTED_EDGE('',*,*,#7773,.F.);
#5829=ORIENTED_EDGE('',*,*,#7887,.F.);
#5830=ORIENTED_EDGE('',*,*,#8008,.T.);
#5831=ORIENTED_EDGE('',*,*,#7936,.F.);
#5832=ORIENTED_EDGE('',*,*,#7981,.F.);
#5833=ORIENTED_EDGE('',*,*,#8009,.F.);
#5834=ORIENTED_EDGE('',*,*,#7769,.F.);
#5835=ORIENTED_EDGE('',*,*,#7777,.F.);
#5836=ORIENTED_EDGE('',*,*,#7926,.F.);
#5837=ORIENTED_EDGE('',*,*,#8010,.T.);
#5838=ORIENTED_EDGE('',*,*,#7770,.F.);
#5839=ORIENTED_EDGE('',*,*,#8011,.F.);
#5840=ORIENTED_EDGE('',*,*,#8011,.T.);
#5841=ORIENTED_EDGE('',*,*,#8009,.T.);
#5842=ORIENTED_EDGE('',*,*,#8012,.F.);
#5843=ORIENTED_EDGE('',*,*,#7927,.T.);
#5844=ORIENTED_EDGE('',*,*,#8012,.T.);
#5845=ORIENTED_EDGE('',*,*,#7980,.F.);
#5846=ORIENTED_EDGE('',*,*,#8013,.F.);
#5847=ORIENTED_EDGE('',*,*,#7928,.F.);
#5848=ORIENTED_EDGE('',*,*,#7752,.F.);
#5849=ORIENTED_EDGE('',*,*,#8014,.T.);
#5850=ORIENTED_EDGE('',*,*,#7920,.F.);
#5851=ORIENTED_EDGE('',*,*,#8015,.F.);
#5852=ORIENTED_EDGE('',*,*,#7919,.T.);
#5853=ORIENTED_EDGE('',*,*,#8013,.T.);
#5854=ORIENTED_EDGE('',*,*,#8016,.F.);
#5855=ORIENTED_EDGE('',*,*,#8015,.T.);
#5856=ORIENTED_EDGE('',*,*,#7761,.F.);
#5857=ORIENTED_EDGE('',*,*,#7753,.F.);
#5858=ORIENTED_EDGE('',*,*,#8016,.T.);
#5859=ORIENTED_EDGE('',*,*,#7979,.F.);
#5860=ORIENTED_EDGE('',*,*,#7939,.F.);
#5861=ORIENTED_EDGE('',*,*,#8017,.T.);
#5862=ORIENTED_EDGE('',*,*,#8018,.T.);
#5863=ORIENTED_EDGE('',*,*,#7748,.F.);
#5864=ORIENTED_EDGE('',*,*,#7947,.F.);
#5865=ORIENTED_EDGE('',*,*,#7787,.T.);
#5866=ORIENTED_EDGE('',*,*,#8019,.T.);
#5867=ORIENTED_EDGE('',*,*,#8017,.F.);
#5868=ORIENTED_EDGE('',*,*,#7946,.F.);
#5869=ORIENTED_EDGE('',*,*,#8020,.T.);
#5870=ORIENTED_EDGE('',*,*,#8021,.T.);
#5871=ORIENTED_EDGE('',*,*,#7743,.F.);
#5872=ORIENTED_EDGE('',*,*,#7951,.F.);
#5873=ORIENTED_EDGE('',*,*,#7791,.T.);
#5874=ORIENTED_EDGE('',*,*,#8022,.T.);
#5875=ORIENTED_EDGE('',*,*,#8020,.F.);
#5876=ORIENTED_EDGE('',*,*,#7950,.F.);
#5877=ORIENTED_EDGE('',*,*,#7740,.T.);
#5878=ORIENTED_EDGE('',*,*,#8023,.T.);
#5879=ORIENTED_EDGE('',*,*,#8024,.F.);
#5880=ORIENTED_EDGE('',*,*,#7972,.F.);
#5881=ORIENTED_EDGE('',*,*,#8024,.T.);
#5882=ORIENTED_EDGE('',*,*,#8025,.T.);
#5883=ORIENTED_EDGE('',*,*,#7802,.F.);
#5884=ORIENTED_EDGE('',*,*,#7973,.F.);
#5885=ORIENTED_EDGE('',*,*,#8026,.T.);
#5886=ORIENTED_EDGE('',*,*,#8027,.T.);
#5887=ORIENTED_EDGE('',*,*,#7735,.F.);
#5888=ORIENTED_EDGE('',*,*,#7970,.F.);
#5889=ORIENTED_EDGE('',*,*,#7812,.T.);
#5890=ORIENTED_EDGE('',*,*,#8028,.T.);
#5891=ORIENTED_EDGE('',*,*,#8026,.F.);
#5892=ORIENTED_EDGE('',*,*,#7969,.F.);
#5893=ORIENTED_EDGE('',*,*,#8029,.T.);
#5894=ORIENTED_EDGE('',*,*,#8030,.T.);
#5895=ORIENTED_EDGE('',*,*,#8031,.F.);
#5896=ORIENTED_EDGE('',*,*,#8032,.F.);
#5897=ORIENTED_EDGE('',*,*,#8033,.F.);
#5898=ORIENTED_EDGE('',*,*,#8034,.F.);
#5899=ORIENTED_EDGE('',*,*,#8035,.T.);
#5900=ORIENTED_EDGE('',*,*,#8036,.T.);
#5901=ORIENTED_EDGE('',*,*,#8037,.F.);
#5902=ORIENTED_EDGE('',*,*,#8038,.F.);
#5903=ORIENTED_EDGE('',*,*,#8039,.T.);
#5904=ORIENTED_EDGE('',*,*,#8040,.T.);
#5905=ORIENTED_EDGE('',*,*,#8041,.T.);
#5906=ORIENTED_EDGE('',*,*,#8042,.T.);
#5907=ORIENTED_EDGE('',*,*,#8043,.T.);
#5908=ORIENTED_EDGE('',*,*,#8044,.T.);
#5909=ORIENTED_EDGE('',*,*,#8037,.T.);
#5910=ORIENTED_EDGE('',*,*,#8045,.T.);
#5911=ORIENTED_EDGE('',*,*,#7796,.T.);
#5912=ORIENTED_EDGE('',*,*,#8046,.F.);
#5913=ORIENTED_EDGE('',*,*,#7810,.T.);
#5914=ORIENTED_EDGE('',*,*,#8047,.T.);
#5915=ORIENTED_EDGE('',*,*,#8033,.T.);
#5916=ORIENTED_EDGE('',*,*,#8048,.F.);
#5917=ORIENTED_EDGE('',*,*,#8049,.T.);
#5918=ORIENTED_EDGE('',*,*,#8050,.T.);
#5919=ORIENTED_EDGE('',*,*,#8034,.T.);
#5920=ORIENTED_EDGE('',*,*,#8051,.T.);
#5921=ORIENTED_EDGE('',*,*,#8031,.T.);
#5922=ORIENTED_EDGE('',*,*,#8052,.T.);
#5923=ORIENTED_EDGE('',*,*,#8053,.T.);
#5924=ORIENTED_EDGE('',*,*,#8054,.T.);
#5925=ORIENTED_EDGE('',*,*,#8054,.F.);
#5926=ORIENTED_EDGE('',*,*,#8055,.T.);
#5927=ORIENTED_EDGE('',*,*,#8048,.T.);
#5928=ORIENTED_EDGE('',*,*,#8032,.T.);
#5929=ORIENTED_EDGE('',*,*,#8051,.F.);
#5930=ORIENTED_EDGE('',*,*,#8038,.T.);
#5931=ORIENTED_EDGE('',*,*,#8046,.T.);
#5932=ORIENTED_EDGE('',*,*,#8056,.T.);
#5933=ORIENTED_EDGE('',*,*,#8057,.F.);
#5934=ORIENTED_EDGE('',*,*,#8058,.T.);
#5935=ORIENTED_EDGE('',*,*,#8059,.T.);
#5936=ORIENTED_EDGE('',*,*,#7827,.T.);
#5937=ORIENTED_EDGE('',*,*,#8060,.T.);
#5938=ORIENTED_EDGE('',*,*,#8061,.F.);
#5939=ORIENTED_EDGE('',*,*,#8062,.T.);
#5940=ORIENTED_EDGE('',*,*,#8063,.T.);
#5941=ORIENTED_EDGE('',*,*,#8064,.F.);
#5942=ORIENTED_EDGE('',*,*,#8065,.F.);
#5943=ORIENTED_EDGE('',*,*,#8066,.F.);
#5944=ORIENTED_EDGE('',*,*,#7885,.T.);
#5945=ORIENTED_EDGE('',*,*,#8067,.T.);
#5946=ORIENTED_EDGE('',*,*,#8068,.F.);
#5947=ORIENTED_EDGE('',*,*,#8069,.F.);
#5948=ORIENTED_EDGE('',*,*,#8070,.F.);
#5949=ORIENTED_EDGE('',*,*,#8071,.F.);
#5950=ORIENTED_EDGE('',*,*,#8072,.F.);
#5951=ORIENTED_EDGE('',*,*,#8073,.T.);
#5952=ORIENTED_EDGE('',*,*,#8074,.F.);
#5953=ORIENTED_EDGE('',*,*,#8075,.T.);
#5954=ORIENTED_EDGE('',*,*,#8076,.F.);
#5955=ORIENTED_EDGE('',*,*,#8049,.F.);
#5956=ORIENTED_EDGE('',*,*,#8077,.F.);
#5957=ORIENTED_EDGE('',*,*,#8078,.F.);
#5958=ORIENTED_EDGE('',*,*,#8079,.T.);
#5959=ORIENTED_EDGE('',*,*,#8053,.F.);
#5960=ORIENTED_EDGE('',*,*,#8080,.F.);
#5961=ORIENTED_EDGE('',*,*,#7739,.F.);
#5962=ORIENTED_EDGE('',*,*,#8081,.F.);
#5963=ORIENTED_EDGE('',*,*,#8077,.T.);
#5964=ORIENTED_EDGE('',*,*,#8056,.F.);
#5965=ORIENTED_EDGE('',*,*,#7803,.F.);
#5966=ORIENTED_EDGE('',*,*,#8025,.F.);
#5967=ORIENTED_EDGE('',*,*,#8023,.F.);
#5968=ORIENTED_EDGE('',*,*,#8028,.F.);
#5969=ORIENTED_EDGE('',*,*,#7811,.T.);
#5970=ORIENTED_EDGE('',*,*,#8055,.F.);
#5971=ORIENTED_EDGE('',*,*,#8079,.F.);
#5972=ORIENTED_EDGE('',*,*,#8082,.F.);
#5973=ORIENTED_EDGE('',*,*,#7736,.T.);
#5974=ORIENTED_EDGE('',*,*,#8027,.F.);
#5975=ORIENTED_EDGE('',*,*,#8083,.T.);
#5976=ORIENTED_EDGE('',*,*,#8084,.T.);
#5977=ORIENTED_EDGE('',*,*,#8085,.T.);
#5978=ORIENTED_EDGE('',*,*,#7850,.T.);
#5979=ORIENTED_EDGE('',*,*,#8086,.T.);
#5980=ORIENTED_EDGE('',*,*,#8087,.T.);
#5981=ORIENTED_EDGE('',*,*,#8088,.T.);
#5982=ORIENTED_EDGE('',*,*,#8089,.T.);
#5983=ORIENTED_EDGE('',*,*,#8090,.T.);
#5984=ORIENTED_EDGE('',*,*,#8091,.T.);
#5985=ORIENTED_EDGE('',*,*,#8092,.T.);
#5986=ORIENTED_EDGE('',*,*,#8093,.T.);
#5987=ORIENTED_EDGE('',*,*,#8094,.F.);
#5988=ORIENTED_EDGE('',*,*,#8095,.T.);
#5989=ORIENTED_EDGE('',*,*,#8096,.F.);
#5990=ORIENTED_EDGE('',*,*,#8097,.T.);
#5991=ORIENTED_EDGE('',*,*,#8098,.F.);
#5992=ORIENTED_EDGE('',*,*,#8078,.T.);
#5993=ORIENTED_EDGE('',*,*,#7846,.T.);
#5994=ORIENTED_EDGE('',*,*,#8099,.T.);
#5995=ORIENTED_EDGE('',*,*,#8100,.T.);
#5996=ORIENTED_EDGE('',*,*,#8101,.T.);
#5997=ORIENTED_EDGE('',*,*,#8092,.F.);
#5998=ORIENTED_EDGE('',*,*,#8081,.T.);
#5999=ORIENTED_EDGE('',*,*,#7744,.T.);
#6000=ORIENTED_EDGE('',*,*,#8021,.F.);
#6001=ORIENTED_EDGE('',*,*,#8022,.F.);
#6002=ORIENTED_EDGE('',*,*,#7790,.T.);
#6003=ORIENTED_EDGE('',*,*,#8102,.T.);
#6004=ORIENTED_EDGE('',*,*,#8103,.T.);
#6005=ORIENTED_EDGE('',*,*,#7816,.T.);
#6006=ORIENTED_EDGE('',*,*,#7745,.F.);
#6007=ORIENTED_EDGE('',*,*,#8018,.F.);
#6008=ORIENTED_EDGE('',*,*,#8019,.F.);
#6009=ORIENTED_EDGE('',*,*,#7786,.F.);
#6010=ORIENTED_EDGE('',*,*,#8082,.T.);
#6011=ORIENTED_EDGE('',*,*,#8098,.T.);
#6012=ORIENTED_EDGE('',*,*,#8104,.T.);
#6013=ORIENTED_EDGE('',*,*,#8105,.F.);
#6014=ORIENTED_EDGE('',*,*,#8106,.T.);
#6015=ORIENTED_EDGE('',*,*,#7903,.T.);
#6016=ORIENTED_EDGE('',*,*,#8107,.T.);
#6017=ORIENTED_EDGE('',*,*,#8060,.F.);
#6018=ORIENTED_EDGE('',*,*,#7826,.F.);
#6019=ORIENTED_EDGE('',*,*,#8001,.F.);
#6020=ORIENTED_EDGE('',*,*,#8108,.F.);
#6021=ORIENTED_EDGE('',*,*,#7906,.F.);
#6022=ORIENTED_EDGE('',*,*,#8109,.T.);
#6023=ORIENTED_EDGE('',*,*,#8110,.F.);
#6024=ORIENTED_EDGE('',*,*,#7886,.T.);
#6025=ORIENTED_EDGE('',*,*,#8066,.T.);
#6026=ORIENTED_EDGE('',*,*,#8111,.F.);
#6027=ORIENTED_EDGE('',*,*,#8112,.F.);
#6028=ORIENTED_EDGE('',*,*,#7900,.T.);
#6029=ORIENTED_EDGE('',*,*,#8113,.T.);
#6030=ORIENTED_EDGE('',*,*,#8008,.F.);
#6031=ORIENTED_EDGE('',*,*,#8114,.F.);
#6032=ORIENTED_EDGE('',*,*,#8115,.T.);
#6033=ORIENTED_EDGE('',*,*,#7901,.T.);
#6034=ORIENTED_EDGE('',*,*,#8112,.T.);
#6035=ORIENTED_EDGE('',*,*,#8116,.F.);
#6036=ORIENTED_EDGE('',*,*,#8069,.T.);
#6037=ORIENTED_EDGE('',*,*,#7905,.F.);
#6038=ORIENTED_EDGE('',*,*,#8117,.T.);
#6039=ORIENTED_EDGE('',*,*,#8118,.F.);
#6040=ORIENTED_EDGE('',*,*,#8067,.F.);
#6041=ORIENTED_EDGE('',*,*,#8119,.F.);
#6042=ORIENTED_EDGE('',*,*,#8109,.F.);
#6043=ORIENTED_EDGE('',*,*,#8000,.F.);
#6044=ORIENTED_EDGE('',*,*,#8120,.T.);
#6045=ORIENTED_EDGE('',*,*,#7907,.F.);
#6046=ORIENTED_EDGE('',*,*,#8108,.T.);
#6047=ORIENTED_EDGE('',*,*,#7899,.T.);
#6048=ORIENTED_EDGE('',*,*,#8121,.T.);
#6049=ORIENTED_EDGE('',*,*,#8005,.F.);
#6050=ORIENTED_EDGE('',*,*,#8113,.F.);
#6051=ORIENTED_EDGE('',*,*,#7829,.T.);
#6052=ORIENTED_EDGE('',*,*,#8122,.T.);
#6053=ORIENTED_EDGE('',*,*,#8123,.T.);
#6054=ORIENTED_EDGE('',*,*,#8124,.T.);
#6055=ORIENTED_EDGE('',*,*,#7818,.F.);
#6056=ORIENTED_EDGE('',*,*,#8125,.T.);
#6057=ORIENTED_EDGE('',*,*,#8126,.T.);
#6058=ORIENTED_EDGE('',*,*,#8127,.T.);
#6059=ORIENTED_EDGE('',*,*,#8128,.T.);
#6060=ORIENTED_EDGE('',*,*,#8129,.T.);
#6061=ORIENTED_EDGE('',*,*,#7883,.F.);
#6062=ORIENTED_EDGE('',*,*,#8130,.T.);
#6063=ORIENTED_EDGE('',*,*,#8131,.T.);
#6064=ORIENTED_EDGE('',*,*,#8132,.T.);
#6065=ORIENTED_EDGE('',*,*,#7844,.T.);
#6066=ORIENTED_EDGE('',*,*,#8133,.T.);
#6067=ORIENTED_EDGE('',*,*,#8118,.T.);
#6068=ORIENTED_EDGE('',*,*,#8134,.T.);
#6069=ORIENTED_EDGE('',*,*,#8105,.T.);
#6070=ORIENTED_EDGE('',*,*,#8135,.T.);
#6071=ORIENTED_EDGE('',*,*,#8114,.T.);
#6072=ORIENTED_EDGE('',*,*,#8068,.T.);
#6073=ORIENTED_EDGE('',*,*,#8110,.T.);
#6074=ORIENTED_EDGE('',*,*,#8119,.T.);
#6075=ORIENTED_EDGE('',*,*,#8072,.T.);
#6076=ORIENTED_EDGE('',*,*,#8136,.F.);
#6077=ORIENTED_EDGE('',*,*,#8061,.T.);
#6078=ORIENTED_EDGE('',*,*,#8073,.F.);
#6079=ORIENTED_EDGE('',*,*,#8137,.F.);
#6080=ORIENTED_EDGE('',*,*,#8136,.T.);
#6081=ORIENTED_EDGE('',*,*,#8138,.F.);
#6082=ORIENTED_EDGE('',*,*,#8080,.T.);
#6083=ORIENTED_EDGE('',*,*,#8139,.T.);
#6084=ORIENTED_EDGE('',*,*,#8057,.T.);
#6085=ORIENTED_EDGE('',*,*,#8137,.T.);
#6086=ORIENTED_EDGE('',*,*,#8140,.F.);
#6087=ORIENTED_EDGE('',*,*,#8074,.T.);
#6088=ORIENTED_EDGE('',*,*,#8138,.T.);
#6089=ORIENTED_EDGE('',*,*,#8071,.T.);
#6090=ORIENTED_EDGE('',*,*,#8141,.F.);
#6091=ORIENTED_EDGE('',*,*,#8075,.F.);
#6092=ORIENTED_EDGE('',*,*,#8140,.T.);
#6093=ORIENTED_EDGE('',*,*,#8142,.F.);
#6094=ORIENTED_EDGE('',*,*,#8064,.T.);
#6095=ORIENTED_EDGE('',*,*,#8143,.T.);
#6096=ORIENTED_EDGE('',*,*,#8076,.T.);
#6097=ORIENTED_EDGE('',*,*,#8141,.T.);
#6098=ORIENTED_EDGE('',*,*,#8116,.T.);
#6099=ORIENTED_EDGE('',*,*,#8111,.T.);
#6100=ORIENTED_EDGE('',*,*,#8065,.T.);
#6101=ORIENTED_EDGE('',*,*,#8142,.T.);
#6102=ORIENTED_EDGE('',*,*,#8070,.T.);
#6103=ORIENTED_EDGE('',*,*,#7847,.F.);
#6104=ORIENTED_EDGE('',*,*,#7895,.F.);
#6105=ORIENTED_EDGE('',*,*,#8144,.T.);
#6106=ORIENTED_EDGE('',*,*,#8145,.T.);
#6107=ORIENTED_EDGE('',*,*,#7863,.F.);
#6108=ORIENTED_EDGE('',*,*,#7855,.F.);
#6109=ORIENTED_EDGE('',*,*,#7962,.F.);
#6110=ORIENTED_EDGE('',*,*,#7876,.F.);
#6111=ORIENTED_EDGE('',*,*,#8146,.T.);
#6112=ORIENTED_EDGE('',*,*,#8147,.T.);
#6113=ORIENTED_EDGE('',*,*,#7960,.F.);
#6114=ORIENTED_EDGE('',*,*,#7853,.F.);
#6115=ORIENTED_EDGE('',*,*,#8148,.T.);
#6116=ORIENTED_EDGE('',*,*,#8149,.T.);
#6117=ORIENTED_EDGE('',*,*,#7877,.F.);
#6118=ORIENTED_EDGE('',*,*,#7851,.F.);
#6119=ORIENTED_EDGE('',*,*,#8085,.F.);
#6120=ORIENTED_EDGE('',*,*,#7862,.F.);
#6121=ORIENTED_EDGE('',*,*,#8150,.T.);
#6122=ORIENTED_EDGE('',*,*,#8151,.T.);
#6123=ORIENTED_EDGE('',*,*,#8083,.F.);
#6124=ORIENTED_EDGE('',*,*,#7849,.F.);
#6125=ORIENTED_EDGE('',*,*,#7873,.F.);
#6126=ORIENTED_EDGE('',*,*,#8152,.T.);
#6127=ORIENTED_EDGE('',*,*,#7954,.F.);
#6128=ORIENTED_EDGE('',*,*,#8153,.F.);
#6129=ORIENTED_EDGE('',*,*,#8153,.T.);
#6130=ORIENTED_EDGE('',*,*,#7959,.F.);
#6131=ORIENTED_EDGE('',*,*,#8154,.F.);
#6132=ORIENTED_EDGE('',*,*,#7874,.F.);
#6133=ORIENTED_EDGE('',*,*,#7967,.F.);
#6134=ORIENTED_EDGE('',*,*,#8155,.T.);
#6135=ORIENTED_EDGE('',*,*,#7875,.F.);
#6136=ORIENTED_EDGE('',*,*,#8156,.F.);
#6137=ORIENTED_EDGE('',*,*,#7943,.F.);
#6138=ORIENTED_EDGE('',*,*,#8157,.T.);
#6139=ORIENTED_EDGE('',*,*,#7866,.F.);
#6140=ORIENTED_EDGE('',*,*,#8158,.F.);
#6141=ORIENTED_EDGE('',*,*,#8154,.T.);
#6142=ORIENTED_EDGE('',*,*,#7958,.T.);
#6143=ORIENTED_EDGE('',*,*,#8159,.F.);
#6144=ORIENTED_EDGE('',*,*,#8156,.T.);
#6145=ORIENTED_EDGE('',*,*,#8158,.T.);
#6146=ORIENTED_EDGE('',*,*,#7865,.F.);
#6147=ORIENTED_EDGE('',*,*,#8160,.F.);
#6148=ORIENTED_EDGE('',*,*,#7955,.F.);
#6149=ORIENTED_EDGE('',*,*,#8159,.T.);
#6150=ORIENTED_EDGE('',*,*,#7957,.F.);
#6151=ORIENTED_EDGE('',*,*,#8161,.F.);
#6152=ORIENTED_EDGE('',*,*,#7968,.F.);
#6153=ORIENTED_EDGE('',*,*,#7956,.T.);
#6154=ORIENTED_EDGE('',*,*,#8160,.T.);
#6155=ORIENTED_EDGE('',*,*,#8162,.F.);
#6156=ORIENTED_EDGE('',*,*,#8161,.T.);
#6157=ORIENTED_EDGE('',*,*,#7864,.F.);
#6158=ORIENTED_EDGE('',*,*,#8163,.T.);
#6159=ORIENTED_EDGE('',*,*,#7963,.F.);
#6160=ORIENTED_EDGE('',*,*,#8162,.T.);
#6161=ORIENTED_EDGE('',*,*,#7859,.F.);
#6162=ORIENTED_EDGE('',*,*,#8164,.T.);
#6163=ORIENTED_EDGE('',*,*,#8104,.F.);
#6164=ORIENTED_EDGE('',*,*,#8165,.F.);
#6165=ORIENTED_EDGE('',*,*,#8165,.T.);
#6166=ORIENTED_EDGE('',*,*,#8097,.F.);
#6167=ORIENTED_EDGE('',*,*,#8166,.F.);
#6168=ORIENTED_EDGE('',*,*,#7860,.F.);
#6169=ORIENTED_EDGE('',*,*,#8088,.F.);
#6170=ORIENTED_EDGE('',*,*,#8167,.T.);
#6171=ORIENTED_EDGE('',*,*,#7861,.F.);
#6172=ORIENTED_EDGE('',*,*,#8168,.F.);
#6173=ORIENTED_EDGE('',*,*,#8166,.T.);
#6174=ORIENTED_EDGE('',*,*,#8096,.T.);
#6175=ORIENTED_EDGE('',*,*,#8169,.F.);
#6176=ORIENTED_EDGE('',*,*,#8168,.T.);
#6177=ORIENTED_EDGE('',*,*,#8169,.T.);
#6178=ORIENTED_EDGE('',*,*,#8095,.F.);
#6179=ORIENTED_EDGE('',*,*,#8170,.F.);
#6180=ORIENTED_EDGE('',*,*,#8089,.F.);
#6181=ORIENTED_EDGE('',*,*,#7878,.F.);
#6182=ORIENTED_EDGE('',*,*,#8171,.T.);
#6183=ORIENTED_EDGE('',*,*,#8090,.F.);
#6184=ORIENTED_EDGE('',*,*,#8172,.F.);
#6185=ORIENTED_EDGE('',*,*,#8170,.T.);
#6186=ORIENTED_EDGE('',*,*,#8094,.T.);
#6187=ORIENTED_EDGE('',*,*,#8173,.F.);
#6188=ORIENTED_EDGE('',*,*,#8172,.T.);
#6189=ORIENTED_EDGE('',*,*,#8173,.T.);
#6190=ORIENTED_EDGE('',*,*,#8093,.F.);
#6191=ORIENTED_EDGE('',*,*,#8174,.F.);
#6192=ORIENTED_EDGE('',*,*,#7879,.F.);
#6193=ORIENTED_EDGE('',*,*,#8101,.F.);
#6194=ORIENTED_EDGE('',*,*,#8175,.T.);
#6195=ORIENTED_EDGE('',*,*,#7880,.F.);
#6196=ORIENTED_EDGE('',*,*,#8174,.T.);
#6197=ORIENTED_EDGE('',*,*,#8171,.F.);
#6198=ORIENTED_EDGE('',*,*,#8149,.F.);
#6199=ORIENTED_EDGE('',*,*,#8176,.F.);
#6200=ORIENTED_EDGE('',*,*,#8176,.T.);
#6201=ORIENTED_EDGE('',*,*,#8148,.F.);
#6202=ORIENTED_EDGE('',*,*,#8177,.F.);
#6203=ORIENTED_EDGE('',*,*,#8091,.F.);
#6204=ORIENTED_EDGE('',*,*,#8177,.T.);
#6205=ORIENTED_EDGE('',*,*,#8084,.F.);
#6206=ORIENTED_EDGE('',*,*,#8178,.F.);
#6207=ORIENTED_EDGE('',*,*,#8086,.F.);
#6208=ORIENTED_EDGE('',*,*,#8178,.T.);
#6209=ORIENTED_EDGE('',*,*,#8151,.F.);
#6210=ORIENTED_EDGE('',*,*,#8179,.F.);
#6211=ORIENTED_EDGE('',*,*,#8087,.F.);
#6212=ORIENTED_EDGE('',*,*,#8150,.F.);
#6213=ORIENTED_EDGE('',*,*,#8167,.F.);
#6214=ORIENTED_EDGE('',*,*,#8179,.T.);
#6215=ORIENTED_EDGE('',*,*,#8146,.F.);
#6216=ORIENTED_EDGE('',*,*,#8155,.F.);
#6217=ORIENTED_EDGE('',*,*,#8180,.F.);
#6218=ORIENTED_EDGE('',*,*,#8180,.T.);
#6219=ORIENTED_EDGE('',*,*,#7966,.F.);
#6220=ORIENTED_EDGE('',*,*,#8181,.F.);
#6221=ORIENTED_EDGE('',*,*,#8147,.F.);
#6222=ORIENTED_EDGE('',*,*,#8181,.T.);
#6223=ORIENTED_EDGE('',*,*,#7965,.F.);
#6224=ORIENTED_EDGE('',*,*,#8182,.F.);
#6225=ORIENTED_EDGE('',*,*,#7961,.F.);
#6226=ORIENTED_EDGE('',*,*,#8182,.T.);
#6227=ORIENTED_EDGE('',*,*,#7964,.F.);
#6228=ORIENTED_EDGE('',*,*,#8183,.F.);
#6229=ORIENTED_EDGE('',*,*,#8144,.F.);
#6230=ORIENTED_EDGE('',*,*,#8183,.T.);
#6231=ORIENTED_EDGE('',*,*,#8163,.F.);
#6232=ORIENTED_EDGE('',*,*,#8145,.F.);
#6233=ORIENTED_EDGE('',*,*,#8041,.F.);
#6234=ORIENTED_EDGE('',*,*,#8184,.T.);
#6235=ORIENTED_EDGE('',*,*,#8102,.F.);
#6236=ORIENTED_EDGE('',*,*,#8185,.T.);
#6237=ORIENTED_EDGE('',*,*,#7783,.F.);
#6238=ORIENTED_EDGE('',*,*,#8186,.T.);
#6239=ORIENTED_EDGE('',*,*,#7942,.F.);
#6240=ORIENTED_EDGE('',*,*,#8187,.T.);
#6241=ORIENTED_EDGE('',*,*,#7948,.F.);
#6242=ORIENTED_EDGE('',*,*,#8188,.T.);
#6243=ORIENTED_EDGE('',*,*,#7793,.F.);
#6244=ORIENTED_EDGE('',*,*,#8189,.T.);
#6245=ORIENTED_EDGE('',*,*,#8100,.F.);
#6246=ORIENTED_EDGE('',*,*,#8190,.T.);
#6247=ORIENTED_EDGE('',*,*,#8042,.F.);
#6248=ORIENTED_EDGE('',*,*,#8191,.T.);
#6249=ORIENTED_EDGE('',*,*,#7771,.F.);
#6250=ORIENTED_EDGE('',*,*,#8192,.T.);
#6251=ORIENTED_EDGE('',*,*,#7780,.F.);
#6252=ORIENTED_EDGE('',*,*,#8193,.F.);
#6253=ORIENTED_EDGE('',*,*,#7888,.F.);
#6254=ORIENTED_EDGE('',*,*,#7766,.F.);
#6255=ORIENTED_EDGE('',*,*,#8194,.F.);
#6256=ORIENTED_EDGE('',*,*,#7988,.F.);
#6257=ORIENTED_EDGE('',*,*,#8194,.T.);
#6258=ORIENTED_EDGE('',*,*,#8193,.T.);
#6259=ORIENTED_EDGE('',*,*,#8195,.F.);
#6260=ORIENTED_EDGE('',*,*,#8195,.T.);
#6261=ORIENTED_EDGE('',*,*,#7779,.F.);
#6262=ORIENTED_EDGE('',*,*,#8196,.F.);
#6263=ORIENTED_EDGE('',*,*,#7986,.F.);
#6264=ORIENTED_EDGE('',*,*,#8196,.T.);
#6265=ORIENTED_EDGE('',*,*,#7804,.F.);
#6266=ORIENTED_EDGE('',*,*,#8197,.F.);
#6267=ORIENTED_EDGE('',*,*,#8197,.T.);
#6268=ORIENTED_EDGE('',*,*,#7799,.F.);
#6269=ORIENTED_EDGE('',*,*,#7890,.F.);
#6270=ORIENTED_EDGE('',*,*,#7987,.F.);
#6271=ORIENTED_EDGE('',*,*,#7929,.F.);
#6272=ORIENTED_EDGE('',*,*,#8192,.F.);
#6273=ORIENTED_EDGE('',*,*,#8010,.F.);
#6274=ORIENTED_EDGE('',*,*,#7897,.F.);
#6275=ORIENTED_EDGE('',*,*,#7976,.F.);
#6276=ORIENTED_EDGE('',*,*,#8007,.F.);
#6277=ORIENTED_EDGE('',*,*,#7894,.F.);
#6278=ORIENTED_EDGE('',*,*,#7882,.F.);
#6279=ORIENTED_EDGE('',*,*,#7797,.F.);
#6280=ORIENTED_EDGE('',*,*,#8198,.F.);
#6281=ORIENTED_EDGE('',*,*,#8130,.F.);
#6282=ORIENTED_EDGE('',*,*,#8198,.T.);
#6283=ORIENTED_EDGE('',*,*,#8045,.F.);
#6284=ORIENTED_EDGE('',*,*,#8199,.F.);
#6285=ORIENTED_EDGE('',*,*,#8199,.T.);
#6286=ORIENTED_EDGE('',*,*,#8036,.F.);
#6287=ORIENTED_EDGE('',*,*,#8200,.F.);
#6288=ORIENTED_EDGE('',*,*,#8128,.F.);
#6289=ORIENTED_EDGE('',*,*,#7884,.F.);
#6290=ORIENTED_EDGE('',*,*,#8129,.F.);
#6291=ORIENTED_EDGE('',*,*,#8201,.F.);
#6292=ORIENTED_EDGE('',*,*,#8062,.F.);
#6293=ORIENTED_EDGE('',*,*,#8201,.T.);
#6294=ORIENTED_EDGE('',*,*,#8200,.T.);
#6295=ORIENTED_EDGE('',*,*,#8202,.F.);
#6296=ORIENTED_EDGE('',*,*,#8035,.F.);
#6297=ORIENTED_EDGE('',*,*,#8203,.T.);
#6298=ORIENTED_EDGE('',*,*,#8063,.F.);
#6299=ORIENTED_EDGE('',*,*,#8202,.T.);
#6300=ORIENTED_EDGE('',*,*,#8204,.F.);
#6301=ORIENTED_EDGE('',*,*,#7809,.F.);
#6302=ORIENTED_EDGE('',*,*,#7830,.F.);
#6303=ORIENTED_EDGE('',*,*,#8124,.F.);
#6304=ORIENTED_EDGE('',*,*,#8047,.F.);
#6305=ORIENTED_EDGE('',*,*,#8204,.T.);
#6306=ORIENTED_EDGE('',*,*,#8205,.F.);
#6307=ORIENTED_EDGE('',*,*,#7828,.F.);
#6308=ORIENTED_EDGE('',*,*,#8059,.F.);
#6309=ORIENTED_EDGE('',*,*,#8206,.F.);
#6310=ORIENTED_EDGE('',*,*,#8122,.F.);
#6311=ORIENTED_EDGE('',*,*,#8205,.T.);
#6312=ORIENTED_EDGE('',*,*,#8123,.F.);
#6313=ORIENTED_EDGE('',*,*,#8207,.F.);
#6314=ORIENTED_EDGE('',*,*,#8029,.F.);
#6315=ORIENTED_EDGE('',*,*,#8207,.T.);
#6316=ORIENTED_EDGE('',*,*,#8206,.T.);
#6317=ORIENTED_EDGE('',*,*,#8208,.F.);
#6318=ORIENTED_EDGE('',*,*,#8058,.F.);
#6319=ORIENTED_EDGE('',*,*,#8209,.T.);
#6320=ORIENTED_EDGE('',*,*,#8030,.F.);
#6321=ORIENTED_EDGE('',*,*,#8208,.T.);
#6322=ORIENTED_EDGE('',*,*,#7831,.F.);
#6323=ORIENTED_EDGE('',*,*,#7807,.F.);
#6324=ORIENTED_EDGE('',*,*,#8210,.F.);
#6325=ORIENTED_EDGE('',*,*,#7985,.F.);
#6326=ORIENTED_EDGE('',*,*,#8210,.T.);
#6327=ORIENTED_EDGE('',*,*,#7814,.F.);
#6328=ORIENTED_EDGE('',*,*,#8211,.F.);
#6329=ORIENTED_EDGE('',*,*,#7757,.F.);
#6330=ORIENTED_EDGE('',*,*,#8212,.T.);
#6331=ORIENTED_EDGE('',*,*,#7983,.F.);
#6332=ORIENTED_EDGE('',*,*,#8211,.T.);
#6333=ORIENTED_EDGE('',*,*,#7756,.F.);
#6334=ORIENTED_EDGE('',*,*,#8213,.T.);
#6335=ORIENTED_EDGE('',*,*,#7751,.F.);
#6336=ORIENTED_EDGE('',*,*,#8214,.T.);
#6337=ORIENTED_EDGE('',*,*,#7898,.F.);
#6338=ORIENTED_EDGE('',*,*,#7892,.F.);
#6339=ORIENTED_EDGE('',*,*,#8006,.F.);
#6340=ORIENTED_EDGE('',*,*,#8121,.F.);
#6341=ORIENTED_EDGE('',*,*,#8135,.F.);
#6342=ORIENTED_EDGE('',*,*,#8107,.F.);
#6343=ORIENTED_EDGE('',*,*,#7902,.F.);
#6344=ORIENTED_EDGE('',*,*,#8115,.F.);
#6345=ORIENTED_EDGE('',*,*,#7909,.F.);
#6346=ORIENTED_EDGE('',*,*,#7837,.F.);
#6347=ORIENTED_EDGE('',*,*,#8002,.F.);
#6348=ORIENTED_EDGE('',*,*,#7977,.F.);
#6349=ORIENTED_EDGE('',*,*,#7908,.F.);
#6350=ORIENTED_EDGE('',*,*,#8120,.F.);
#6351=ORIENTED_EDGE('',*,*,#7999,.F.);
#6352=ORIENTED_EDGE('',*,*,#7835,.F.);
#6353=ORIENTED_EDGE('',*,*,#8134,.F.);
#6354=ORIENTED_EDGE('',*,*,#8117,.F.);
#6355=ORIENTED_EDGE('',*,*,#7904,.F.);
#6356=ORIENTED_EDGE('',*,*,#8106,.F.);
#6357=ORIENTED_EDGE('',*,*,#8004,.F.);
#6358=ORIENTED_EDGE('',*,*,#7918,.F.);
#6359=ORIENTED_EDGE('',*,*,#7912,.F.);
#6360=ORIENTED_EDGE('',*,*,#7938,.F.);
#6361=ORIENTED_EDGE('',*,*,#8003,.F.);
#6362=ORIENTED_EDGE('',*,*,#7933,.F.);
#6363=ORIENTED_EDGE('',*,*,#7914,.F.);
#6364=ORIENTED_EDGE('',*,*,#7917,.F.);
#6365=ORIENTED_EDGE('',*,*,#8143,.F.);
#6366=ORIENTED_EDGE('',*,*,#8203,.F.);
#6367=ORIENTED_EDGE('',*,*,#8050,.F.);
#6368=ORIENTED_EDGE('',*,*,#8212,.F.);
#6369=ORIENTED_EDGE('',*,*,#8214,.F.);
#6370=ORIENTED_EDGE('',*,*,#8215,.F.);
#6371=ORIENTED_EDGE('',*,*,#7833,.F.);
#6372=ORIENTED_EDGE('',*,*,#7984,.F.);
#6373=ORIENTED_EDGE('',*,*,#8215,.T.);
#6374=ORIENTED_EDGE('',*,*,#7750,.F.);
#6375=ORIENTED_EDGE('',*,*,#8014,.F.);
#6376=ORIENTED_EDGE('',*,*,#8213,.F.);
#6377=ORIENTED_EDGE('',*,*,#7931,.F.);
#6378=ORIENTED_EDGE('',*,*,#8052,.F.);
#6379=ORIENTED_EDGE('',*,*,#8209,.F.);
#6380=ORIENTED_EDGE('',*,*,#8139,.F.);
#6381=ORIENTED_EDGE('',*,*,#7867,.F.);
#6382=ORIENTED_EDGE('',*,*,#8216,.T.);
#6383=ORIENTED_EDGE('',*,*,#7785,.F.);
#6384=ORIENTED_EDGE('',*,*,#8217,.F.);
#6385=ORIENTED_EDGE('',*,*,#7995,.F.);
#6386=ORIENTED_EDGE('',*,*,#7868,.F.);
#6387=ORIENTED_EDGE('',*,*,#8218,.F.);
#6388=ORIENTED_EDGE('',*,*,#7994,.F.);
#6389=ORIENTED_EDGE('',*,*,#7821,.F.);
#6390=ORIENTED_EDGE('',*,*,#8218,.T.);
#6391=ORIENTED_EDGE('',*,*,#8217,.T.);
#6392=ORIENTED_EDGE('',*,*,#8219,.F.);
#6393=ORIENTED_EDGE('',*,*,#8219,.T.);
#6394=ORIENTED_EDGE('',*,*,#7784,.F.);
#6395=ORIENTED_EDGE('',*,*,#8220,.F.);
#6396=ORIENTED_EDGE('',*,*,#7992,.F.);
#6397=ORIENTED_EDGE('',*,*,#8220,.T.);
#6398=ORIENTED_EDGE('',*,*,#8187,.F.);
#6399=ORIENTED_EDGE('',*,*,#8221,.F.);
#6400=ORIENTED_EDGE('',*,*,#8221,.T.);
#6401=ORIENTED_EDGE('',*,*,#7941,.F.);
#6402=ORIENTED_EDGE('',*,*,#7823,.F.);
#6403=ORIENTED_EDGE('',*,*,#7993,.F.);
#6404=ORIENTED_EDGE('',*,*,#8222,.F.);
#6405=ORIENTED_EDGE('',*,*,#8188,.F.);
#6406=ORIENTED_EDGE('',*,*,#8152,.F.);
#6407=ORIENTED_EDGE('',*,*,#7841,.F.);
#6408=ORIENTED_EDGE('',*,*,#7991,.F.);
#6409=ORIENTED_EDGE('',*,*,#8223,.F.);
#6410=ORIENTED_EDGE('',*,*,#7871,.F.);
#6411=ORIENTED_EDGE('',*,*,#7998,.F.);
#6412=ORIENTED_EDGE('',*,*,#8222,.T.);
#6413=ORIENTED_EDGE('',*,*,#7872,.F.);
#6414=ORIENTED_EDGE('',*,*,#8224,.F.);
#6415=ORIENTED_EDGE('',*,*,#7794,.F.);
#6416=ORIENTED_EDGE('',*,*,#8224,.T.);
#6417=ORIENTED_EDGE('',*,*,#8223,.T.);
#6418=ORIENTED_EDGE('',*,*,#8225,.F.);
#6419=ORIENTED_EDGE('',*,*,#8226,.F.);
#6420=ORIENTED_EDGE('',*,*,#7795,.F.);
#6421=ORIENTED_EDGE('',*,*,#8225,.T.);
#6422=ORIENTED_EDGE('',*,*,#7990,.F.);
#6423=ORIENTED_EDGE('',*,*,#8189,.F.);
#6424=ORIENTED_EDGE('',*,*,#8226,.T.);
#6425=ORIENTED_EDGE('',*,*,#8227,.F.);
#6426=ORIENTED_EDGE('',*,*,#7839,.F.);
#6427=ORIENTED_EDGE('',*,*,#7949,.F.);
#6428=ORIENTED_EDGE('',*,*,#8227,.T.);
#6429=ORIENTED_EDGE('',*,*,#7989,.F.);
#6430=ORIENTED_EDGE('',*,*,#8228,.F.);
#6431=ORIENTED_EDGE('',*,*,#8175,.F.);
#6432=ORIENTED_EDGE('',*,*,#8191,.F.);
#6433=ORIENTED_EDGE('',*,*,#8228,.T.);
#6434=ORIENTED_EDGE('',*,*,#8044,.F.);
#6435=ORIENTED_EDGE('',*,*,#8229,.F.);
#6436=ORIENTED_EDGE('',*,*,#7881,.F.);
#6437=ORIENTED_EDGE('',*,*,#7997,.F.);
#6438=ORIENTED_EDGE('',*,*,#7869,.F.);
#6439=ORIENTED_EDGE('',*,*,#8230,.F.);
#6440=ORIENTED_EDGE('',*,*,#8133,.F.);
#6441=ORIENTED_EDGE('',*,*,#7843,.F.);
#6442=ORIENTED_EDGE('',*,*,#8230,.T.);
#6443=ORIENTED_EDGE('',*,*,#8229,.T.);
#6444=ORIENTED_EDGE('',*,*,#8231,.F.);
#6445=ORIENTED_EDGE('',*,*,#8231,.T.);
#6446=ORIENTED_EDGE('',*,*,#8043,.F.);
#6447=ORIENTED_EDGE('',*,*,#8232,.F.);
#6448=ORIENTED_EDGE('',*,*,#8131,.F.);
#6449=ORIENTED_EDGE('',*,*,#8232,.T.);
#6450=ORIENTED_EDGE('',*,*,#8190,.F.);
#6451=ORIENTED_EDGE('',*,*,#8233,.F.);
#6452=ORIENTED_EDGE('',*,*,#7845,.F.);
#6453=ORIENTED_EDGE('',*,*,#8132,.F.);
#6454=ORIENTED_EDGE('',*,*,#8233,.T.);
#6455=ORIENTED_EDGE('',*,*,#8099,.F.);
#6456=ORIENTED_EDGE('',*,*,#8234,.F.);
#6457=ORIENTED_EDGE('',*,*,#8185,.F.);
#6458=ORIENTED_EDGE('',*,*,#8164,.F.);
#6459=ORIENTED_EDGE('',*,*,#7819,.F.);
#6460=ORIENTED_EDGE('',*,*,#8127,.F.);
#6461=ORIENTED_EDGE('',*,*,#8235,.F.);
#6462=ORIENTED_EDGE('',*,*,#7857,.F.);
#6463=ORIENTED_EDGE('',*,*,#7996,.F.);
#6464=ORIENTED_EDGE('',*,*,#8234,.T.);
#6465=ORIENTED_EDGE('',*,*,#7858,.F.);
#6466=ORIENTED_EDGE('',*,*,#8236,.F.);
#6467=ORIENTED_EDGE('',*,*,#8039,.F.);
#6468=ORIENTED_EDGE('',*,*,#8236,.T.);
#6469=ORIENTED_EDGE('',*,*,#8235,.T.);
#6470=ORIENTED_EDGE('',*,*,#8237,.F.);
#6471=ORIENTED_EDGE('',*,*,#8238,.F.);
#6472=ORIENTED_EDGE('',*,*,#8040,.F.);
#6473=ORIENTED_EDGE('',*,*,#8237,.T.);
#6474=ORIENTED_EDGE('',*,*,#8126,.F.);
#6475=ORIENTED_EDGE('',*,*,#8184,.F.);
#6476=ORIENTED_EDGE('',*,*,#8238,.T.);
#6477=ORIENTED_EDGE('',*,*,#8239,.F.);
#6478=ORIENTED_EDGE('',*,*,#8239,.T.);
#6479=ORIENTED_EDGE('',*,*,#8125,.F.);
#6480=ORIENTED_EDGE('',*,*,#7817,.F.);
#6481=ORIENTED_EDGE('',*,*,#8103,.F.);
#6482=ORIENTED_EDGE('',*,*,#8157,.F.);
#6483=ORIENTED_EDGE('',*,*,#8186,.F.);
#6484=ORIENTED_EDGE('',*,*,#8216,.F.);
#6485=EDGE_CURVE('NONE',#8240,#8240,#9418,.T.);
#6486=EDGE_CURVE('NONE',#8241,#8241,#9419,.T.);
#6487=EDGE_CURVE('NONE',#8242,#8242,#9420,.T.);
#6488=EDGE_CURVE('NONE',#8243,#8243,#9421,.T.);
#6489=EDGE_CURVE('NONE',#8244,#8244,#9422,.T.);
#6490=EDGE_CURVE('NONE',#8245,#8245,#9423,.T.);
#6491=EDGE_CURVE('NONE',#8246,#8246,#9424,.T.);
#6492=EDGE_CURVE('NONE',#8247,#8247,#9425,.T.);
#6493=EDGE_CURVE('NONE',#8248,#8248,#9426,.T.);
#6494=EDGE_CURVE('NONE',#8249,#8249,#9427,.T.);
#6495=EDGE_CURVE('NONE',#8250,#8250,#9428,.T.);
#6496=EDGE_CURVE('NONE',#8251,#8251,#9429,.T.);
#6497=EDGE_CURVE('NONE',#8252,#8252,#9430,.T.);
#6498=EDGE_CURVE('NONE',#8253,#8253,#9431,.T.);
#6499=EDGE_CURVE('NONE',#8254,#8254,#9432,.T.);
#6500=EDGE_CURVE('NONE',#8255,#8255,#9433,.T.);
#6501=EDGE_CURVE('NONE',#8256,#8256,#9434,.T.);
#6502=EDGE_CURVE('NONE',#8257,#8257,#9435,.T.);
#6503=EDGE_CURVE('NONE',#8258,#8258,#9436,.T.);
#6504=EDGE_CURVE('NONE',#8259,#8259,#9437,.T.);
#6505=EDGE_CURVE('NONE',#8260,#8260,#9438,.T.);
#6506=EDGE_CURVE('NONE',#8261,#8261,#9439,.T.);
#6507=EDGE_CURVE('NONE',#8262,#8262,#9440,.T.);
#6508=EDGE_CURVE('NONE',#8263,#8263,#9441,.T.);
#6509=EDGE_CURVE('NONE',#8264,#8265,#9442,.T.);
#6510=EDGE_CURVE('NONE',#8264,#8266,#882,.T.);
#6511=EDGE_CURVE('NONE',#8266,#8267,#9443,.T.);
#6512=EDGE_CURVE('NONE',#8265,#8267,#883,.T.);
#6513=EDGE_CURVE('NONE',#8268,#8268,#9444,.T.);
#6514=EDGE_CURVE('NONE',#8269,#8269,#9445,.T.);
#6515=EDGE_CURVE('NONE',#8270,#8270,#9446,.T.);
#6516=EDGE_CURVE('NONE',#8271,#8271,#9447,.T.);
#6517=EDGE_CURVE('NONE',#8272,#8272,#9448,.T.);
#6518=EDGE_CURVE('NONE',#8273,#8273,#9449,.T.);
#6519=EDGE_CURVE('NONE',#8274,#8274,#9450,.T.);
#6520=EDGE_CURVE('NONE',#8275,#8275,#9451,.T.);
#6521=EDGE_CURVE('NONE',#8276,#8276,#9452,.T.);
#6522=EDGE_CURVE('NONE',#8277,#8277,#9453,.T.);
#6523=EDGE_CURVE('NONE',#8278,#8278,#9454,.T.);
#6524=EDGE_CURVE('NONE',#8279,#8279,#9455,.T.);
#6525=EDGE_CURVE('NONE',#8280,#8280,#9456,.T.);
#6526=EDGE_CURVE('NONE',#8281,#8281,#9457,.T.);
#6527=EDGE_CURVE('NONE',#8282,#8282,#9458,.T.);
#6528=EDGE_CURVE('NONE',#8283,#8283,#9459,.T.);
#6529=EDGE_CURVE('NONE',#8284,#8284,#9460,.T.);
#6530=EDGE_CURVE('NONE',#8285,#8285,#9461,.T.);
#6531=EDGE_CURVE('NONE',#8286,#8286,#9462,.T.);
#6532=EDGE_CURVE('NONE',#8287,#8287,#9463,.T.);
#6533=EDGE_CURVE('NONE',#8288,#8266,#884,.T.);
#6534=EDGE_CURVE('NONE',#8289,#8288,#9464,.T.);
#6535=EDGE_CURVE('NONE',#8267,#8289,#885,.T.);
#6536=EDGE_CURVE('NONE',#8290,#8290,#9465,.T.);
#6537=EDGE_CURVE('NONE',#8291,#8264,#886,.T.);
#6538=EDGE_CURVE('NONE',#8291,#8288,#887,.T.);
#6539=EDGE_CURVE('NONE',#8292,#8291,#9466,.T.);
#6540=EDGE_CURVE('NONE',#8292,#8289,#888,.T.);
#6541=EDGE_CURVE('NONE',#8265,#8292,#889,.T.);
#6542=EDGE_CURVE('NONE',#8293,#8294,#890,.T.);
#6543=EDGE_CURVE('NONE',#8295,#8293,#891,.T.);
#6544=EDGE_CURVE('NONE',#8296,#8295,#892,.T.);
#6545=EDGE_CURVE('NONE',#8297,#8296,#893,.T.);
#6546=EDGE_CURVE('NONE',#8298,#8297,#894,.T.);
#6547=EDGE_CURVE('NONE',#8294,#8298,#895,.T.);
#6548=EDGE_CURVE('NONE',#8299,#8294,#896,.T.);
#6549=EDGE_CURVE('NONE',#8300,#8299,#897,.T.);
#6550=EDGE_CURVE('NONE',#8300,#8293,#898,.T.);
#6551=EDGE_CURVE('NONE',#8301,#8300,#899,.T.);
#6552=EDGE_CURVE('NONE',#8301,#8295,#900,.T.);
#6553=EDGE_CURVE('NONE',#8302,#8301,#901,.T.);
#6554=EDGE_CURVE('NONE',#8302,#8296,#902,.T.);
#6555=EDGE_CURVE('NONE',#8303,#8302,#903,.T.);
#6556=EDGE_CURVE('NONE',#8303,#8297,#904,.T.);
#6557=EDGE_CURVE('NONE',#8304,#8303,#905,.T.);
#6558=EDGE_CURVE('NONE',#8304,#8298,#906,.T.);
#6559=EDGE_CURVE('NONE',#8299,#8304,#907,.T.);
#6560=EDGE_CURVE('NONE',#8305,#8306,#908,.T.);
#6561=EDGE_CURVE('NONE',#8307,#8305,#909,.T.);
#6562=EDGE_CURVE('NONE',#8308,#8307,#910,.T.);
#6563=EDGE_CURVE('NONE',#8309,#8308,#911,.T.);
#6564=EDGE_CURVE('NONE',#8310,#8309,#912,.T.);
#6565=EDGE_CURVE('NONE',#8306,#8310,#913,.T.);
#6566=EDGE_CURVE('NONE',#8311,#8312,#914,.T.);
#6567=EDGE_CURVE('NONE',#8313,#8311,#915,.T.);
#6568=EDGE_CURVE('NONE',#8314,#8313,#916,.T.);
#6569=EDGE_CURVE('NONE',#8315,#8314,#917,.T.);
#6570=EDGE_CURVE('NONE',#8316,#8315,#918,.T.);
#6571=EDGE_CURVE('NONE',#8312,#8316,#919,.T.);
#6572=EDGE_CURVE('NONE',#8317,#8318,#920,.T.);
#6573=EDGE_CURVE('NONE',#8319,#8317,#921,.T.);
#6574=EDGE_CURVE('NONE',#8320,#8319,#922,.T.);
#6575=EDGE_CURVE('NONE',#8321,#8320,#923,.T.);
#6576=EDGE_CURVE('NONE',#8322,#8321,#924,.T.);
#6577=EDGE_CURVE('NONE',#8318,#8322,#925,.T.);
#6578=EDGE_CURVE('NONE',#8323,#8324,#926,.T.);
#6579=EDGE_CURVE('NONE',#8325,#8323,#927,.T.);
#6580=EDGE_CURVE('NONE',#8326,#8325,#928,.T.);
#6581=EDGE_CURVE('NONE',#8327,#8326,#929,.T.);
#6582=EDGE_CURVE('NONE',#8328,#8327,#930,.T.);
#6583=EDGE_CURVE('NONE',#8324,#8328,#931,.T.);
#6584=EDGE_CURVE('NONE',#8329,#8330,#932,.T.);
#6585=EDGE_CURVE('NONE',#8331,#8329,#933,.T.);
#6586=EDGE_CURVE('NONE',#8332,#8331,#934,.T.);
#6587=EDGE_CURVE('NONE',#8333,#8332,#935,.T.);
#6588=EDGE_CURVE('NONE',#8334,#8333,#936,.T.);
#6589=EDGE_CURVE('NONE',#8330,#8334,#937,.T.);
#6590=EDGE_CURVE('NONE',#8335,#8306,#938,.T.);
#6591=EDGE_CURVE('NONE',#8336,#8335,#939,.T.);
#6592=EDGE_CURVE('NONE',#8336,#8305,#940,.T.);
#6593=EDGE_CURVE('NONE',#8337,#8336,#941,.T.);
#6594=EDGE_CURVE('NONE',#8337,#8307,#942,.T.);
#6595=EDGE_CURVE('NONE',#8338,#8337,#943,.T.);
#6596=EDGE_CURVE('NONE',#8338,#8308,#944,.T.);
#6597=EDGE_CURVE('NONE',#8339,#8338,#945,.T.);
#6598=EDGE_CURVE('NONE',#8339,#8309,#946,.T.);
#6599=EDGE_CURVE('NONE',#8340,#8339,#947,.T.);
#6600=EDGE_CURVE('NONE',#8340,#8310,#948,.T.);
#6601=EDGE_CURVE('NONE',#8335,#8340,#949,.T.);
#6602=EDGE_CURVE('NONE',#8341,#8312,#950,.T.);
#6603=EDGE_CURVE('NONE',#8342,#8341,#951,.T.);
#6604=EDGE_CURVE('NONE',#8342,#8311,#952,.T.);
#6605=EDGE_CURVE('NONE',#8343,#8342,#953,.T.);
#6606=EDGE_CURVE('NONE',#8343,#8313,#954,.T.);
#6607=EDGE_CURVE('NONE',#8344,#8343,#955,.T.);
#6608=EDGE_CURVE('NONE',#8344,#8314,#956,.T.);
#6609=EDGE_CURVE('NONE',#8345,#8344,#957,.T.);
#6610=EDGE_CURVE('NONE',#8345,#8315,#958,.T.);
#6611=EDGE_CURVE('NONE',#8346,#8345,#959,.T.);
#6612=EDGE_CURVE('NONE',#8346,#8316,#960,.T.);
#6613=EDGE_CURVE('NONE',#8341,#8346,#961,.T.);
#6614=EDGE_CURVE('NONE',#8347,#8318,#962,.T.);
#6615=EDGE_CURVE('NONE',#8348,#8347,#963,.T.);
#6616=EDGE_CURVE('NONE',#8348,#8317,#964,.T.);
#6617=EDGE_CURVE('NONE',#8349,#8348,#965,.T.);
#6618=EDGE_CURVE('NONE',#8349,#8319,#966,.T.);
#6619=EDGE_CURVE('NONE',#8350,#8349,#967,.T.);
#6620=EDGE_CURVE('NONE',#8350,#8320,#968,.T.);
#6621=EDGE_CURVE('NONE',#8351,#8350,#969,.T.);
#6622=EDGE_CURVE('NONE',#8351,#8321,#970,.T.);
#6623=EDGE_CURVE('NONE',#8352,#8351,#971,.T.);
#6624=EDGE_CURVE('NONE',#8352,#8322,#972,.T.);
#6625=EDGE_CURVE('NONE',#8347,#8352,#973,.T.);
#6626=EDGE_CURVE('NONE',#8353,#8324,#974,.T.);
#6627=EDGE_CURVE('NONE',#8354,#8353,#975,.T.);
#6628=EDGE_CURVE('NONE',#8354,#8323,#976,.T.);
#6629=EDGE_CURVE('NONE',#8355,#8354,#977,.T.);
#6630=EDGE_CURVE('NONE',#8355,#8325,#978,.T.);
#6631=EDGE_CURVE('NONE',#8356,#8355,#979,.T.);
#6632=EDGE_CURVE('NONE',#8356,#8326,#980,.T.);
#6633=EDGE_CURVE('NONE',#8357,#8356,#981,.T.);
#6634=EDGE_CURVE('NONE',#8357,#8327,#982,.T.);
#6635=EDGE_CURVE('NONE',#8358,#8357,#983,.T.);
#6636=EDGE_CURVE('NONE',#8358,#8328,#984,.T.);
#6637=EDGE_CURVE('NONE',#8353,#8358,#985,.T.);
#6638=EDGE_CURVE('NONE',#8359,#8330,#986,.T.);
#6639=EDGE_CURVE('NONE',#8360,#8359,#987,.T.);
#6640=EDGE_CURVE('NONE',#8360,#8329,#988,.T.);
#6641=EDGE_CURVE('NONE',#8361,#8360,#989,.T.);
#6642=EDGE_CURVE('NONE',#8361,#8331,#990,.T.);
#6643=EDGE_CURVE('NONE',#8362,#8361,#991,.T.);
#6644=EDGE_CURVE('NONE',#8362,#8332,#992,.T.);
#6645=EDGE_CURVE('NONE',#8363,#8362,#993,.T.);
#6646=EDGE_CURVE('NONE',#8363,#8333,#994,.T.);
#6647=EDGE_CURVE('NONE',#8364,#8363,#995,.T.);
#6648=EDGE_CURVE('NONE',#8364,#8334,#996,.T.);
#6649=EDGE_CURVE('NONE',#8359,#8364,#997,.T.);
#6650=EDGE_CURVE('NONE',#8365,#8365,#9467,.T.);
#6651=EDGE_CURVE('NONE',#8366,#8366,#9468,.T.);
#6652=EDGE_CURVE('NONE',#8367,#8367,#9469,.T.);
#6653=EDGE_CURVE('NONE',#8368,#8368,#9470,.T.);
#6654=EDGE_CURVE('NONE',#8369,#8369,#9471,.T.);
#6655=EDGE_CURVE('NONE',#8370,#8370,#9472,.T.);
#6656=EDGE_CURVE('NONE',#8371,#8371,#9473,.T.);
#6657=EDGE_CURVE('NONE',#8372,#8372,#9474,.T.);
#6658=EDGE_CURVE('NONE',#8373,#8373,#9475,.T.);
#6659=EDGE_CURVE('NONE',#8374,#8374,#9476,.T.);
#6660=EDGE_CURVE('NONE',#8375,#8376,#9477,.T.);
#6661=EDGE_CURVE('NONE',#8375,#8377,#998,.T.);
#6662=EDGE_CURVE('NONE',#8377,#8378,#9478,.T.);
#6663=EDGE_CURVE('NONE',#8376,#8378,#999,.T.);
#6664=EDGE_CURVE('NONE',#8379,#8379,#9479,.T.);
#6665=EDGE_CURVE('NONE',#8380,#8380,#9480,.T.);
#6666=EDGE_CURVE('NONE',#8381,#8381,#9481,.T.);
#6667=EDGE_CURVE('NONE',#8382,#8383,#9482,.T.);
#6668=EDGE_CURVE('NONE',#8382,#8384,#1000,.T.);
#6669=EDGE_CURVE('NONE',#8384,#8385,#9483,.T.);
#6670=EDGE_CURVE('NONE',#8383,#8385,#1001,.T.);
#6671=EDGE_CURVE('NONE',#8386,#8386,#9484,.T.);
#6672=EDGE_CURVE('NONE',#8387,#8387,#9485,.T.);
#6673=EDGE_CURVE('NONE',#8388,#8388,#9486,.T.);
#6674=EDGE_CURVE('NONE',#8389,#8389,#9487,.T.);
#6675=EDGE_CURVE('NONE',#8390,#8390,#9488,.T.);
#6676=EDGE_CURVE('NONE',#8391,#8391,#9489,.T.);
#6677=EDGE_CURVE('NONE',#8392,#8392,#9490,.T.);
#6678=EDGE_CURVE('NONE',#8393,#8393,#9491,.T.);
#6679=EDGE_CURVE('NONE',#8394,#8395,#9492,.T.);
#6680=EDGE_CURVE('NONE',#8395,#8396,#9493,.T.);
#6681=EDGE_CURVE('NONE',#8396,#8397,#9494,.T.);
#6682=EDGE_CURVE('NONE',#8397,#8394,#9495,.T.);
#6683=EDGE_CURVE('NONE',#8398,#8398,#9496,.T.);
#6684=EDGE_CURVE('NONE',#8399,#8399,#9497,.T.);
#6685=EDGE_CURVE('NONE',#8400,#8400,#9498,.T.);
#6686=EDGE_CURVE('NONE',#8401,#8401,#9499,.T.);
#6687=EDGE_CURVE('NONE',#8402,#8402,#9500,.T.);
#6688=EDGE_CURVE('NONE',#8403,#8404,#9501,.T.);
#6689=EDGE_CURVE('NONE',#8404,#8405,#9502,.T.);
#6690=EDGE_CURVE('NONE',#8405,#8406,#9503,.T.);
#6691=EDGE_CURVE('NONE',#8406,#8403,#9504,.T.);
#6692=EDGE_CURVE('NONE',#8407,#8407,#9505,.T.);
#6693=EDGE_CURVE('NONE',#8408,#8408,#9506,.T.);
#6694=EDGE_CURVE('NONE',#8409,#8410,#9507,.T.);
#6695=EDGE_CURVE('NONE',#8409,#8411,#1002,.T.);
#6696=EDGE_CURVE('NONE',#8411,#8412,#9508,.T.);
#6697=EDGE_CURVE('NONE',#8410,#8412,#1003,.T.);
#6698=EDGE_CURVE('NONE',#8413,#8414,#9509,.T.);
#6699=EDGE_CURVE('NONE',#8413,#8415,#1004,.T.);
#6700=EDGE_CURVE('NONE',#8415,#8416,#9510,.T.);
#6701=EDGE_CURVE('NONE',#8414,#8416,#1005,.T.);
#6702=EDGE_CURVE('NONE',#8417,#8418,#9511,.T.);
#6703=EDGE_CURVE('NONE',#8417,#8419,#1006,.T.);
#6704=EDGE_CURVE('NONE',#8419,#8420,#9512,.T.);
#6705=EDGE_CURVE('NONE',#8418,#8420,#1007,.T.);
#6706=EDGE_CURVE('NONE',#8421,#8421,#9513,.T.);
#6707=EDGE_CURVE('NONE',#8422,#8422,#9514,.T.);
#6708=EDGE_CURVE('NONE',#8423,#8424,#196,.F.);
#6709=EDGE_CURVE('NONE',#8423,#8425,#197,.T.);
#6710=EDGE_CURVE('NONE',#8426,#8425,#198,.T.);
#6711=EDGE_CURVE('NONE',#8424,#8426,#199,.F.);
#6712=EDGE_CURVE('NONE',#8427,#8428,#200,.F.);
#6713=EDGE_CURVE('NONE',#8427,#8429,#201,.T.);
#6714=EDGE_CURVE('NONE',#8430,#8429,#202,.T.);
#6715=EDGE_CURVE('NONE',#8428,#8430,#203,.F.);
#6716=EDGE_CURVE('NONE',#8429,#8430,#204,.T.);
#6717=EDGE_CURVE('NONE',#8431,#8432,#9515,.T.);
#6718=EDGE_CURVE('NONE',#8432,#8431,#9516,.T.);
#6719=EDGE_CURVE('NONE',#8425,#8426,#205,.T.);
#6720=EDGE_CURVE('NONE',#8433,#8434,#9517,.T.);
#6721=EDGE_CURVE('NONE',#8434,#8433,#9518,.T.);
#6722=EDGE_CURVE('NONE',#8435,#8435,#9519,.T.);
#6723=EDGE_CURVE('NONE',#8436,#8436,#9520,.T.);
#6724=EDGE_CURVE('NONE',#8437,#8438,#9521,.T.);
#6725=EDGE_CURVE('NONE',#8437,#8439,#1008,.T.);
#6726=EDGE_CURVE('NONE',#8439,#8440,#9522,.T.);
#6727=EDGE_CURVE('NONE',#8438,#8440,#1009,.T.);
#6728=EDGE_CURVE('NONE',#8441,#8441,#9523,.T.);
#6729=EDGE_CURVE('NONE',#8442,#8442,#9524,.T.);
#6730=EDGE_CURVE('NONE',#8443,#8443,#9525,.T.);
#6731=EDGE_CURVE('NONE',#8444,#8444,#9526,.T.);
#6732=EDGE_CURVE('NONE',#8445,#8445,#9527,.T.);
#6733=EDGE_CURVE('NONE',#8446,#8446,#9528,.T.);
#6734=EDGE_CURVE('NONE',#8447,#8447,#9529,.T.);
#6735=EDGE_CURVE('NONE',#8448,#8448,#9530,.T.);
#6736=EDGE_CURVE('NONE',#8449,#8450,#206,.F.);
#6737=EDGE_CURVE('NONE',#8449,#8451,#207,.T.);
#6738=EDGE_CURVE('NONE',#8452,#8451,#208,.T.);
#6739=EDGE_CURVE('NONE',#8450,#8452,#209,.F.);
#6740=EDGE_CURVE('NONE',#8453,#8454,#210,.F.);
#6741=EDGE_CURVE('NONE',#8453,#8455,#211,.T.);
#6742=EDGE_CURVE('NONE',#8456,#8455,#212,.T.);
#6743=EDGE_CURVE('NONE',#8454,#8456,#213,.F.);
#6744=EDGE_CURVE('NONE',#8455,#8456,#214,.T.);
#6745=EDGE_CURVE('NONE',#8457,#8458,#9531,.T.);
#6746=EDGE_CURVE('NONE',#8458,#8457,#9532,.T.);
#6747=EDGE_CURVE('NONE',#8451,#8452,#215,.T.);
#6748=EDGE_CURVE('NONE',#8459,#8460,#9533,.T.);
#6749=EDGE_CURVE('NONE',#8460,#8459,#9534,.T.);
#6750=EDGE_CURVE('NONE',#8461,#8462,#9535,.T.);
#6751=EDGE_CURVE('NONE',#8463,#8461,#216,.T.);
#6752=EDGE_CURVE('NONE',#8464,#8463,#9536,.T.);
#6753=EDGE_CURVE('NONE',#8462,#8464,#217,.T.);
#6754=EDGE_CURVE('NONE',#8465,#8448,#9537,.T.);
#6755=EDGE_CURVE('NONE',#8448,#8466,#9538,.T.);
#6756=EDGE_CURVE('NONE',#8467,#8466,#9539,.T.);
#6757=EDGE_CURVE('NONE',#8467,#8468,#9540,.T.);
#6758=EDGE_CURVE('NONE',#8468,#8469,#9541,.T.);
#6759=EDGE_CURVE('NONE',#8469,#8470,#9542,.T.);
#6760=EDGE_CURVE('NONE',#8471,#8470,#9543,.T.);
#6761=EDGE_CURVE('NONE',#8471,#8446,#9544,.T.);
#6762=EDGE_CURVE('NONE',#8446,#8472,#9545,.T.);
#6763=EDGE_CURVE('NONE',#8473,#8472,#9546,.T.);
#6764=EDGE_CURVE('NONE',#8473,#8474,#9547,.T.);
#6765=EDGE_CURVE('NONE',#8474,#8475,#9548,.T.);
#6766=EDGE_CURVE('NONE',#8475,#8476,#9549,.T.);
#6767=EDGE_CURVE('NONE',#8465,#8476,#9550,.T.);
#6768=EDGE_CURVE('NONE',#8477,#8478,#1010,.T.);
#6769=EDGE_CURVE('NONE',#8478,#8479,#9551,.T.);
#6770=EDGE_CURVE('NONE',#8480,#8479,#1011,.T.);
#6771=EDGE_CURVE('NONE',#8481,#8480,#9552,.T.);
#6772=EDGE_CURVE('NONE',#8481,#8482,#1012,.T.);
#6773=EDGE_CURVE('NONE',#8482,#8483,#9553,.T.);
#6774=EDGE_CURVE('NONE',#8484,#8483,#1013,.T.);
#6775=EDGE_CURVE('NONE',#8485,#8484,#9554,.T.);
#6776=EDGE_CURVE('NONE',#8485,#8461,#1014,.T.);
#6777=EDGE_CURVE('NONE',#8486,#8462,#1015,.T.);
#6778=EDGE_CURVE('NONE',#8487,#8486,#9555,.T.);
#6779=EDGE_CURVE('NONE',#8487,#8488,#1016,.T.);
#6780=EDGE_CURVE('NONE',#8488,#8489,#9556,.T.);
#6781=EDGE_CURVE('NONE',#8490,#8489,#1017,.T.);
#6782=EDGE_CURVE('NONE',#8477,#8490,#9557,.T.);
#6783=EDGE_CURVE('NONE',#8491,#8491,#9558,.T.);
#6784=EDGE_CURVE('NONE',#8492,#8492,#9559,.T.);
#6785=EDGE_CURVE('NONE',#8493,#8493,#9560,.T.);
#6786=EDGE_CURVE('NONE',#8494,#8494,#9561,.T.);
#6787=EDGE_CURVE('NONE',#8495,#8496,#9562,.T.);
#6788=EDGE_CURVE('NONE',#8497,#8495,#1018,.T.);
#6789=EDGE_CURVE('NONE',#8497,#8498,#9563,.T.);
#6790=EDGE_CURVE('NONE',#8496,#8498,#1019,.T.);
#6791=EDGE_CURVE('NONE',#8427,#8428,#218,.F.);
#6792=EDGE_CURVE('NONE',#8499,#8500,#219,.T.);
#6793=EDGE_CURVE('NONE',#8500,#8501,#220,.T.);
#6794=EDGE_CURVE('NONE',#8501,#8502,#221,.T.);
#6795=EDGE_CURVE('NONE',#8502,#8503,#222,.T.);
#6796=EDGE_CURVE('NONE',#8503,#8504,#223,.T.);
#6797=EDGE_CURVE('NONE',#8504,#8505,#224,.T.);
#6798=EDGE_CURVE('NONE',#8505,#8506,#225,.T.);
#6799=EDGE_CURVE('NONE',#8506,#8507,#226,.T.);
#6800=EDGE_CURVE('NONE',#8507,#8508,#227,.T.);
#6801=EDGE_CURVE('NONE',#8508,#8509,#228,.T.);
#6802=EDGE_CURVE('NONE',#8509,#8510,#229,.T.);
#6803=EDGE_CURVE('NONE',#8510,#8499,#230,.T.);
#6804=EDGE_CURVE('NONE',#8423,#8424,#231,.F.);
#6805=EDGE_CURVE('NONE',#8511,#8512,#232,.T.);
#6806=EDGE_CURVE('NONE',#8512,#8513,#233,.T.);
#6807=EDGE_CURVE('NONE',#8513,#8514,#234,.T.);
#6808=EDGE_CURVE('NONE',#8514,#8515,#235,.T.);
#6809=EDGE_CURVE('NONE',#8515,#8516,#236,.T.);
#6810=EDGE_CURVE('NONE',#8516,#8517,#237,.T.);
#6811=EDGE_CURVE('NONE',#8517,#8518,#238,.T.);
[truncated: 1,318,503 more chars]
