# Supplementary material for: The ‘PhenoBox’, a flexible, automated, open‐source plant phenotyping solution
Source: New Phytol. 2018 Apr 5;219(2):808–23. doi: 10.1111/nph.15129 (PMC6485332; doi:10.1111/nph.15129)
Supplement: Supplementary file 4 — Table S1 Extraction of image features by IAP and Lemnatec software; correlation between features [file NPH-219-808-s004.xlsx]

## Sheet: Title Page
The “Phenobox”, a flexible, automated, open-source plant phenotyping solution
Angelika Czedik-Eysenberg, Sebastian Seitner, Ulrich Güldener, Stefanie Koemeda, Jakub Jez, Martin Colombini, Armin Djamei
Accepted 22.2.2018
Legend
21dav Brachy IAP, 21dav Brachy Lemnatec:				Visual traits extracted by either IAP or Lemnatec form the same images of 21 day old Brachypodium distachyon plants taken by the PhenoBox
IAP_Lemnatec_corrs:				Spearman correlations between all visual traits extracted by IAP and Lemnatec
IAP_Lemnatec_MTCpvalues:				P-values of spearman correltions between visual traits extracted by IAP and Lemnatec, corrleted for multiple testing by the Benjamini-Hochberg methods
IAP_Lemnatec_corrs(MTC<0.05):				Spearman correltions, filtered so that only correltionds with multiple testing corrected p-value y0.05 are retained. (Others are substituted by 0)

## Sheet: 21dav Brachy IAP
Sample.ID	area	border.length	branchpoint.count	circumcircle.d	cog.avg_dist_center	cog.avg_dist_vertical_center_line	cog.x	cog.y	compactness.01	compactness.16	height	hull.area	hull.centroid.x	hull.centroid.y	hull.circularity	hull.compactness.01	hull.compactness.16	hull.fillgrade	hull.length	hull.pc1	hull.pc2	hull.points	leaf.count	leaf.curvature.avg	leaf.curvature.sum	leaf.length.mean	leaf.length.sum	leaf.width.mean	minrectangle.area	minrectangle.length.a	minrectangle.length.b	width	hsv.dgci.mean	hsv.h.brown2green	hsv.h.mean	hsv.h.red2green	hsv.h.skewness	hsv.h.stddev	hsv.h.yellow2green	hsv.s.mean	hsv.s.skewness	hsv.s.stddev	hsv.v.mean	hsv.v.skewness	hsv.v.stddev	lab.a.mean	lab.a.skewness	lab.a.stddev	lab.b.mean
C1	12934	2965	5	268.75	62.7196	2.39415	263.106	512.994	0.0185072	679	233	43483.5	273.83	478.59	0.916853	0.38865	32.3334	29.7446	646.684	264	244.515	13	7	0.392838	2.74987	102	714	51.5574	55123.7	238.293	231.328	240	0.500234	0.00485343	0.257851	0.0117453	5.55986	0.0723471	0.0165016	0.580683	-1.60054	0.187828	0.432891	1.63705	0.0959622	105.43	2.10188	6.55417	157.246
C1	10816	1653	12	238.17	52.0461	10.2665	255.234	509.228	0.0498666	252	232	26778	268.269	487.611	0.861446	0.396261	31.7124	40.3914	585.663	238	180.93	9	8	0.239234	1.91387	80	641	39.9236	35019.1	160.479	218.216	176	0.513654	0.00500445	0.263412	0.0152358	4.63445	0.0865804	0.0234653	0.534474	-1.06236	0.208385	0.454611	1.13852	0.116148	106.337	1.72144	7.34033	155.174
C1	11801	2324	22	261.46	60.6553	16.9245	248.575	510.601	0.0274975	457	230	36985.5	245.311	483.799	0.879372	0.413909	30.3602	31.9071	598.566	259	230.639	13	8	0.131851	1.31851	122	976	35.0123	46233.1	205.029	225.495	217	0.513488	0.00464924	0.260184	0.00702552	6.08516	0.0713688	0.0213865	0.558789	-1.37983	0.186948	0.426084	1.51437	0.0972701	106.215	2.00944	6.33986	155.589
C1	12598	2854	8	257.777	62.2962	24.1406	241.359	512.666	0.0194526	646	233	40463	235.204	479.812	0.918591	0.349151	35.9912	31.1346	673.362	253	236.775	14	8	0.159078	1.27262	94	754	47.7082	51778.2	230.871	224.273	226	0.508468	0.00373832	0.257651	0.00718151	6.40075	0.0638948	0.0156419	0.566974	-1.36128	0.178607	0.425267	1.42962	0.0927292	106.008	1.95037	6.00547	156.295
C1	11182	1732	9	245.799	53.875	20.4311	245.069	508.454	0.0468894	268	235	32977.5	215.626	486.22	0.89358	0.449332	27.9668	33.908	559.218	239	194.768	12	9	0.047012	0.376096	72	651	40.341	44878.2	188.65	237.891	192	0.512514	0.00704225	0.26355	0.0121639	4.9988	0.0837585	0.0205933	0.563593	-1.09145	0.212157	0.431839	1.70198	0.102813	106.002	1.76997	7.17934	155.667
C1	12291	2279	10	265.766	61	1.80746	263.693	513.144	0.0297781	422	230	39760	262.545	482.891	0.907504	0.430756	29.1729	30.913	598.802	263	232.376	18	9	0.294642	2.94642	94	850	41.2859	49102.1	232.447	211.24	222	0.514585	0.00513175	0.261814	0.0116451	5.2125	0.0708362	0.01579	0.57624	-1.45857	0.190938	0.417558	1.56585	0.100312	105.812	1.8865	6.60954	155.742
C10	11155	2271	5	249.14	56.2441	7.29794	258.202	508.764	0.0271999	462	237	34884	241.397	494.32	0.884486	0.42513	29.5589	31.9774	574.22	246	197.784	14	8	0.186138	1.67524	84	674	45.0059	45773.3	235.949	193.997	194	0.523591	0.00406	0.26776	0.0163528	4.23086	0.100762	0.0259389	0.538575	-1.10355	0.223639	0.423619	1.47584	0.118587	107.67	1.57056	7.53466	153.282
C10	9352	1237	3	243.545	52.4253	5.61869	259.881	500.628	0.0770943	163	243	20310	251.018	475.644	0.740702	0.461722	27.2163	46.0463	504.507	243	122.172	14	6	0.211929	1.27157	67	407	56.4521	29422.8	121.013	243.137	124	0.52062	0.00322101	0.264436	0.00978692	5.07247	0.083558	0.0177156	0.52178	-1.21447	0.19714	0.448742	1.63886	0.105329	106.739	1.76705	7.08605	154.398
C10	9796	2012	6	247.649	53.8929	8.15833	257.342	503.941	0.030427	413	241	25253.5	248.601	485.527	0.820258	0.405448	30.9938	38.7907	551.013	247	141.297	14	8	0.212124	1.90912	69	553	46.7161	33296.5	245.669	135.534	153	0.519791	0.00331506	0.264383	0.0154278	4.28722	0.0948697	0.0234604	0.501785	-1.15234	0.204814	0.459047	1.39705	0.114637	107.647	1.62627	7.44293	153.595
C10	11124	2170	6	246.595	56.3112	17.7931	247.707	507.617	0.0297077	423	237	30293.5	251.391	486.905	0.848027	0.425634	29.5239	36.7207	573.083	246	188.857	12	8	0.296055	2.07238	72	580	50.3879	41125	234.44	175.418	189	0.519612	0.00821261	0.264781	0.0183643	4.03778	0.10246	0.0336489	0.510306	-1.1047	0.217264	0.444341	1.43913	0.116401	108.187	1.51161	7.64443	153.178
C10	8946	1423	15	245.039	53.2656	22.2791	243.221	503.444	0.0556034	226	241	25231	257.443	489.67	0.791292	0.370036	33.9599	35.4564	551.185	243	129.417	13	6	0.534889	3.20933	97	582	41.4845	31011.8	128.304	241.706	139	0.524366	0.00476506	0.264067	0.00900066	5.19301	0.0775314	0.0199868	0.546881	-1.1391	0.196722	0.417581	1.71449	0.100248	106.966	1.98456	6.39852	154.064
C10	9907	1842	6	249.447	54.3078	17.8244	247.676	502.139	0.0367438	342	240	24287.5	255.534	489.668	0.804324	0.382849	32.8233	40.7905	570.246	249	133.319	17	10	0.221907	1.77525	53	539	47.1317	32639.2	131.159	248.852	142	0.531176	0.00606214	0.268854	0.0198282	3.84085	0.0979381	0.0295529	0.507831	-1.04339	0.216663	0.444055	1.34438	0.124061	107.783	1.53963	7.63437	152.741
C11	14305	1942	9	253.868	54.7402	5.79822	271.298	510.58	0.0477809	263	227	35620.5	256.101	491.716	0.882978	0.406856	30.8865	40.1595	664.704	253	210.334	19	9	0.192196	1.72976	77	693	44.4084	45564.6	228.128	199.733	202	0.51773	0.00973834	0.264493	0.017529	4.34775	0.0925387	0.0351427	0.538588	-1.15449	0.22212	0.437458	1.43475	0.122213	107.12	1.57975	7.75308	154.073
C11	11641	1647	7	236.9	50.5897	10.9031	254.597	508.544	0.0539329	233	221	26889	248.178	489.63	0.830124	0.453134	27.7321	43.2928	568.181	236	190.081	14	8	0.210373	1.68299	78	626	41.9904	31178.9	222.026	140.429	143	0.523258	0.00382255	0.264331	0.0130772	5.28494	0.0773376	0.018308	0.566413	-1.32334	0.199436	0.412344	1.62397	0.111225	106.272	1.9995	6.62969	154.535
C11	14190	1929	8	244.213	55.1359	24.1231	241.377	513.679	0.0479632	262	226	34363.5	238.415	491.217	0.90438	0.549769	22.8575	41.2938	569.516	240	217.555	22	8	0.212429	1.69943	87	701	45.7204	41953.8	187.109	224.22	188	0.532679	0.00791759	0.269351	0.0171122	4.30242	0.100527	0.0312447	0.539396	-1.22411	0.219831	0.408751	1.50444	0.124546	108.013	1.59361	7.38333	152.429
C11	14388	2118	11	253.368	55.4208	33.1801	232.32	513.098	0.0404063	311	224	37750.5	243.877	493.713	0.897561	0.380269	33.046	38.1134	689.54	246	231.039	17	10	0.304219	3.04219	77	774	40.2597	48155.3	213.065	226.012	218	0.522584	0.00706357	0.265449	0.0174067	4.472	0.0939262	0.0250589	0.531069	-1.10968	0.213484	0.434869	1.48949	0.119816	107.293	1.58	7.4764	153.726
C11	12368	1748	9	237.907	52.6194	15.9075	249.592	510.34	0.050876	247	223	26065.5	249.456	481.645	0.817464	0.505547	24.857	47.4497	554.465	233	186.968	21	7	0.186063	1.48851	93	655	42.2534	33765.7	151.271	223.214	152	0.525056	0.00691045	0.264153	0.0157405	4.69026	0.0833042	0.022363	0.542571	-1.23735	0.203681	0.424442	1.66253	0.112485	106.797	1.75351	7.07586	153.971
C11	14583	2242	11	247.431	56.7118	2.1018	267.602	516.105	0.0365301	344	229	37572	267.102	487.358	0.920976	0.392587	32.0092	38.8135	683.22	244	215.476	19	11	0.221084	2.21084	82	910	37.8231	48743.4	222.787	218.79	234	0.528855	0.00718043	0.268187	0.0152793	4.54012	0.0940697	0.0270518	0.55415	-1.25919	0.216892	0.405589	1.46949	0.122474	107.559	1.71868	7.17514	153.065
C12	13726	2241	9	264.575	57.235	7.4144	258.086	497.674	0.0344284	365	247	38223	262.722	468.319	0.8843	0.434278	28.9362	35.9103	630.221	248	232.158	14	9	0.205789	1.8521	91	825	41.6582	51513.3	222.701	231.311	235	0.507812	0.00581135	0.258782	0.0193116	4.57532	0.0925802	0.0313813	0.51766	-1.10932	0.215842	0.458789	1.39645	0.113076	107.49	1.61897	7.59048	154.509
C12	12266	1857	9	267.827	58.32	31.98	233.52	493.679	0.0447202	281	251	27524.5	230.794	467.189	0.756895	0.440774	28.5098	44.5639	591.355	267	162.806	15	11	0.137355	1.09884	58	643	43.6485	34176.2	249.355	137.058	139	0.512335	0.00570269	0.259631	0.0129519	5.23174	0.0797643	0.0228107	0.530071	-1.17604	0.195499	0.449416	1.38938	0.105761	106.74	1.89573	6.71918	155.03
C12	13055	1868	10	269.742	56.8445	39.7055	225.794	490.222	0.0470651	267	256	29869.5	208.873	472.406	0.836158	0.472262	26.6089	43.7068	589.389	269	164.457	10	7	0.132608	1.32608	100	702	41.9858	40447.7	253.697	159.433	161	0.516398	0.00683287	0.266563	0.0140351	4.30676	0.0905349	0.023084	0.550374	-1.20675	0.212898	0.435698	1.64567	0.113256	106.673	1.83283	7.28345	154.517
C12	14481	2292	9	281.257	60.0474	19.181	246.319	497.502	0.0347137	362	255	41265	238.734	465.74	0.861129	0.354804	35.4178	35.0927	716.16	260	254.429	14	10	0.138219	1.38219	81	813	43.9766	55137.4	230.933	238.76	260	0.510433	0.00627757	0.266086	0.0170512	4.15727	0.0991171	0.0308789	0.556643	-1.16873	0.230839	0.43693	1.55884	0.121381	106.845	1.65643	7.86973	154.737
C12	12319	1861	8	274.731	58.3913	4.97723	270.477	493.874	0.0447202	281	255	32577.5	274.538	468.091	0.805283	0.475758	26.4134	37.8144	570.426	274	184.232	14	7	0.120485	0.843395	95	666	44.1877	40361.3	158.503	254.64	159	0.510498	0.00304385	0.262451	0.00875107	5.5727	0.0783173	0.0160753	0.571122	-1.32464	0.202224	0.427299	1.69776	0.105677	105.897	2.05908	6.70749	155.687
C12	12787	1792	6	262.64	56.4423	13.7303	279.23	488.294	0.0500652	251	252	28289	297.742	470.53	0.821061	0.44239	28.4056	45.2013	602.68	262	162.877	11	9	0.134697	1.34697	66	594	46.5269	41107.9	260.13	158.028	167	0.503464	0.00361546	0.261356	0.014091	4.75447	0.0903218	0.0237323	0.527555	-1.23988	0.201381	0.472501	1.61496	0.106287	106.125	1.83212	7.40215	156.065
C13	12626	1872	15	254.808	57.4585	21.013	244.487	504.465	0.045366	277	250	31086	241.541	482.103	0.85231	0.394398	31.8621	40.6164	634.264	254	172.207	16	10	0.128359	1.28359	77	773	40.0996	42246.3	167.523	252.181	170	0.524319	0.0060935	0.265087	0.0185661	4.50275	0.0922131	0.0269447	0.51792	-1.11105	0.211452	0.445118	1.57697	0.113822	107.156	1.6011	7.57458	153.659
C13	13801	2274	13	258.596	59.5057	15.2415	250.258	504.093	0.0335999	374	247	37444.5	261.237	477.187	0.880568	0.486449	25.8329	36.8572	597.092	258	206.522	13	11	0.249958	2.24962	71	789	43.1952	50404.5	201.438	250.224	214	0.523918	0.00756509	0.264303	0.0141626	4.69373	0.0867516	0.0254222	0.519142	-1.21618	0.200818	0.442777	1.62281	0.110964	107.152	1.73795	7.16794	153.792
C13	13757	1679	12	252.01	55.7286	15.8589	249.641	497.858	0.0615999	204	247	29740.5	258.298	479.543	0.871115	0.48161	26.0924	46.2568	599.127	252	160.66	14	13	0.194191	2.1361	62	811	37.0555	39120	246.417	158.755	160	0.518328	0.00506612	0.26625	0.0145114	4.44646	0.0914645	0.0243002	0.534681	-1.27171	0.205021	0.445568	1.65941	0.112439	106.561	1.84462	7.30879	154.699
C13	12197	1867	7	248.534	56.0199	6.74973	258.75	504.271	0.0440925	285	244	27839.5	263.052	478.385	0.851442	0.448831	27.998	43.8119	584.373	247	164.315	20	11	0.108455	0.867642	50	554	54.5578	37532.6	244.644	153.417	154	0.525921	0.00491014	0.264564	0.0156143	4.52773	0.0860352	0.0258274	0.512413	-1.06692	0.204927	0.449358	1.59174	0.111934	107.023	1.7112	7.29082	153.694
C13	13289	2293	17	274.003	59.3243	11.553	253.947	503.027	0.0318136	395	245	38853	245.5	471.339	0.870304	0.441358	28.4721	34.2033	615.114	273	204.764	13	11	0.0743492	0.669143	78	863	40.022	52607.6	216.456	243.041	217	0.527752	0.00566862	0.267667	0.0171917	4.18279	0.098876	0.0268562	0.494381	-1.06509	0.204115	0.458035	1.56735	0.113509	107.581	1.5803	7.56736	153.093
C13	12858	1991	13	251.201	55.7344	11.5094	253.991	498.318	0.0407999	308	243	31344.5	242.481	485.857	0.867065	0.468115	26.8447	41.0216	587.51	250	163.798	14	10	0.200035	2.00035	77	773	38.7529	38850.2	159.647	243.351	161	0.515871	0.00395876	0.26266	0.0136255	5.1753	0.0792532	0.0165715	0.543782	-1.23627	0.1963	0.444963	1.79616	0.098733	105.743	1.87602	7.00401	155.528
C14	13625	2428	8	269.469	59.08	17.9313	247.569	490.541	0.0290888	432	248	31768	253.303	467.265	0.791923	0.341588	36.7881	42.8891	707.981	266	191.006	16	11	0.223697	2.23697	62	682	48.1774	42988.8	242.974	176.928	175	0.516301	0.00882962	0.261161	0.0175691	4.58635	0.0861216	0.0269394	0.522727	-1.29387	0.198471	0.448721	1.66745	0.109183	106.957	1.7803	7.2304	154.493
C14	14689	2365	8	285.103	60.0629	25.9693	239.531	491.742	0.0330694	380	248	43958	246.676	481.766	0.852425	0.41985	29.9306	33.416	663.062	285	260.128	13	8	0.267616	2.40854	104	834	42.3082	48023.3	190.369	252.264	199	0.520953	0.00872021	0.261473	0.0168591	4.64012	0.0848416	0.0317249	0.51936	-1.1811	0.20267	0.441495	1.75637	0.108606	107.318	1.74002	7.18415	153.821
C14	13289	2213	8	280.217	58.682	15.4649	250.035	492.875	0.0341477	368	255	37783	257.138	466.123	0.832937	0.389439	32.2679	35.1719	654.834	276	217.246	15	10	0.168665	1.34932	72	720	46.9361	47560.8	266.318	178.586	205	0.517092	0.00412815	0.260853	0.0104999	5.66589	0.073292	0.0182177	0.540797	-1.34095	0.185323	0.437455	1.91632	0.0980592	106.265	2.04379	6.42511	155.168
C14	14365	2389	8	270.523	59.7119	3.23561	262.264	487.04	0.0316533	397	251	32625	257.02	470.333	0.795264	0.50313	24.9764	44.0307	598.988	269	199.445	11	10	0.173669	1.56302	65	659	49.9256	43172	251	172	172	0.509899	0.00502807	0.263181	0.016006	4.57286	0.0903057	0.0217045	0.532296	-1.23532	0.203365	0.463296	1.57419	0.110666	106.016	1.89847	7.40659	155.629
C14	14742	2436	11	265.426	59.1605	0.519468	264.981	491.192	0.0312596	402	241	43092.5	255.43	482.76	0.894648	0.330324	38.0426	34.2101	748.882	264	257.66	19	10	0.352543	3.52543	92	925	38.413	47397	239.95	197.528	200	0.50675	0.00541472	0.260188	0.0162442	4.88236	0.0870314	0.021987	0.52545	-1.23617	0.205291	0.468141	1.63441	0.108534	106.245	1.73765	7.58486	155.625
C14	12535	2210	7	279.111	57.9487	13.0614	252.439	492.216	0.0323043	389	248	36736.5	234.354	468.79	0.803469	0.356646	35.2349	34.1214	664.582	277	223.776	9	8	0.295865	2.07105	90	724	43.5649	46951.9	177.79	264.086	198	0.514892	0.00362595	0.261178	0.0101145	5.71077	0.0781245	0.0148855	0.538641	-1.28317	0.186173	0.443084	1.89614	0.0955752	106.163	1.99704	6.50459	155.416
C15	13884	2379	7	274.886	56.8498	19.5537	245.946	509.026	0.0308756	407	244	37650.5	250.52	478.775	0.864007	0.416755	30.1529	36.876	647.026	273	211.676	13	10	0.122773	1.10496	73	731	46.2285	49197.1	190.116	258.775	218	0.513497	0.0106602	0.258438	0.0240975	4.54272	0.0867819	0.0313536	0.539462	-1.19761	0.215218	0.433317	1.59849	0.112935	107.249	1.69257	7.47044	154.141
C15	11728	1672	3	254.759	50.5534	26.086	239.414	503.366	0.0527999	238	250	28338	242.969	494.623	0.812574	0.50749	24.7618	41.3861	538.894	252	180.385	11	6	0.393014	1.96507	82	493	50.6126	38559.1	153.649	250.957	167	0.520303	0.00693524	0.261618	0.0215196	4.4221	0.0899002	0.0286588	0.52702	-1.09105	0.214096	0.43568	1.49486	0.113901	107.476	1.65241	7.39051	153.475
C15	12619	2258	7	265.37	57.5727	20.0844	245.416	511	0.0311049	404	250	31312.5	255.479	478.463	0.838584	0.437036	28.7536	40.3002	602.364	265	185.357	19	10	0.172724	1.38179	60	609	51.8227	40646.1	198.851	204.405	196	0.517775	0.0102439	0.259492	0.0160976	5.00972	0.0822152	0.0285854	0.541073	-1.23892	0.205653	0.421358	1.68938	0.109667	107.578	1.72926	6.92591	153.809
C15	13565	2438	9	282.003	57.8921	8.0237	257.476	513.689	0.0286903	438	242	45103	250.884	481.983	0.901299	0.412534	30.4614	30.0756	642.813	264	252.459	9	8	0.149863	1.04904	106	855	41.1287	59326.7	250.871	236.483	253	0.512804	0.00892446	0.258838	0.018953	4.75421	0.0860868	0.0333977	0.546253	-1.32905	0.20337	0.425196	1.73005	0.107937	107.336	1.84331	6.97918	154.405
C15	11154	1511	4	225.752	50.6389	0.266362	265.766	507.61	0.0615999	204	220	25479	248.638	497.922	0.846529	0.47992	26.1843	43.7772	540.425	220	185.87	11	7	0.135342	0.812051	61	431	54.1879	29457.9	207.373	142.052	177	0.515322	0.00590157	0.264963	0.0135947	4.84954	0.0905567	0.0258194	0.545748	-1.287	0.206941	0.441872	1.69945	0.110875	106.182	1.94301	7.27914	154.989
C15	12534	2454	8	261.912	56.5632	5.31315	260.187	514.883	0.0261799	480	245	34664.5	249.9	486.506	0.826459	0.367181	34.2239	36.158	654.952	258	229.035	11	9	0.267563	2.40807	83	752	43.137	44384.3	218.871	202.787	215	0.518405	0.0075271	0.261501	0.0199719	4.57248	0.0872227	0.0327178	0.544526	-1.18952	0.218799	0.425092	1.61113	0.114579	107.28	1.64276	7.47393	153.756
C16	14418	1960	6	268.738	56.8778	0.0957137	265.596	503.621	0.047242	266	229	35231	259.677	471.711	0.830786	0.437999	28.6904	40.9242	643.163	257	219.387	12	8	0.333754	2.33628	91	728	44.4986	50641.4	220.242	229.936	225	0.504711	0.00480065	0.258896	0.0142392	5.3144	0.0809501	0.0207486	0.553629	-1.26171	0.199156	0.446543	1.07418	0.112062	105.982	1.80765	7.07699	156.157
C16	14046	2106	5	281.897	58.6263	4.1594	261.341	506.295	0.0398932	315	235	38576	270.546	480.667	0.839266	0.335091	37.5014	36.4112	725.772	281	229.963	14	9	0.204801	1.43361	73	665	47.8797	45312.6	234.24	193.445	193	0.5133	0.00663295	0.257032	0.00961778	6.16635	0.0672025	0.0174944	0.551326	-1.30119	0.18099	0.424513	1.15522	0.100543	106.669	1.89097	6.14403	155.278
C16	15364	2235	11	292.496	58.0706	31.8949	233.605	505.335	0.0386658	325	235	39589	244.396	494.943	0.836904	0.368591	34.093	38.8088	723.744	292	225.647	15	10	0.131728	1.31728	89	890	37.8011	53345	227	235	227	0.513148	0.00794202	0.260057	0.0135708	5.23009	0.0709312	0.0221297	0.560665	-1.35748	0.192895	0.431184	1.2684	0.109927	106	1.97509	6.62261	155.593
C16	14655	1901	7	248.13	55.8857	25.5676	239.932	506.083	0.0510828	246	240	36124.5	241.726	473.772	0.892961	0.437451	28.7263	40.568	648.833	247	222.648	11	8	0.127245	1.01796	88	710	46.1211	45502.5	234.118	194.357	223	0.507804	0.006247	0.262412	0.0136152	5.12968	0.0767555	0.0209835	0.587995	-1.45985	0.201099	0.425057	1.321	0.112435	105.286	1.93835	7.05106	156.476
C16	14466	2400	4	279.432	61.4769	20.3559	245.144	507.471	0.0315738	398	240	44102.5	239.247	482.478	0.883533	0.412389	30.4722	32.8009	663.935	279	261.656	12	8	0.190402	1.52322	94	755	45.3722	48437.6	203.881	237.577	214	0.499331	0.00468057	0.261156	0.00985384	5.65175	0.0752048	0.0173263	0.605002	-1.46707	0.195747	0.426836	1.24713	0.106887	104.725	2.01558	6.64926	157.715
C16	15288	2288	9	254.642	57.4341	2.3612	267.861	506.599	0.0367438	342	235	35527.5	267.581	484.993	0.87086	0.545907	23.0193	43.0315	593.227	253	212.624	11	12	0.189071	1.89071	70	844	40.4467	46410.6	198.478	233.833	199	0.505546	0.00453986	0.261546	0.0095414	5.81079	0.073962	0.0190058	0.59496	-1.45616	0.199034	0.421346	1.36995	0.108124	105.229	1.97334	6.75624	156.7
C17	15891	2557	7	269.651	62.6063	8.42895	257.071	504.161	0.0305751	411	261	41468	247.697	474.99	0.904564	0.460831	27.2689	38.3211	658.278	266	217.163	16	10	0.209501	2.09501	75	750	49.2867	49766.7	252.611	197.009	214	0.516641	0.00811763	0.261136	0.0170777	4.77433	0.0859379	0.0269567	0.526263	-1.22504	0.200838	0.444792	1.59201	0.109574	106.992	1.76568	7.15973	154.395
C17	13702	2357	11	294.693	60.1542	13.5896	251.91	504.407	0.0310281	405	267	41367.5	239.412	465.578	0.826652	0.38662	32.5031	33.1226	667.351	294	231.659	13	10	0.0809576	0.809576	85	851	40.322	48442.7	258.911	187.102	195	0.511741	0.0045241	0.25679	0.0113973	6.1416	0.0643798	0.0200104	0.545876	-1.33495	0.180048	0.437084	1.79171	0.0939287	106.124	2.03736	6.25931	155.583
C17	14145	2487	9	286.734	61.486	16.3185	249.182	496.473	0.028756	437	274	45244	250.896	458.237	0.868708	0.374787	33.5293	31.2638	688.674	284	258.188	8	9	0.22752	2.2752	95	862	42.7703	54579.3	237.076	230.219	271	0.515962	0.00611595	0.262782	0.0149022	5.17865	0.0820119	0.0211043	0.558709	-1.36381	0.197362	0.427699	1.61575	0.108611	106.177	1.96936	6.83453	155.093
C17	15671	2724	8	285.79	63.7448	15.2006	250.299	505.071	0.0265674	473	272	46346.5	265.184	477.815	0.921494	0.437393	28.7301	33.8127	670.992	284	229.239	16	8	0.245759	2.45759	112	903	42.5504	58728.2	218.568	268.695	218	0.520449	0.010448	0.263472	0.0193921	4.42458	0.0912342	0.0299193	0.535432	-1.11784	0.222127	0.433904	1.23657	0.125671	107.384	1.56715	7.65407	153.553
C17	14510	2151	10	288.965	59.29	15.2785	250.222	499.457	0.0395169	318	269	38576	261.783	458.827	0.834867	0.50426	24.9204	37.6141	601.328	287	208.308	12	11	0.193212	1.73891	74	823	41.5188	48163.2	187.436	256.957	188	0.519776	0.00811325	0.262065	0.0176339	4.77396	0.0840436	0.025416	0.536267	-1.19253	0.205459	0.436016	1.50816	0.113648	106.868	1.76312	7.139	154.217
C17	14662	2286	8	277.433	59.6235	11.3393	254.161	497.887	0.0352988	356	267	44943.5	250.806	461.565	0.891355	0.400962	31.3405	32.6232	677.875	274	247.376	13	11	0.192356	2.11591	80	889	40.8988	55523.7	217.667	255.085	257	0.517347	0.00519481	0.263381	0.0113636	5.31531	0.0821026	0.0202922	0.552839	-1.40535	0.1945	0.429883	1.65397	0.107577	106.22	2.02498	6.76594	155.029
C18	16897	3379	18	317.164	70.0532	12.5543	252.946	498.694	0.0186168	675	266	56430	241.213	466.422	0.899278	0.31605	39.7608	29.9433	819.657	317	277.664	15	14	0.0936494	1.31109	81	1134	41.7575	68973.1	266.173	259.128	312	0.506105	0.00557325	0.258585	0.0127389	5.68715	0.0717128	0.0162131	0.559009	-1.34165	0.188168	0.44375	1.60769	0.101963	105.569	2.19073	6.47988	156.351
C18	14897	2292	6	320.52	63.1504	13.6708	251.829	490.03	0.0356999	352	309	50982.5	237.966	457.92	0.850338	0.335541	37.4511	29.2198	746.933	320	251.886	11	8	0.456655	3.19658	107	860	41.9291	61807.3	285.143	216.759	218	0.511487	0.00509635	0.259967	0.0125816	5.52283	0.0755509	0.0210225	0.53389	-1.20446	0.190215	0.457251	1.47281	0.105273	105.81	2.02551	6.81176	155.629
C18	15945	3117	6	364.188	69.8556	13.508	251.992	493.973	0.0206344	609	312	64094.5	243.753	450.317	0.823452	0.305569	41.1245	24.8773	809.772	363	311.865	9	8	0.411858	2.47115	114	919	46.9325	80278.3	287.396	279.33	363	0.504118	0.0035272	0.257569	0.00787992	6.73707	0.0657845	0.0142589	0.561497	-1.56533	0.171496	0.444047	1.59389	0.0941814	105.267	2.40574	5.96244	156.929
C18	16524	3198	8	305.856	68.6963	16.9116	248.588	500.272	0.0203339	618	280	57190	254.065	467.21	0.913446	0.312935	40.1565	28.8932	814.584	305	282.781	13	10	0.297404	3.56885	101	1010	46.3426	70231.5	249.557	281.425	298	0.510304	0.00457227	0.258436	0.0129056	5.63816	0.0755782	0.0204277	0.553633	-1.32999	0.192067	0.432412	1.67675	0.10346	106.337	2.06396	6.54136	155.404
C18	15158	2244	6	320.325	63.9433	15.3512	250.149	490.395	0.0378505	332	308	54278.5	265.858	450.934	0.878792	0.392002	32.0569	27.9263	697.078	320	249.859	16	9	0.32635	2.6108	99	895	42.1989	68742.4	239.48	287.048	252	0.50921	0.00482115	0.259583	0.0121306	5.79743	0.0734427	0.0185848	0.55867	-1.32338	0.190549	0.438414	1.83605	0.0987061	105.657	2.09645	6.59327	156.05
C18	15295	2993	7	329.008	67.2996	9.27496	256.225	495.984	0.021481	585	302	56643.5	260.555	454.476	0.840977	0.403854	31.1161	27.0022	689.87	323	302.125	9	9	0.553447	4.42757	106	955	43.6639	71931.2	268	268.4	323	0.501654	0.00432866	0.257573	0.00818511	6.63814	0.0617806	0.0176295	0.567376	-1.5429	0.17403	0.450968	1.9363	0.0893601	104.57	2.36171	6.13357	157.623
C19	15384	2423	8	303.463	68.1025	15.7876	249.712	484.716	0.0329826	381	286	39051.5	245.016	455.304	0.808672	0.433858	28.9642	39.3941	667.522	303	172.888	21	14	0.264648	2.64648	60	844	46.1825	48976.8	301.286	162.559	184	0.504332	0.00548347	0.25827	0.0122027	5.37621	0.0779349	0.0249459	0.522237	-1.27985	0.187608	0.474824	1.59371	0.0998415	105.952	1.92873	6.94425	156.243
C19	14112	2146	11	296.999	64.1386	19.6528	245.847	476.287	0.0385471	326	281	42941.5	238.391	455.822	0.822464	0.326923	38.4384	32.8633	736.507	296	223.684	17	8	0.139411	1.2547	106	850	41.4212	54451.1	193.704	281.104	199	0.503427	0.00563926	0.25776	0.0152344	5.11256	0.0808142	0.0219678	0.528515	-1.18518	0.200881	0.469676	1.41568	0.107531	106.123	1.82454	7.23369	156.02
C19	16387	2709	7	300.905	66.7085	16.0762	249.424	481.707	0.0281127	447	286	45549.5	224.094	452.014	0.87674	0.401732	31.2805	35.9762	715.957	297	228.464	15	10	0.208844	1.8796	81	810	47.9531	57785	199.557	289.566	206	0.501497	0.00570134	0.258477	0.0125722	5.27669	0.0788223	0.0220013	0.545735	-1.32498	0.194387	0.46016	1.54179	0.104111	105.787	1.95931	6.99538	156.607
C19	16123	2740	12	320.857	70.9248	9.52034	255.98	482.189	0.0270245	465	291	45376	256.198	456.641	0.829711	0.304802	41.228	35.532	815.304	320	217.546	18	9	0.285357	3.13893	105	947	43.8025	52146	177.99	292.972	180	0.501917	0.0058863	0.256977	0.0137099	5.33547	0.079079	0.0250354	0.535913	-1.35302	0.195138	0.462511	1.74415	0.10251	106.132	1.90377	7.07616	156.228
C19	13907	2274	16	301.244	65.1654	5.54695	259.953	475.603	0.0338716	371	292	42828.5	268.325	446.115	0.816264	0.308269	40.7643	32.4714	752.933	293	212.549	17	11	0.176695	1.76695	85	937	38.0331	55767.2	286.375	194.735	209	0.50317	0.00403434	0.256682	0.012618	5.55172	0.0780677	0.0224893	0.514871	-1.25634	0.187993	0.479097	1.4704	0.0999122	106.17	1.83027	7.03696	156.188
C19	15927	2657	7	292.515	64.9077	10.3315	255.169	482.746	0.0283665	443	277	46508	270.729	458.594	0.888579	0.373785	33.6192	34.2457	731.747	283	237.631	13	8	0.220045	1.54031	100	800	47.675	55145.4	197.712	278.918	204	0.504817	0.00638249	0.258663	0.0171719	4.88537	0.0858801	0.025606	0.52691	-1.28805	0.200204	0.467585	1.52025	0.107597	106.305	1.8898	7.30726	155.744
C2	11656	1367	5	240.26	51.072	2.84489	262.655	512.291	0.0785398	160	235	23006	264.536	479.597	0.797734	0.555781	22.6103	50.665	513.367	240	141.492	14	8	0.143204	1.00243	59	475	54.4716	30966.5	227.107	136.352	139	0.543262	0.00146872	0.27648	0.00234995	4.36696	0.0699435	0.00832273	0.541619	-1.26429	0.196994	0.427021	1.85197	0.106178	105.841	1.93892	6.91395	153.963
C2	10482	1715	6	240.857	49.8192	16.3662	249.134	528.621	0.0448799	280	238	27891.5	248.696	487.501	0.877501	0.452928	27.7448	37.5813	539.278	239	166.908	13	7	0.221286	1.32772	82	575	46.9078	37306.5	238.222	156.604	157	0.566293	0.0024811	0.287895	0.00401701	3.04559	0.0919539	0.0183129	0.496898	-0.934873	0.223798	0.42013	1.48237	0.129043	108.515	1.33767	7.80529	150.345
C2	11968	2120	26	248.555	55.5694	30.444	235.056	521.458	0.0335103	375	238	35556	218.028	484.61	0.911857	0.415557	30.2398	33.6596	601.59	245	192.387	14	11	0.0335416	0.335416	79	876	37.0171	45840.4	239.06	191.753	194	0.553082	0.00324811	0.281261	0.00419111	3.33118	0.0860791	0.0204317	0.510255	-1.18912	0.20969	0.425005	1.5775	0.120804	107.761	1.56467	7.50847	151.807
C2	11787	1523	7	239.654	51.4316	27.4874	238.013	513.309	0.0641141	196	235	25364	235.397	479.946	0.834547	0.534471	23.5118	46.4714	526.435	239	154.736	11	7	0.198333	1.38833	78	549	48.0674	34888	153.755	226.906	157	0.543684	0.00264291	0.275075	0.00293657	4.2957	0.0683399	0.00978857	0.553323	-1.37233	0.194969	0.409979	1.74838	0.107744	106.186	1.92121	6.69406	153.662
C2	10794	1768	7	238.616	51.9106	9.63971	255.86	527.772	0.0434823	289	235	29968.5	259.963	490.281	0.894099	0.441952	28.4338	36.0178	553.998	237	174.02	13	6	0.267021	1.3351	94	567	48.545	39477.2	177.867	221.948	170	0.566445	0.00228154	0.287869	0.00273785	3.22184	0.0880908	0.0142596	0.499879	-0.962239	0.226319	0.422214	1.41986	0.130638	108.253	1.29254	7.97015	150.574
C2	12009	2249	11	245.48	55.7725	3.26643	268.766	521.763	0.0298489	421	237	35954	277.413	484.118	0.922064	0.39315	31.9633	33.401	619.554	243	195.482	14	12	0.142336	1.5657	69	835	39.1018	46106.1	189.99	242.676	199	0.551033	0.00122474	0.27656	0.00193917	4.20924	0.0703374	0.013166	0.52868	-1.18764	0.198678	0.41449	1.80108	0.108642	106.952	1.68073	6.93953	152.595
C3	12527	2197	14	300.466	56.283	8.35152	257.148	505.851	0.0326399	385	242	43415.5	273.476	486.148	0.863218	0.332664	37.775	28.8538	687.901	300	244.187	15	12	0.0343696	0.412436	66	794	41.8665	51215.8	200.93	254.894	258	0.53699	0.0038506	0.271613	0.00808625	4.99508	0.0810784	0.0156912	0.533744	-1.31553	0.190814	0.430573	1.66718	0.107286	106.151	1.98642	6.75586	153.995
C3	13726	2460	11	275.607	59.2416	16.679	248.821	504.183	0.0285599	440	240	42771	247.788	488.511	0.887974	0.364844	34.4431	32.0918	687.58	275	253.7	12	13	0.207026	2.48431	68	884	37.5	48729.9	242.833	200.672	208	0.535291	0.00463623	0.272131	0.0108773	4.27874	0.0897411	0.0217546	0.511927	-1.05183	0.207822	0.447023	1.5851	0.113285	106.889	1.59619	7.52982	153.435
C3	13593	2001	8	276.855	56.9721	16.8718	248.628	503.805	0.0427428	294	228	42440.5	265.114	484.153	0.890243	0.372941	33.6954	32.0284	676.773	276	246.624	11	8	0.259208	2.33287	101	813	39.1771	51451.4	228.064	225.601	233	0.524984	0.00172488	0.268881	0.00655455	5.2589	0.0756396	0.0138853	0.561222	-1.39034	0.193863	0.427064	1.79772	0.102526	105.515	1.99521	6.75227	155.304
C3	12649	2211	7	263.855	57.4091	20.0184	245.482	507.114	0.0325554	386	245	35628	237.05	482.631	0.828756	0.315333	39.8511	35.503	709.984	260	246.4	11	7	0.488595	2.93157	96	677	47.5643	43289.5	235.482	183.834	208	0.538664	0.00447534	0.271557	0.00895068	4.87661	0.0820025	0.0137117	0.551308	-1.25842	0.202039	0.406301	1.63018	0.110894	106.832	1.8632	6.67576	153.315
C3	13716	2491	22	300.375	59.6764	12.7055	252.794	500.683	0.0278017	452	245	43560	231.114	484.852	0.883788	0.344393	36.4884	31.4876	707.443	300	233.638	18	10	0.128788	1.28788	82	821	41.391	51079.7	253.231	201.712	231	0.533923	0.00509566	0.271815	0.00741999	4.46866	0.0884587	0.0244949	0.516428	-1.13309	0.205798	0.442367	1.68768	0.112181	106.959	1.64345	7.37433	153.479
C3	14224	2016	6	280.364	58.3535	6.13435	259.366	500.956	0.0440925	285	243	44438	239.237	479.507	0.876917	0.454111	27.6725	32.0086	627.386	277	261.119	12	9	0.309283	2.47427	93	844	39.0118	54305.7	245.53	221.177	224	0.534128	0.00420376	0.268667	0.0086548	5.10027	0.0752757	0.0156611	0.542765	-1.38792	0.189792	0.422465	1.69084	0.103836	106.187	1.92789	6.75103	154.142
C4	15986	2564	21	294.373	60.1804	5.30789	270.808	506.909	0.0305751	411	256	48723	278.099	475.758	0.899572	0.37488	33.521	32.81	732.029	279	252.852	15	12	0.12815	1.66595	85	1029	38.3246	62859	242.899	258.787	277	0.530608	0.00447828	0.270064	0.00761308	5.20181	0.0718343	0.0140319	0.569915	-1.22913	0.196202	0.415102	1.49468	0.106558	105.507	1.97905	6.58265	154.913
C4	15009	2728	8	266.661	59.9357	1.62199	267.122	504.307	0.0253866	495	251	37583	265.309	476.298	0.896041	0.480005	26.1797	39.9356	626.842	266	217.542	16	9	0.128694	1.15824	75	678	53.8569	47080.2	199.561	235.919	206	0.535301	0.00522382	0.269386	0.00988508	4.82673	0.0772229	0.0161537	0.532029	-1.18228	0.197568	0.431136	1.42457	0.110129	106.449	1.80403	7.03041	153.941
C4	15553	2239	10	289.928	59.0523	21.3596	244.14	501.033	0.039026	322	229	44799	223.494	492.836	0.870896	0.387115	32.4616	34.7173	710.546	289	261.589	17	7	0.290611	2.03428	114	802	43.0387	51055.2	228.892	223.054	232	0.534773	0.00354182	0.26708	0.00761115	5.25899	0.0701007	0.0168048	0.521948	-1.1761	0.184829	0.436907	1.44542	0.103263	106.411	1.91574	6.52062	154.033
C4	16201	2276	12	299.311	59.3891	31.2777	234.222	507.478	0.039393	319	249	48280.5	221.548	474.784	0.893567	0.352477	35.6516	33.556	759.994	289	245.57	16	10	0.213925	2.35317	108	1083	36.1477	63062.3	261.653	241.015	287	0.531031	0.00393385	0.268909	0.00954324	4.66874	0.0771368	0.0156626	0.531923	-1.27507	0.194015	0.439562	1.62927	0.106125	106.102	1.88014	6.96953	154.497
C4	15340	2764	16	257.912	60.6756	25.8801	239.62	505.442	0.0252337	498	246	37136.5	234.802	473.759	0.88784	0.410814	30.5889	41.3071	685.007	257	230.807	11	12	0.20857	2.0857	78	937	40.4771	46199.6	232.857	198.403	219	0.52445	0.00330761	0.269569	0.00984407	4.60817	0.082236	0.0159868	0.551674	-1.3536	0.198763	0.436598	1.67177	0.107269	105.632	1.96657	7.07322	155.2
C4	15891	2324	7	321.741	61.0875	3.46967	262.03	504.659	0.0370689	339	252	48081	274.338	483.672	0.830396	0.341674	36.7789	33.0505	764.495	321	267.318	12	10	0.237188	2.60907	93	931	39.3502	56343.1	219.408	256.797	226	0.526186	0.00391548	0.269664	0.00657506	5.14543	0.0745278	0.0127069	0.560814	-1.36927	0.194632	0.429937	1.701	0.102867	105.292	1.92	6.86585	155.474
C5	12574	2159	5	271.375	59.2259	9.97105	255.529	507.685	0.0339632	370	235	39408.5	253.442	482.239	0.855127	0.415185	30.2669	31.9068	616.909	258	253.993	18	8	0.362761	2.53933	84	674	46.1795	52428.3	233.306	224.72	226	0.52271	0.00743679	0.267972	0.0175508	3.89085	0.0964894	0.0304412	0.522356	-1.09134	0.214825	0.447545	1.23322	0.121587	107.204	1.54387	7.70324	153.928
C5	12124	2224	14	261.872	60.363	16.4782	249.022	506.878	0.0308756	407	258	38118	244.523	485.526	0.906298	0.33733	37.2524	31.8065	672.048	261	192.327	16	8	0.164364	1.64364	97	782	42.2442	49620.4	260.705	190.332	197	0.526405	0.00392275	0.264693	0.0111648	4.92258	0.0791457	0.0218266	0.532929	-1.17627	0.195277	0.4306	1.46396	0.108232	106.831	1.72102	6.81477	154.128
C5	14020	2217	8	259.809	58.721	12.7388	252.761	499.173	0.0359039	350	257	36155	256.755	478.858	0.896227	0.409784	30.6658	38.7775	655.694	259	202.488	11	8	0.177596	1.24317	94	752	43.375	48095.7	212.168	226.687	204	0.531844	0.0048119	0.270768	0.015923	3.88213	0.102934	0.0274716	0.495219	-1.02925	0.21682	0.450778	1.25449	0.124671	108.113	1.41928	7.86647	152.497
C5	12799	2055	5	270.344	59.739	17.4531	248.047	505.728	0.0381957	329	238	40850.5	246.328	484.845	0.870332	0.371643	33.813	31.3313	657.854	267	252.046	15	6	0.245552	1.47331	103	621	50.2593	51310	238.252	215.36	216	0.522755	0.00452916	0.266288	0.0113229	4.46176	0.0877438	0.0258539	0.525954	-1.17773	0.203384	0.44188	1.29183	0.115092	107.114	1.7413	7.11559	154.131
C5	12048	2371	15	259.819	60.7285	10.4371	255.063	505.72	0.0269665	466	256	37376	257.888	481.96	0.90602	0.343172	36.6183	32.2346	664.211	259	194.854	16	12	0.105613	1.05613	68	825	40.9709	49578.9	191.943	258.301	197	0.51643	0.00476239	0.26226	0.00881548	5.34485	0.0745413	0.0162124	0.550562	-1.2524	0.189033	0.431592	1.66005	0.0996712	106.295	2.0594	6.34739	155.275
C5	13844	2289	11	259.998	60.9121	12.4524	253.048	495.995	0.0332444	378	256	36342.5	256.72	484.952	0.880967	0.39351	31.934	38.0931	664.902	259	194.908	12	11	0.303548	2.73193	79	869	37.1404	45109.8	256.063	176.167	178	0.522846	0.00419727	0.269121	0.0103183	4.44786	0.0916578	0.0237845	0.513397	-1.11838	0.20567	0.463115	1.28339	0.116792	106.623	1.75703	7.48509	154.407
C6	13021	2092	17	241.252	56.3189	6.88138	258.619	509.166	0.0373999	336	225	32824	264.773	484.848	0.897309	0.474259	26.4968	39.6691	587.38	239	211.407	11	11	0.129839	1.42823	77	852	37.2336	41951	183.2	228.99	204	0.526775	0.00780379	0.265866	0.0144928	4.41791	0.0821695	0.0208101	0.538312	-1.23607	0.205781	0.430192	1.4297	0.112803	106.74	1.71609	7.2331	154.04
C6	11208	1650	8	228.909	52.3864	7.01196	258.488	516.41	0.0519272	242	213	25376	260.062	488.268	0.826894	0.589721	21.309	44.1677	488.704	226	187.31	10	8	0.0841317	0.757185	73	590	45.8949	32278.4	154.625	208.753	168	0.532772	0.0063118	0.2681	0.0124132	4.87256	0.0809537	0.0164107	0.545801	-1.28698	0.195572	0.416221	1.41476	0.107374	106.761	1.85818	6.93274	153.908
C6	13385	2241	5	255.594	57.8497	15.0719	250.428	522.332	0.0335103	375	222	33950	236.955	492.687	0.855934	0.441831	28.4416	39.4256	617.001	252	208.392	13	8	0.133644	0.935511	77	618	51.2039	43669.6	201.728	216.477	197	0.534931	0.00960642	0.271559	0.0219176	3.61613	0.102203	0.027327	0.515908	-0.999733	0.223582	0.429252	1.34215	0.123333	108.284	1.40261	7.98892	152.281
C6	12664	2048	11	234.083	56.1912	17.8834	247.617	511.916	0.0379649	331	222	32126	237.725	487.557	0.9129	0.499132	25.1764	39.4198	564.654	232	197.51	12	10	0.184306	1.65876	77	773	40.3635	43091.3	228.699	188.419	196	0.523826	0.00780804	0.265418	0.013426	4.73633	0.0817835	0.0196153	0.541973	-1.1932	0.199543	0.430015	1.44161	0.110133	106.721	1.76721	7.24622	154.383
C6	11870	1824	9	229.52	52.6066	17.8518	247.648	514.586	0.0448799	280	212	29529	244.808	492.464	0.875582	0.37509	33.5022	40.1978	630.612	228	207.337	11	12	0.153219	1.53219	52	631	44.3756	37203.4	205.95	180.642	183	0.530688	0.00357782	0.270233	0.0100378	4.76799	0.084826	0.0130193	0.568543	-1.46943	0.199199	0.405002	1.51007	0.110034	106.343	1.90971	6.82226	154.246
C6	12582	2221	4	260.914	57.8679	7.24416	258.256	522.468	0.0320571	392	223	33601.5	265.124	489.898	0.82827	0.311873	40.2933	37.4448	712.018	255	213.335	12	8	0.417851	2.92496	74	596	52.4211	46896.4	217.448	215.667	211	0.536601	0.00993703	0.270446	0.0175128	4.02029	0.0914097	0.026466	0.538682	-1.12945	0.218202	0.413237	1.38547	0.121719	107.58	1.54135	7.63093	152.638
C7	14195	2633	8	272.025	62.7287	12.8396	252.66	500.369	0.0257508	488	259	39708	242.583	476.581	0.880031	0.418679	30.0143	35.7485	652.727	271	180.355	13	11	0.255465	2.29919	72	795	44.9585	49046.1	180.333	271.974	200	0.521188	0.00679383	0.266247	0.0142845	4.42904	0.0920956	0.026914	0.522274	-1.22583	0.205608	0.449308	1.66537	0.11044	106.858	1.66454	7.50645	154.34
C7	13913	2161	8	266.055	59.0663	22.9389	242.561	498.866	0.0375116	335	259	33642.5	238.061	474.412	0.848181	0.405563	30.985	41.3554	656.578	265	163.627	12	11	0.328407	3.28407	69	766	42.0144	43031.4	162.145	265.388	169	0.522407	0.00464316	0.265795	0.0121238	4.86467	0.0868178	0.0211522	0.531696	-1.36099	0.196371	0.440303	1.63767	0.109643	106.633	1.87918	7.07837	154.437
C7	14182	2292	6	267.918	59.2844	20.4074	245.093	501.838	0.0339632	370	262	38888	251.079	478.772	0.904588	0.403887	31.1136	36.4688	664.269	267	201.957	11	7	0.318997	2.55197	106	744	45.6169	51746.2	266.183	194.401	199	0.518127	0.00575997	0.265602	0.0171939	4.17765	0.091697	0.0259629	0.525894	-1.1669	0.210549	0.454369	1.52712	0.11201	106.64	1.66982	7.62204	154.626
C7	14669	3003	17	272.624	63.6427	15.3555	250.145	500.811	0.0204664	614	260	38582	254.583	470.284	0.887781	0.444324	28.282	38.0203	644.103	272	201.89	14	11	0.136273	1.22646	72	799	46.7559	49166.1	260.482	188.751	218	0.516174	0.0101501	0.26555	0.0216882	4.01454	0.0979823	0.0251583	0.52857	-1.16202	0.213135	0.448986	1.56446	0.113433	107.213	1.68976	8.0245	154.482
C7	14117	2033	12	261.565	59.0305	5.04905	260.451	501.354	0.0430355	292	254	36141.5	256.423	474.653	0.890881	0.45837	27.4153	39.0604	622.111	261	190.41	14	8	0.203482	1.62786	98	791	41.6005	45916.7	181.349	253.196	182	0.521696	0.00643849	0.26719	0.016181	4.46898	0.0915509	0.0198238	0.542914	-1.21721	0.207153	0.434696	1.48944	0.113288	106.679	1.88552	7.46369	154.429
C7	13733	2302	14	280.829	59.6372	4.8635	260.636	500.971	0.0326399	385	256	41044	257.776	484.124	0.888279	0.376041	33.4175	33.4592	677.438	280	208.579	13	6	0.0908228	0.63576	135	812	42.3707	53133.9	204.366	259.993	211	0.52039	0.00880697	0.268779	0.0240603	3.75881	0.102148	0.0262393	0.522835	-1.00907	0.226099	0.45471	1.46582	0.117533	107.177	1.53999	8.41467	154.061
C8	15620	2422	16	278.146	60.5753	17.9908	247.509	498.983	0.0335103	375	257	42771.5	238.166	477.529	0.897186	0.405978	30.9533	36.5196	695.335	278	235.61	14	9	0.408704	3.67833	116	1047	35.0802	51451.2	198.971	258.586	201	0.526395	0.00667127	0.265174	0.0111955	5.06367	0.0782391	0.0227743	0.530402	-1.27792	0.18894	0.437775	1.73415	0.106192	106.496	1.88267	6.81839	154.411
C8	13489	2144	9	285.037	58.0032	24.6486	240.851	493.907	0.0369599	340	256	37218.5	253.311	464.195	0.797097	0.360624	34.8462	36.2427	685.595	278	206.564	9	10	0.197636	1.77872	77	779	43.751	53047.4	192.532	275.525	233	0.533904	0.0092385	0.266038	0.0121984	4.76761	0.0757068	0.0254731	0.547997	-1.23976	0.192663	0.405868	1.41097	0.114364	107.251	1.89398	6.38147	153.232
C8	15032	2202	13	270.885	62.0757	15.2835	250.216	500.024	0.039026	322	259	38654	255.958	481.465	0.872824	0.393496	31.9352	38.8886	692.856	270	197.83	17	11	0.198556	1.787	80	881	38.5482	48431	259.352	186.739	188	0.536026	0.00637095	0.270494	0.0110695	4.41064	0.0866023	0.0231743	0.546745	-1.16039	0.208606	0.406928	1.48671	0.120184	107.498	1.7281	6.85024	152.757
C8	16166	2538	14	275.83	60.7806	6.70537	258.795	496.069	0.0315738	398	259	41642.5	257.085	468.205	0.871251	0.447452	28.0843	38.8209	673.803	270	228.331	14	12	0.344668	3.79135	81	981	37.9103	54150.7	261.24	207.283	211	0.525067	0.00330299	0.265454	0.00961539	5.06571	0.0781788	0.0164416	0.543706	-1.25618	0.194051	0.426626	1.75694	0.108138	106.546	1.92286	6.65713	154.416
C8	13327	2082	8	273.13	58.1267	4.27804	261.222	493.673	0.0386658	325	257	36012.5	245.478	465.594	0.817556	0.378994	33.1572	37.0066	664.745	268	198.966	9	9	0.186093	1.48874	84	762	43.7231	48193	265.489	181.525	213	0.530108	0.0028281	0.26645	0.00857269	5.4063	0.0742019	0.0140521	0.556977	-1.17802	0.195064	0.40887	1.66913	0.10666	106.606	1.92814	6.42016	153.946
C8	14645	2235	14	262.938	60.8704	10.2253	255.275	499.66	0.0368515	341	256	37688.5	251.925	479.834	0.879076	0.509184	24.6794	38.858	601.191	261	200.444	10	12	0.128082	1.28082	71	854	39.9555	50314	195.139	257.837	200	0.534526	0.00337702	0.267359	0.00812093	5.49134	0.0754699	0.018654	0.520309	-1.14683	0.186478	0.436281	1.59355	0.106343	106.558	1.81944	6.61926	153.77
C9	11281	2018	6	253.647	52.4508	8.5773	256.923	512.205	0.0349066	360	224	24589.5	259.52	481.854	0.766323	0.427193	29.4161	45.8773	576.058	253	153.248	18	11	0.195574	1.56459	48	530	51.2566	35399.4	247.098	143.26	168	0.53008	0.00503805	0.267792	0.011684	4.61075	0.0901658	0.0199378	0.547777	-1.22257	0.206742	0.408099	1.47821	0.114599	107.482	1.76073	6.78799	153.194
C9	13192	2062	11	233.551	56.6497	14.8683	250.632	508.625	0.039026	322	221	30356	242.314	488.938	0.90566	0.522963	24.0292	43.4576	563.021	233	182.261	16	9	0.130042	1.04034	78	706	42.5581	36496.9	165.303	220.788	166	0.52684	0.00754148	0.271688	0.0181938	3.72717	0.109822	0.0353507	0.505217	-0.90009	0.228123	0.449487	1.26903	0.126031	108.246	1.4033	8.06723	152.636
C9	11750	1653	6	247.706	52.8391	23.4541	242.046	507.917	0.0541654	232	220	26674.5	245.124	482.691	0.776561	0.42468	29.5902	44.0496	589.648	244	191.65	17	8	0.173289	1.73289	78	624	45.5994	38392.7	213.526	179.803	178	0.526978	0.00497414	0.265675	0.0100478	5.2703	0.0728791	0.0152209	0.574217	-1.42718	0.192546	0.399351	1.62823	0.102967	106.373	1.99066	6.31526	154.334
C9	11687	2099	6	256.258	52.5402	18.1002	247.4	514.04	0.0334212	376	223	25780	242.389	485.293	0.793398	0.427871	29.3695	45.3336	585.868	256	150.879	20	10	0.170131	1.36105	53	539	53.1169	37718.6	153.851	245.163	176	0.53123	0.00458955	0.269665	0.01356	4.45754	0.0919537	0.0196099	0.549679	-1.25595	0.210998	0.410567	1.56759	0.116922	107.259	1.77337	6.99968	153.241
C9	13454	2276	10	238.803	55.6978	10.9813	254.519	508.304	0.0326399	385	224	31555	258.768	485.9	0.90482	0.413374	30.3995	42.6367	639.527	237	187.878	17	11	0.155244	1.24196	61	680	45.5412	38418	225.196	170.598	172	0.526534	0.00631174	0.269428	0.0139956	4.23585	0.0974844	0.0281742	0.521839	-1.12332	0.216559	0.441198	1.45114	0.119708	107.396	1.60984	7.60747	153.447
C9	11864	1744	14	239.462	53.8919	5.34533	260.155	508.216	0.0490874	256	222	25666	255.388	479.457	0.792368	0.411925	30.5064	46.2246	601.605	236	168.258	16	10	0.0948755	0.853879	65	655	43.0931	36594.8	171.008	213.994	171	0.522304	0.00397062	0.265526	0.0117133	4.8827	0.0797994	0.0150883	0.556848	-1.44113	0.193792	0.424116	1.74722	0.105466	106.093	2.13493	6.62025	154.881
I1	8505	1446	11	199.771	45.642	14.234	251.266	529.319	0.0512913	245	194	23027.5	260.459	511.46	0.884432	0.393933	31.8998	36.9341	520.872	199	182.51	12	9	0.0839996	0.839996	62	562	37.3879	27745.3	151.138	183.576	174	0.529892	0.00457666	0.270919	0.00514874	3.80937	0.0748827	0.0214531	0.546912	-1.06753	0.217892	0.427277	1.29787	0.11265	106.651	1.51662	7.52354	154.203
I1	10011	1795	8	218.203	49.4114	9.29363	256.206	528.519	0.0391476	321	193	28505.5	233.51	505.242	0.911178	0.462247	27.1854	35.1195	521.683	216	201.833	21	12	0.137032	1.23329	51	622	41.5289	35322.2	183.389	192.608	185	0.534529	0.00319882	0.275424	0.00406004	3.82642	0.0840838	0.0183317	0.546697	-1.23333	0.221198	0.420884	1.40698	0.12291	107.062	1.57719	7.66716	153.416
I1	8884	1283	6	208.491	45.1162	6.09118	259.409	521.384	0.0679263	185	195	20086	256.621	498.79	0.825378	0.455894	27.5642	44.2298	494.854	207	145.458	15	7	0.324904	1.94942	68	481	45.0333	25237.5	129.285	195.208	131	0.527992	0.00130959	0.269342	0.00275013	4.83309	0.0656488	0.0108696	0.570788	-1.33081	0.199355	0.413587	1.54985	0.106185	105.872	1.88422	6.70463	154.912
I1	8608	1446	6	201.619	46.1041	12.5968	252.903	527.865	0.0519272	242	193	23913.5	244.303	513.509	0.890227	0.589832	21.305	35.9964	428.245	198	187.248	13	9	0.156081	1.56081	60	542	39.0406	29636.1	181.238	163.52	178	0.536618	0.00111763	0.271924	0.00419111	3.91036	0.0755189	0.0152277	0.530563	-1.12214	0.216782	0.427206	1.34866	0.117022	107.272	1.5054	7.50559	153.28
I1	9907	1675	7	213.168	48.3638	21.3946	244.105	528.773	0.0444041	283	193	27649.5	264.632	505.217	0.918643	0.357533	35.1475	35.8307	590.09	210	200.056	16	10	0.127826	1.15043	57	572	44.5385	34263.4	192.916	177.607	178	0.533073	0.00247036	0.271842	0.00531126	3.82042	0.0814351	0.0232213	0.518443	-1.12331	0.213202	0.440106	1.41085	0.117193	107.407	1.54848	7.57028	153.371
I1	9398	1383	8	205.369	45.5807	25.0026	240.497	523.246	0.0619033	203	195	21098.5	243.416	500.807	0.860747	0.510621	24.61	44.5435	480.92	202	145.398	17	9	0.197642	1.58114	63	570	38.1351	25603.5	130.748	195.823	138	0.527869	0.00469305	0.270266	0.00507357	4.06422	0.0733279	0.0194064	0.554586	-1.18562	0.212501	0.424373	1.26007	0.116142	106.531	1.66902	7.17565	154.358
I10	3583	1045	5	188.899	41.4622	0.586799	264.913	542.929	0.0413367	304	182	13916.5	255.089	520.832	0.722453	0.433737	28.9724	25.7464	322.192	187	129.451	10	7	0.0484894	0.339426	50	352	36.9091	19586	170.426	114.924	151	0.553999	0.00995619	0.270035	0.0350458	3.37734	0.113226	0.0422143	0.439892	-0.508668	0.224721	0.439933	0.95886	0.131809	110.746	0.96568	7.94935	148.863
I10	4110	1137	6	172.29	40.1514	1.25377	264.246	538.982	0.0400203	314	170	13051.5	272.353	526.886	0.835724	0.440637	28.5187	31.4906	342.362	172	126.403	10	7	0.0387502	0.232501	58	412	34.1626	16977	133.475	127.192	127	0.540662	0.0104473	0.262658	0.0189357	4.59434	0.086245	0.0326477	0.492302	-1.01536	0.2003	0.419543	1.01357	0.112849	108.961	1.30654	7.30056	151.584
I10	3876	1127	6	188.689	38.1686	16.6473	248.853	550.877	0.0384293	327	185	14772.5	241.88	525.666	0.802368	0.347799	36.1311	26.2379	374.225	188	127.672	12	7	0.10788	0.647279	56	398	36.2286	19902.8	113.235	175.765	137	0.543616	0.0127226	0.266513	0.0258088	3.82547	0.101298	0.0312614	0.490804	-0.986085	0.215224	0.412009	0.988488	0.123098	109.837	1.14693	7.50129	150.596
I10	3484	904	3	188.206	42.101	25.4099	240.09	540.021	0.0537024	234	182	13904.5	246.016	521.597	0.742817	0.234528	53.5815	25.0566	432.062	187	124.44	8	7	0.0785463	0.471278	47	331	38.2538	19130	116.084	164.794	143	0.543806	0.0136327	0.267998	0.031676	3.50487	0.113597	0.0509222	0.445859	-0.606024	0.235357	0.452618	0.78258	0.13421	110.467	0.838904	8.49552	149.676
I10	4361	1132	5	173.968	38.3095	25.3312	240.169	539.375	0.0428886	293	171	14564.5	235.064	523.482	0.853775	0.336185	37.3793	29.9427	403.746	173	144.664	9	6	0.165053	0.990318	62	377	37.6844	17345.2	124.412	139.418	141	0.520924	0.0127607	0.262513	0.0230314	4.03233	0.100808	0.0345472	0.522046	-0.97379	0.231522	0.429209	1.4092	0.115032	108.384	1.18506	8.15871	153.133
I10	3839	1102	5	188.188	37.7789	9.76752	255.732	551.024	0.039767	316	184	14722.5	260.399	526.329	0.81654	0.407865	30.8101	26.0757	343.919	188	119.609	12	7	0.150583	0.903497	53	371	39.035	20297.1	174.438	116.357	127	0.538869	0.0121429	0.264653	0.0192857	4.33079	0.0887033	0.0275	0.506475	-0.901799	0.217778	0.413573	1.27979	0.114127	108.878	1.11287	7.58345	151.686
I11	3678	1151	6	168.492	38.3429	12.1569	253.343	552.287	0.0349066	360	165	13929	256.835	531.024	0.852969	0.440612	28.5203	26.4053	323.879	167	124.773	14	5	0.198298	0.793191	75	377	38.7666	17145.4	155.047	110.582	130	0.547028	0.0153483	0.266985	0.0354191	3.51014	0.111559	0.0405352	0.45863	-0.79019	0.217214	0.431077	1.22981	0.123993	110.209	0.956595	7.96846	149.844
I11	2314	621	2	151.42	30.187	29.0592	236.441	563.487	0.075701	166	148	6981	236.891	546.073	0.676897	0.342207	36.7216	33.1471	291.503	151	78.9064	12	5	0.122675	0.490699	43	218	40.6422	10990.7	74.6497	147.23	79	0.54093	0.0178465	0.265031	0.0261749	3.91755	0.091326	0.0345033	0.495222	-0.713187	0.22288	0.423976	1.16741	0.112153	108.835	1.00993	8.19054	151.542
I11	3186	941	4	164.283	36.1889	32.9812	232.519	559.306	0.045366	277	158	11874	228.43	532.373	0.845879	0.308863	40.6859	26.8317	360.035	164	109.354	13	5	0.0412714	0.247628	71	356	38.5899	14699.8	97.6265	150.572	120	0.551315	0.00807823	0.267426	0.0170068	4.61605	0.0914959	0.0221088	0.506455	-0.909208	0.20518	0.389083	1.3432	0.120878	109.579	1.12305	6.88898	150.289
I11	4030	1116	5	166.996	37.8536	14.3065	251.194	556.433	0.0406679	309	162	14063	246.046	532.812	0.853621	0.368415	34.1092	28.6568	370.756	165	123.774	10	6	0.256082	1.28041	62	373	38.9946	17357.5	113.575	152.829	137	0.544452	0.0120027	0.270379	0.0291495	3.51536	0.116046	0.0325789	0.479444	-0.702502	0.236959	0.419978	1.15284	0.133479	110.344	1.00091	7.99937	149.82
I11	2569	502	3	115.805	27.1589	4.00642	269.506	565.892	0.128228	98	110	6535	268.142	556.556	0.849053	0.380138	33.0574	39.3114	291.418	114	85.1382	9	5	0.109848	0.549241	47	237	31.7764	9201.08	112.08	82.0936	85	0.564318	0.015625	0.27451	0.0416667	3.09754	0.116314	0.0411458	0.455962	-0.71268	0.228469	0.420834	0.914878	0.141191	110.518	0.973515	8.36232	148.49
I11	3331	954	5	165.421	36.8406	8.14845	273.648	556.458	0.0460307	273	160	11753.5	274.663	530.285	0.829377	0.366185	34.317	28.3405	338.097	165	108.016	15	9	0.0355741	0.249019	37	338	40.0592	14863.6	150.785	98.5747	110	0.56436	0.0070306	0.271729	0.0277089	3.77862	0.104061	0.0314309	0.468911	-0.619298	0.21915	0.398771	1.30624	0.127346	110.696	0.976491	7.33069	148.598
I12	5928	1039	1	222.686	42.752	18.2335	247.267	538.099	0.069046	182	215	16227	236.447	521.507	0.659627	0.501812	25.042	36.5317	385.291	222	136.044	8	4	0.136751	0.683755	81	327	49.3823	26692.7	121.918	218.939	149	0.544277	0.0143218	0.264012	0.0206403	3.99509	0.0845281	0.0328559	0.502947	-0.959039	0.212142	0.405569	1.05429	0.121493	109.301	1.09651	7.46472	150.955
I12	5744	1093	12	191.803	43.2974	45.6979	219.802	535.982	0.0607071	207	190	14349.5	210.056	516.85	0.769761	0.389788	32.239	40.0293	430.326	190	104.379	13	7	0.0427516	0.299261	63	445	36.9191	19446.2	102.806	189.154	108	0.544534	0.0149119	0.272252	0.0232716	3.53509	0.104295	0.0352463	0.508937	-0.878119	0.226218	0.40809	1.29886	0.124704	109.398	1.12606	7.82051	150.736
I12	6681	1414	5	234.456	44.9693	41.7449	223.755	547.69	0.042028	299	217	28055	214.826	513.623	0.81427	0.396224	31.7153	23.8139	460.315	233	209.786	8	7	0.21064	1.47448	76	535	38.686	36468.4	211.24	172.64	210	0.537979	0.00939958	0.268887	0.0163054	4.2675	0.0903369	0.0268559	0.555309	-1.06606	0.227655	0.383935	1.17813	0.127046	108.535	1.20619	7.48691	151.837
I12	5780	957	3	227.379	43.0069	4.10087	261.399	538.983	0.079534	158	215	16070	267.547	522.795	0.643946	0.625712	20.0833	35.9676	340.708	227	125.623	7	3	0.179728	0.718914	110	332	48.753	26366.3	226.342	116.489	148	0.523395	0.00687643	0.263638	0.0145864	4.77029	0.0824918	0.0220879	0.551373	-1.15583	0.208869	0.414887	1.36392	0.110863	106.974	1.4663	7.40446	154.218
I12	6090	1192	4	196.603	44.1769	21.9813	287.481	539.203	0.0539329	233	190	16613	299.082	522.117	0.793274	0.372194	33.763	36.658	453.45	195	138.371	13	7	0.123054	0.861377	59	414	41.7874	22916.8	190.336	120.401	125	0.541788	0.0086008	0.265342	0.0268513	3.91882	0.102379	0.0318859	0.492394	-0.946299	0.215666	0.411066	1.03739	0.128019	109.816	1.07802	7.58787	150.565
I12	6570	1393	5	241.235	43.5051	14.6126	280.113	546.873	0.0425979	295	218	24851	293.002	513.431	0.791835	0.396166	31.72	26.4376	456.509	241	180.535	12	7	0.174217	1.39374	72	504	38.9345	34322.1	214.431	160.061	170	0.542517	0.0113927	0.26575	0.0225889	3.88614	0.0982582	0.0257317	0.489423	-0.857636	0.214634	0.416147	1.26679	0.117822	109.608	1.19834	7.3456	150.797
I13	2954	757	6	166.436	34.5018	16.433	249.067	549.21	0.0651107	193	151	11867	250.257	536.295	0.810282	0.282901	44.4197	24.8926	362.237	166	118.021	12	6	0.401477	2.00739	61	366	30.2213	16330.9	158.927	102.757	109	0.488401	0.0094086	0.256625	0.0197133	4.54784	0.0987904	0.030914	0.5567	-1.17948	0.227217	0.456701	0.637727	0.113497	106.714	1.38173	8.19842	157.082
I13	2889	836	8	169.319	35.5578	10.9867	254.513	545.765	0.0521426	241	165	8471.5	257.053	526.109	0.689263	0.303094	41.4603	34.1026	346.091	169	73.7837	11	9	0.015672	0.109704	40	362	31.0497	11055.3	168.12	65.7582	68	0.513579	0.0110524	0.261865	0.0264296	3.68142	0.105833	0.0470927	0.506226	-0.730355	0.240436	0.450263	0.71283	0.126441	108.671	0.963364	8.74556	152.991
I13	2964	818	2	173.183	39.4409	3.38731	262.113	544.438	0.0558505	225	164	13070	272.655	527.927	0.782987	0.279452	44.9678	22.6779	365.082	172	120.057	11	5	0.317661	1.27064	59	299	40.5418	15144	91.4667	165.568	93	0.516394	0.00531915	0.258124	0.0146277	4.86082	0.0816625	0.0301418	0.526033	-1.07585	0.19814	0.430528	0.592139	0.112431	107.855	1.21097	7.37885	154.267
I13	2766	792	3	161.4	35.3946	9.83189	255.668	548.18	0.0556034	226	151	11425.5	250.463	534.487	0.817819	0.364198	34.5042	24.209	308.932	161	115.861	11	7	0.200104	1.00052	44	314	35.2675	15182.6	141	107.678	104	0.500792	0.00670498	0.252054	0.012931	5.5801	0.079764	0.0272989	0.523207	-1.23014	0.19233	0.450845	0.221286	0.111633	107.629	1.30609	7.22297	155.87
I13	2836	860	5	167.836	34.4454	15.1435	250.356	548.551	0.0483322	260	163	8521.5	245.67	527.096	0.693331	0.349311	35.9747	33.2805	319.412	167	75.9312	13	9	0.0735294	0.514706	36	326	34.181	10610.5	63.7181	166.522	67	0.512365	0.0155682	0.266461	0.0399585	3.20676	0.137202	0.0607161	0.457833	-0.674137	0.244936	0.481416	0.113286	0.138703	110.4	0.710239	9.27535	152.361
I13	2997	830	2	171.269	40.7021	22.8383	242.662	544.646	0.054875	229	164	12951.5	230.959	526.199	0.786153	0.255773	49.1309	23.1402	383.726	169	118.046	10	4	0.364344	1.45737	76	304	41.2566	14760	164	90	90	0.499122	0.0102862	0.254403	0.0205725	4.50753	0.089712	0.0317531	0.531858	-1.1125	0.212846	0.448239	0.135794	0.118606	107.776	1.09967	8.12034	155.78
I14	17299	3222	19	311.366	70.7931	20.0241	245.476	485.684	0.020944	600	299	48842.5	237.928	447.958	0.845529	0.382838	32.8243	35.4179	753.543	304	242.544	17	15	0.13319	1.99785	77	1159	39.1881	68060	245.898	276.782	245	0.502691	0.00658407	0.259448	0.0131681	5.12619	0.0820089	0.0239292	0.546188	-1.34754	0.197601	0.457183	1.8034	0.104427	105.916	1.96503	7.0559	156.318
I14	13608	2113	14	308.872	63.7635	19.4694	246.031	467.438	0.0383121	328	308	41012	243.616	444.815	0.827879	0.344878	36.4371	33.1805	704.157	308	217.696	13	10	0.0913916	0.822524	92	929	38.3455	54888.8	271.836	201.919	213	0.508677	0.00283993	0.260102	0.00989673	5.99378	0.0705566	0.0155766	0.540126	-1.28832	0.176777	0.463406	1.63439	0.0928434	104.993	2.17435	6.39546	156.755
I14	17150	3264	11	314.534	72.7068	12.6413	252.859	484.726	0.0202357	621	310	58260	254.314	450.481	0.893888	0.326142	38.5304	29.437	812.894	311	287.988	14	9	0.175535	2.10642	123	1110	41.5081	75749.5	286.134	264.734	287	0.505193	0.00562198	0.256865	0.0148733	5.39536	0.0710116	0.0205665	0.544471	-1.42602	0.183669	0.455421	2.04002	0.0959018	105.576	2.13306	6.66283	156.473
I14	16921	3100	13	317.847	70.1883	10.7753	254.725	484.653	0.0221629	567	304	51772.5	248.71	449.435	0.836319	0.338312	37.1443	32.6834	792.792	317	266.82	15	11	0.167881	2.01457	91	1002	44.2894	68060.9	307.434	221.384	225	0.509788	0.00511417	0.259425	0.0136138	5.3015	0.0812093	0.0263632	0.52494	-1.27865	0.19286	0.459745	1.74738	0.105389	106.489	1.89549	6.93391	155.383
I14	14071	2135	14	307.47	63.0125	7.1281	258.372	463.735	0.0389052	323	307	38150	252.151	437.76	0.785963	0.340745	36.8791	36.8834	720.365	307	213.604	10	9	0.305751	2.14026	97	877	39.5804	51842.2	190.646	271.929	210	0.501845	0.00610687	0.25742	0.0161154	5.10009	0.0826962	0.0247668	0.502532	-1.32272	0.181304	0.497393	1.62186	0.0982196	105.833	1.9549	7.18829	156.448
I14	16534	3209	13	310.556	73.5663	10.0663	255.434	480.867	0.0202032	622	306	57208.5	258.253	453.7	0.901504	0.414575	30.3115	28.9013	707.934	308	266.793	18	10	0.351234	3.1611	117	1173	38.711	75283.3	250.874	300.084	273	0.503823	0.00600445	0.256988	0.0129726	5.50425	0.0742128	0.0238695	0.528326	-1.26695	0.185317	0.468799	1.83326	0.0968355	105.923	2.00998	6.74465	156.343
I15	4911	1297	3	194.56	45.3713	19.3666	246.133	539.168	0.0367438	342	191	16132	242.399	516.361	0.782461	0.297218	42.28	30.4426	455.672	194	142.482	11	5	0.190402	1.14241	74	370	46.5811	23069.5	164.941	139.866	143	0.536043	0.0183639	0.263856	0.0269894	3.79633	0.0970383	0.0350584	0.488398	-0.945957	0.212016	0.432226	0.980944	0.11938	109.063	1.16659	7.69801	151.696
I15	5512	975	2	198.927	44.122	33.779	231.721	536.028	0.0730603	172	196	17692	231.639	505.172	0.835002	0.325747	38.5771	31.1553	461.126	198	145.47	12	5	0.260869	1.30435	77	385	43.813	24714.5	132.526	186.487	144	0.515737	0.0119944	0.263506	0.0350423	3.62447	0.107922	0.0406867	0.523757	-1.098	0.232202	0.444219	0.99622	0.123363	107.837	1.2792	8.50203	153.738
I15	5344	1174	4	211.141	39.7383	27.8578	237.642	544.363	0.0488964	257	197	17658	236.777	505.312	0.772364	0.314337	39.9774	30.2639	462.211	211	113.588	14	6	0.17565	0.878249	71	427	39.3372	21503.4	102.37	210.056	132	0.507865	0.00678788	0.26545	0.0218182	3.90089	0.107571	0.0307879	0.55344	-1.05271	0.24507	0.436486	0.830656	0.125647	107.462	1.32475	8.36591	154.724
I15	4942	1348	6	195.494	46.0743	5.34136	260.159	540.889	0.0342408	367	189	16207	262.585	516.909	0.776913	0.252558	49.7564	30.493	495.879	195	136.996	9	6	0.126092	0.756551	69	414	41.5773	23668	139.177	170.056	142	0.5185	0.0101676	0.262783	0.0277549	3.92488	0.105294	0.0302281	0.524762	-1.01685	0.231624	0.430305	1.03696	0.118961	108.261	1.16614	8.27627	153.379
I15	5661	1217	2	199.332	43.8972	8.87396	274.374	534.367	0.048147	261	196	19470.5	273.677	503.037	0.842189	0.414136	30.3436	29.0748	414.457	199	162.526	14	5	0.177556	0.710223	79	396	44.3056	26646.4	178.586	149.207	159	0.510225	0.00730927	0.257833	0.0246688	4.20444	0.097277	0.030836	0.526437	-1.16411	0.220354	0.43713	1.09505	0.113025	108.043	1.31615	7.83984	154.175
I15	5017	1095	4	209.312	40.0135	2.28533	267.785	542.445	0.0527999	238	196	15952	263.205	505.008	0.719047	0.410576	30.6067	31.4506	391.859	209	109.506	13	6	0.154397	1.08078	69	419	38.6062	19891.6	204.951	97.0555	128	0.523764	0.0063678	0.264258	0.0234335	4.06643	0.103007	0.0247071	0.519328	-0.977817	0.217113	0.429068	0.901334	0.117018	108.319	1.27802	7.68972	153.171
I16	3332	972	4	163.671	32.9747	29.9622	235.538	555.944	0.0444041	283	142	13169	229.217	536.485	0.817217	0.238545	52.6793	25.3018	418.96	162	127.364	7	6	0.207816	1.2469	61	367	35.2425	15045.9	155.637	96.673	128	0.535531	0.0228597	0.261811	0.0398924	3.17132	0.101675	0.0632004	0.475585	-0.809483	0.230886	0.431205	1.01053	0.128699	110.293	1.00476	8.00466	150.348
I16	2979	799	5	149.191	33.1375	25.7682	239.732	552.398	0.0587214	214	147	11302	240.609	529.023	0.853188	0.285945	43.9468	26.3582	361.825	148	122.047	8	6	0.21431	1.07155	52	315	38.6857	15388.4	106.664	144.27	122	0.517365	0.0123231	0.261375	0.0246463	3.84718	0.094911	0.0296668	0.537393	-1.16767	0.222888	0.423855	1.10698	0.116237	108.044	1.34078	7.88661	153.502
I16	2949	668	3	148.489	30.3565	13.0029	252.497	551.891	0.083221	151	145	7432.5	247.036	531.951	0.720676	0.408203	30.7846	39.6771	301.303	148	75.8507	12	5	0.114571	0.572855	48	244	40.1967	10101.9	69.519	145.312	81	0.529258	0.0107575	0.269947	0.0210668	3.82426	0.108206	0.0403407	0.525249	-0.88648	0.239776	0.422699	1.13381	0.124172	108.458	1.23091	8.17552	152.043
I16	3246	1030	5	158.514	32.7675	4.95132	270.451	556.102	0.0385471	326	141	13365	274.823	535.967	0.844324	0.270456	46.4636	24.2873	388.357	156	129.4	8	8	0.169373	1.18561	50	403	32.464	15753.4	102.622	153.509	131	0.535764	0.00853933	0.268072	0.0242697	3.86482	0.107126	0.0408989	0.520281	-0.986946	0.23574	0.403838	0.879027	0.135908	109.482	1.12385	7.9228	150.921
I16	2847	797	4	146.873	33.0506	1.45926	264.041	552.133	0.0563514	223	145	10577	260.201	530.114	0.843318	0.336222	37.3752	26.9169	326.201	146	116.449	8	6	0.202371	1.01185	47	284	41.419	14561.9	140.106	103.935	117	0.525631	0.00420757	0.26012	0.0149603	4.88494	0.0814707	0.0299205	0.523324	-1.21486	0.201425	0.418186	0.813884	0.114544	108.324	1.37269	7.20365	152.983
I16	3035	686	2	148.071	31.672	14.5484	250.952	550.871	0.0810734	155	145	7818.5	254.83	532.048	0.733451	0.408676	30.749	38.8182	305.488	148	79.05	9	5	0.170434	0.681736	44	221	45.3303	10055.1	143.409	70.1151	86	0.527604	0.0148117	0.256248	0.0173508	4.82253	0.080351	0.0359712	0.482373	-0.849612	0.215715	0.437378	0.474911	0.124207	109.4	0.880019	7.88403	151.88
I17	9279	1161	11	234.389	49.6368	11.0385	254.461	504.742	0.0866646	145	231	21710	246.665	481.254	0.778442	0.378961	33.1601	42.7407	554.7	234	141.44	15	9	0.0141633	0.0849799	63	574	40.324	26866	221.736	121.162	131	0.529693	0.00818949	0.262748	0.0149931	4.972	0.0771624	0.0239385	0.536168	-1.077	0.206695	0.416332	1.43406	0.112252	107.495	1.69118	6.78735	153.181
I17	11711	2210	12	253.139	57.4107	16.7719	248.728	507.77	0.0301352	417	226	34630.5	228.591	485.147	0.868165	0.399202	31.4787	33.817	607.164	250	208.101	15	10	0.171046	1.71046	73	736	43.7853	43563.4	225.849	192.888	194	0.521019	0.00742627	0.263338	0.0199448	4.55985	0.0952588	0.0269467	0.538834	-1.31333	0.21201	0.423883	1.66884	0.112569	107.391	1.65864	7.46556	153.753
I17	12068	2029	7	234.157	54.4638	27.3381	238.162	510.453	0.0368515	341	226	30659.5	224.63	495.374	0.903542	0.399735	31.4368	39.3614	615.938	233	187.97	20	7	0.13471	0.942967	85	597	49.2529	40019.1	179.183	223.342	182	0.508068	0.0057534	0.261249	0.0110108	5.31709	0.0740167	0.0160698	0.595257	-1.52534	0.193064	0.410107	1.72717	0.0992185	105.674	1.94942	6.58474	156.188
I17	8891	1165	3	231.161	49.7203	13.0294	252.471	504.881	0.0826735	152	228	23292.5	259.516	486.997	0.786622	0.3518	35.7202	38.1711	563.549	230	156.341	10	7	0.333257	1.99954	62	436	52.3945	28033.9	124.421	225.316	136	0.521736	0.00391032	0.263803	0.0112096	5.36781	0.0824831	0.0186392	0.553349	-1.2507	0.204789	0.4195	1.56494	0.110033	106.715	1.82179	6.84904	154.324
I17	12080	2201	7	251.832	58.0788	6.6673	258.833	508.441	0.0313376	401	226	33721.5	278.594	486.83	0.859889	0.430499	29.1902	35.8228	593.816	242	216.397	18	10	0.258361	2.06689	72	728	44.5948	44210.1	195.808	225.783	199	0.525951	0.00793086	0.262148	0.0178953	4.63481	0.0900586	0.0255211	0.517649	-1.10356	0.204516	0.426609	1.70338	0.109893	108.034	1.63686	7.05296	152.941
I17	12089	1906	8	263.093	53.3251	3.38684	262.113	511.475	0.0418879	300	228	29618.5	259.802	483.597	0.804924	0.485858	25.8643	40.8157	559.172	263	179.366	21	6	0.218576	1.31145	114	684	42.1681	42653.3	170.571	250.062	189	0.511107	0.00703588	0.261602	0.0186953	4.46206	0.0935182	0.0240225	0.533754	-1.18403	0.209631	0.445578	1.39429	0.115489	107.121	1.74642	7.28515	154.75
I2	9039	1914	9	224.964	50.7874	7.05283	258.447	513.204	0.0310281	405	220	23429	252.575	487.902	0.828841	0.498529	25.2069	38.5804	477.331	224	163.364	15	9	0.128896	1.03117	60	545	46.444	32502.5	158.347	205.261	161	0.52012	0.00478536	0.270184	0.00914849	3.67575	0.0909952	0.0263195	0.531089	-1.22191	0.223789	0.447512	1.42304	0.117098	107.21	1.53423	8.12679	154.203
I2	8911	1443	7	225.329	47.1142	8.37835	257.122	516.526	0.0539329	233	218	20804	248.327	484.087	0.78253	0.488761	25.7107	42.8331	478.652	225	155.715	17	9	0.141393	0.989752	54	489	46.4274	27411.1	213.236	128.548	145	0.521468	0.00162756	0.271189	0.00596772	3.83778	0.0876891	0.0180388	0.532886	-1.2137	0.221	0.447219	1.58768	0.114306	106.951	1.58768	7.86314	154.387
I2	7467	1399	4	225.777	47.6496	16.6762	248.824	506.98	0.0479632	262	221	19253	245.944	477.302	0.734319	0.383881	32.7351	38.7836	494.401	222	130.74	14	7	0.262056	1.57234	63	441	47.6168	27441	125.066	219.412	133	0.520992	0.00097	0.266791	0.00468801	4.79534	0.0782658	0.013579	0.533483	-1.36949	0.19641	0.444235	1.74914	0.100819	106.413	1.77971	7.12483	154.929
I2	8954	1922	11	227.266	51.275	18.9671	246.533	514.188	0.0305009	412	221	23669	250.776	488.322	0.826204	0.359306	34.9741	37.8301	559.605	227	164.529	13	8	0.120889	0.967112	70	566	44.9717	32716.5	202.933	161.218	163	0.515434	0.00320067	0.266119	0.00709713	4.35716	0.0814206	0.0198998	0.537415	-1.26343	0.209238	0.448311	1.67685	0.104658	106.615	1.64457	7.58795	155.121
I2	8940	1588	6	231.32	48.3107	21.2822	244.218	516.282	0.0445616	282	222	21303.5	247.677	481.637	0.774294	0.38257	32.8472	41.9649	541.899	231	151.452	12	8	0.218388	1.52872	59	472	49.9831	27633.7	127.507	216.723	142	0.524411	0.0031468	0.272434	0.00615679	3.85245	0.0895946	0.017239	0.535593	-1.18414	0.222247	0.440222	1.41368	0.119273	107.129	1.54486	7.83461	154.009
I2	7865	1359	6	225.102	47.1912	12.0692	253.431	507.288	0.0537024	234	222	19408	254.119	477.184	0.735099	0.3875	32.4293	40.5245	505.031	222	137.131	14	7	0.32729	1.96374	70	495	43.0869	28130.9	218.815	128.56	135	0.52887	0.00228903	0.267598	0.00625668	4.55259	0.0745376	0.0151076	0.52674	-1.19083	0.20655	0.438488	1.56938	0.108726	106.898	1.69702	7.29469	153.817
I3	5712	1434	8	246.84	58.8152	11.0413	254.459	509.792	0.0349066	360	237	18889.5	247.872	491.823	0.700784	0.251538	49.958	30.239	534.191	246	122.205	14	11	0.0877725	0.70218	44	486	40.8025	24380.4	103.126	236.415	104	0.512968	0.00403045	0.26133	0.0111957	4.6472	0.0907407	0.0199283	0.49007	-1.37907	0.186657	0.477208	1.15053	0.101773	107.334	1.65784	7.33994	154.87
I3	4853	1117	2	254.959	49.6922	14.9342	250.566	518.81	0.0488964	257	250	15322	241.03	489.262	0.538422	0.198175	63.4104	31.6734	554.735	254	91.9785	9	2	0.233796	1.16898	163	327	52.1254	18309.4	251.527	72.7929	74	0.512214	0.00388199	0.262223	0.00983437	4.85722	0.0820335	0.0258799	0.530466	-1.16552	0.201332	0.454749	0.96202	0.111134	106.565	1.72819	7.1132	155.374
I3	5012	1321	2	254.757	58.9014	16.9324	248.568	507.637	0.0361103	348	250	14546	236.862	495.32	0.562605	0.454796	27.6308	34.4562	372.137	254	97.6422	14	5	0.137563	0.687815	66	331	51.9154	21204.3	84.3552	251.369	85	0.504289	0.00484076	0.26319	0.0056051	5.17133	0.0830102	0.0203822	0.548939	-1.26885	0.205348	0.460043	0.724456	0.107277	105.832	1.60686	7.44913	156.798
I3	5797	1442	9	248.888	59.0883	15.6059	249.894	510.097	0.0351016	358	237	20379.5	253.97	494.952	0.723385	0.444896	28.2457	28.4453	404.648	248	134.097	15	9	0.0957116	0.765693	58	528	38.8807	25262.4	235.704	107.178	111	0.502106	0.00312919	0.267204	0.0127403	4.12756	0.100135	0.0210103	0.556166	-1.32801	0.220016	0.458445	1.24693	0.108441	105.854	1.59012	8.10423	156.8
I3	4696	1258	6	258.444	51.7239	12.5669	252.933	515.365	0.0372889	337	255	14841.5	258.868	486.346	0.516344	0.305682	41.1093	31.641	439.374	258	86.0291	12	6	0.153757	0.922541	67	402	43.3433	17725.5	69.0097	256.855	71	0.505338	0.0037961	0.262665	0.00677874	5.23984	0.0813071	0.0146421	0.560732	-1.30414	0.207206	0.445651	0.963364	0.107819	105.824	1.60651	7.41341	156.582
I3	5110	1359	2	256.72	58.8364	9.2407	256.259	508.404	0.0348099	361	252	15051.5	265.907	496.404	0.566153	0.207397	60.5909	33.9501	556.435	256	100.97	17	4	0.117715	0.588575	80	322	54.8727	22018.8	88.1818	249.698	88	0.526994	0.00406194	0.267021	0.0124397	4.25852	0.0957549	0.0205636	0.483897	-1.10289	0.195623	0.465391	0.949942	0.112546	107.787	1.55057	7.36569	153.511
I5	10770	2160	9	295.244	62.844	6.62275	258.877	500.74	0.0290216	433	288	29523.5	267.637	469.12	0.735972	0.447866	28.0583	36.4794	549.716	295	160.379	22	7	0.170445	1.19311	101	709	42.8561	45684.6	284.376	160.649	161	0.518965	0.00640578	0.270632	0.0118798	4.05902	0.100919	0.0259725	0.519381	-1.19473	0.211275	0.460866	1.38165	0.115586	106.824	1.70648	7.75692	154.576
I5	9271	1749	6	297.567	57.6159	9.68606	255.814	504.928	0.0381957	329	295	25151.5	251.302	464.738	0.685542	0.261841	47.9923	36.8606	667.036	297	149.049	18	7	0.0623816	0.499053	70	490	51.6837	36680.3	283.952	129.178	144	0.531127	0.00362659	0.273404	0.0123573	3.92584	0.10666	0.0257891	0.510203	-0.999645	0.221123	0.441231	1.33533	0.119571	107.933	1.50853	7.69296	152.79
I5	9055	1819	20	298.304	65.2936	12.2038	253.296	483.567	0.0344284	365	296	31533.5	255.888	453.369	0.783868	0.249182	50.4304	28.7155	675.757	298	154.299	11	9	0.172508	1.20756	94	849	33.8963	43536.5	161.218	270.048	158	0.518168	0.00373383	0.261393	0.00826777	5.58432	0.0697715	0.012135	0.526418	-1.38261	0.175887	0.452151	1.57093	0.0950197	106.025	1.94092	6.47552	155.451
I5	10619	2154	10	294.049	63.3467	19.331	246.169	500.012	0.028822	436	287	30012	235.681	468.834	0.73157	0.27624	45.4908	35.3825	695.03	294	169.506	16	7	0.18387	1.10322	95	670	44.9194	47380.4	291.03	162.802	173	0.516165	0.00565838	0.2678	0.0137923	3.95057	0.101709	0.0219262	0.499087	-1.13869	0.207025	0.474924	1.42861	0.11096	107.26	1.58464	7.7863	154.494
I5	9310	1913	5	292.351	57.322	17.2505	248.25	503.592	0.0319755	393	290	24177.5	252.444	465.581	0.684972	0.407446	30.8418	38.5069	535.852	292	138.997	18	5	0.117655	0.588276	85	425	60.3176	35277.6	124.104	284.259	134	0.524866	0.00456498	0.268196	0.0126208	4.22672	0.0995642	0.023899	0.515484	-1.01733	0.216971	0.440625	1.43039	0.115579	107.836	1.50255	7.56884	153.288
I5	9156	1818	7	292.884	65.3711	12.9564	252.544	487.565	0.0349066	360	290	33223.5	249.739	457.742	0.816664	0.341809	36.7643	27.5588	580.185	292	166.277	12	8	0.257839	2.06271	82	660	43.6303	45588.4	256.65	177.628	175	0.516279	0.00277888	0.263366	0.00754268	5.46959	0.07757	0.0158793	0.529894	-1.23539	0.187314	0.453748	1.5703	0.0979615	106.049	1.97677	6.69945	155.49
I6	3525	1052	3	170.842	35.7191	0.574043	264.926	549.435	0.0401481	313	169	12556.5	254.709	528.005	0.815029	0.354574	35.4408	28.0731	353.453	170	115	13	5	0.308248	1.54124	68	344	40.1773	16506.3	160.104	103.097	118	0.549934	0.00503096	0.270782	0.00967492	4.43471	0.0962641	0.0247678	0.475993	-0.922588	0.197988	0.421912	0.944305	0.115046	109.414	1.16936	7.08968	150.902
I6	4914	1530	8	212.85	44.0849	22.1284	243.372	548.521	0.0263999	476	167	23359.5	229.545	527.888	0.890942	0.252417	49.7841	21.0364	494.61	212	161.006	15	7	0.255475	1.78833	81	569	34.9666	29813.3	166.813	178.723	184	0.541851	0.0110273	0.269456	0.021184	3.48103	0.104526	0.028729	0.481246	-0.861767	0.212084	0.427386	0.941008	0.123131	109.738	1.08946	7.53128	150.953
I6	4744	910	3	174.428	36.3855	35.316	230.184	543.344	0.0722205	174	155	9246.5	232.978	533.441	0.698018	0.511528	24.5664	51.3059	341.384	174	84.6483	15	5	0.123416	0.617079	48	244	50.7008	11806.3	71.1648	165.9	89	0.539587	0.00780409	0.270863	0.0191066	3.65475	0.0977467	0.0395587	0.519124	-0.993421	0.226333	0.412791	1.0631	0.129258	108.783	1.17727	7.80608	151.661
I6	3461	1082	6	172.708	38.2591	23.8704	241.63	549.749	0.0371786	338	164	16128	259.368	529.184	0.894492	0.237995	52.801	21.4596	427.486	171	132.353	15	6	0.114629	0.687772	62	376	38.0638	21355.5	126.958	168.209	131	0.550708	0.00846774	0.272287	0.016129	4.06575	0.0945885	0.0262097	0.513029	-0.93749	0.219108	0.401218	1.43745	0.117883	108.775	1.19603	7.46736	151.061
I6	5086	1501	8	212.659	43.4076	3.82049	261.68	549.517	0.0284307	442	165	22659	271.803	528.437	0.888828	0.305542	41.1282	22.4458	457.36	212	155.084	15	9	0.239601	1.67721	67	603	33.3615	28855.8	179.121	161.097	182	0.539805	0.00904605	0.273385	0.0172697	3.72802	0.103501	0.0235746	0.527272	-0.881118	0.238029	0.405511	1.14763	0.12722	108.942	1.00681	8.03266	151.491
I6	4307	822	2	164.624	34.6304	6.67344	272.173	548.484	0.0805537	156	149	8227.5	267.692	534.392	0.712242	0.527347	23.8294	52.3488	320.364	164	70.9496	15	5	0.194017	0.776067	40	202	57.9901	10773.5	161.529	66.6973	85	0.536795	0.00666473	0.269667	0.0199942	4.09885	0.0991538	0.0266589	0.537434	-1.09138	0.23138	0.401432	1.00979	0.129579	108.672	1.27873	7.78181	151.782
I7	10551	2270	17	282.621	54.964	3.58511	261.915	503.79	0.0257508	488	277	29719.5	257.278	475.394	0.782159	0.278555	45.1128	35.5019	689.917	282	151.728	13	13	0.131722	1.31722	61	801	38.1086	40870.4	150.29	271.944	161	0.534729	0.00267784	0.267685	0.00780067	5.18329	0.0713122	0.0146699	0.548609	-1.2841	0.185905	0.41346	1.67103	0.104066	106.337	1.90933	6.36399	154.085
I7	11287	2362	9	267.16	60.8411	8.51949	274.019	506.693	0.025438	494	254	38016.5	267.791	474.375	0.879523	0.351887	35.7113	29.6897	634.881	258	238.127	16	9	0.243894	2.19504	90	811	40.1455	46322.6	181.61	255.067	222	0.539737	0.00408795	0.267537	0.0125953	4.6875	0.0799684	0.0197768	0.506272	-1.02944	0.198882	0.431612	1.60433	0.111176	107.627	1.65388	7.01309	152.6
I7	10444	1499	6	276.134	52.5786	0.948296	266.448	498.182	0.0584482	215	271	22384.5	261.52	469.631	0.69106	0.419794	29.9346	46.6573	559.14	276	128.579	14	8	0.161974	1.13382	65	527	46.2827	30518	113.469	268.954	114	0.53511	0.0024581	0.268705	0.010838	4.79156	0.0839054	0.0147486	0.516301	-1.09464	0.198223	0.437906	1.38381	0.111953	106.88	1.65921	7.03187	153.478
I7	10410	1978	8	272.406	54.0408	20.6638	244.836	503.414	0.0335103	375	270	28550.5	248.58	472.694	0.792125	0.335042	37.5068	36.4617	624.857	272	159.588	14	12	0.183404	1.83404	56	680	43.2118	38546.3	257.263	149.832	161	0.533997	0.00409452	0.266465	0.0100608	4.9259	0.0785056	0.0184839	0.523154	-1.09062	0.202031	0.427405	1.55342	0.109116	107.214	1.62121	6.95679	153.308
I7	11211	2318	8	266.713	60.1299	35.1257	230.374	506.378	0.0262346	479	251	38168.5	234.169	477.058	0.887851	0.338319	37.1436	29.3724	645.304	258	214.282	19	11	0.151522	1.51522	69	766	42.3029	46702.6	255.331	182.91	220	0.539639	0.0071074	0.268209	0.0145532	4.27962	0.0899187	0.0243682	0.507099	-1.02187	0.2068	0.422839	1.68561	0.111346	108.246	1.48441	7.18058	152.123
I7	10589	1791	5	281.684	54.0001	29.2458	236.254	502.337	0.0416105	302	275	24364	231.72	474.567	0.709296	0.424532	29.6006	43.4617	559.857	281	143.359	10	8	0.0911768	0.820592	64	517	50.205	32564	273.958	118.865	122	0.535088	0.00543909	0.26776	0.012238	4.64453	0.077128	0.0181303	0.5347	-1.16799	0.193261	0.424347	1.63562	0.108337	106.576	1.82279	6.75782	153.808
I8	5573	1290	3	220.955	47.9513	11.9613	253.539	533.236	0.042169	298	214	15263.5	260.287	503.922	0.695898	0.435774	28.8369	36.5119	400.884	220	105.175	10	6	0.25066	1.2533	56	341	50.1349	21323	213.17	100.028	100	0.544935	0.0127149	0.267232	0.0202496	3.9068	0.103268	0.0423829	0.456356	-0.758511	0.216887	0.436698	0.877014	0.134237	110.463	0.999946	7.67886	149.83
I8	5324	1067	5	212.348	46.5532	20.7545	244.745	530.283	0.058997	213	211	12028.5	239.04	516.36	0.624441	0.278286	45.1564	44.2615	490.319	211	92.1038	15	5	0.0943536	0.566121	68	340	43.4353	18650.6	204.756	91.0868	91	0.538365	0.0104588	0.26417	0.0240076	3.88064	0.0913584	0.0306632	0.489729	-0.907848	0.209737	0.427225	1.03037	0.125145	109.193	1.16343	7.55417	151.47
I8	5569	1025	4	219.659	42.7441	22.5343	242.966	539.115	0.0668424	188	215	15339.5	233.118	511.465	0.694065	0.342905	36.6468	36.305	451.759	219	110.376	12	6	0.0424908	0.212454	69	415	38.0024	22705.3	105.905	214.393	107	0.548883	0.0179437	0.273572	0.0402522	2.8819	0.124641	0.0509214	0.472742	-0.607332	0.252696	0.418393	0.961706	0.147957	111.141	0.7755	8.54964	148.651
I8	5588	1319	5	220.708	47.6637	14.7595	250.741	535.248	0.0404063	311	214	16178	240.24	507.095	0.712939	0.318782	39.4199	34.5407	469.338	220	114.767	10	7	0.21224	1.27344	56	392	43.4719	22898	214	107	107	0.537887	0.00513659	0.270003	0.0238151	3.68155	0.111309	0.0312865	0.490988	-0.772573	0.238569	0.428239	0.968557	0.140407	109.7	0.986224	8.19157	150.659
I8	5418	1101	3	209.676	46.7121	5.61665	259.883	531.64	0.0563514	223	208	12484	264.615	519.114	0.635113	0.323826	38.806	43.3996	458.531	209	100.646	15	6	0.149161	0.745807	53	321	46.6293	19029.9	95.0444	200.221	97	0.553216	0.00649803	0.271404	0.0211186	3.86458	0.097344	0.0259921	0.493143	-1.03625	0.208309	0.409813	0.943803	0.133343	109.283	1.1854	7.48231	150.377
I8	5452	1029	4	219.317	43.2943	3.74963	261.75	539.039	0.0647751	194	214	15191.5	268.07	510.15	0.689984	0.488754	25.711	35.8885	374.402	219	115.468	11	6	0.0593759	0.29688	65	394	39.4569	23865.4	213.179	111.95	113	0.554939	0.00787026	0.274357	0.0264727	3.30743	0.121284	0.0398283	0.461041	-0.734049	0.232923	0.414037	0.9094	0.142262	111.368	0.93686	7.77387	148.41
I9	11511	2401	18	243.508	58.4163	21.6426	243.857	507.836	0.0251327	500	236	34565	246.31	481.866	0.907056	0.435558	28.8512	33.3025	576.286	243	193.16	9	10	0.170673	1.70673	80	807	41.601	45699.6	189.637	240.984	211	0.513166	0.00634712	0.260677	0.0136791	4.8882	0.0830985	0.0305318	0.530697	-1.26127	0.201372	0.447957	1.5682	0.108285	106.871	1.78774	7.05278	154.894
I9	11347	1584	7	254.639	54.5188	22.8374	242.663	496.989	0.0568614	221	235	30702	237.974	484.571	0.822234	0.319903	39.2819	36.9585	667.631	254	200.239	18	11	0.0728746	0.582996	55	615	43.4959	35946.6	240.511	149.459	165	0.509804	0.00476437	0.264249	0.00994303	4.97909	0.0835637	0.0196789	0.566499	-1.47185	0.202176	0.436511	1.69906	0.107563	105.705	2.00694	7.07225	156.057
I9	11862	1606	7	239.624	56.0294	10.0969	255.403	504.031	0.0579095	217	237	21579.5	257.138	494.903	0.800581	0.468743	26.8087	54.9688	563.919	239	127.683	24	6	0.176014	1.2321	71	429	59.5734	29227.4	125.061	233.705	131	0.517716	0.00539461	0.26655	0.0152847	4.29321	0.0914022	0.0242757	0.542198	-1.0328	0.226455	0.442101	1.40746	0.117579	106.767	1.55217	7.79982	154.331
I9	11718	2330	9	245.447	58.0833	4.54429	260.956	508.098	0.0271412	463	238	33492	257.878	485.495	0.899578	0.374021	33.5981	34.9875	627.457	245	193.346	13	7	0.205859	1.64688	97	681	48.2849	42625.6	205.052	207.877	212	0.509295	0.00415424	0.264312	0.013954	4.64232	0.0954501	0.0234342	0.547502	-1.20656	0.213959	0.444358	1.54031	0.11246	106.607	1.75675	7.3675	155.34
I9	10945	1656	6	258.604	54.957	7.16003	258.34	495.987	0.0502655	250	233	30147.5	264.169	483.531	0.809746	0.367234	34.2189	36.3048	611.986	258	195.696	15	10	0.0227137	0.227137	61	612	43.3154	35480.9	146.475	242.233	168	0.506559	0.00237709	0.259914	0.0123177	5.13254	0.0828827	0.0209616	0.539691	-1.30215	0.198022	0.452886	1.33808	0.108307	106.371	1.88061	6.98479	155.792
I9	11594	1592	8	238.843	56.3486	14.4602	251.04	506.245	0.0576439	218	235	22798.5	249.394	499.754	0.811976	0.456505	27.5274	50.8542	564.936	237	134.967	20	7	0.26011	1.82077	78	548	47.2336	31427.4	236.81	132.711	140	0.513046	0.00673226	0.265316	0.0132574	4.39081	0.0985209	0.033247	0.52088	-1.06449	0.216202	0.459364	1.31875	0.116031	107.11	1.59303	7.69818	154.649
[truncated: 8 more columns]

## Sheet: 21 dav Brachy Lemnatec
sample	Second Moment Principle Axis Large Abs	Second Moment Principle Axis Small Abs	Second Moment Principle Axis Large Norm	Second Moment Principle Axis Small Norm	Second Moments Principal Axis Ratio	Area	Boundary Point Count	Boundary Point Roundness	Boundary Points To Area Ratio	Caliper Length	Circumference	Center Of Mass To Boundary Distance	Center Of Mass X	Center Of Mass Y	Compactness	Convex Hull Area	Convex Hull Circumference	Color Class1 Area Absolut	Color Class1 Area Relative	Color Class2 Area Absolut	Color Class2 Area Relative	Excentricity	Object Extent X	Object Extent Y	Mean Color Blue	Mean Color Blue Variance	Mean Color Green	Mean Color Green Variance	Mean Color Red	Mean Color Red Variance	Min Enclosing Circle Diameter	Min Area Rectangle Area	Object Sum Area	Roundness	Subobject Count	Absolut Z Rotation 2nd Moment	Normalised Z Rotation 2nd Moment
C1	42496440	33607750	0.201761	0.15956	1.26448	14513	5253	1901.33	0.361951	272.281	524.767	2.69882	263.347	515.506	0.312457	46448	809.566	11280	0.777234	3233	0.222766	0.0136414	249	260	56	32.8843	121	22.2151	89	28.3331	292.044	60261.2	14513	18.9747	5	76104190	0.361322
C1	35550700	9318560	0.279155	0.0731721	3.81504	11285	3500	1085.51	0.310146	259.625	10020.6	3.01355	256.013	510.598	0.352844	31983	690.004	7973	0.706513	3312	0.293487	0.341798	191	259	61	34.2475	124	25.0889	91	31.1665	268.291	43163.1	11285	8897.92	4	44869260	0.352327
C1	45464120	20330770	0.265941	0.118924	2.23622	13075	4348	1445.9	0.332543	271.317	13487.8	0.924125	245.669	514.638	0.320379	40811	761.836	10168	0.777667	2907	0.222333	0.145921	221	256	57	32.5323	118	23.1092	87	28.9098	284.961	53372.6	13075	13913.6	5	65794900	0.384865
C1	43462280	31361730	0.210767	0.152087	1.38584	14360	5119	1824.8	0.356476	272.303	28789.7	2.59738	239.821	516.148	0.330655	43429	785.275	11086	0.772006	3274	0.227994	0.0261534	237	262	58	33.177	119	23.713	89	29.4958	288.502	57408.4	14360	57719.1	9	74824010	0.362854
C1	38062080	12142840	0.272155	0.086825	3.13453	11826	3532	1054.88	0.298664	265.936	17335.6	0.299474	243.267	512.864	0.329103	35934	727.196	9434	0.797734	2392	0.202266	0.266533	198	262	54	33.1987	117	22.3796	84	28.9169	277.775	50244.3	11826	25412	8	50204920	0.35898
C1	46376490	22905940	0.253451	0.125183	2.02465	13527	4422	1445.56	0.326902	272.788	10555.5	2.32814	262.777	516.505	0.315014	42941	777.374	10784	0.79722	2743	0.20278	0.114763	226	261	54	32.6311	116	23.3972	84	29.3017	286.559	56603.7	13527	8236.73	4	69282430	0.378634
C10	40554920	15548250	0.28295	0.10848	2.60833	11972	4755	1888.58	0.397177	267.479	32601.7	0.545256	254.721	513.531	0.302507	39576	742.389	9197	0.768209	2775	0.231791	0.198672	198	266	56	34.7962	115	23.7622	84	30.5513	273.331	51898.9	11972	88779.8	10	56103170	0.39143
C10	34040750	6742266	0.36164	0.0716281	5.04886	9702	2827	823.74	0.291383	266.271	12527.1	7.24825	257.096	505.006	0.317515	30556	698.826	7115	0.733354	2587	0.266646	0.448042	157	267	62	33.2452	123	21.8026	91	28.9501	277.147	37233.4	9702	16174.7	7	40783020	0.433268
C10	38224180	6133492	0.361703	0.0580392	6.23204	10280	3956	1522.37	0.384825	271.752	17424.1	-0.818454	256.34	507.484	0.37037	27756	663.479	7040	0.684825	3240	0.315175	0.523384	168	269	65	34.0562	125	22.3527	94	29.2316	279.904	37438	10280	29533	8	44357680	0.419742
C10	41081070	14482460	0.296846	0.104648	2.83661	11764	4627	1819.88	0.393319	270.453	12305.5	0.267296	248.259	513.065	0.296532	39672	748.069	8786	0.746855	2978	0.253145	0.22916	192	270	60	32.9294	119	21.9272	89	28.4708	278.567	51071.2	11764	12872	4	55563520	0.401495
C10	32849260	6055347	0.386005	0.0711551	5.42483	9225	2930	930.612	0.317615	263.048	17347	0.66005	243.531	507.536	0.313573	29419	679.72	7410	0.803252	1815	0.196748	0.474319	145	264	55	30.4443	115	20.8305	83	27.0407	271.34	36596.2	9225	32619.9	9	38904600	0.45716
C10	38337880	5798961	0.36965	0.0559131	6.61116	10184	3719	1358.11	0.365181	267.642	10887.5	0.388125	247.912	506.378	0.389863	26122	646.233	7389	0.72555	2795	0.27445	0.543505	149	265	61	35.0726	120	24.2935	88	31.1456	274.871	36064.1	10184	11639.6	5	44136840	0.425564
C11	48014190	17996470	0.216183	0.0810289	2.66798	14903	4849	1577.72	0.325371	286.435	31216.4	2.12625	269.494	514.513	0.351353	42416	782.132	11570	0.776354	3333	0.223646	0.206789	252	250	56	33.3639	117	23.5162	85	29.975	295.028	53137.2	14903	65387.2	11	66010670	0.297212
C11	37716690	9996172	0.247366	0.0655602	3.77311	12348	3465	972.321	0.280612	256.78	30917.2	2.67305	253.664	510.215	0.375239	32907	700.595	9848	0.797538	2500	0.202462	0.337545	162	246	54	33.6788	114	24.5005	82	30.6044	266.447	37621.8	12348	77411	12	47712860	0.312926
C11	42178010	20145000	0.201275	0.0961325	2.09372	14476	4790	1584.97	0.330892	250.242	23473.8	-1.83379	239.229	514.524	0.364479	39717	731.993	11688	0.807405	2788	0.192595	0.124983	222	245	52	32.4253	109	24.1173	79	30.0566	261.009	51527	14476	38064.2	9	62323010	0.297407
C11	49598020	20027180	0.208943	0.0843692	2.47654	15407	4926	1574.96	0.319725	295.169	26116.4	0.62037	232.448	517.284	0.346458	44470	798.34	11630	0.754852	3777	0.245148	0.180383	266	249	58	34.0789	118	24.3166	87	30.7277	304.024	55027.8	15407	44269.9	9	69625210	0.293312
C11	42101400	11727440	0.246384	0.0686308	3.58999	13072	3803	1106.4	0.290927	264.367	17659.1	3.02161	248.695	512.954	0.4148	31514	704.078	10165	0.777616	2907	0.222384	0.3184	161	252	57	33.2712	116	23.6311	85	30.1538	274.647	39955.3	13072	23855.8	7	53828840	0.315015
C11	47146290	22996610	0.199884	0.0974977	2.05014	15358	5047	1658.56	0.328624	257.257	28751.7	0.297713	266.772	519.192	0.381433	40264	746.994	12497	0.813713	2861	0.186287	0.118537	241	253	52	32.7974	110	24.7777	79	30.28	273.584	52110.2	15358	53825.9	9	70142900	0.297382
C12	46829690	17763120	0.236926	0.0898691	2.63634	14059	4827	1657.3	0.343339	256.125	14501.2	-1.35062	258.724	495.86	0.348876	40298	757.587	9668	0.687673	4391	0.312327	0.202497	241	257	64	35.4964	126	22.9019	95	30.0226	280.755	54129.2	14059	14957.3	5	64592820	0.326795
C12	49110160	8892852	0.304484	0.0551358	5.52243	12700	3644	1045.57	0.286929	273.912	10800	6.96728	232.9	495.634	0.421815	30108	699.278	8657	0.681654	4043	0.318346	0.480756	143	262	63	34.6696	125	23.606	94	31.0795	280.839	36649.4	12700	9184.32	5	58003010	0.359619
C12	48347720	11057290	0.271766	0.0621537	4.37248	13338	4256	1358.04	0.319088	279.902	24982.5	6.16286	223.853	490.436	0.411985	32375	699.065	10136	0.759934	3202	0.240066	0.394048	166	269	58	35.306	120	23.0642	88	30.9558	288.299	44103.1	13338	46792.9	9	59405000	0.333919
C12	52188980	21377890	0.245372	0.100511	2.44126	14584	5062	1756.98	0.347093	278.115	11149.3	-1.22698	243.791	497.21	0.335936	43413	805.229	11230	0.770022	3354	0.229978	0.175408	263	279	55	34.7687	118	23.4219	85	30.3218	302.428	59142.9	14584	8523.55	4	73566870	0.345883
C12	50553040	9676701	0.313578	0.060024	5.2242	12697	3710	1084.04	0.292195	280.817	9140.58	6.0732	269.195	495.734	0.361831	35091	736.272	9930	0.782075	2767	0.217925	0.460598	163	270	54	33.5956	119	23.6628	85	30.1606	291.097	43468.3	12697	6580.31	4	60229740	0.373602
C12	45494220	10358610	0.270527	0.0615964	4.39192	12968	3920	1184.95	0.302283	269.64	20365.1	6.78626	278.771	488.538	0.41302	31398	688.414	8896	0.685996	4072	0.314004	0.395735	179	261	64	33.2989	131	21.0271	97	28.1929	274.838	43754.2	12968	31981.6	9	55852840	0.332123
C13	50712860	13473710	0.288511	0.0766533	3.76384	13258	4529	1547.13	0.341605	272.25	33109.7	4.31597	243.287	505.505	0.395148	33552	707.366	9760	0.736159	3498	0.263841	0.336598	172	271	61	34.3739	121	23.086	89	30.0959	279.386	45620.5	13258	82685.9	11	64186570	0.365164
C13	57306560	25138510	0.251967	0.11053	2.27963	15081	5207	1797.82	0.345269	327.024	33983.4	0.643968	247.389	508.797	0.274255	54989	900.625	11304	0.749552	3777	0.250448	0.152237	271	270	61	33.7492	121	22.6191	89	29.6881	338.195	64248	15081	76578.1	13	82445060	0.362497
C13	55979600	12453920	0.272645	0.0606561	4.49494	14329	4201	1231.66	0.293182	311.103	28055	1.44742	249.553	504.029	0.381923	37518	770.49	11006	0.768093	3323	0.231907	0.404533	164	273	58	32.4141	121	21.8482	88	28.72	320.436	44212.7	14329	54929.2	10	68433520	0.333301
C13	48657520	13248220	0.286766	0.0780792	3.67276	13026	4049	1258.59	0.31084	277.77	41265.1	3.16723	258.167	507.041	0.39183	33244	712.144	9085	0.697451	3941	0.302549	0.32717	168	271	64	35.49	123	23.7799	92	31.1704	286.045	44908.9	13026	130724	15	61905740	0.364845
C13	53471700	22994100	0.270491	0.116318	2.32545	14060	5234	1948.42	0.372262	317.151	1663.18	-3.77589	254.155	508.518	0.265784	52900	880.772	10018	0.712518	4042	0.287482	0.158865	270	267	64	32.8422	124	21.985	92	29.12	329.697	61600.7	14060	196.739	12	76465800	0.386809
C13	51515600	11917850	0.271491	0.0628079	4.32256	13775	4098	1219.14	0.297496	283.134	32133	1.222	252.182	502.688	0.381442	36113	735.823	10270	0.745554	3505	0.254446	0.389677	163	268	60	33.8987	123	22.2397	90	29.3716	291.628	42939	13775	74956.5	11	63433450	0.334299
C14	55687680	15851260	0.271944	0.0774078	3.51314	14310	4947	1710.19	0.345702	284.318	28401.3	0.715786	247.352	493.303	0.396498	36091	766.71	10374	0.724948	3936	0.275052	0.310081	186	273	62	32.7857	124	21.6164	92	28.5146	302.784	49232.4	14310	56368.5	10	71538940	0.349352
C14	61186760	20762980	0.262926	0.0892206	2.94692	15255	5107	1709.7	0.334776	307.612	27673.4	-0.63568	238.617	494.155	0.306609	49754	853.791	11504	0.754113	3751	0.245887	0.24332	221	273	61	32.542	121	21.0999	89	27.9118	316.84	56271.6	15255	50200.9	10	81949740	0.352146
C14	54063830	16857610	0.270516	0.0843493	3.20709	14137	4377	1355.18	0.309613	290.622	21572.2	-1.91306	250.342	495.954	0.355433	39774	784.16	10441	0.738558	3696	0.261442	0.275218	208	279	61	32.3638	122	21.026	90	27.9437	306.907	52807.8	14137	32917.7	7	70921430	0.354865
C14	61690300	16739460	0.270094	0.0732892	3.68532	15113	4829	1542.99	0.319526	289.168	23774.2	4.21634	260.216	491.913	0.413432	36555	765.033	10418	0.68934	4695	0.31066	0.328484	179	278	62	33.0541	128	22.2206	94	28.7735	302.512	48639.4	15113	37399.1	9	78429750	0.343384
C14	59257720	20521220	0.244343	0.0846172	2.88763	15573	5303	1805.81	0.340525	299.827	78.6274	-0.739329	263.352	493.356	0.321517	48436	837.275	10827	0.695242	4746	0.304758	0.235757	215	270	64	33.7586	129	21.3474	96	28.283	308.821	56466.3	15573	0.396987	8	79778940	0.32896
C14	48342800	15383600	0.270844	0.0861876	3.14249	13360	4079	1245.38	0.305314	289.007	18473.3	-0.743787	250.727	495.159	0.340738	39209	780.703	9650	0.722305	3710	0.277695	0.267494	202	270	62	33.3341	124	21.2216	92	28.2775	301.319	51363.1	13360	25543.6	7	63726400	0.357032
C15	48226060	26130870	0.210726	0.11418	1.84556	15128	5291	1850.52	0.349749	289.353	20191.7	-1.9341	244.066	513.997	0.297608	50832	848.221	11499	0.760114	3629	0.239886	0.0882983	240	264	58	34.599	118	22.9283	88	30.5537	309.314	60171.4	15128	26950.4	6	74356930	0.324906
C15	35910680	9037587	0.250883	0.0631393	3.97348	11964	3610	1089.28	0.301739	270.224	31835.6	8.85357	237.642	510.925	0.357156	33498	704.436	9156	0.765296	2808	0.234704	0.357445	180	271	58	32.3519	118	21.9395	87	30.3359	278.148	47111.1	11964	84712.9	14	44948270	0.314022
C15	44973480	25002220	0.22329	0.124134	1.79878	14192	5121	1847.85	0.360837	297.128	51172.4	0.939809	244.885	516.685	0.303553	46753	825.61	10561	0.744152	3631	0.255848	0.0814548	213	272	58	34.1828	116	23.1855	87	30.6283	308.572	56204	14192	184514	17	69975700	0.347424
C15	47784920	25150790	0.220594	0.116106	1.89994	14718	5161	1809.75	0.350659	290.078	13411.9	2.40023	255.605	515.836	0.289724	50800	841.511	11356	0.771572	3362	0.228428	0.0963046	256	274	58	33.8888	117	22.9915	87	30.3096	301.38	62350.8	14718	12221.8	4	72935710	0.3367
C15	37237700	9069436	0.269946	0.0657467	4.10585	11745	3340	949.817	0.284376	268.187	23295	7.32667	264.787	511.776	0.327853	35824	727.932	8815	0.750532	2930	0.249468	0.370019	199	269	58	34.2207	121	22.5864	88	31.1948	276.745	50058.6	11745	46203.4	10	46307140	0.335693
C15	44194180	25575110	0.22532	0.130392	1.72802	14005	5373	2061.34	0.383649	319.82	61672.5	0.474251	260.633	517.699	0.275581	50820	854.939	10234	0.730739	3771	0.269261	0.0712176	228	265	60	37.0517	118	24.559	88	32.8987	329.415	59267.2	14005	271581	19	69769300	0.355712
C16	56012840	21631840	0.225229	0.0869821	2.58937	15770	4513	1291.51	0.286176	304.784	775.477	1.86683	263.967	506.445	0.322825	48850	824.24	11443	0.725618	4327	0.274382	0.196071	228	257	59	32.8837	123	24.9427	90	29.4365	313.927	58009.3	15770	38.1335	15	77644670	0.312211
C16	49091400	24322120	0.213265	0.105661	2.01838	15172	3974	1040.91	0.26193	283.302	17086	2.41219	260.602	508.26	0.344779	44005	802.928	11786	0.776826	3386	0.223174	0.113835	208	256	58	31.66	118	24.2358	87	28.6804	293.299	52206.5	15172	19241.5	6	73413520	0.318926
C16	60082240	23419600	0.210066	0.0818822	2.56547	16912	5094	1534.35	0.301206	297.995	45195.7	5.11849	234.3	508.026	0.366354	46163	813.048	12733	0.752897	4179	0.247103	0.192777	253	253	58	33.8168	120	25.4581	88	31.0708	307.628	61633.8	16912	120781	14	83501830	0.291948
C16	50208830	22586230	0.201763	0.0907622	2.22298	15775	4413	1234.52	0.279746	271.531	23866.5	4.5982	239.556	506.423	0.334329	47184	804.528	12215	0.774326	3560	0.225673	0.143988	241	259	54	34.1081	118	26.223	84	31.3928	279.987	56202.2	15775	36108.6	8	72795060	0.292525
C16	53454560	28721920	0.217694	0.11697	1.86111	15670	4431	1252.95	0.28277	286.4	19045.5	3.9504	243.067	508.625	0.328346	47724	834.729	12501	0.797766	3169	0.202234	0.0905828	231	258	52	34.1803	119	26.7004	85	31.7283	300.48	56013	15670	23148.2	6	82176490	0.334664
C16	57473270	24734670	0.202498	0.0871487	2.32359	16847	4890	1419.37	0.290259	280.528	33808.1	4.74539	265.724	509.453	0.347411	48493	823.218	13274	0.787915	3573	0.212085	0.158596	256	256	53	33.896	118	25.362	84	30.7759	298.014	64256.1	16847	67845	10	82207940	0.289647
C17	68974340	32911460	0.219714	0.104838	2.09575	17718	5772	1880.35	0.32577	317.605	29102.2	4.78227	258.074	509.782	0.306376	57831	902.958	12499	0.705441	5219	0.294559	0.125283	285	287	62	33.7197	124	22.9666	93	30.6551	331.862	73891.5	17718	47800.9	8	101885800	0.324552
C17	58330980	24903540	0.241172	0.102965	2.34228	15552	4656	1393.93	0.299383	303.896	20940.8	0.341663	251.946	508.663	0.295267	52671	864.251	10993	0.706854	4559	0.293146	0.161287	249	291	63	34.0523	125	22.9689	94	30.6967	314.185	68345.7	15552	28196.8	7	83234520	0.344137
C17	54671070	25012320	0.240156	0.109873	2.18577	15088	4822	1541.07	0.319592	301.251	20789.3	0.373611	249.362	497.906	0.316875	47615	839.182	11379	0.754175	3709	0.245825	0.138538	274	297	58	34.071	120	23.7204	88	30.6975	313.536	58288.9	15088	28645	6	79683390	0.350029
C17	67855140	32906900	0.229391	0.111245	2.06203	17199	6137	2189.82	0.356823	316.792	37722.8	3.16225	248.421	509.034	0.291094	59084	907.009	12584	0.73167	4615	0.26833	0.120298	277	301	60	36.5035	120	26.8013	89	33.6464	326.413	76215.8	17199	82738	10	100762000	0.340636
C17	58765980	25543460	0.237593	0.103273	2.30063	15727	4939	1551.07	0.314046	335.201	38019.1	2.61559	248.614	505.914	0.270437	58154	924.851	11539	0.733706	4188	0.266294	0.155279	275	295	60	33.9547	121	24.04	90	31.1769	346.421	69746.7	15727	91908.9	14	84309450	0.340867
C17	56425560	25545250	0.223728	0.101287	2.20885	15881	4831	1469.59	0.3042	291.494	29649.8	0.429388	254.427	499.958	0.331753	47870	827.85	11897	0.749134	3984	0.250866	0.14192	260	289	59	33.9558	121	23.6637	89	30.7028	304.08	59496	15881	55356.1	8	81970820	0.325015
C18	88675110	50416260	0.222711	0.126622	1.75886	19954	6532	2138.27	0.327353	328.526	4519.52	2.11003	252.933	501.578	0.322567	61860	932.236	13860	0.694598	6094	0.305402	0.0756595	326	303	62	34.4071	127	23.5433	94	29.983	339.225	75950.6	19954	1023.66	1	139091400	0.349334
C18	77199220	22644810	0.29099	0.0853558	3.40914	16288	4990	1528.74	0.30636	339.094	22851.3	5.62077	250.607	496.61	0.269441	60451	932.269	10865	0.667056	5423	0.332944	0.298549	232	333	64	33.3939	128	23.6271	95	30.0495	351.164	76418.2	16288	32059.2	7	99844040	0.376345
C18	84252590	45824690	0.246679	0.134168	1.83858	18481	5870	1864.45	0.317624	365.444	38216.6	-1.43431	250.304	499.403	0.258143	71592	1026.1	13069	0.707159	5412	0.292841	0.0872751	366	339	63	33.8494	127	23.3514	94	29.7108	381.25	91220.3	18481	79027.8	10	130077300	0.380847
C18	90900620	44555780	0.245713	0.120438	2.04015	19234	6248	2029.61	0.324841	345.306	189.941	2.05901	249.485	504.427	0.290491	66212	963.853	13961	0.72585	5273	0.27415	0.117059	309	345	60	33.7771	121	24.0434	90	29.9256	355.665	77821.2	19234	1.87572	4	135456400	0.366151
C18	83420310	26021030	0.287703	0.0897423	3.20588	17028	5100	1527.48	0.299507	342.032	7275.73	5.21845	251.195	498.493	0.275018	61916	931.05	12787	0.75094	4241	0.24906	0.275074	273	337	59	32.6201	123	21.8657	90	28.4578	351.923	79843.7	17028	3108.77	2	109441300	0.377445
C18	82919750	40197840	0.244387	0.118474	2.06279	18420	5834	1847.75	0.316721	335.148	31478.7	1.86096	256.849	500.793	0.27516	66943	979.695	12289	0.667155	6131	0.332845	0.12041	327	329	64	34.7662	130	22.4914	96	30.0172	348.889	87921.3	18420	53795.4	8	123117600	0.362862
C19	86230380	23512430	0.303567	0.0827736	3.66744	16854	5109	1548.7	0.303133	345.453	33031.4	0.892863	249.118	486.861	0.351528	47945	864.986	10395	0.616768	6459	0.383232	0.326611	191	310	68	33.969	133	21.9588	100	28.5991	354.944	56571.7	16854	64736.8	10	109742800	0.38634
C19	75865060	15599330	0.356395	0.0732817	4.86335	14590	4416	1336.6	0.302673	313.6	21383.6	-1.29099	244.24	480.641	0.303301	48104	849.718	9673	0.662988	4917	0.337012	0.434147	202	307	63	33.2819	130	22.8487	96	28.7927	327.841	60927.9	14590	31340.6	7	91464390	0.429676
C19	84032920	24515970	0.281294	0.0820655	3.42768	17284	5388	1679.62	0.311733	332.28	318.284	0.284423	247.783	482.816	0.341069	50676	864.47	11941	0.69087	5343	0.30913	0.300629	209	320	62	33.5087	129	22.7076	96	28.6506	342.248	65795.8	17284	5.86119	10	108548900	0.36336
C19	89276130	25825610	0.303853	0.0878979	3.45688	17141	5333	1659.23	0.311125	345.232	33454.6	-1.35053	254.688	483.32	0.346752	49433	874.226	12253	0.714836	4888	0.285164	0.303883	186	317	63	33.8142	129	21.5943	96	28.2418	355.589	58267.6	17141	65294.1	9	115101700	0.391751
C19	78607580	15200730	0.364715	0.0705266	5.1713	14681	4489	1372.6	0.305769	313.006	16145.6	-2.47971	260.471	477.789	0.298759	49140	863.094	9301	0.63354	5380	0.36646	0.456867	212	314	69	33.6555	134	21.5223	101	27.9284	326.24	62459.8	14681	17756.4	5	93808300	0.435241
C19	77049660	24686050	0.276836	0.0886959	3.12118	16683	5397	1745.95	0.323503	322.8	21523.5	0.525904	256.531	479.761	0.327973	50867	856.328	11356	0.680693	5327	0.319307	0.264919	212	312	65	33.6836	130	22.0901	97	28.5638	330.503	62668.6	16683	27768.5	6	101735700	0.365532
C2	33055810	9185535	0.246295	0.0684404	3.59868	11585	2965	758.846	0.255934	256.135	11837.4	4.30361	261.068	514.303	0.449362	25781	643.704	9582	0.827104	2003	0.172896	0.31933	165	255	54	28.1488	115	19.5641	80	25.2448	263.819	34344.9	11585	12095.3	6	42241340	0.314735
C2	23980380	10641500	0.234151	0.103906	2.25348	10120	3733	1377.01	0.368874	255.501	19041.8	6.85964	248.141	528.881	0.340936	29683	654.27	8100	0.800395	2020	0.199605	0.148435	169	256	54	29.7637	109	21.2721	77	27.6899	262.7	38630.5	10120	35829.2	7	34621880	0.338057
C2	34061140	17799460	0.237922	0.124332	1.91361	11965	4578	1751.62	0.382616	256.531	25652.3	-1.23927	232.705	521.981	0.312198	38325	731.563	9637	0.805432	2328	0.194568	0.0983231	209	255	55	29.125	112	20.8161	80	27.2336	268.305	50227.8	11965	54997.1	11	51860610	0.362253
C2	34451040	9633539	0.245173	0.0685577	3.57616	11854	3046	782.699	0.25696	255.65	10332.7	-1.60957	237.45	515.567	0.430616	27528	652.953	9990	0.842754	1864	0.157247	0.316915	169	255	51	28.8006	110	21.078	76	26.6028	264.182	38806.8	11854	9006.64	5	44084580	0.313731
C2	27032760	12417340	0.238113	0.109376	2.17702	10655	3915	1438.5	0.367433	258.194	14888	9.63194	254.408	531.12	0.3363	31683	674.46	8521	0.799718	2134	0.200282	0.137255	176	259	54	30.9985	109	22.8361	77	29.2334	265.94	41594.6	10655	20802.6	5	39450100	0.347489
C2	36232560	17133130	0.235834	0.111518	2.11477	12395	4540	1662.9	0.366277	257.67	27233.4	0.390623	268.189	523.342	0.31239	39678	735.98	9971	0.804437	2424	0.195563	0.12809	210	256	55	29.8584	112	20.9547	80	27.2864	266.64	50218.8	12395	59835.2	9	53365690	0.347351
C3	41910140	22382560	0.236181	0.126135	1.87245	13321	4520	1533.7	0.339314	307.156	27792.2	9.06904	258.64	509.102	0.285963	46583	823.039	9948	0.746791	3373	0.253209	0.0922516	265	261	59	31.9674	119	22.3614	85	28.8824	316.371	52728.2	13321	57984.3	10	64292700	0.362316
C3	53946440	21292270	0.25263	0.099711	2.53362	14613	5284	1910.67	0.361596	279.709	27731.1	4.78253	249.22	508.853	0.304615	47972	816.27	10587	0.724492	4026	0.275508	0.188363	229	260	63	34.1987	122	22.832	90	30.1322	290.163	57981.6	14613	52625.2	9	75238700	0.352341
C3	51893560	24867370	0.228137	0.109323	2.08681	15082	4644	1429.96	0.307917	308.756	23473.4	-1.65275	247.543	509.408	0.291976	51655	862.278	11754	0.77934	3328	0.22066	0.123962	242	264	57	33.5957	119	23.3703	85	30.1111	318.018	61189.1	15082	36533.6	9	76760940	0.33746
C3	45916370	19979740	0.25016	0.108853	2.29815	13548	4551	1528.76	0.335917	296.279	17686.3	3.77581	243.831	511.498	0.279507	48471	839.115	10688	0.788899	2860	0.211101	0.15492	243	272	55	32.1813	112	23.0303	80	29.3115	307.75	59479.3	13548	23088.7	7	65896120	0.359012
C3	60729460	24072090	0.263685	0.10452	2.52282	15176	5495	1989.66	0.362085	305.503	54788.5	4.59282	253.585	510.263	0.275527	55080	886.709	11269	0.742554	3907	0.257446	0.18686	256	272	61	33.424	120	22.0758	88	29.3246	316.655	68327.7	15176	197798	17	84801550	0.368205
C3	53276550	23606390	0.229085	0.101506	2.25687	15250	4503	1329.64	0.295279	292.104	34887.4	-1.24963	257.76	507.155	0.297497	51261	850.112	12077	0.791934	3173	0.208066	0.148929	237	265	57	30.9991	117	22.0892	84	28.4032	305.068	60822.4	15250	79812.1	13	76882940	0.330591
C4	58024510	34600910	0.189576	0.113047	1.67697	17495	5460	1704.01	0.312089	281.626	40879.6	3.3955	271.315	509.381	0.34218	51128	847.753	13568	0.775536	3927	0.224464	0.063951	280	276	55	33.3055	116	24.6842	82	30.6243	310.875	66424.2	17495	95521.3	12	92625420	0.302623
C4	54780670	25544910	0.210891	0.0983413	2.14448	16117	5427	1827.41	0.336725	282.151	58834	5.31834	264.314	504.214	0.379402	42480	768.718	12001	0.744618	4116	0.255383	0.132471	213	273	60	33.7554	120	24.0984	87	30.1296	291.095	55115.4	16117	214770	18	80325580	0.309233
C4	56221020	28945300	0.197079	0.101466	1.94232	16890	4983	1470.12	0.295027	338.74	513.553	0.47474	241.447	505.842	0.321641	52512	889.79	12575	0.744523	4315	0.255477	0.102569	250	272	62	31.8596	121	22.9688	89	28.6908	348.902	67254.2	16890	15.615	10	85166320	0.298544
C4	58425780	36020520	0.188745	0.116365	1.62201	17594	5598	1781.15	0.318177	291.359	19387.2	3.31975	232.206	510.223	0.336399	52301	857.206	13204	0.750483	4390	0.249517	0.0562769	290	273	60	31.6466	121	22.1718	88	28.3814	318.95	68534.9	17594	21363.1	5	94446300	0.30511
C4	60544130	27966540	0.217454	0.100446	2.16488	16686	5366	1725.64	0.321587	308.506	35936.4	4.35201	239.664	508.377	0.346657	48134	820.471	12722	0.762436	3964	0.237564	0.135471	236	270	58	33.5129	120	23.3638	86	29.7248	317.007	62101.9	16686	77395.9	12	88510670	0.3179
C4	59721820	30609060	0.205923	0.105541	1.95112	17030	5073	1511.18	0.297886	328.207	337.103	1.45352	261.548	507.94	0.323027	52720	885.269	13428	0.788491	3602	0.211509	0.103871	244	275	56	31.7308	118	22.1688	84	28.5117	338.053	66149	17030	6.67282	6	90330880	0.311463
C5	49385200	16457750	0.29258	0.0975031	3.00073	12992	4511	1566.28	0.347214	277.18	21170.8	0.293349	255.089	508.279	0.280302	46350	815.952	9379	0.721906	3613	0.278094	0.250091	256	278	61	33.051	122	24.0997	90	30.2002	295.505	58273.1	12992	34498.4	7	65842950	0.390083
C5	51474550	14498930	0.31193	0.0878618	3.55023	12846	4133	1329.73	0.321734	280.114	20373.9	2.15835	247.847	508.849	0.309289	41534	758.58	9560	0.744201	3286	0.2558	0.314117	209	281	60	33.5627	120	23.8762	88	30.0249	288.417	53945.5	12846	32313.3	7	65973480	0.399792
C5	54396560	14631060	0.276466	0.0743612	3.71788	14027	4939	1739.06	0.352107	278.404	31532.8	-0.538537	251.514	501.839	0.350054	40071	751.864	10205	0.727526	3822	0.272475	0.331869	215	279	61	32.133	121	23.568	89	29.1581	286.757	50325.1	14027	70886.1	11	69027620	0.350827
C5	54043080	16959350	0.295569	0.0927529	3.18662	13522	4524	1513.58	0.334566	279.115	18790.5	0.187582	247.91	507.835	0.280051	48284	825.671	9819	0.72615	3703	0.27385	0.272785	253	280	61	33.1505	122	23.7354	90	29.8305	292.885	61265	13522	26111.9	6	71002430	0.388321
C5	51721470	14814850	0.306421	0.0877698	3.49119	12992	4245	1387.01	0.32674	276.045	15663.9	0.843495	254.816	506.786	0.325965	39857	745.508	9526	0.733221	3466	0.26678	0.307674	208	277	60	33.6098	122	22.5331	90	29.1473	284.31	51867.4	12992	18885.2	5	66536320	0.394191
C5	56442150	14544410	0.284667	0.0733549	3.88068	14081	4766	1613.15	0.33847	273.002	32598.7	0.775076	252.234	498.879	0.334943	42040	769.786	9402	0.667708	4679	0.332292	0.34836	215	274	64	33.1596	128	23.4902	94	30.1071	281.367	54735	14081	75468.5	12	70986570	0.358022
C6	43805100	17888990	0.235518	0.0961799	2.44872	13638	4440	1445.49	0.325561	258.498	21993.5	6.0326	256.911	512.963	0.352804	38656	751.319	10705	0.784939	2933	0.215061	0.176463	225	251	57	32.2541	117	23.9499	85	29.7757	277.333	48983.2	13638	35468.2	8	61694090	0.331697
C6	36077430	12133440	0.252977	0.0850805	2.97339	11942	3389	961.759	0.283788	262.154	19306.4	4.09029	257.283	520.08	0.392377	30435	686.994	9504	0.795847	2438	0.204153	0.246662	176	251	54	31.1406	113	24.5597	81	29.7149	268.195	40815.8	11942	31212.4	8	48210880	0.338058
C6	44559360	20392040	0.223813	0.102425	2.18513	14110	5040	1800.26	0.357193	266.507	39510.8	1.82288	248.177	523.985	0.384584	36689	738.631	10918	0.773778	3192	0.226222	0.138446	200	252	57	33.9286	114	24.7584	84	30.4381	281.084	49641	14110	110638	13	64951400	0.326238
C6	46580700	16648730	0.245626	0.087791	2.79785	13771	4290	1336.44	0.311524	260.25	30216.9	1.26189	246.935	516.677	0.352172	39103	748.431	10695	0.776632	3076	0.223368	0.224095	218	252	58	33.6813	117	25.0189	86	31.1409	277.258	50565.8	13771	66303.1	11	63229430	0.333417
C6	38248760	13840340	0.236064	0.0854197	2.76357	12729	3680	1063.9	0.289104	256.26	6	4.81154	246.497	518.786	0.377458	33723	704.29	10507	0.825438	2222	0.174562	0.219576	186	247	51	31.9053	109	25.6855	77	30.7665	265.858	44275.2	12729	0.00282819	6	52089090	0.321483
C6	42501600	19017980	0.238082	0.106534	2.23481	13361	4650	1618.33	0.348028	268.157	20259.9	4.72728	257.721	525.76	0.367303	36376	743.157	10629	0.795524	2732	0.204476	0.145715	213	251	53	32.9755	109	25.6328	78	30.5752	285.203	52427.5	13361	30721.2	7	61519580	0.344616
C7	58229320	19394610	0.270055	0.0899482	3.00235	14684	5187	1832.26	0.353242	281.258	16127.9	0.531834	250.492	502.202	0.333659	44009	783.191	11044	0.752111	3640	0.247889	0.250293	222	276	60	31.3123	122	20.6138	90	27.2959	289.271	58421.6	14684	17713.7	5	77623920	0.360004
C7	60059820	16372630	0.274196	0.0747472	3.66831	14800	4880	1609.08	0.32973	315.683	34249.2	0.980558	239.976	503.9	0.342157	43255	811.149	11056	0.747027	3744	0.252973	0.326703	195	281	60	32.1103	121	22.1556	89	29.4456	324.286	51147.4	14800	79257.3	12	76432450	0.348943
C7	62215140	18368220	0.271529	0.0801655	3.38711	15137	5048	1683.44	0.333487	313.313	38158.7	0.761878	241.244	507.091	0.302154	50097	855.963	10916	0.721147	4221	0.278853	0.296065	267	300	62	33.5816	123	22.0508	91	29.6484	322.712	64335.3	15137	96194.1	13	80583350	0.351695
C7	66695400	25116280	0.259879	0.0978657	2.65546	16020	6027	2267.46	0.376217	299.341	33031.4	3.49052	250.537	505.561	0.330371	48491	835.848	11832	0.738577	4188	0.261423	0.205095	228	295	61	33.0138	122	22.0761	91	29.2396	309.899	63625.5	16020	68106.8	10	91811680	0.357745
C7	63264780	16642810	0.275382	0.0724436	3.80133	15157	4683	1446.89	0.308966	308.715	20275.8	1.21836	261.795	507.18	0.334518	45310	816.469	11659	0.769216	3498	0.230785	0.340412	206	280	57	33.6871	118	23.9063	86	30.446	317.976	52296.1	15157	27123.4	6	79907590	0.347826
C7	55983980	17725960	0.274695	0.0869754	3.1583	14276	5147	1855.67	0.360535	303.134	26727.9	1.60704	262.581	504.71	0.304055	46952	820.495	10547	0.738792	3729	0.261208	0.269397	259	276	60	35.2352	122	22.4755	90	30.415	312.228	61138.1	14276	50040.7	9	73709940	0.36167
C8	64568450	25430870	0.21912	0.0863024	2.53898	17166	5348	1666.15	0.311546	280.808	29104.1	-1.14625	246.227	502.846	0.360752	47584	809.848	12538	0.730397	4628	0.269603	0.189108	220	279	62	32.9051	123	23.2223	91	30.2815	295.584	58291.8	17166	49344.6	9	89999320	0.305422
C8	58087700	15745650	0.274572	0.0744275	3.68913	14545	4323	1284.86	0.297216	294.279	37342.3	0.341238	243.02	499.341	0.337604	43083	805.929	10962	0.753661	3583	0.246339	0.328881	236	278	57	33.8572	114	25.9034	83	32.6516	308.62	59337.2	14545	95871.3	13	73833350	0.349
C8	63852770	22308260	0.257799	0.0900672	2.86229	15738	5044	1616.59	0.320498	293.92	14734.4	4.16263	248.865	504.84	0.318518	49410	838.263	12505	0.794574	3233	0.205426	0.232491	231	280	53	32.5771	111	25.1005	80	31.7416	303.504	60196.8	15738	13794.7	4	86161030	0.347866
C8	70616500	26678530	0.221259	0.0835903	2.64694	17865	5636	1778.03	0.315477	330.776	21097.7	-1.30482	256.698	501.09	0.32954	54212	877.607	13822	0.773692	4043	0.226308	0.203938	230	288	59	33.2844	119	23.5833	87	30.1969	340.7	64846	17865	24915.3	6	97295030	0.304849
C8	60354050	14882470	0.285403	0.0703763	4.05538	14542	4321	1283.94	0.297139	296.056	16797.1	12.7215	257.773	501.234	0.31208	46597	834.145	11259	0.77424	3283	0.22576	0.365277	223	287	57	34.4797	115	24.9284	84	32.2183	305.349	58702	14542	19401.9	6	75236520	0.355779
C8	65916690	21827940	0.248218	0.082196	3.01983	16296	4796	1411.49	0.294305	299.541	12833.1	1.45214	254.452	506.999	0.330327	49333	832.498	11597	0.711647	4699	0.288353	0.252473	235	283	63	34.4529	123	24.6173	91	32.7431	308.881	59220.9	16296	10106	4	87744630	0.330414
C9	33453160	11746830	0.244882	0.0859885	2.84784	11688	3575	1093.48	0.305869	268.477	1237188	-1.59997	255.475	515.485	0.44345	26357	673.703	9174	0.784908	2514	0.215092	0.23062	177	247	53	32.5659	111	24.2981	80	30.6496	273.131	40559.8	11688	130957700	11	45200000	0.33087
C9	44422940	14644820	0.249667	0.0823072	3.03335	13339	4964	1847.31	0.372142	249.816	43975	3.0383	248.319	511.57	0.380343	35071	700.106	9668	0.724792	3671	0.275208	0.254152	183	244	61	34.8798	120	24.0547	89	31.3735	258.12	44088.8	13339	144973	14	59067760	0.331974
C9	39650420	10982600	0.254088	0.0703787	3.61029	12492	3439	946.744	0.275296	259.731	814922	2.36399	242.67	511.4	0.372806	33508	725.37	10177	0.814681	2315	0.185319	0.320569	182	241	52	32.3996	111	23.6738	80	30.0652	270.359	43029.7	12492	53161850	7	50633020	0.324466
C9	36487990	11706820	0.2553	0.0819106	3.11681	11955	3923	1287.32	0.328147	276.279	497.47	-0.775938	246.669	517.606	0.421648	28353	691.516	9426	0.788457	2529	0.211543	0.264389	187	254	53	31.7561	111	23.0111	79	29.1758	284.711	44713.9	11955	20.7007	8	48194820	0.337211
C9	44965070	17091180	0.232492	0.08837	2.63089	13907	5091	1863.69	0.366075	255.155	30667.1	1.90796	253.908	510.997	0.388648	35783	708.618	10563	0.759546	3344	0.240454	0.201755	185	250	58	33.2104	119	22.8764	87	29.2514	265.041	45650.6	13907	67625.8	10	62056240	0.320862
C9	41485310	10358730	0.265591	0.0663171	4.00486	12498	3441	947.39	0.275324	260.25	9.89949	2.75886	259.24	511.748	0.382038	32714	715.833	9886	0.791007	2612	0.208993	0.360467	178	248	56	32.5783	118	23.0246	85	30.3448	271.142	42335.5	12498	0.00784126	7	51844040	0.331908
I1	20553090	6025232	0.264564	0.0775582	3.41117	8814	2994	1017.02	0.339687	217.938	10553.5	13.0646	251.363	531.063	0.347213	25385	602.846	7075	0.8027	1739	0.1973	0.298778	182	217	54	31.7179	114	23.2424	82	28.2973	224.476	30745.6	8814	12636.3	6	26578320	0.342122
I1	24233460	12555960	0.22132	0.114671	1.93004	10464	3795	1376.34	0.362672	225.036	15089.6	0.539798	254.639	531.599	0.333556	31371	660.415	8479	0.810302	1985	0.189698	0.100752	195	217	52	32.0052	111	23.6179	79	29.2615	236.966	39378.9	10464	21759.9	8	36789410	0.335991
I1	21534980	5254187	0.259084	0.0632123	4.09863	9117	2635	761.569	0.289021	217.83	9433	15.4919	257.492	522.944	0.412851	22083	589.934	7661	0.840298	1456	0.159702	0.369345	138	216	51	30.6305	112	22.7685	79	27.8757	230.277	28948.2	9117	9759.94	5	26789170	0.322296
I1	20683420	6483044	0.267272	0.0837741	3.19039	8797	3093	1087.49	0.351597	219.064	9384.71	10.9752	250.827	531.088	0.323574	27187	620.593	7176	0.815733	1621	0.184267	0.273233	198	218	53	30.3813	112	22.4245	81	27.4884	225.636	32506.7	8797	10011.7	5	27166470	0.351046
I1	23266330	12021210	0.221496	0.114442	1.93544	10249	3756	1376.48	0.366475	224.056	15115.2	0.188801	244.892	531.155	0.335626	30537	650.074	8135	0.793736	2114	0.206264	0.101551	186	215	56	30.0695	116	21.7429	84	26.8173	234.979	39245.2	10249	22291.8	8	35287540	0.335937
I1	23302810	5827680	0.248023	0.0620268	3.99864	9693	2872	850.963	0.296296	221.923	13453.6	10.8992	240.971	525.567	0.4216	22991	594.894	7669	0.791189	2024	0.208811	0.35987	145	217	54	32.1172	114	23.6965	82	28.8734	232.04	28957.1	9693	18673.1	6	29130490	0.31005
I10	8058129	1636082	0.607511	0.123346	4.92526	3642	1855	944.817	0.509336	204.024	6721.36	-1.21533	263.788	544.913	0.237697	15322	523.424	2538	0.69687	1104	0.30313	0.438856	158	202	65	35.2866	114	26.3012	88	32.3085	210.963	21993.6	3642	12404.4	5	9694211	0.730857
I10	8064213	1645234	0.439814	0.0897293	4.90156	4282	2029	961.429	0.473844	191.588	15777.2	-1.59971	263.59	541.179	0.259295	16514	496.447	3284	0.766931	998	0.233069	0.437062	149	192	59	31.6859	111	25.6118	84	29.9944	197.336	19671.5	4282	58131.9	10	9709447	0.529543
I10	6240415	1956240	0.389247	0.122021	3.19001	4004	2051	1050.6	0.512238	204.071	805.706	-1.07155	247.935	550.881	0.255781	15654	501.305	2996	0.748252	1008	0.251748	0.273188	139	203	58	32.8456	108	26.6101	82	30.6704	209.91	21292.4	4004	162.128	12	8196655	0.511268
I10	7976002	1434045	0.672448	0.120903	5.56189	3444	1805	946	0.5241	207.328	8926.11	-1.88467	238.851	542.643	0.23043	14946	513.976	2422	0.703252	1022	0.296748	0.483317	146	205	63	36.0529	113	29.0591	87	33.7671	213.19	20658.6	3444	23134.6	7	9410047	0.793351
I10	8361336	1734197	0.405483	0.0840999	4.82144	4541	2078	950.91	0.457608	200.105	42	-1.1742	239.879	543.349	0.265044	17133	509.731	3583	0.789033	958	0.210967	0.430917	150	200	55	33.0808	110	23.8329	82	28.4541	205.902	20500.8	4541	0.388461	6	10095530	0.489583
I10	6607020	1812357	0.409451	0.112316	3.64554	4017	2021	1016.79	0.503112	205.412	11599.4	0.206965	255.185	552.093	0.256268	15675	498.811	3090	0.769231	927	0.230769	0.324307	129	206	58	32.584	109	24.2437	82	29.221	211.574	21653.4	4017	33494.1	8	8419377	0.521767
I11	6713637	2004178	0.439366	0.131161	3.34982	3909	2108	1136.78	0.539268	189.283	5766.62	-0.803246	250.77	556.773	0.235284	16614	512.091	3101	0.793297	808	0.206703	0.291828	149	185	58	29.1307	108	23.3147	81	26.4102	198.785	20678.8	3909	8507.02	4	8717815	0.570527
I11	3331977	409234	0.516051	0.0633815	8.14199	2541	1132	504.299	0.445494	185.691	7	4.86835	236.135	567.809	0.303077	8384	417.756	1908	0.750885	633	0.249114	0.610319	81	186	59	32.1184	109	22.9212	82	28.6187	190.775	13727.9	2541	0.0192837	7	3741211	0.579433
I11	5774638	1619034	0.445079	0.124787	3.56672	3602	1738	838.602	0.48251	191.672	8285.42	0.551135	233.137	564.534	0.257783	13973	474.438	2860	0.794003	742	0.205997	0.315899	122	189	55	32.4866	102	25.7875	76	30.0726	197.064	18134.5	3602	19058.4	7	7393672	0.569866
I11	6891092	2377562	0.369763	0.127576	2.89839	4317	2126	1046.99	0.492472	189.32	8443.88	-2.57488	250.634	561.984	0.279074	15469	484.333	3429	0.794302	888	0.205698	0.237137	139	190	54	32.792	104	25.4215	78	30.1359	194.738	18867.3	4317	16515.9	6	9268653	0.497339
I11	3119904	515485	0.393438	0.0650056	6.05236	2816	1240	546.023	0.440341	187.267	52	6.47089	268.452	573.502	0.297454	9467	430.035	2262	0.803267	554	0.196733	0.513239	87	188	54	29.3007	102	26.2966	75	29.7287	192.885	15570	2816	0.960227	4	3635390	0.458443
I11	5388478	1648386	0.434644	0.132962	3.26894	3521	1754	873.762	0.498154	182.464	16361	0.329698	271.692	559.881	0.276547	12732	449.058	2763	0.78472	758	0.21528	0.282492	113	183	57	31.5256	104	23.8384	78	28.3096	187.938	16402.8	3521	76024.6	14	7036865	0.567606
I12	15058120	1934694	0.429808	0.0552224	7.7832	5919	2087	735.862	0.352593	238.304	15535.1	4.37631	247.643	540.638	0.295743	20014	598.953	4878	0.824126	1041	0.175874	0.596436	172	234	53	29.2885	104	25.1045	77	28.0598	245.03	30306.7	5919	40773.8	11	16992810	0.48503
I12	13205810	2644494	0.402072	0.0805159	4.9937	5731	2195	840.695	0.383005	233.26	613794	0.726355	219.307	536.782	0.311806	18380	565.878	4703	0.820625	1028	0.179375	0.443978	134	234	53	31.3851	105	23.9727	77	28.4485	240.025	27955.2	5731	65737700	6	15850310	0.482588
I12	13908720	6941211	0.282478	0.140972	2.00379	7017	2848	1155.92	0.405871	242.553	16007.3	6.49415	221.491	550.194	0.228373	30726	684.702	5802	0.826849	1215	0.173151	0.111672	213	237	49	33.7237	101	27.9035	73	32.236	254.047	41264.7	7017	36516	8	20849930	0.423449
I12	18187860	2270560	0.432876	0.05404	8.0103	6482	2101	680.994	0.324128	250.306	13863.8	4.21692	256.66	547.797	0.303692	21344	638.447	5466	0.843258	1016	0.156742	0.605333	182	247	50	30.3063	107	26.8104	77	29.1345	261.318	31832	6482	29652.3	10	20458420	0.486916
I12	16671700	3795210	0.381457	0.0868363	4.39283	6611	2508	951.454	0.379368	244.166	343.882	0.455056	285.269	546.633	0.29971	22058	612.004	5462	0.826199	1149	0.173801	0.395813	155	245	52	29.876	102	27.0153	76	28.6808	251.491	34780.5	6611	17.8876	12	20466910	0.468293
I12	14765540	5823794	0.295316	0.116478	2.53538	7071	2976	1252.52	0.420874	252.733	16773.8	5.64054	280.365	550.244	0.234551	30147	678.206	5540	0.783482	1531	0.216518	0.188608	191	243	57	31.6912	107	25.1297	81	29.0872	263.646	43161.8	7071	39790.7	9	20589340	0.411795
I13	5700424	1140955	0.514066	0.102892	4.99618	3330	1481	658.667	0.444745	181.604	19105	0.929164	247.926	551.075	0.195113	17067	504.763	2463	0.73964	867	0.26036	0.444162	134	179	58	34.9688	120	27.4022	91	31.8185	188.627	22638.1	3330	109609	17	6841379	0.616957
I13	5869972	554355	0.624034	0.0589333	10.5888	3067	1459	694.06	0.475709	187.579	5359.4	-0.880057	253.773	548.58	0.327986	9351	421.251	2142	0.698402	925	0.301598	0.684624	72	186	60	35.8162	115	29.2078	87	33.7346	193.207	12938.8	3067	9365.23	4	6424327	0.682967
I13	7192996	1264687	0.614257	0.108	5.68757	3422	1394	567.866	0.407364	185.389	7866.66	0.248338	260.22	551.115	0.235302	14543	487.133	2579	0.753653	843	0.246347	0.491314	100	186	57	31.981	112	29.8318	85	31.3801	193.168	18129.6	3422	18084.2	7	8457683	0.722256
I13	6417357	1160704	0.545785	0.0987158	5.52885	3429	1524	677.333	0.444444	185.54	10612.4	-0.714601	255.646	551.306	0.210951	16255	495.549	2367	0.690289	1062	0.309711	0.481174	127	181	65	36.2553	120	33.1272	95	35.6656	193.57	22362.7	3429	32844.4	9	7578061	0.6445
I13	5004390	533628	0.602927	0.0642913	9.37805	2881	1600	888.58	0.555363	183	14288.9	-2.69414	249.633	552.432	0.310787	9270	415.794	1930	0.669906	951	0.330094	0.65171	71	181	62	33.3563	119	32.1485	93	33.6169	186.78	12040	2881	70868.8	11	5538018	0.667218
I13	6612827	1257367	0.613918	0.116731	5.25927	3282	1470	658.409	0.447898	182.571	10462.3	-0.601912	242.4	548.045	0.22357	14680	481.631	2442	0.744058	840	0.255941	0.463045	109	182	58	32.8992	117	31.4132	90	32.2549	189.355	19183.1	3282	33351.5	9	7870194	0.730648
I14	91742420	36921760	0.256667	0.103296	2.48478	18906	6342	2127.42	0.335449	319.056	11343.7	2.41357	245.33	485.631	0.336178	56238	900.753	12878	0.681159	6028	0.318841	0.18154	261	320	64	34.6529	129	21.8102	96	29.5543	328.596	71358.8	18906	6806.32	3	128664200	0.359963
I14	66759490	13259290	0.338479	0.0672262	5.03492	14044	3782	1018.48	0.269296	323.155	17448.4	3.91031	244.89	468.602	0.333793	42074	808.172	9319	0.663557	4725	0.336443	0.44702	215	324	65	32.3328	131	21.4005	97	28.1063	332.73	57465.9	14044	21678	6	80018780	0.405705
I14	97271220	40553610	0.270046	0.112586	2.39858	18979	6351	2125.25	0.334633	329.038	28795.6	4.281	250.72	484.106	0.289964	65453	962.867	13029	0.686496	5950	0.313504	0.169348	290	330	64	33.2929	129	21.0067	96	28.5336	350.998	83225.1	18979	43689.8	7	137824800	0.382632
I14	96433870	36965140	0.271312	0.103999	2.60878	18853	6443	2201.89	0.341749	355.114	62081.3	1.90828	254.904	483.872	0.287687	65533	979.332	12267	0.650666	6586	0.349334	0.198734	265	333	66	34.0098	129	21.9919	97	29.1744	365.767	75795.3	18853	204428	17	133399000	0.375311
I14	71711000	13466500	0.339761	0.0638033	5.32514	14528	4177	1200.94	0.287514	325.346	194.61	5.90487	257.185	465.977	0.346201	41964	817.284	7829	0.53889	6699	0.46111	0.467585	214	326	72	31.1214	140	19.6681	106	26.6707	335.106	55309.6	14528	2.6069	3	85177500	0.403565
I14	95379720	36248990	0.29175	0.110879	2.63124	18081	6119	2070.8	0.338422	328.605	21194.6	2.94428	256.038	481.056	0.276371	65423	963.694	11363	0.62845	6718	0.37155	0.201802	281	323	68	33.6311	133	20.8051	101	28.4143	345.058	82065.1	18081	24844.3	5	131628700	0.40263
I15	13402040	2817339	0.47353	0.0995442	4.75699	5320	2425	1105.38	0.455827	217.681	21	-4.21673	246.214	542.851	0.303359	17537	542.766	3900	0.733083	1420	0.266917	0.425882	145	217	61	33.7453	114	26.8532	86	31.3859	224.211	26020.5	5320	0.0828947	3	16219380	0.573075
I15	13134760	3051954	0.410005	0.0952676	4.30372	5660	2115	790.322	0.373675	219.009	235.279	0.908034	230.907	538.049	0.27264	20760	573.216	4455	0.787103	1205	0.212897	0.388012	161	219	56	34.4183	115	27.0192	84	31.7239	225.852	29396.4	5660	9.78027	6	16186720	0.505273
I15	12859980	2067676	0.414952	0.0667175	6.21953	5567	2266	922.356	0.407042	226.771	1489.69	2.76974	236.253	548.355	0.291313	19110	566.506	4526	0.813005	1041	0.186995	0.522691	136	219	50	32.0615	110	27.6105	79	30.7484	230.617	24212.9	5567	398.631	11	14927660	0.481669
I15	14349600	3044937	0.486139	0.103157	4.71261	5433	2393	1054.01	0.440456	223.573	42	-4.08717	257.916	546.163	0.299322	18151	557.26	4286	0.788883	1147	0.211117	0.422366	146	224	54	33.4249	110	27.082	82	30.7607	230.022	27384.9	5433	0.324682	6	17394530	0.589296
I15	13655910	3335475	0.388732	0.0949484	4.09414	5927	2346	928.584	0.395816	223.027	168.167	-0.878286	272.847	538.232	0.273916	21638	583.817	4748	0.80108	1179	0.19892	0.368925	166	222	55	31.0995	113	24.2702	84	27.9293	229.197	30132.2	5927	4.77138	4	16991390	0.483681
I15	12414900	1885798	0.42044	0.063864	6.58337	5434	2096	808.468	0.385719	221.387	1813.47	2.36719	266.344	545.672	0.312263	17402	559.279	4185	0.770151	1249	0.229849	0.542086	130	219	57	33.321	112	27.2934	84	30.8461	227.948	22014.4	5434	605.201	13	14300700	0.484304
I16	5842726	1430939	0.42957	0.105206	4.08314	3688	1956	1037.4	0.530369	179.689	9645.98	-1.57026	236.254	560.382	0.243031	15175	486.086	2697	0.731291	991	0.268709	0.367894	128	176	60	34.3167	110	28.4668	84	33.041	183.95	17323.3	3688	25229.1	6	7273666	0.534775
I16	5842903	1046477	0.475883	0.0852318	5.5834	3504	1660	786.415	0.473744	175.482	16168.6	2.81327	240.469	560.774	0.249058	14069	458.728	2715	0.774829	789	0.225171	0.484702	124	176	55	33.5162	108	28.0478	80	31.8291	180.747	19335.9	3504	74607.7	14	6889380	0.561115
I16	4969306	639274	0.471046	0.0605975	7.77336	3248	1443	641.087	0.444273	172.166	4801.58	5.74277	253.277	557.473	0.292034	11122	441.794	2549	0.784791	699	0.215209	0.596041	122	172	54	33.7701	107	26.783	78	31.8373	178.098	12302	3248	7098.26	4	5608580	0.531644
I16	5165573	1549139	0.393099	0.117889	3.33448	3625	2017	1122.29	0.556414	172.661	11157.1	0.361898	269.109	559.345	0.236003	15360	478.589	2789	0.769379	836	0.230621	0.290072	132	171	55	35.1295	106	29.4731	79	33.5621	179.225	17781.7	3625	34339.3	6	6714711	0.510989
I16	5644963	925662	0.475369	0.0779511	6.0983	3446	1566	711.653	0.45444	172.186	12394.8	4.85772	262.217	558.794	0.257395	13388	450.17	2551	0.740279	895	0.259721	0.515872	122	173	59	34.5388	111	29.6382	85	33.1201	177.307	18812.5	3446	44582.7	11	6570626	0.55332
I16	5175302	589701	0.461981	0.0526406	8.77614	3347	1384	572.29	0.413505	174.04	998988	5.70589	249.703	556.819	0.319859	10464	425.38	2476	0.739767	871	0.260233	0.632693	110	174	61	33.3736	113	29.0178	87	31.2066	179.261	12483	3347	298170700	9	5765003	0.514622
I17	31116860	4735864	0.347413	0.0528749	6.57047	9464	2585	706.068	0.27314	258.521	20513.8	6.49597	254.178	507.556	0.405623	23332	633.409	7514	0.793956	1950	0.206044	0.541425	134	255	55	33.028	113	23.8558	82	29.6819	262.69	30260.8	9464	44464.8	13	35852720	0.400288
I17	38740880	16942380	0.263038	0.115033	2.28662	12136	4404	1598.16	0.362887	261.008	31579.8	-1.61139	245.698	509.548	0.33252	36497	739.157	9798	0.80735	2338	0.19265	0.153251	199	251	55	31.1119	114	21.2395	83	27.026	278.303	49240	12136	82175.5	12	55683260	0.378071
I17	39974560	13706020	0.239437	0.0820954	2.91657	12921	3931	1195.94	0.304233	278.658	2590.49	-2.74604	237.15	513.029	0.361588	35734	740.513	10795	0.835462	2126	0.164538	0.239463	204	254	50	31.6042	113	22.4672	80	27.6927	289.508	49883.3	12921	519.359	1	53680580	0.321532
I17	31472460	5043325	0.371274	0.059495	6.24042	9207	2598	733.095	0.282177	263.469	6976.43	2.19097	251.481	509.615	0.364518	25258	654.073	7462	0.81047	1745	0.18953	0.523847	138	258	53	32.0549	113	23.4427	81	28.9626	271.373	31478.8	9207	5286.25	4	36515790	0.430769
I17	43234740	18926400	0.257568	0.112753	2.28436	12956	4477	1547.05	0.345554	264.093	14.1421	2.70274	259.701	512.093	0.346593	37381	750.541	10260	0.791911	2696	0.208089	0.152923	204	254	58	32.2626	115	22.1259	85	27.755	282.622	51173.9	12956	0.0154369	10	62161140	0.37032
I17	40654780	12296750	0.24837	0.0751239	3.30614	12794	4066	1292.2	0.317805	273.386	849.237	1.0522	263.002	514.667	0.380355	33637	726.556	9445	0.738237	3349	0.261763	0.28681	193	254	60	33.4447	121	23.5559	90	29.1127	284.082	46652.1	12794	56.3704	13	52951530	0.323494
I2	24405720	7361099	0.301305	0.0908778	3.3155	9000	3632	1465.71	0.403556	239.885	14292.2	8.04596	257.238	513.485	0.360866	24940	623.266	6819	0.757667	2181	0.242333	0.28789	167	237	58	32.3844	120	21.3108	88	28.4923	247.082	34921.9	9000	22696.4	5	31766820	0.392183
I2	22999810	6472085	0.293324	0.0825405	3.55369	8855	3063	1059.51	0.345906	239.708	5965.05	1.31777	255.272	515.656	0.389556	22731	611.518	6799	0.767815	2056	0.232185	0.314492	153	237	57	33.0808	119	21.1831	87	28.3107	246.256	31801.8	8855	4018.27	3	29471900	0.375864
I2	21001800	4306618	0.369512	0.075772	4.87663	7539	2553	864.546	0.338639	246.351	8135.72	0.522108	248.172	507.507	0.367864	20494	614.01	5907	0.783526	1632	0.216474	0.435163	140	239	59	31.8161	120	20.3359	88	27.1457	252.43	31320.7	7539	8779.67	4	25308410	0.445284
I2	25862290	7515859	0.309378	0.0899086	3.44103	9143	3595	1413.54	0.393197	243.195	566295	5.16645	245.842	514.698	0.358521	25502	632.301	6976	0.762988	2167	0.237012	0.302119	171	241	58	32.3179	121	20.4278	89	27.2773	250.744	34894.9	9143	35074950	5	33378140	0.399287
I2	24117570	6437229	0.307232	0.0820033	3.74658	8860	3154	1122.77	0.355982	242.786	12844.4	0.330461	243.79	516.255	0.390721	22676	616.148	6987	0.7886	1873	0.2114	0.334829	147	239	55	32.3221	117	22.3616	85	28.4211	249.625	30641.4	8860	18620.6	6	30554800	0.389235
I2	20810220	4501651	0.340562	0.0736702	4.6228	7817	2656	902.435	0.339772	245.394	6196.76	-0.530558	252.524	507.916	0.379116	20619	614.191	6048	0.773698	1769	0.226302	0.415129	142	237	58	32.0281	118	21.2171	86	28.3104	253.057	31814.3	7817	4912.35	3	25311880	0.414232
I3	27583970	2295564	0.717354	0.0596988	12.0162	6201	2565	1060.99	0.413643	266.182	14477.3	0.589171	252.662	513.482	0.28148	22030	623.838	4183	0.674569	2018	0.325431	0.716301	114	263	68	31.1641	127	23.5827	97	27.7566	274.168	28836	6201	33799.8	8	29879540	0.777053
I3	20851360	1000883	0.726593	0.0348771	20.833	5357	1980	731.827	0.36961	278.146	1327786	-0.633026	250.574	523.732	0.314914	17011	633.646	3781	0.705805	1576	0.294195	0.825182	77	279	62	34.8069	122	27.1064	91	31.8827	286.49	20945.2	5357	329105200	11	21852250	0.76147
I3	27357660	1276541	0.887524	0.0414129	21.4311	5552	2164	843.461	0.389769	278.341	3514.09	-1.95767	248.06	512.738	0.353226	15718	606.971	3856	0.694524	1696	0.305476	0.829626	88	276	63	37.3397	126	27.4833	94	33.0772	285.407	23879.3	5552	2224.22	2	28634200	0.928937
I3	27876230	2533601	0.710218	0.06455	11.0026	6265	2577	1060.01	0.411333	272.998	799987	0.415041	249.799	511.637	0.258457	24240	652.997	4740	0.756584	1525	0.243416	0.694505	117	270	59	36.1517	123	24.9559	90	30.5172	279.679	30605.2	6265	102151600	8	30409830	0.774768
I3	20983500	1010475	0.777212	0.0374272	20.766	5196	2129	872.333	0.409738	277.354	452.392	-1.22367	251.817	519.687	0.321794	16147	628.745	3824	0.735951	1372	0.264049	0.82467	75	278	58	36.0821	120	27.2734	88	32.4076	285.535	20162.9	5196	39.3877	7	21993980	0.81464
I3	26880510	1282484	0.90168	0.0430196	20.9597	5460	2324	989.19	0.425641	278.21	9482.42	-2.20637	255.189	510.722	0.338983	16107	609.683	3664	0.671062	1796	0.328938	0.826143	90	277	68	33.6711	127	25.6445	96	30.8308	286.557	24351.6	5460	16468.2	5	28163000	0.944699
I5	53205390	9291358	0.437802	0.0764541	5.72633	11024	4142	1556.26	0.375726	316.538	33299.6	4.36602	259.02	499.13	0.353277	31205	744.898	7852	0.712264	3172	0.287736	0.493733	166	312	63	34.6325	126	22.8134	93	29.8685	325.301	50191.6	11024	100586	13	62496750	0.514256
I5	39819530	5270100	0.485216	0.0642182	7.55574	9059	3458	1319.99	0.38172	312.349	6723.73	-1.30239	254.78	503.457	0.347195	26092	705.364	6768	0.747102	2291	0.252898	0.587122	146	312	59	33.0205	117	22.3671	86	28.785	320.754	38777.8	9059	4990.46	3	45089630	0.549435
I5	50497280	5815072	0.555776	0.064001	8.68386	9532	3103	1010.13	0.325535	314.735	16660.4	5.82671	252.904	484.176	0.28856	33033	738.903	6821	0.71559	2711	0.28441	0.629596	162	314	65	32.9207	127	21.9248	94	28.3697	324.177	47131	9532	29119.6	7	56312360	0.619777
I5	54017920	8770429	0.463546	0.075262	6.1591	10795	4138	1586.2	0.383326	318.442	25915.9	5.77495	244.762	498.382	0.340644	31690	753.276	7264	0.672904	3531	0.327096	0.519315	175	315	66	33.0527	129	21.8391	97	28.0717	327.995	51416.1	10795	62217.3	10	62788350	0.538808
I5	40240500	5752665	0.463665	0.0662842	6.99511	9316	3490	1307.44	0.374624	314.574	268.882	0.460662	247.334	505.317	0.368542	25278	700.129	6920	0.742808	2396	0.257192	0.562271	135	315	59	33.6925	118	23.2944	87	29.5605	324.012	38118.3	9316	7.76059	3	45993170	0.529949
I5	50555530	6174448	0.558407	0.0681994	8.18786	9515	3298	1143.12	0.346611	312.746	11624.8	6.38601	251.264	487.756	0.273648	34771	745.702	6851	0.720021	2664	0.279979	0.612027	178	312	63	33.3196	126	22.5075	93	29.0049	321.447	49285.3	9515	14202.4	5	56729980	0.626607
I6	6499865	1626884	0.417436	0.104482	3.99528	3946	1828	846.828	0.463254	192.211	12527.5	-1.29406	263.776	553.421	0.249384	15823	485.991	2975	0.753928	971	0.246072	0.359547	114	193	62	32.4443	110	27.3204	85	31.1258	197.977	21556.6	3946	39771.2	9	8126749	0.521918
I6	10292140	4650714	0.376704	0.170222	2.21302	5227	2884	1591.25	0.551751	216.954	14759.6	-3.25271	241.662	550.261	0.209214	24984	592.324	3899	0.745934	1328	0.254065	0.142532	188	191	61	32.9208	112	26.9462	86	30.9032	223.463	32709.3	5227	41677.2	8	14942860	0.546926
I6	8463630	1014271	0.366581	0.0439306	8.34454	4805	1821	690.123	0.37898	199.692	56	0.597057	231.361	548.475	0.431755	11129	468.401	3947	0.821436	858	0.178564	0.617751	112	186	51	31.1181	104	26.1491	76	29.7768	205.683	14732.6	4805	0.652653	8	9477901	0.410512
I6	6408896	1908100	0.447591	0.13326	3.35879	3784	1794	850.538	0.474102	203.217	13639.5	-3.65083	241.641	555.734	0.194981	19407	540.361	3022	0.798626	762	0.201374	0.29285	145	190	54	31.4748	104	24.864	76	29.5089	208.592	24380	3784	49164.1	11	8316996	0.58085
I6	10404630	4791229	0.362969	0.167144	2.1716	5354	2806	1470.61	0.524094	213.701	11035.6	-1.94713	261.877	552.519	0.219408	24402	585.311	4364	0.815091	990	0.184909	0.136459	183	190	51	31.9205	104	24.4745	76	28.7603	219.039	32240	5354	22746.3	7	15195860	0.530113
I6	7809803	882213	0.382264	0.0431814	8.85252	4520	1729	661.381	0.382522	192.595	844952	1.67714	268.865	554.765	0.455783	9917	445.299	3791	0.838717	729	0.161283	0.635219	101	183	47	30.6613	100	26.3088	71	29.5612	198.373	12871.7	4520	157952200	7	8692015	0.425445
I7	43582180	9405733	0.33127	0.0714934	4.63358	11470	4090	1458.42	0.356582	301.04	27892.1	5.47371	261.474	506.979	0.266484	43042	809.858	8939	0.779337	2531	0.220663	0.416007	218	301	58	33.3262	115	24.5517	83	30.1385	311.133	62660.2	11470	67826.3	10	52987910	0.402763
I7	45608540	15384010	0.329449	0.111125	2.96467	11766	4647	1835.34	0.394952	293.293	1095564	-1.7619	273.334	506.425	0.274708	42831	798.019	8768	0.745198	2998	0.254802	0.245565	247	290	61	32.2109	118	22.7072	87	28.4855	302.092	48279.7	11766	102010900	10	60992550	0.440574
I7	34393620	5252139	0.319338	0.0487651	6.5485	10378	2874	795.903	0.276932	292.139	15333.5	2.74898	264.747	498.117	0.444873	23328	662.073	7750	0.746772	2628	0.253228	0.540293	117	289	61	32.7834	120	23.5522	87	29.5772	300.903	32549.7	10378	22655.2	7	39645760	0.368103
I7	37320900	8096180	0.334359	0.0725339	4.60969	10565	3682	1283.21	0.348509	287.251	25854.8	3.72387	243.28	505.841	0.322438	32766	723.422	8096	0.766304	2469	0.233696	0.414059	204	288	59	32.1818	117	22.7681	85	28.2059	295.868	40214.4	10565	63272.4	10	45417080	0.406893
I7	45263430	15428750	0.340892	0.116198	2.93371	11523	4579	1819.6	0.397379	308.235	14.1421	0.366351	229.99	507.634	0.223739	51502	855.017	9184	0.797015	2339	0.202985	0.241645	245	291	57	30.5163	112	22.0044	82	26.5085	317.69	66249.6	11523	0.0173566	10	60692180	0.45709
I7	39562880	5743244	0.339817	0.0493304	6.8886	10790	3183	938.97	0.294995	305.805	14413	3.7549	235.256	504.284	0.414968	26002	693.229	8440	0.782206	2350	0.217794	0.557217	124	302	57	30.8755	115	23.4862	83	28.0935	314.98	35874.3	10790	19252.5	6	45306130	0.389147
I8	17594160	2216424	0.516227	0.0650316	7.93808	5838	2604	1161.5	0.446043	234.555	19039.8	-2.64739	253.174	537.917	0.285533	20446	590.353	4288	0.734498	1550	0.265502	0.602546	137	231	62	34.9218	111	29.2349	85	33.0527	239.042	26013.2	5838	62095.7	10	19810590	0.581258
I8	16779900	1339377	0.551294	0.0440045	12.5281	5517	2080	784.194	0.377016	232.441	8061.62	4.17293	243.576	532.615	0.338321	16307	551.484	4264	0.772884	1253	0.227116	0.726177	95	230	59	33.2267	112	29.3579	84	32.2918	239.627	21526	5517	11779.9	5	18119280	0.595299
I8	13431000	1673576	0.4642	0.0578419	8.02533	5379	2279	965.577	0.423685	237.693	592.571	-0.599623	241.486	542.692	0.325271	16537	550.394	4395	0.817066	984	0.182934	0.605909	108	234	51	31.6734	100	27.7757	74	30.6526	244.824	24421.9	5379	65.2798	11	15104570	0.522042
I8	18542280	2250316	0.528542	0.0641446	8.23985	5923	2646	1182.06	0.446733	237.655	28341.7	-1.28176	249.27	541.171	0.242002	24475	634.326	4537	0.765997	1386	0.234003	0.613945	167	237	56	36.1214	107	30.2307	80	34.3396	245.762	31381.7	5923	135616	16	20792590	0.592687
I8	17202460	1720478	0.531893	0.0531964	9.99865	5687	2102	776.931	0.369615	233.137	20239.2	4.31031	259.31	534.967	0.307605	18488	583.511	4503	0.791806	1184	0.208194	0.669385	123	234	56	33.9436	107	30.4768	79	33.8691	244.758	24854	5687	72028.2	14	18922940	0.585089
I8	13546340	1765599	0.45657	0.0595083	7.67237	5447	2275	950.179	0.417661	236.409	571.617	-2.02926	261.287	543.569	0.322422	16894	555.89	4347	0.798054	1100	0.201946	0.59195	115	234	54	31.1694	102	27.2637	77	30.1163	242.683	26064.5	5447	59.9865	13	15311930	0.516078
I9	40886310	14814460	0.27592	0.0999748	2.75989	12173	4579	1722.44	0.37616	257.721	16641.1	-2.02179	243.014	509.826	0.328149	37096	718.396	8784	0.721597	3389	0.278403	0.219089	216	254	62	34.1144	123	22.8658	92	29.8837	263.144	48158.9	12173	22749.2	6	55700770	0.375895
I9	41128030	9175145	0.314808	0.0702296	4.48255	11430	3411	1017.93	0.298425	284.986	12793.5	3.51684	240.515	500.107	0.317474	36003	750.421	9211	0.805862	2219	0.194138	0.403487	205	256	54	30.8541	119	21.6011	85	27.5678	293.536	39829.3	11430	14319.7	6	50303180	0.385037
I9	43034120	7775467	0.301455	0.0544673	5.5346	11948	3663	1123	0.306578	259.123	15369.4	5.14752	254.54	508.127	0.44612	26782	639.572	9145	0.7654	2803	0.2346	0.481548	141	260	55	34.2681	118	23.671	85	29.7094	266.77	35988.4	11948	19770.5	7	50809580	0.355922
I9	43948910	16201060	0.274946	0.101355	2.71272	12643	4744	1780.08	0.375227	263.898	23142.6	-4.82348	260.087	511.18	0.311696	40562	750.876	9227	0.729811	3416	0.270189	0.212808	218	262	59	34.4738	122	23.2052	90	29.6699	271.815	53943.3	12643	42361.9	8	60149980	0.376301
I9	42775870	8955684	0.327249	0.0685139	4.77639	11433	3421	1023.64	0.299221	280.872	10966.2	4.00251	259.315	499.735	0.325856	35086	746.412	8075	0.706289	3358	0.293711	0.427406	206	257	62	33.8848	125	23.7568	93	30.1149	289.298	37388.7	11433	10518.6	5	51731550	0.395763
I9	41219430	7402347	0.303287	0.0544655	5.56843	11658	3591	1106.13	0.308029	254.333	18493.9	8.96899	250.043	509.527	0.464166	25116	621.144	8532	0.731858	3126	0.268142	0.483739	145	255	60	33.359	124	22.9424	91	29.2808	261.693	34990.8	11658	29338.1	9	48621770	0.357752

## Sheet: IAP_Lemnatec_corrs
	Second.Moment.Principle.Axis.Large.Abs	Second.Moment.Principle.Axis.Small.Abs	Area	Boundary.Point.Count	Caliper.Length	Circumference	Convex.Hull.Area	Convex.Hull.Circumference	Object.Extent.X	Object.Extent.Y	Min.Enclosing.Circle.Diameter	Min.Area.Rectangle.Area	Object.Sum.Area	Absolut.Z.Rotation.2nd.Moment	area	border.length	circumcircle.d	cog.y	height	hull.area	hull.centroid.y	hull.length	hull.pc1	hull.pc2	minrectangle.area	minrectangle.length.a	minrectangle.length.b	width	Second.Moment.Principle.Axis.Large.Norm	Second.Moment.Principle.Axis.Small.Norm	Second.Moments.Principal.Axis.Ratio	Boundary.Point.Roundness	Boundary.Points.To.Area.Ratio	Center.Of.Mass.To.Boundary.Distance	Center.Of.Mass.X	Center.Of.Mass.Y	Compactness	Excentricity	Roundness	Subobject.Count	Normalised.Z.Rotation.2nd.Moment	cog.avg_dist_center	cog.avg_dist_vertical_center_line	cog.x	compactness.01	compactness.16	hull.centroid.x	hull.circularity	hull.compactness.01
Second.Moment.Principle.Axis.Large.Abs	1	0.872182	0.947653	0.897244	0.906162	0.400263	0.920132	0.942594	0.79369	0.854034	0.916199	0.918299	0.947653	0.981904	0.94764	0.882271	0.896178	-0.874718	0.852915	0.917743	-0.839959	0.905125	0.893987	0.811429	0.920091	0.658761	0.634929	0.786322	-0.572024	0.128077	-0.46222	0.740997	-0.606426	0.141594	0.0116394	-0.851859	0.188832	-0.46222	0.156887	0.0447863	-0.547267	0.931388	-0.0394418	0.00365995	-0.58811	0.58811	-0.0105976	0.44483	0.104652
Second.Moment.Principle.Axis.Small.Abs	0.872182	1	0.958991	0.959749	0.761537	0.403526	0.958986	0.933394	0.918231	0.651414	0.790021	0.946483	0.958991	0.941152	0.94284	0.930067	0.774897	-0.628728	0.645863	0.950878	-0.688519	0.865615	0.759559	0.928951	0.931012	0.623901	0.625587	0.917509	-0.828245	0.463376	-0.804864	0.845551	-0.51507	0.0879508	0.0117288	-0.603988	0.111785	-0.804864	0.171458	0.0815285	-0.697049	0.820111	-0.0399925	0.00745271	-0.654884	0.654884	0.00187565	0.660013	0.159555
Area	0.947653	0.958991	1	0.943291	0.823465	0.417913	0.948775	0.940822	0.862708	0.724286	0.842408	0.936256	1	0.97985	0.993909	0.898146	0.820973	-0.748836	0.726042	0.938322	-0.751524	0.891864	0.812202	0.879918	0.924892	0.634212	0.63853	0.853882	-0.772545	0.253646	-0.651246	0.772616	-0.633829	0.136201	0.0102749	-0.720298	0.223394	-0.651246	0.171924	0.0826379	-0.720069	0.848481	-0.0368049	0.00506976	-0.559148	0.559148	-0.00940352	0.563852	0.190019
Boundary.Point.Count	0.897244	0.959749	0.943291	1	0.787188	0.440261	0.939612	0.92185	0.87908	0.708001	0.810593	0.932661	0.943291	0.940517	0.937559	0.961025	0.790865	-0.679626	0.708766	0.930887	-0.702349	0.871385	0.77888	0.871188	0.918893	0.633139	0.626652	0.871535	-0.747675	0.37237	-0.713671	0.927505	-0.414429	0.0671528	0.00928755	-0.656805	0.145851	-0.713671	0.21444	0.118017	-0.640778	0.848412	-0.0344154	0.00448083	-0.716256	0.716256	-0.00786931	0.636389	0.146628
Caliper.Length	0.906162	0.761537	0.823465	0.787188	1	0.330648	0.848665	0.909646	0.695464	0.922729	0.993909	0.848347	0.823465	0.88623	0.81304	0.792986	0.942812	-0.855323	0.903859	0.828226	-0.841971	0.846061	0.946449	0.70244	0.837079	0.617499	0.622663	0.678902	-0.426432	0.0666293	-0.347221	0.646476	-0.539388	0.106721	-0.000251383	-0.832041	0.0924168	-0.347221	0.113539	0.0450482	-0.378175	0.881568	-0.0220627	-0.00979614	-0.574652	0.574652	-0.0131438	0.246522	-0.00172923
Circumference	0.400263	0.403526	0.417913	0.440261	0.330648	1	0.393574	0.386867	0.355498	0.314923	0.329674	0.381222	0.417913	0.404898	0.411128	0.406247	0.316888	-0.30056	0.338584	0.360209	-0.273544	0.350438	0.3243	0.31239	0.353094	0.380212	0.127061	0.305487	-0.341006	0.0690337	-0.2695	0.41616	-0.192579	0.13106	-0.0269239	-0.284526	0.11638	-0.2695	0.936094	0.531301	-0.332128	0.339753	0.0219623	-0.0210196	-0.281252	0.281252	-0.00268941	0.240361	0.181891
Convex.Hull.Area	0.920132	0.958986	0.948775	0.939612	0.848665	0.393574	1	0.986532	0.932153	0.751933	0.868913	0.984304	0.948775	0.960223	0.932806	0.914564	0.838607	-0.721142	0.734413	0.969759	-0.737117	0.896272	0.825031	0.919819	0.953965	0.653075	0.640505	0.90853	-0.713946	0.374532	-0.692796	0.819751	-0.529951	0.0905605	0.00854765	-0.686873	-0.00111891	-0.692796	0.163642	0.0833867	-0.604768	0.858612	-0.0335187	0.00166832	-0.639323	0.639323	-0.0121914	0.601517	0.0882644
Convex.Hull.Circumference	0.942594	0.933394	0.940822	0.92185	0.909646	0.386867	0.986532	1	0.89838	0.81672	0.927597	0.97629	0.940822	0.969369	0.925273	0.908289	0.893098	-0.775547	0.795265	0.960941	-0.789018	0.911502	0.881788	0.893105	0.951402	0.669608	0.645371	0.876423	-0.650549	0.309594	-0.617527	0.792087	-0.544387	0.0904102	0.0112805	-0.743139	0.0152469	-0.617527	0.154532	0.0733301	-0.549691	0.892012	-0.0382808	0.00365995	-0.641862	0.641862	-0.0108321	0.506688	0.0554214
Object.Extent.X	0.79369	0.918231	0.862708	0.87908	0.695464	0.355498	0.932153	0.89838	1	0.59066	0.726536	0.930776	0.862708	0.856655	0.84786	0.854915	0.712752	-0.548793	0.574791	0.916559	-0.598188	0.816359	0.690471	0.926095	0.910454	0.607791	0.581572	0.9609	-0.74828	0.507757	-0.785945	0.809862	-0.414337	0.0729076	0.0112881	-0.521418	-0.0837169	-0.785945	0.155077	0.0657436	-0.60276	0.736306	-0.0219095	0.0036193	-0.629595	0.629595	0.0012155	0.678568	0.079657
Object.Extent.Y	0.854034	0.651414	0.724286	0.708001	0.922729	0.314923	0.751933	0.81672	0.59066	1	0.918517	0.769662	0.724286	0.810436	0.72167	0.744441	0.911759	-0.869267	0.974657	0.759078	-0.863488	0.775812	0.913076	0.59998	0.778172	0.598141	0.601584	0.581843	-0.276914	-0.0229232	-0.209139	0.593871	-0.475847	0.102329	0.0117743	-0.860697	0.103347	-0.209139	0.102255	-0.041669	-0.247341	0.882204	-0.0308382	0.00185579	-0.573973	0.573973	-0.00406342	0.200833	-0.020203
Min.Enclosing.Circle.Diameter	0.916199	0.790021	0.842408	0.810593	0.993909	0.329674	0.868913	0.927597	0.726536	0.918517	1	0.871839	0.842408	0.904247	0.832032	0.814821	0.951873	-0.847656	0.898575	0.852712	-0.849221	0.863826	0.949364	0.735022	0.864504	0.63179	0.634885	0.713733	-0.455758	0.104735	-0.385108	0.672135	-0.533143	0.0985374	0.000284425	-0.824732	0.0861665	-0.385108	0.109085	0.0375217	-0.394389	0.894644	-0.0239831	-0.00940546	-0.594001	0.594001	-0.00996783	0.275997	-0.00479246
Min.Area.Rectangle.Area	0.918299	0.946483	0.936256	0.932661	0.848347	0.381222	0.984304	0.97629	0.930776	0.769662	0.871839	1	0.936256	0.955054	0.920759	0.918283	0.854321	-0.716945	0.750793	0.962826	-0.747714	0.898562	0.838755	0.905409	0.965373	0.66962	0.639698	0.912221	-0.694385	0.368259	-0.676828	0.820282	-0.511811	0.101731	0.00896619	-0.686772	0.0115953	-0.676828	0.154303	0.0763609	-0.582826	0.86986	-0.0310969	0.00194692	-0.661322	0.661322	-0.016093	0.573427	0.0741935
Object.Sum.Area	0.947653	0.958991	1	0.943291	0.823465	0.417913	0.948775	0.940822	0.862708	0.724286	0.842408	0.936256	1	0.97985	0.993909	0.898146	0.820973	-0.748836	0.726042	0.938322	-0.751524	0.891864	0.812202	0.879918	0.924892	0.634212	0.63853	0.853882	-0.772545	0.253646	-0.651246	0.772616	-0.633829	0.136201	0.0102749	-0.720298	0.223394	-0.651246	0.171924	0.0826379	-0.720069	0.848481	-0.0368049	0.00506976	-0.559148	0.559148	-0.00940352	0.563852	0.190019
Absolut.Z.Rotation.2nd.Moment	0.981904	0.941152	0.97985	0.940517	0.88623	0.404898	0.960223	0.969369	0.856655	0.810436	0.904247	0.955054	0.97985	1	0.972195	0.921455	0.884763	-0.807345	0.805139	0.956736	-0.80786	0.918377	0.877675	0.874114	0.95184	0.661361	0.653281	0.852582	-0.672454	0.245533	-0.589198	0.787762	-0.591782	0.119346	0.0130026	-0.781133	0.157402	-0.589198	0.159236	0.052874	-0.602459	0.92243	-0.0431309	0.00595349	-0.625335	0.625335	-0.00693958	0.520261	0.112146
area	0.94764	0.94284	0.993909	0.937559	0.81304	0.411128	0.932806	0.925273	0.84786	0.72167	0.832032	0.920759	0.993909	0.972195	1	0.885095	0.815158	-0.762461	0.730706	0.929914	-0.75394	0.889692	0.805983	0.867887	0.916777	0.628727	0.634129	0.837879	-0.761116	0.225151	-0.627877	0.767872	-0.634245	0.135215	0.00260324	-0.740162	0.254119	-0.627877	0.164117	0.0786865	-0.724965	0.843374	-0.0266323	-0.00162492	-0.535502	0.535502	-0.0121208	0.557294	0.201299
border.length	0.882271	0.930067	0.898146	0.961025	0.792986	0.406247	0.914564	0.908289	0.854915	0.744441	0.814821	0.918283	0.898146	0.921455	0.885095	1	0.819766	-0.691281	0.744081	0.927829	-0.73813	0.875621	0.809206	0.862516	0.917282	0.636901	0.625305	0.864663	-0.674987	0.389754	-0.682607	0.906795	-0.384853	0.0329112	0.0295758	-0.680772	0.115698	-0.682607	0.182123	0.050526	-0.54745	0.890144	-0.0586002	0.0231739	-0.830766	0.830766	-0.00272246	0.598111	0.0662279
circumcircle.d	0.896178	0.774897	0.820973	0.790865	0.942812	0.316888	0.838607	0.893098	0.712752	0.911759	0.951873	0.854321	0.820973	0.884763	0.815158	0.819766	1	-0.855158	0.91499	0.868455	-0.867554	0.876706	0.994564	0.748494	0.882283	0.647409	0.647888	0.723255	-0.445148	0.116735	-0.388221	0.663249	-0.521836	0.111184	0.0137723	-0.844869	0.107104	-0.388221	0.0968801	-0.011706	-0.374892	0.905434	-0.0333568	0.00159058	-0.61751	0.61751	-0.00294726	0.244302	-0.0487779
cog.y	-0.874718	-0.628728	-0.748836	-0.679626	-0.855323	-0.30056	-0.721142	-0.775547	-0.548793	-0.869267	-0.847656	-0.716945	-0.748836	-0.807345	-0.762461	-0.691281	-0.855158	1	-0.889053	-0.735707	0.879456	-0.778883	-0.860843	-0.600394	-0.74444	-0.556817	-0.568937	-0.548671	0.316451	0.146739	0.145272	-0.511484	0.641372	-0.159413	-0.00467843	0.986065	-0.275917	0.145272	-0.0792405	0.0381287	0.364005	-0.825633	0.0260783	0.00708341	0.418819	-0.418819	0.0139407	-0.172139	-0.0681059
height	0.852915	0.645863	0.726042	0.708766	0.903859	0.338584	0.734413	0.795265	0.574791	0.974657	0.898575	0.750793	0.726042	0.805139	0.730706	0.744081	0.91499	-0.889053	1	0.749402	-0.892706	0.77721	0.921344	0.576313	0.772578	0.592661	0.607196	0.563643	-0.291534	-0.0418356	-0.204217	0.592673	-0.483317	0.123224	-0.000509321	-0.884935	0.151994	-0.204217	0.125568	-0.0377434	-0.272043	0.873803	-0.0173085	-0.0106283	-0.564501	0.564501	-0.00189408	0.190452	-0.00142299
hull.area	0.917743	0.950878	0.938322	0.930887	0.828226	0.360209	0.969759	0.960941	0.916559	0.759078	0.852712	0.962826	0.938322	0.956736	0.929914	0.927829	0.868455	-0.735707	0.749402	1	-0.75056	0.920431	0.851921	0.94581	0.982722	0.661755	0.664903	0.926206	-0.699397	0.384079	-0.691275	0.818629	-0.519105	0.0670297	0.00211148	-0.715552	0.0420172	-0.691275	0.123792	0.015771	-0.579965	0.889364	-0.0230754	-0.00674845	-0.671551	0.671551	-0.0201741	0.621539	0.0371968
hull.centroid.y	-0.839959	-0.688519	-0.751524	-0.702349	-0.841971	-0.273544	-0.737117	-0.789018	-0.598188	-0.863488	-0.849221	-0.747714	-0.751524	-0.80786	-0.75394	-0.73813	-0.867554	0.879456	-0.892706	-0.75056	1	-0.770498	-0.861868	-0.628919	-0.780524	-0.59921	-0.569178	-0.613794	0.389721	-0.0132293	0.279016	-0.553699	0.591408	-0.121455	-0.0236112	0.892056	-0.248023	0.279016	-0.0438539	0.0872901	0.373449	-0.827484	0.0447571	-0.0138306	0.503484	-0.503484	-0.00746437	-0.191804	-0.0707363
hull.length	0.905125	0.865615	0.891864	0.871385	0.846061	0.350438	0.896272	0.911502	0.816359	0.775812	0.863826	0.898562	0.891864	0.918377	0.889692	0.875621	0.876706	-0.778883	0.77721	0.920431	-0.770498	1	0.866036	0.854986	0.914189	0.655602	0.613628	0.828923	-0.612792	0.235471	-0.549501	0.745583	-0.544165	0.0961298	-0.031886	-0.769311	0.141572	-0.549501	0.120873	0.00638103	-0.536932	0.864945	0.0121201	-0.0449916	-0.621535	0.621535	-0.0383909	0.469301	-0.166207
hull.pc1	0.893987	0.759559	0.812202	0.77888	0.946449	0.3243	0.825031	0.881788	0.690471	0.913076	0.949364	0.838755	0.812202	0.877675	0.805983	0.809206	0.994564	-0.860843	0.921344	0.851921	-0.861868	0.866036	1	0.722145	0.861945	0.638383	0.63827	0.694408	-0.427157	0.093761	-0.365252	0.649659	-0.52403	0.122162	0.00839473	-0.848325	0.114537	-0.365252	0.107219	-0.00526424	-0.363356	0.902066	-0.0276483	-0.00349564	-0.611031	0.611031	-0.00340493	0.230017	-0.0450416
hull.pc2	0.811429	0.928951	0.879918	0.871188	0.70244	0.31239	0.919819	0.893105	0.926095	0.59998	0.735022	0.905409	0.879918	0.874114	0.867887	0.862516	0.748494	-0.600394	0.576313	0.94581	-0.628919	0.854986	0.722145	1	0.917522	0.615866	0.58466	0.950413	-0.766337	0.492951	-0.785322	0.773257	-0.492447	0.075278	0.00881458	-0.586405	0.0138539	-0.785322	0.0963954	-0.00128831	-0.628161	0.771689	-0.0211297	-0.00175255	-0.614628	0.614628	-0.0236941	0.659291	0.0401894
minrectangle.area	0.920091	0.931012	0.924892	0.918893	0.837079	0.353094	0.953965	0.951402	0.910454	0.778172	0.864504	0.965373	0.924892	0.95184	0.916777	0.917282	0.882283	-0.74444	0.772578	0.982722	-0.780524	0.914189	0.861945	0.917522	1	0.67253	0.67557	0.929276	-0.668511	0.354436	-0.654993	0.811343	-0.512151	0.0714282	0.014358	-0.726807	0.0581244	-0.654993	0.12076	0.0133099	-0.555307	0.894234	-0.0363954	0.00595738	-0.670518	0.670518	-0.00104116	0.578241	0.0428976
minrectangle.length.a	0.658761	0.623901	0.634212	0.633139	0.617499	0.380212	0.653075	0.669608	0.607791	0.598141	0.63179	0.66962	0.634212	0.661361	0.628727	0.636901	0.647409	-0.556817	0.592661	0.661755	-0.59921	0.655602	0.638383	0.615866	0.67253	1	-0.0204002	0.610677	-0.426717	0.183643	-0.399206	0.575208	-0.355251	0.133439	0.0291066	-0.551403	0.0712391	-0.399206	0.211866	0.0857454	-0.359129	0.639663	-0.0309557	0.0274091	-0.464235	0.464235	-0.0419815	0.317292	0.0443049
minrectangle.length.b	0.634929	0.625587	0.63853	0.626652	0.622663	0.127061	0.640505	0.645371	0.581572	0.601584	0.634885	0.639698	0.63853	0.653281	0.634129	0.625305	0.647888	-0.568937	0.607196	0.664903	-0.569178	0.613628	0.63827	0.58466	0.67557	-0.0204002	1	0.59259	-0.441617	0.139938	-0.394234	0.519687	-0.421609	0.0165595	-0.0210235	-0.553914	0.129999	-0.394234	-0.0439511	-0.0848234	-0.378314	0.637649	-0.00883791	-0.0306797	-0.453136	0.453136	0.0293087	0.346618	0.0440068
width	0.786322	0.917509	0.853882	0.871535	0.678902	0.305487	0.90853	0.876423	0.9609	0.581843	0.713733	0.912221	0.853882	0.852582	0.837879	0.864663	0.723255	-0.548671	0.563643	0.926206	-0.613794	0.828923	0.694408	0.950413	0.929276	0.610677	0.59259	1	-0.745447	0.536106	-0.802637	0.808425	-0.412739	0.0477964	0.0101448	-0.530976	-0.0344884	-0.802637	0.100696	0.0173387	-0.592434	0.751075	-0.025876	-0.00160235	-0.659215	0.659215	-0.011762	0.682309	0.0401663
Second.Moment.Principle.Axis.Large.Norm	-0.572024	-0.828245	-0.772545	-0.747675	-0.426432	-0.341006	-0.713946	-0.650549	-0.74828	-0.276914	-0.455758	-0.694385	-0.772545	-0.672454	-0.761116	-0.674987	-0.445148	0.316451	-0.291534	-0.699397	0.389721	-0.612792	-0.427157	-0.766337	-0.668511	-0.426717	-0.441617	-0.745447	1	-0.395902	0.847868	-0.618284	0.552741	-0.179484	-0.00239137	0.293123	-0.339243	0.847868	-0.144525	-0.104208	0.930745	-0.455208	0.0264671	-0.00560233	0.341713	-0.341713	0.00329065	-0.673875	-0.372429
Second.Moment.Principle.Axis.Small.Norm	0.128077	0.463376	0.253646	0.37237	0.0666293	0.0690337	0.374532	0.309594	0.507757	-0.0229232	0.104735	0.368259	0.253646	0.245533	0.225151	0.389754	0.116735	0.146739	-0.0418356	0.384079	-0.0132293	0.235471	0.093761	0.492951	0.354436	0.183643	0.139938	0.536106	-0.395902	1	-0.794624	0.51258	0.249684	-0.23456	0.00337617	0.151238	-0.498039	-0.794624	0.0803083	0.0330367	-0.11898	0.184384	0.00745142	0.00134308	-0.532363	0.532363	0.0218113	0.582968	-0.174848
Second.Moments.Principal.Axis.Ratio	-0.46222	-0.804864	-0.651246	-0.713671	-0.347221	-0.2695	-0.692796	-0.617527	-0.785945	-0.209139	-0.385108	-0.676828	-0.651246	-0.589198	-0.627877	-0.682607	-0.388221	0.145272	-0.204217	-0.691275	0.279016	-0.549501	-0.365252	-0.785322	-0.654993	-0.399206	-0.394234	-0.802637	0.847868	-0.794624	1	-0.723768	0.202712	0.0211919	-0.000302566	0.128286	0.0663229	1	-0.139197	-0.0786291	0.638302	-0.430659	0.00839604	-0.00024296	0.56645	-0.56645	-0.00500627	-0.765591	-0.126406
Boundary.Point.Roundness	0.740997	0.845551	0.772616	0.927505	0.646476	0.41616	0.819751	0.792087	0.809862	0.593871	0.672135	0.820282	0.772616	0.787762	0.767872	0.906795	0.663249	-0.511484	0.592673	0.818629	-0.553699	0.745583	0.649659	0.773257	0.811343	0.575208	0.519687	0.808425	-0.618284	0.51258	-0.723768	1	-0.0994652	-0.0581037	0.00700567	-0.499828	-0.0132319	-0.723768	0.249345	0.139709	-0.457566	0.74879	-0.0242526	0.00377527	-0.83582	0.83582	-0.00627873	0.656089	0.054342
Boundary.Points.To.Area.Ratio	-0.606426	-0.51507	-0.633829	-0.414429	-0.539388	-0.192579	-0.529951	-0.544387	-0.414337	-0.475847	-0.533143	-0.511811	-0.633829	-0.591782	-0.634245	-0.384853	-0.521836	0.641372	-0.483317	-0.519105	0.591408	-0.544165	-0.52403	-0.492447	-0.512151	-0.355251	-0.421609	-0.412739	0.552741	0.249684	0.202712	-0.0994652	1	-0.360107	-0.0109889	0.621637	-0.547145	0.202712	0.0257466	0.0703638	0.685737	-0.46016	0.0432319	-0.0099147	-0.071302	0.071302	0.00875627	-0.155915	-0.34575
Center.Of.Mass.To.Boundary.Distance	0.141594	0.0879508	0.136201	0.0671528	0.106721	0.13106	0.0905605	0.0904102	0.0729076	0.102329	0.0985374	0.101731	0.136201	0.119346	0.135215	0.0329112	0.111184	-0.159413	0.123224	0.0670297	-0.121455	0.0961298	0.122162	0.075278	0.0714282	0.133439	0.0165595	0.0477964	-0.179484	-0.23456	0.0211919	-0.0581037	-0.360107	1	0.0801955	-0.146948	0.257862	0.0211919	0.0698578	0.000300605	-0.250651	0.0812166	-0.0720321	0.0781845	0.195063	-0.195063	0.058451	-0.00762635	0.232458
Center.Of.Mass.X	0.0116394	0.0117288	0.0102749	0.00928755	-0.000251383	-0.0269239	0.00854765	0.0112805	0.0112881	0.0117743	0.000284425	0.00896619	0.0102749	0.0130026	0.00260324	0.0295758	0.0137723	-0.00467843	-0.000509321	0.00211148	-0.0236112	-0.031886	0.00839473	0.00881458	0.014358	0.0291066	-0.0210235	0.0101448	-0.00239137	0.00337617	-0.000302566	0.00700567	-0.0109889	0.0801955	1	-0.00623597	-0.0233585	-0.000302566	-0.0191835	0.0132774	-0.00205576	0.0123236	-0.945274	0.99286	-0.0477442	0.0477442	0.767413	-0.0188064	0.122498
Center.Of.Mass.Y	-0.851859	-0.603988	-0.720298	-0.656805	-0.832041	-0.284526	-0.686873	-0.743139	-0.521418	-0.860697	-0.824732	-0.686772	-0.720298	-0.781133	-0.740162	-0.680772	-0.844869	0.986065	-0.884935	-0.715552	0.892056	-0.769311	-0.848325	-0.586405	-0.726807	-0.551403	-0.553914	-0.530976	0.293123	0.151238	0.128286	-0.499828	0.621637	-0.146948	-0.00623597	1	-0.305669	0.128286	-0.0654586	0.0656009	0.343543	-0.818976	0.0268675	0.00459032	0.423751	-0.423751	0.00901154	-0.157849	-0.0499921
Compactness	0.188832	0.111785	0.223394	0.145851	0.0924168	0.11638	-0.00111891	0.0152469	-0.0837169	0.103347	0.0861665	0.0115953	0.223394	0.157402	0.254119	0.115698	0.107104	-0.275917	0.151994	0.0420172	-0.248023	0.141572	0.114537	0.0138539	0.0581244	0.0712391	0.129999	-0.0344884	-0.339243	-0.498039	0.0663229	-0.0132319	-0.547145	0.257862	-0.0233585	-0.305669	1	0.0663229	-0.0307121	-0.0820015	-0.534139	0.102636	0.00298484	-0.0178099	0.162835	-0.162835	-0.0145122	-0.0572692	0.467481
Excentricity	-0.46222	-0.804864	-0.651246	-0.713671	-0.347221	-0.2695	-0.692796	-0.617527	-0.785945	-0.209139	-0.385108	-0.676828	-0.651246	-0.589198	-0.627877	-0.682607	-0.388221	0.145272	-0.204217	-0.691275	0.279016	-0.549501	-0.365252	-0.785322	-0.654993	-0.399206	-0.394234	-0.802637	0.847868	-0.794624	1	-0.723768	0.202712	0.0211919	-0.000302566	0.128286	0.0663229	1	-0.139197	-0.0786291	0.638302	-0.430659	0.00839604	-0.00024296	0.56645	-0.56645	-0.00500627	-0.765591	-0.126406
Roundness	0.156887	0.171458	0.171924	0.21444	0.113539	0.936094	0.163642	0.154532	0.155077	0.102255	0.109085	0.154303	0.171924	0.159236	0.164117	0.182123	0.0968801	-0.0792405	0.125568	0.123792	-0.0438539	0.120873	0.107219	0.0963954	0.12076	0.211866	-0.0439511	0.100696	-0.144525	0.0803083	-0.139197	0.249345	0.0257466	0.0698578	-0.0191835	-0.0654586	-0.0307121	-0.139197	1	0.642651	-0.132098	0.112488	0.0186781	-0.0118739	-0.167229	0.167229	0.00801638	0.128603	0.0856158
Subobject.Count	0.0447863	0.0815285	0.0826379	0.118017	0.0450482	0.531301	0.0833867	0.0733301	0.0657436	-0.041669	0.0375217	0.0763609	0.0826379	0.052874	0.0786865	0.050526	-0.011706	0.0381287	-0.0377434	0.015771	0.0872901	0.00638103	-0.00526424	-0.00128831	0.0133099	0.0857454	-0.0848234	0.0173387	-0.104208	0.0330367	-0.0786291	0.139709	0.0703638	0.000300605	0.0132774	0.0656009	-0.0820015	-0.0786291	0.642651	1	-0.113177	-0.0418251	-0.00302037	0.0272178	-0.0116357	0.0116357	-0.00979245	0.0319078	0.0880897
Normalised.Z.Rotation.2nd.Moment	-0.547267	-0.697049	-0.720069	-0.640778	-0.378175	-0.332128	-0.604768	-0.549691	-0.60276	-0.247341	-0.394389	-0.582826	-0.720069	-0.602459	-0.724965	-0.54745	-0.374892	0.364005	-0.272043	-0.579965	0.373449	-0.536932	-0.363356	-0.628161	-0.555307	-0.359129	-0.378314	-0.592434	0.930745	-0.11898	0.638302	-0.457566	0.685737	-0.250651	-0.00205576	0.343543	-0.534139	0.638302	-0.132098	-0.113177	1	-0.367083	0.0254214	-0.0067491	0.136651	-0.136651	0.00828979	-0.552782	-0.490996
cog.avg_dist_center	0.931388	0.820111	0.848481	0.848412	0.881568	0.339753	0.858612	0.892012	0.736306	0.882204	0.894644	0.86986	0.848481	0.92243	0.843374	0.890144	0.905434	-0.825633	0.873803	0.889364	-0.827484	0.864945	0.902066	0.771689	0.894234	0.639663	0.637649	0.751075	-0.455208	0.184384	-0.430659	0.74879	-0.46016	0.0812166	0.0123236	-0.818976	0.102636	-0.430659	0.112488	-0.0418251	-0.367083	1	-0.0404162	0.00523433	-0.712284	0.712284	-0.00442446	0.410793	0.0069331
cog.avg_dist_vertical_center_line	-0.0394418	-0.0399925	-0.0368049	-0.0344154	-0.0220627	0.0219623	-0.0335187	-0.0382808	-0.0219095	-0.0308382	-0.0239831	-0.0310969	-0.0368049	-0.0431309	-0.0266323	-0.0586002	-0.0333568	0.0260783	-0.0173085	-0.0230754	0.0447571	0.0121201	-0.0276483	-0.0211297	-0.0363954	-0.0309557	-0.00883791	-0.025876	0.0264671	0.00745142	0.00839604	-0.0242526	0.0432319	-0.0720321	-0.945274	0.0268675	0.00298484	0.00839604	0.0186781	-0.00302037	0.0254214	-0.0404162	1	-0.952901	0.0758387	-0.0758387	-0.692366	0.00452035	-0.146129
cog.x	0.00365995	0.00745271	0.00506976	0.00448083	-0.00979614	-0.0210196	0.00166832	0.00365995	0.0036193	0.00185579	-0.00940546	0.00194692	0.00506976	0.00595349	-0.00162492	0.0231739	0.00159058	0.00708341	-0.0106283	-0.00674845	-0.0138306	-0.0449916	-0.00349564	-0.00175255	0.00595738	0.0274091	-0.0306797	-0.00160235	-0.00560233	0.00134308	-0.00024296	0.00377527	-0.0099147	0.0781845	0.99286	0.00459032	-0.0178099	-0.00024296	-0.0118739	0.0272178	-0.0067491	0.00523433	-0.952901	1	-0.0406723	0.0406723	0.750207	-0.0203315	0.142089
compactness.01	-0.58811	-0.654884	-0.559148	-0.716256	-0.574652	-0.281252	-0.639323	-0.641862	-0.629595	-0.573973	-0.594001	-0.661322	-0.559148	-0.625335	-0.535502	-0.830766	-0.61751	0.418819	-0.564501	-0.671551	0.503484	-0.621535	-0.611031	-0.614628	-0.670518	-0.464235	-0.453136	-0.659215	0.341713	-0.532363	0.56645	-0.83582	-0.071302	0.195063	-0.0477442	0.423751	0.162835	0.56645	-0.167229	-0.0116357	0.136651	-0.712284	0.0758387	-0.0406723	1	-1	-0.0165099	-0.475059	0.172208
compactness.16	0.58811	0.654884	0.559148	0.716256	0.574652	0.281252	0.639323	0.641862	0.629595	0.573973	0.594001	0.661322	0.559148	0.625335	0.535502	0.830766	0.61751	-0.418819	0.564501	0.671551	-0.503484	0.621535	0.611031	0.614628	0.670518	0.464235	0.453136	0.659215	-0.341713	0.532363	-0.56645	0.83582	0.071302	-0.195063	0.0477442	-0.423751	-0.162835	-0.56645	0.167229	0.0116357	-0.136651	0.712284	-0.0758387	0.0406723	-1	1	0.0165099	0.475059	-0.172208
hull.centroid.x	-0.0105976	0.00187565	-0.00940352	-0.00786931	-0.0131438	-0.00268941	-0.0121914	-0.0108321	0.0012155	-0.00406342	-0.00996783	-0.016093	-0.00940352	-0.00693958	-0.0121208	-0.00272246	-0.00294726	0.0139407	-0.00189408	-0.0201741	-0.00746437	-0.0383909	-0.00340493	-0.0236941	-0.00104116	-0.0419815	0.0293087	-0.011762	0.00329065	0.0218113	-0.00500627	-0.00627873	0.00875627	0.058451	0.767413	0.00901154	-0.0145122	-0.00500627	0.00801638	-0.00979245	0.00828979	-0.00442446	-0.692366	0.750207	-0.0165099	0.0165099	1	0.00664025	0.0731853
hull.circularity	0.44483	0.660013	0.563852	0.636389	0.246522	0.240361	0.601517	0.506688	0.678568	0.200833	0.275997	0.573427	0.563852	0.520261	0.557294	0.598111	0.244302	-0.172139	0.190452	0.621539	-0.191804	0.469301	0.230017	0.659291	0.578241	0.317292	0.346618	0.682309	-0.673875	0.582968	-0.765591	0.656089	-0.155915	-0.00762635	-0.0188064	-0.157849	-0.0572692	-0.765591	0.128603	0.0319078	-0.552782	0.410793	0.00452035	-0.0203315	-0.475059	0.475059	0.00664025	1	0.144273
hull.compactness.01	0.104652	0.159555	0.190019	0.146628	-0.00172923	0.181891	0.0882644	0.0554214	0.079657	-0.020203	-0.00479246	0.0741935	0.190019	0.112146	0.201299	0.0662279	-0.0487779	-0.0681059	-0.00142299	0.0371968	-0.0707363	-0.166207	-0.0450416	0.0401894	0.0428976	0.0443049	0.0440068	0.0401663	-0.372429	-0.174848	-0.126406	0.054342	-0.34575	0.232458	0.122498	-0.0499921	0.467481	-0.126406	0.0856158	0.0880897	-0.490996	0.0069331	-0.146129	0.142089	0.172208	-0.172208	0.0731853	0.144273	1
hull.compactness.16	-0.104652	-0.159555	-0.190019	-0.146628	0.00172923	-0.181891	-0.0882644	-0.0554214	-0.079657	0.020203	0.00479246	-0.0741935	-0.190019	-0.112146	-0.201299	-0.0662279	0.0487779	0.0681059	0.00142299	-0.0371968	0.0707363	0.166207	0.0450416	-0.0401894	-0.0428976	-0.0443049	-0.0440068	-0.0401663	0.372429	0.174848	0.126406	-0.054342	0.34575	-0.232458	-0.122498	0.0499921	-0.467481	0.126406	-0.0856158	-0.0880897	0.490996	-0.0069331	0.146129	-0.142089	-0.172208	0.172208	-0.0731853	-0.144273	-1
hull.fillgrade	0.122953	0.0452417	0.166958	0.0851895	0.0586499	0.181452	-0.00966721	-0.00362496	-0.10077	0.0259415	0.0405017	-0.0169366	0.166958	0.0881439	0.193563	0.000236482	-0.0216182	-0.200257	0.0597895	-0.079536	-0.158206	0.0210546	-0.00773318	-0.11017	-0.0618446	0.0066869	0.00999116	-0.140707	-0.290275	-0.573015	0.142275	-0.0785201	-0.516036	0.344472	-0.0125102	-0.20262	0.831843	0.142275	0.0623072	0.0571807	-0.516075	-0.0328346	-0.00479894	-0.00204669	0.327282	-0.327282	-0.00145582	-0.143501	0.582274
hull.points	0.245496	0.236284	0.238112	0.281063	0.223393	0.0841221	0.200249	0.207949	0.131584	0.192181	0.228704	0.200094	0.238112	0.242428	0.254346	0.261679	0.230799	-0.213797	0.190127	0.224281	-0.19956	0.266569	0.228978	0.164805	0.213533	0.174692	0.169985	0.141567	-0.203034	-0.016228	-0.147387	0.278915	-0.152116	-0.00507386	0.0325264	-0.241559	0.338423	-0.147387	-0.000477831	0.00654562	-0.210686	0.275672	-0.025422	0.0256942	-0.195791	0.195791	0.035422	0.169799	0.109483
branchpoint.count	0.629273	0.594591	0.600033	0.627576	0.513359	0.353264	0.606339	0.587765	0.561942	0.475162	0.523092	0.59896	0.600033	0.621617	0.604404	0.634134	0.512455	-0.52729	0.507632	0.613358	-0.516866	0.614305	0.513961	0.540529	0.611966	0.3923	0.441999	0.563644	-0.461125	0.162105	-0.407978	0.583754	-0.356909	0.110774	-0.0392415	-0.525057	0.190773	-0.407978	0.194098	0.0542662	-0.435909	0.595174	0.0106271	-0.0468639	-0.483493	0.483493	-0.0327629	0.498053	0.0717435
leaf.count	0.611756	0.633034	0.628801	0.638882	0.511245	0.332136	0.620435	0.603102	0.582109	0.438165	0.520998	0.596263	0.628801	0.625049	0.628061	0.647458	0.50656	-0.518837	0.471718	0.605641	-0.537193	0.618597	0.502272	0.558075	0.589257	0.461964	0.357187	0.564345	-0.54228	0.207894	-0.479928	0.578401	-0.388881	0.0905859	0.0443863	-0.507493	0.211545	-0.479928	0.189484	0.103054	-0.502216	0.55355	-0.0493247	0.0322627	-0.481577	0.481577	0.0365522	0.441949	0.0944043
leaf.curvature.avg	0.258928	0.273076	0.277958	0.269643	0.214859	0.111721	0.291757	0.28376	0.252754	0.190764	0.226417	0.279736	0.277958	0.270532	0.270935	0.241129	0.200119	-0.205953	0.169733	0.28035	-0.165999	0.248788	0.191171	0.285309	0.267951	0.178897	0.174205	0.261871	-0.198199	0.157627	-0.214629	0.229251	-0.161756	-0.0577344	0.00691367	-0.177477	-0.0776532	-0.214629	0.0688911	0.0199115	-0.169907	0.223197	-0.0452132	0.0113751	-0.150304	0.150304	0.0471478	0.166619	-0.0321167
leaf.curvature.sum	0.591805	0.617055	0.623534	0.617195	0.496572	0.278726	0.628173	0.610346	0.574936	0.446732	0.515659	0.612107	0.623534	0.61231	0.61594	0.598364	0.489778	-0.481749	0.438934	0.617368	-0.448867	0.582982	0.478193	0.602108	0.601122	0.426283	0.39486	0.585328	-0.486935	0.253062	-0.46557	0.543491	-0.366865	0.0134431	-0.00554013	-0.453738	0.0521094	-0.46557	0.14552	0.0461696	-0.44143	0.536188	-0.0171957	-0.00744753	-0.416394	0.416394	0.0385542	0.405435	0.0187908
leaf.length.mean	0.637368	0.617838	0.624672	0.607161	0.596665	0.223748	0.653753	0.659054	0.614534	0.589715	0.616364	0.668888	0.624672	0.651255	0.620537	0.597324	0.642876	-0.502627	0.576875	0.69885	-0.515257	0.616477	0.630538	0.660801	0.705824	0.446736	0.536257	0.649668	-0.409016	0.222074	-0.414626	0.525985	-0.366002	0.0174547	-0.0541423	-0.495178	-0.0225834	-0.414626	0.0538908	-0.032502	-0.334488	0.646564	0.0202387	-0.048777	-0.426558	0.426558	-0.0738476	0.402724	0.00815186
leaf.length.sum	0.897974	0.898855	0.902115	0.893865	0.783321	0.375958	0.918839	0.905853	0.860417	0.715562	0.806058	0.909695	0.902115	0.919709	0.897891	0.894145	0.811137	-0.724803	0.730401	0.938419	-0.742373	0.883752	0.799349	0.871152	0.929612	0.619016	0.642245	0.867081	-0.668296	0.330612	-0.638254	0.788521	-0.512997	0.080859	0.00821017	-0.708398	0.089053	-0.638254	0.149951	0.0391421	-0.577615	0.854202	-0.0321753	0.000182059	-0.648864	0.648864	-0.00747804	0.614372	0.0526035
leaf.width.mean	0.110766	0.103594	0.12084	0.1246	0.177246	0.0850341	0.0563051	0.0948431	-0.00385903	0.223182	0.166451	0.0767824	0.12084	0.11266	0.118647	0.129013	0.157641	-0.187455	0.19854	0.0415189	-0.221738	0.0889447	0.161199	0.0205816	0.0574441	0.130444	0.0833339	-0.00261378	-0.117654	-0.225808	0.0329032	0.0651385	-0.240068	0.106129	0.00731795	-0.192757	0.426147	0.0329032	-0.00164241	-0.0582367	-0.14626	0.140946	-0.0232652	0.0137632	-0.037125	0.037125	0.0148931	-0.177758	0.252766
Color.Class1.Area.Absolut	0.88304	0.957084	0.974482	0.918116	0.759028	0.405315	0.9218	0.901695	0.858167	0.640333	0.780987	0.906322	0.974482	0.932074	0.965273	0.862097	0.75294	-0.657226	0.639766	0.905227	-0.679781	0.849971	0.742546	0.871668	0.884769	0.592203	0.623924	0.845651	-0.840542	0.288593	-0.709023	0.745438	-0.641311	0.14288	-0.0150959	-0.628372	0.251916	-0.709023	0.164696	0.0841097	-0.784046	0.778802	-0.0163431	-0.0165893	-0.515011	0.515011	-0.0173661	0.603355	0.229041
Color.Class1.Area.Relative	-0.449099	-0.209678	-0.291855	-0.318537	-0.452816	-0.171937	-0.293579	-0.348237	-0.185651	-0.509758	-0.442495	-0.303523	-0.291855	-0.383995	-0.29461	-0.351744	-0.456962	0.515961	-0.514608	-0.306473	0.431942	-0.348161	-0.466625	-0.193934	-0.33227	-0.27337	-0.230341	-0.191975	-0.136738	0.0479525	-0.10455	-0.328541	0.00312997	0.0919379	-0.0791861	0.514481	0.10281	-0.10455	-0.135292	-0.0318232	-0.146135	-0.48375	0.0964201	-0.0579106	0.391138	-0.391138	-0.00313386	0.0418843	0.207453
Color.Class2.Area.Absolut	0.955895	0.867695	0.930659	0.902077	0.853847	0.409811	0.896935	0.90861	0.789234	0.800426	0.863699	0.892135	0.930659	0.950974	0.93072	0.880053	0.853912	-0.843822	0.806992	0.894373	-0.810022	0.877172	0.850532	0.80723	0.897078	0.640523	0.616904	0.786165	-0.60754	0.149051	-0.494124	0.762123	-0.577762	0.127116	0.0379388	-0.823616	0.214849	-0.494124	0.173937	0.0800178	-0.577979	0.878348	-0.0582075	0.024977	-0.58788	0.58788	0.00269006	0.454616	0.128777
Color.Class2.Area.Relative	0.449099	0.209678	0.291855	0.318537	0.452816	0.171937	0.293579	0.348237	0.185651	0.509758	0.442495	0.303523	0.291855	0.383995	0.29461	0.351744	0.456962	-0.515961	0.514608	0.306473	-0.431942	0.348161	0.466625	0.193934	0.33227	0.27337	0.230341	0.191975	0.136738	-0.0479525	0.10455	0.328541	-0.00312997	-0.0919379	0.0791861	-0.514481	-0.10281	0.10455	0.135292	0.0318232	0.146135	0.48375	-0.0964201	0.0579106	-0.391138	0.391138	0.00313386	-0.0418843	-0.207453
Mean.Color.Blue	0.446351	0.214753	0.284202	0.321089	0.466289	0.171059	0.304646	0.359205	0.188904	0.521124	0.457302	0.309659	0.284202	0.382029	0.285684	0.359761	0.465015	-0.534002	0.52309	0.318801	-0.444883	0.34862	0.474635	0.201369	0.339427	0.292216	0.220192	0.190929	0.141812	-0.0247764	0.0931782	0.336107	0.00423824	-0.105456	0.0754521	-0.533174	-0.12666	0.0931782	0.131081	0.0281716	0.164	0.496204	-0.0915285	0.0564674	-0.410046	0.410046	-0.000289783	-0.0241377	-0.189064
Mean.Color.Blue.Variance	0.24412	0.152433	0.198406	0.218588	0.214577	0.234384	0.182774	0.20191	0.138038	0.231919	0.208565	0.18621	0.198406	0.221345	0.178983	0.21217	0.203303	-0.21376	0.24107	0.152572	-0.164607	0.152889	0.203291	0.108979	0.164366	0.138461	0.119516	0.125995	0.0295886	-0.00674521	0.020465	0.232826	0.0422783	-0.0541541	0.0275607	-0.208525	-0.098343	0.020465	0.22417	0.078266	0.0383792	0.236285	-0.0645593	0.0135287	-0.235779	0.235779	-0.0416874	0.00984603	-0.0797342
Mean.Color.Green	0.719372	0.495221	0.585039	0.565731	0.695451	0.252472	0.567415	0.617696	0.418269	0.725617	0.690042	0.566306	0.585039	0.664316	0.588234	0.598384	0.693264	-0.794457	0.732032	0.590032	-0.696776	0.607231	0.703179	0.468965	0.600565	0.451989	0.464593	0.427936	-0.169099	-0.0914829	-0.0777858	0.463491	-0.390569	0.0696637	0.0586507	-0.793079	0.158887	-0.0777858	0.0916963	-0.0524772	-0.175198	0.74705	-0.0865118	0.0409789	-0.455326	0.455326	-0.000512415	0.1538	-0.00707327
Mean.Color.Green.Variance	-0.489784	-0.450653	-0.440109	-0.485157	-0.48625	-0.13512	-0.464872	-0.476977	-0.374545	-0.496315	-0.490187	-0.458507	-0.440109	-0.477004	-0.454611	-0.509858	-0.494681	0.589665	-0.52246	-0.499195	0.587156	-0.485903	-0.495897	-0.425417	-0.497983	-0.389235	-0.345455	-0.398123	0.33115	-0.0544224	0.261551	-0.431557	0.376631	-0.111758	0.0393485	0.590311	-0.276826	0.261551	0.037813	0.146913	0.319247	-0.496633	-0.0245325	0.0441494	0.344829	-0.344829	0.0415371	-0.265208	-0.162474
Mean.Color.Red	0.594397	0.371653	0.449654	0.45608	0.577681	0.206257	0.446051	0.497644	0.312145	0.615774	0.572237	0.447706	0.449654	0.538337	0.449528	0.493594	0.577535	-0.665906	0.621068	0.465157	-0.577802	0.479996	0.586798	0.350278	0.480253	0.374819	0.350538	0.321216	-0.0211933	-0.0490531	0.00285082	0.406603	-0.198386	-0.0273751	0.0568132	-0.663146	0.0188038	0.00285082	0.105604	-0.0292869	-0.00851092	0.639715	-0.0815802	0.0385681	-0.439344	0.439344	-0.0112294	0.0732731	-0.0926123
Mean.Color.Red.Variance	-0.156276	-0.158414	-0.127238	-0.15422	-0.185798	0.0966352	-0.15459	-0.159945	-0.117178	-0.18864	-0.192361	-0.148688	-0.127238	-0.154734	-0.147416	-0.196447	-0.202488	0.252215	-0.194403	-0.207597	0.272298	-0.204281	-0.203409	-0.186028	-0.202735	-0.164457	-0.134805	-0.154486	0.122338	-0.0337001	0.118222	-0.133985	0.191691	-0.0453752	-0.00816539	0.274545	-0.178765	0.118222	0.189241	0.171631	0.101516	-0.199614	-0.0268454	-0.0124894	0.137115	-0.137115	-0.040757	-0.131029	-0.084679
hsv.dgci.mean	-0.459542	-0.336603	-0.400652	-0.332875	-0.428344	-0.0682167	-0.37052	-0.407322	-0.265758	-0.416842	-0.430509	-0.366674	-0.400652	-0.439741	-0.389841	-0.377665	-0.429542	0.497567	-0.425496	-0.388825	0.455261	-0.390654	-0.428846	-0.339642	-0.386966	-0.275162	-0.315823	-0.293865	0.106947	0.069022	0.0299009	-0.210745	0.327527	-0.0395273	-0.00768854	0.493663	-0.0693045	0.0299009	0.0405587	0.127814	0.097309	-0.481572	0.0279559	0.00349668	0.255114	-0.255114	0.0319392	-0.0776973	0.0611371
hsv.h.brown2green	-0.280613	-0.218127	-0.237976	-0.191804	-0.328654	-0.0663825	-0.248867	-0.266514	-0.159067	-0.376699	-0.31659	-0.23658	-0.237976	-0.265161	-0.228713	-0.244452	-0.340299	0.401019	-0.385008	-0.269209	0.414269	-0.310831	-0.350871	-0.23261	-0.263066	-0.255797	-0.244504	-0.174094	0.225269	0.151645	0.0708063	-0.0752482	0.446619	-0.165119	-0.149967	0.409291	-0.294397	0.0708063	0.0525461	0.189068	0.244228	-0.31536	0.187077	-0.157344	0.111928	-0.111928	-0.074796	-0.0775768	-0.0607276
hsv.h.mean	-0.315786	-0.230051	-0.278919	-0.186352	-0.304311	-0.00554791	-0.270571	-0.303859	-0.189904	-0.281032	-0.307837	-0.257563	-0.278919	-0.310842	-0.252773	-0.242876	-0.299062	0.343604	-0.283795	-0.272948	0.320686	-0.259645	-0.296029	-0.24471	-0.266497	-0.161734	-0.211716	-0.204382	-0.00492593	-0.022892	-0.00659231	-0.0753946	0.22442	0.0237718	-0.0102516	0.32738	0.152423	-0.00659231	0.0452974	0.0666869	-0.0490112	-0.322461	0.00347983	0.000740542	0.180998	-0.180998	-0.00603642	0.00965555	0.163465
hsv.h.red2green	-0.319489	-0.315596	-0.310556	-0.247734	-0.343198	-0.120802	-0.316166	-0.324534	-0.250129	-0.358983	-0.337326	-0.311692	-0.310556	-0.328223	-0.292622	-0.302877	-0.374744	0.364516	-0.373745	-0.339942	0.406634	-0.353746	-0.38651	-0.318585	-0.325524	-0.26747	-0.289908	-0.265784	0.350927	0.0278296	0.222135	-0.10472	0.504919	-0.232095	-0.00799565	0.365535	-0.294777	0.222135	0.0100741	0.202427	0.338959	-0.359283	0.0616574	-0.0105496	0.153817	-0.153817	0.0145815	-0.172895	-0.099955
hsv.h.skewness	0.583668	0.510152	0.566089	0.410087	0.594592	0.166599	0.553667	0.589607	0.436141	0.545894	0.593429	0.538122	0.566089	0.591273	0.52789	0.477792	0.593513	-0.603075	0.539306	0.554378	-0.591163	0.559318	0.597365	0.509979	0.535925	0.346178	0.454118	0.451131	-0.32338	0.0207501	-0.21709	0.179238	-0.653147	0.148451	0.0846893	-0.581584	0.0789982	-0.21709	0.0223931	-0.08095	-0.292942	0.571218	-0.116913	0.0774912	-0.270661	0.270661	0.0428614	0.14935	-0.0444811
hsv.h.stddev	-0.46331	-0.469658	-0.488327	-0.345387	-0.449298	-0.148213	-0.47854	-0.485135	-0.406469	-0.408468	-0.455324	-0.464075	-0.488327	-0.490562	-0.453709	-0.406047	-0.475602	0.446843	-0.416998	-0.488512	0.507038	-0.475189	-0.477754	-0.48135	-0.469674	-0.302576	-0.393532	-0.422511	0.430446	-0.043403	0.292094	-0.113635	0.661525	-0.275087	-0.000543582	0.4378	-0.173816	0.292094	-0.00410181	0.149808	0.400617	-0.442164	0.0398124	0.00539112	0.173181	-0.173181	-0.00891825	-0.210894	-0.047819
hsv.h.yellow2green	-0.368575	-0.35786	-0.371516	-0.263592	-0.414345	-0.0632253	-0.359637	-0.377966	-0.287596	-0.398421	-0.408654	-0.356049	-0.371516	-0.377089	-0.34952	-0.324114	-0.420877	0.410046	-0.401042	-0.379466	0.475662	-0.400316	-0.433124	-0.361951	-0.368981	-0.259386	-0.368166	-0.311368	0.388195	0.0362606	0.23972	-0.087785	0.613028	-0.261479	-0.0740159	0.412541	-0.308745	0.23972	0.0779914	0.194691	0.388661	-0.384201	0.117444	-0.0792898	0.157178	-0.157178	-0.0351113	-0.156935	-0.0813851
hsv.s.mean	0.360745	0.446856	0.451627	0.326727	0.322539	0.138749	0.412832	0.403209	0.399721	0.248906	0.329662	0.405377	0.451627	0.404502	0.421369	0.347523	0.331442	-0.279938	0.248171	0.404833	-0.337952	0.387964	0.326624	0.450496	0.387018	0.240695	0.348091	0.421734	-0.511472	0.0548564	-0.352614	0.125751	-0.607547	0.226	-0.0415746	-0.266942	0.255068	-0.352614	-0.00239656	-0.123877	-0.50637	0.314326	-0.00133012	-0.0409773	-0.110347	0.110347	-0.0394405	0.242972	0.153827
hsv.s.skewness	-0.575252	-0.579287	-0.604393	-0.484291	-0.550908	-0.19342	-0.562757	-0.585223	-0.477967	-0.47167	-0.557391	-0.551957	-0.604393	-0.600603	-0.57765	-0.531925	-0.551574	0.538462	-0.473991	-0.570185	0.590603	-0.57537	-0.555669	-0.561015	-0.554076	-0.355625	-0.471236	-0.502107	0.497782	-0.0625949	0.349709	-0.280974	0.642885	-0.146813	-0.00943397	0.530164	-0.246337	0.349709	-0.0243433	0.131349	0.464432	-0.569567	0.0509898	-0.00512159	0.312436	-0.312436	0.024973	-0.244147	-0.0836255
hsv.s.stddev	-0.594909	-0.507622	-0.556598	-0.418772	-0.608495	-0.150382	-0.547241	-0.58457	-0.43275	-0.575703	-0.609576	-0.543093	-0.556598	-0.594753	-0.523629	-0.499458	-0.619435	0.608463	-0.567192	-0.56026	0.62192	-0.577604	-0.627127	-0.495032	-0.55609	-0.376579	-0.450132	-0.449574	0.315037	-0.042702	0.223968	-0.214966	0.618405	-0.128057	-0.0660572	0.594305	-0.0903649	0.223968	-0.0132695	0.0840934	0.281384	-0.60655	0.0935797	-0.0563919	0.331051	-0.331051	-0.022353	-0.158179	0.0687952
hsv.v.mean	0.40274	0.154417	0.241255	0.275813	0.397091	0.0891534	0.230027	0.282159	0.111333	0.451791	0.388988	0.229171	0.241255	0.328845	0.263807	0.285877	0.389402	-0.524504	0.463445	0.259336	-0.410909	0.292685	0.399422	0.147637	0.273576	0.243982	0.208153	0.118998	0.147184	-0.177332	0.183794	0.265794	-0.0494077	-0.0460736	0.0171452	-0.532252	0.0539455	0.183794	0.0158015	-0.0658651	0.118749	0.448619	-0.0380579	0.004659	-0.257521	0.257521	-0.0295161	-0.0401363	-0.0894591
hsv.v.skewness	0.632697	0.649033	0.643254	0.62359	0.618518	0.251712	0.658909	0.661639	0.561233	0.579751	0.622584	0.641442	0.643254	0.642705	0.630096	0.640292	0.597119	-0.633696	0.586469	0.649296	-0.668511	0.625895	0.593118	0.598921	0.631755	0.454913	0.471034	0.564002	-0.53113	0.147921	-0.431836	0.490373	-0.573254	0.128873	-0.0389235	-0.611797	0.235124	-0.431836	0.0566718	-0.0771222	-0.504534	0.5762	0.0185589	-0.0439446	-0.402244	0.402244	-0.0672714	0.359033	0.165149
hsv.v.stddev	-0.581947	-0.500285	-0.537144	-0.419461	-0.606894	-0.112587	-0.540199	-0.578853	-0.409361	-0.586737	-0.607719	-0.532512	-0.537144	-0.582078	-0.504594	-0.511486	-0.6149	0.629513	-0.581226	-0.559758	0.641034	-0.558488	-0.62093	-0.498035	-0.547147	-0.373455	-0.45902	-0.439855	0.295823	-0.0157211	0.204141	-0.217462	0.616237	-0.158409	-0.0330536	0.616945	-0.1164	0.204141	0.0490721	0.178674	0.2631	-0.616152	0.0653588	-0.0263517	0.345373	-0.345373	0.0123365	-0.156774	0.0326609
lab.a.mean	-0.665139	-0.57853	-0.647863	-0.506874	-0.638192	-0.187181	-0.60289	-0.630739	-0.488702	-0.596796	-0.641748	-0.594984	-0.647863	-0.663732	-0.632287	-0.549673	-0.638826	0.664747	-0.596795	-0.620118	0.649844	-0.625616	-0.645609	-0.574136	-0.606296	-0.424907	-0.499179	-0.50994	0.453794	0.0568183	0.263126	-0.267548	0.741418	-0.261193	-0.0301523	0.657525	-0.289065	0.263126	0.0132812	0.158493	0.467553	-0.641978	0.0710771	-0.0240997	0.272941	-0.272941	0.017889	-0.248238	-0.101918
lab.a.skewness	0.738841	0.682755	0.736796	0.59837	0.705302	0.242243	0.698246	0.72299	0.58649	0.653796	0.708241	0.689473	0.736796	0.744249	0.713974	0.645025	0.713048	-0.731354	0.654574	0.709458	-0.743151	0.71533	0.71748	0.661313	0.696727	0.494238	0.542493	0.608246	-0.545328	0.01859	-0.363036	0.360103	-0.799986	0.237716	0.0214109	-0.717407	0.292304	-0.363036	0.0249393	-0.119396	-0.542966	0.698161	-0.0535244	0.0100611	-0.346214	0.346214	-0.00968794	0.29165	0.102442
lab.a.stddev	-0.523309	-0.519574	-0.542862	-0.396491	-0.539017	-0.153808	-0.537314	-0.555141	-0.457008	-0.491582	-0.538641	-0.529794	-0.542862	-0.545626	-0.503522	-0.466274	-0.555328	0.513362	-0.485811	-0.537585	0.560953	-0.541004	-0.558903	-0.508655	-0.523901	-0.357429	-0.431759	-0.471249	0.431795	-0.0874869	0.326969	-0.180563	0.690868	-0.166101	-0.0339438	0.496025	-0.143842	0.326969	-0.0110278	0.0762653	0.400695	-0.507528	0.0515366	-0.0250663	0.262901	-0.262901	-0.0249549	-0.201594	-0.0146223
lab.b.mean	0.588597	0.466379	0.53839	0.420802	0.555752	0.124228	0.49968	0.536827	0.381856	0.531103	0.560638	0.496421	0.53839	0.573705	0.523466	0.476773	0.562852	-0.61022	0.535052	0.52306	-0.581391	0.530778	0.566133	0.471411	0.515655	0.370761	0.418147	0.411071	-0.272712	-0.057518	-0.1398	0.22396	-0.564858	0.164396	0.0202058	-0.609357	0.175046	-0.1398	-0.0332985	-0.161356	-0.277176	0.599683	-0.0519357	0.0104006	-0.27245	0.27245	-0.0254149	0.160919	0.000731471
lab.b.skewness	-0.694967	-0.621583	-0.668533	-0.62075	-0.655621	-0.285045	-0.64529	-0.662627	-0.525261	-0.633618	-0.651653	-0.632976	-0.668533	-0.676117	-0.66682	-0.614381	-0.641459	0.738683	-0.658543	-0.634812	0.742667	-0.618478	-0.644643	-0.557794	-0.639419	-0.486436	-0.475729	-0.527703	0.482147	-0.00642775	0.322476	-0.463621	0.613177	-0.179498	0.0114969	0.709658	-0.303659	0.322476	-0.0840272	0.0905499	0.496793	-0.619998	0.0125944	0.0231291	0.341581	-0.341581	0.0371016	-0.243893	-0.210764
lab.b.stddev	-0.583211	-0.596128	-0.608812	-0.507865	-0.585136	-0.266554	-0.606344	-0.614523	-0.52608	-0.54294	-0.582604	-0.595327	-0.608812	-0.600345	-0.578654	-0.539393	-0.584304	0.564755	-0.540198	-0.593148	0.625162	-0.589886	-0.586233	-0.55504	-0.58455	-0.424133	-0.443491	-0.52372	0.531331	-0.118809	0.405052	-0.316122	0.68551	-0.184572	-0.0212943	0.539276	-0.215732	0.405052	-0.100309	0.019663	0.506236	-0.524813	0.0358032	-0.0125011	0.293801	-0.293801	-0.0186651	-0.263381	-0.118288
lab.l.mean	0.361308	0.11302	0.196246	0.24088	0.358195	0.0667894	0.190042	0.241691	0.0761556	0.417287	0.349924	0.19	0.196246	0.285793	0.220129	0.250999	0.350109	-0.487071	0.428052	0.218564	-0.37233	0.251999	0.359355	0.108416	0.23414	0.22186	0.169335	0.0827299	0.190843	-0.173738	0.210594	0.24863	0.00547016	-0.071966	0.0170467	-0.494891	0.0232652	0.210594	0.00608177	-0.0627504	0.163579	0.411071	-0.0363798	0.00508142	-0.245736	0.245736	-0.030703	-0.0632531	-0.104134
lab.l.skewness	0.646502	0.662497	0.657105	0.628181	0.632807	0.244083	0.671702	0.676552	0.573739	0.592064	0.638964	0.656561	0.657105	0.659982	0.641343	0.654189	0.614933	-0.639812	0.594658	0.666937	-0.679669	0.642892	0.611406	0.617562	0.648772	0.461181	0.486554	0.581141	-0.536183	0.147966	-0.43529	0.485296	-0.594748	0.134004	-0.0292763	-0.619251	0.230464	-0.43529	0.0455553	-0.0902922	-0.503223	0.600308	0.00650679	-0.0340772	-0.416493	0.416493	-0.060243	0.364286	0.1493
lab.l.stddev	-0.577101	-0.492049	-0.531249	-0.409569	-0.600101	-0.109066	-0.532795	-0.571526	-0.401985	-0.578357	-0.600951	-0.525253	-0.531249	-0.576601	-0.498556	-0.501981	-0.609032	0.621447	-0.572854	-0.552826	0.629732	-0.551983	-0.615503	-0.491141	-0.540332	-0.367882	-0.452594	-0.432371	0.285702	-0.0174951	0.196722	-0.206261	0.608573	-0.152793	-0.034269	0.609299	-0.104068	0.196722	0.0465038	0.172778	0.252948	-0.611746	0.0665198	-0.0272083	0.339445	-0.339445	0.00978642	-0.153072	0.0451082
rgb.blue.mean	-0.100876	-0.273935	-0.235593	-0.111106	-0.0894261	-0.0570049	-0.221172	-0.194247	-0.264188	-0.00677193	-0.0980994	-0.214273	-0.235593	-0.168878	-0.194535	-0.138909	-0.101459	-0.00917999	0.00339806	-0.203473	0.0872964	-0.173842	-0.0949175	-0.288034	-0.179586	-0.0634643	-0.195483	-0.27667	0.43504	-0.155403	0.347852	0.0532937	0.452606	-0.177426	0.0471115	-0.0223089	-0.115846	0.347852	0.00315589	0.0521882	0.403265	-0.0571914	-0.020443	0.0433887	-0.0104565	0.0104565	0.0178579	-0.200285	-0.101893
rgb.green.mean	0.406136	0.157882	0.244889	0.278082	0.400456	0.0900928	0.233608	0.285819	0.114319	0.455194	0.392302	0.23258	0.244889	0.332381	0.267209	0.288716	0.392971	-0.528324	0.466813	0.262972	-0.414793	0.295983	0.403093	0.151342	0.276988	0.246582	0.210714	0.12185	0.143604	-0.177395	0.181846	0.265928	-0.0550003	-0.0440237	0.0179123	-0.536019	0.0558542	0.181846	0.015519	-0.0665841	0.114995	0.451622	-0.0390919	0.00556734	-0.257941	0.257941	-0.0277836	-0.0387187	-0.0879638
rgb.red.mean	0.114996	-0.122399	-0.0521839	0.0278484	0.119814	-0.0396828	-0.0456615	0.000978966	-0.130951	0.193501	0.110481	-0.0411768	-0.0521839	0.0359924	-0.0223012	0.0298324	0.110439	-0.245679	0.202358	-0.0228123	-0.132745	0.013828	0.117645	-0.1211	-0.00120962	0.0666662	-0.0360714	-0.128275	0.401594	-0.179887	0.349072	0.116507	0.273585	-0.182918	0.0236176	-0.255719	-0.106589	0.349072	-0.0295264	-0.0266947	0.372328	0.173985	-0.0218178	0.0132889	-0.132643	0.132643	-0.0224683	-0.187259	-0.1583
[truncated: 45 more columns]

## Sheet: IAP_Lemnatec_MTCpvalues
	Second.Moment.Principle.Axis.Large.Abs	Second.Moment.Principle.Axis.Small.Abs	Area	Boundary.Point.Count	Caliper.Length	Circumference	Convex.Hull.Area	Convex.Hull.Circumference	Object.Extent.X	Object.Extent.Y	Min.Enclosing.Circle.Diameter	Min.Area.Rectangle.Area	Object.Sum.Area	Absolut.Z.Rotation.2nd.Moment	area	border.length	circumcircle.d	cog.y	height	hull.area	hull.centroid.y	hull.length	hull.pc1	hull.pc2	minrectangle.area	minrectangle.length.a	minrectangle.length.b	width	Second.Moment.Principle.Axis.Large.Norm	Second.Moment.Principle.Axis.Small.Norm	Second.Moments.Principal.Axis.Ratio	Boundary.Point.Roundness	Boundary.Points.To.Area.Ratio	Center.Of.Mass.To.Boundary.Distance	Center.Of.Mass.X	Center.Of.Mass.Y	Compactness	Excentricity	Roundness	Subobject.Count	Normalised.Z.Rotation.2nd.Moment	cog.avg_dist_center	cog.avg_dist_vertical_center_line	cog.x	compactness.01	compactness.16	hull.centroid.x	hull.circularity	hull.compactness.01
Second.Moment.Principle.Axis.Large.Abs	NA	0	0	0	0	1.2533e-08	0	0	0	0	0	0	0	0	0	0	0	0	0	0	0	0	0	0	0	0	0	0	0	0.11436	5.07856e-12	0	0	0.121099	0.997111	0	0.0170617	5.07856e-12	0.0982069	0.777939	0	0	0.9581	0.997908	0	0	0.996669	4.3005e-11	0.298297
Second.Moment.Principle.Axis.Small.Abs	0	NA	0	0	0	9.73204e-09	0	0	0	0	0	0	0	0	0	0	0	0	0	0	0	0	0	0	0	0	0	0	0	1.09945e-11	0	0	3.17695e-15	0.316672	0.997111	0	0.186422	0	0.0852689	0.573318	0	0	0.9581	0.997908	0	0	0.996669	0	0.0770464
Area	0	0	NA	0	0	5.15009e-09	0	0	0	0	0	0	0	0	0	0	0	0	0	0	0	0	0	0	0	0	0	0	0	0.00078378	0	0	0	0.137261	0.997111	0	0.00371034	0	0.0852689	0.573318	0	0	0.9581	0.997908	0	0	0.996669	0	0.0348228
Boundary.Point.Count	0	0	0	NA	0	7.08286e-10	0	0	0	0	0	0	0	0	0	0	0	0	0	0	0	0	0	0	0	0	0	0	0	1.4309e-07	0	0	7.25939e-10	0.425153	0.997111	0	0.0749699	0	0.0313372	0.454721	0	0	0.9581	0.997908	0	0	0.996669	0	0.106378
Caliper.Length	0	0	0	0	NA	3.04986e-06	0	0	0	0	0	0	0	0	0	0	0	0	0	0	0	0	0	0	0	0	0	0	2.16286e-10	0.496922	4.80316e-07	0	0	0.237475	0.997111	0	0.273252	4.80316e-07	0.240446	0.777939	2.94767e-08	0	0.9581	0.997908	0	0	0.996669	0.000670074	0.991593
Circumference	2.39601e-09	1.85372e-09	4.08737e-10	3.93492e-11	1.26351e-06	NA	5.06164e-09	9.62422e-09	1.75802e-07	4.48766e-06	1.34784e-06	1.68258e-08	4.08737e-10	1.60985e-09	8.41413e-10	1.47041e-09	3.59738e-06	1.23779e-05	6.93301e-07	1.10865e-07	7.50084e-05	2.59977e-07	2.02996e-06	5.4307e-06	2.06797e-07	2.38124e-08	0.0778124	9.32969e-06	6.55579e-07	0.479283	0.000136561	6.21597e-10	0.00650365	0.145651	0.997111	3.72869e-05	0.172283	0.000136561	0	0	1.33128e-06	5.94129e-07	0.9581	0.997908	5.49761e-05	5.49761e-05	0.996669	0.00085516	0.0450618
Convex.Hull.Area	0	0	0	0	0	2.27774e-08	NA	0	0	0	0	0	0	0	0	0	0	0	0	0	0	0	0	0	0	0	0	0	0	1.24402e-07	0	0	0	0.302463	0.997111	0	0.98714	0	0.0863038	0.573318	0	0	0.9581	0.997908	0	0	0.996669	0	0.372434
Convex.Hull.Circumference	0	0	0	0	0	4.10634e-08	0	NA	0	0	0	0	0	0	0	0	0	0	0	0	0	0	0	0	0	0	0	0	0	2.13427e-05	0	0	0	0.302463	0.997111	0	0.877123	0	0.0982069	0.599696	0	0	0.9581	0.997908	0	0	0.996669	1.79567e-14	0.588978
Object.Extent.X	0	0	0	0	0	5.53777e-07	0	0	NA	0	0	0	0	0	0	0	0	0	0	0	0	0	0	0	0	0	0	0	0	3.67114e-14	0	0	7.25939e-10	0.408258	0.997111	8.0981e-16	0.319901	0	0.0982069	0.627572	0	0	0.9581	0.997908	0	0	0.996669	0	0.408615
Object.Extent.Y	0	0	0	0	0	9.11132e-06	0	0	0	NA	0	0	0	0	0	0	0	0	0	0	0	0	0	0	0	0	0	0	6.37007e-05	0.851411	0.0035312	0	5.85836e-13	0.253544	0.997111	0	0.214272	0.0035312	0.295308	0.796566	0.000403976	0	0.9581	0.997908	0	0	0.996669	0.00620387	0.85362
Min.Enclosing.Circle.Diameter	0	0	0	0	0	3.18671e-06	0	0	0	0	NA	0	0	0	0	0	0	0	0	0	0	0	0	0	0	0	0	0	9.12011e-12	0.216416	1.82572e-08	0	0	0.271577	0.997111	0	0.305715	1.82572e-08	0.260878	0.805167	6.53497e-09	0	0.9581	0.997908	0	0	0.996669	0.000119687	0.97646
Min.Area.Rectangle.Area	0	0	0	0	0	6.62514e-08	0	0	0	0	0	NA	0	0	0	0	0	0	0	0	0	0	0	0	0	0	0	0	0	1.97103e-07	0	0	4.42503e-15	0.253544	0.997111	0	0.886405	0	0.0982069	0.573318	0	0	0.9581	0.997908	0	0	0.996669	0	0.456211
Object.Sum.Area	0	0	0	0	0	5.15009e-09	0	0	0	0	0	0	NA	0	0	0	0	0	0	0	0	0	0	0	0	0	0	0	0	0.00078378	0	0	0	0.137261	0.997111	0	0.00371034	0	0.0852689	0.573318	0	0	0.9581	0.997908	0	0	0.996669	0	0.0348228
Absolut.Z.Rotation.2nd.Moment	0	0	0	0	0	9.22004e-09	0	0	0	0	0	0	0	NA	0	0	0	0	0	0	0	0	0	0	0	0	0	0	0	0.00113024	0	0	0	0.17853	0.997111	0	0.0523422	0	0.0975107	0.724573	0	0	0.9581	0.997908	0	0	0.996669	1.87729e-15	0.257247
area	0	0	0	0	0	7.57272e-09	0	0	0	0	0	0	0	0	NA	0	0	0	0	0	0	0	0	0	0	0	0	0	0	0.00305329	0	0	0	0.137796	0.997111	0	0.000875853	0	0.0863038	0.573318	0	0	0.9581	0.997908	0	0	0.996669	0	0.0242689
border.length	0	0	0	0	0	9.22004e-09	0	0	0	0	0	0	0	0	0	NA	0	0	0	0	0	0	0	0	0	0	0	0	0	3.32004e-08	0	0	1.33664e-08	0.711899	0.997111	0	0.172283	0	0.0758312	0.735234	0	0	0.9581	0.997908	0	0	0.996669	0	0.493409
circumcircle.d	0	0	0	0	0	8.0941e-06	0	0	0	0	0	0	0	0	0	0	NA	0	0	0	0	0	0	0	0	0	0	0	3.00325e-11	0.154785	1.38454e-08	0	1.14723e-15	0.216594	0.997111	0	0.209013	1.38454e-08	0.317712	0.937446	3.92802e-08	0	0.9581	0.997908	0	0	0.996669	0.00072926	0.631377
cog.y	0	0	0	0	0	2.40682e-05	0	0	0	0	0	0	0	0	0	0	0	NA	0	0	0	0	0	0	0	0	0	0	4.31886e-06	0.0624276	0.0477068	4.9167e-15	0	0.0805527	0.997111	0	0.000260665	0.0477068	0.435611	0.805167	9.83793e-08	0	0.9581	0.997908	5.43156e-10	5.43156e-10	0.996669	0.019669	0.481242
height	0	0	0	0	0	1.78658e-06	0	0	0	0	0	0	0	0	0	0	0	0	NA	0	0	0	0	0	0	0	0	0	2.48236e-05	0.686912	0.00436766	0	2.23939e-13	0.169619	0.997111	0	0.0612172	0.00436766	0.184335	0.805167	9.42682e-05	0	0.9581	0.997908	0	0	0.996669	0.00951297	0.991593
hull.area	0	0	0	0	0	3.85109e-07	0	0	0	0	0	0	0	0	0	0	0	0	0	NA	0	0	0	0	0	0	0	0	0	5.37578e-08	0	0	1.67434e-15	0.425153	0.997111	0	0.641387	0	0.189716	0.937446	0	0	0.9581	0.997908	0	0	0.996669	0	0.679655
hull.centroid.y	0	0	0	0	0	0.000130372	0	0	0	0	0	0	0	0	0	0	0	0	0	0	NA	0	0	0	0	0	0	0	9.14312e-09	0.897089	7.50379e-05	0	0	0.171035	0.997111	0	0.00114769	7.50379e-05	0.721266	0.573318	4.40259e-08	0	0.9581	0.997908	1.87729e-14	1.87729e-14	0.996669	0.0091096	0.468996
hull.length	0	0	0	0	0	7.46021e-07	0	0	0	0	0	0	0	0	0	0	0	0	0	0	0	NA	0	0	0	0	0	0	0	0.00192903	0	0	0	0.284426	0.997111	0	0.0834887	0	0.197804	0.968415	0	0	0.976201	0.997908	0	0	0.996669	2.31588e-12	0.070179
hull.pc1	0	0	0	0	0	4.71474e-06	0	0	0	0	0	0	0	0	0	0	0	0	0	0	0	0	NA	0	0	0	0	0	2.08467e-10	0.286936	1.13664e-07	0	1.14723e-15	0.171035	0.997111	0	0.175012	1.13664e-07	0.2688	0.970872	1.02346e-07	0	0.9581	0.997908	0	0	0.996669	0.00148728	0.635223
hull.pc2	0	0	0	0	0	1.07017e-05	0	0	0	0	0	0	0	0	0	0	0	0	0	0	0	0	0	NA	0	0	0	0	0	2.47802e-13	0	0	6.66437e-14	0.397064	0.997111	0	0.877123	0	0.317712	0.995902	0	0	0.9581	0.997908	0	0	0.996669	0	0.654148
minrectangle.area	0	0	0	0	0	6.20392e-07	0	0	0	0	0	0	0	0	0	0	0	0	0	0	0	0	0	0	NA	0	0	0	0	6.39429e-07	0	0	4.0293e-15	0.408258	0.997111	0	0.505266	0	0.197804	0.937446	0	0	0.9581	0.997908	0	0	0.996669	0	0.63959
minrectangle.length.a	0	0	0	0	0	6.86359e-08	0	0	0	0	0	0	0	0	0	0	0	0	0	0	0	0	0	0	0	NA	0.794468	0	2.14111e-10	0.0202697	4.90126e-09	0	1.82529e-07	0.138221	0.997111	0	0.404134	4.90126e-09	0.0313372	0.573318	1.46391e-07	0	0.9581	0.997908	3.20245e-12	3.20245e-12	0.996669	6.78796e-06	0.635223
minrectangle.length.b	0	0	0	0	0	0.0878169	0	0	0	0	0	0	0	0	0	0	0	0	0	0	0	0	0	0	0	0.777197	NA	0	4.4279e-11	0.0780267	7.85845e-09	1.54876e-15	3.45194e-10	0.847921	0.997111	0	0.121355	7.85845e-09	0.721266	0.573318	2.94767e-08	0	0.976201	0.997908	1.18902e-11	1.18902e-11	0.996669	6.59927e-07	0.635223
width	0	0	0	0	0	1.73266e-05	0	0	0	0	0	0	0	0	0	0	0	0	0	0	0	0	0	0	0	0	0	NA	0	0	0	0	8.43857e-10	0.585291	0.997111	0	0.719849	0	0.298109	0.933205	0	0	0.9581	0.997908	0	0	0.996669	0	0.654148
Second.Moment.Principle.Axis.Large.Norm	0	0	0	0	1.66647e-10	1.58432e-06	0	0	0	6.37007e-05	5.92007e-12	0	0	0	0	0	2.00217e-11	3.88071e-06	2.40935e-05	0	7.06514e-09	0	1.51307e-10	0	0	2.40222e-10	3.78216e-11	0	NA	1.94501e-08	0	0	0	0.0447545	0.997111	2.09543e-05	5.22976e-06	0	0.125245	0.573318	0	6.01401e-12	0.9581	0.997908	6.71311e-07	6.71311e-07	0.996669	0	4.83871e-07
Second.Moment.Principle.Axis.Small.Norm	0.0725207	2.1989e-12	0.000262806	3.92343e-08	0.368307	0.362291	3.11005e-08	6.40282e-06	6.74291e-15	0.792329	0.147796	5.54353e-08	0.000262806	0.000401534	0.00122925	7.49686e-09	0.106414	0.0380656	0.598017	1.25995e-08	0.858085	0.000701464	0.192416	4.95604e-14	1.8691e-07	0.00958703	0.05236	0	5.05701e-09	NA	0	4.0293e-15	0.000357361	0.00542235	0.997111	0.0326512	3.40727e-13	0	0.432673	0.823719	0.0975865	0.00869164	0.976201	0.997908	0	0	0.996669	0	0.0575625
Second.Moments.Principal.Axis.Ratio	2.53928e-12	0	0	0	3.31983e-07	0.000161391	0	0	0	0.00287204	1.08998e-08	0	0	0	0	0	8.18136e-09	0.0391877	0.00370483	0	5.31519e-05	0	6.95557e-08	0	0	3.94232e-09	5.53002e-09	0	0	0	NA	0	0.00415243	0.81256	0.997111	0.0703122	0.431694	0	0.140821	0.573318	0	9.76482e-11	0.976201	0.997908	0	0	0.996669	0	0.179408
Boundary.Point.Roundness	0	0	0	0	0	5.17997e-09	0	0	0	0	0	0	0	0	0	0	0	3.68753e-15	0	0	0	0	0	0	0	0	1.87729e-15	0	0	2.06501e-14	0	NA	0.179923	0.49585	0.997111	1.91483e-14	0.877123	0	0.00814223	0.308563	6.93845e-12	0	0.9581	0.997908	0	0	0.996669	0	0.592752
Boundary.Points.To.Area.Ratio	0	2.38271e-15	0	6.44542e-10	0	0.00863212	0	0	6.74086e-10	4.99045e-13	0	3.26055e-15	0	0	0	1.18812e-08	8.0981e-16	0	1.83223e-13	1.06811e-15	0	0	8.0981e-16	5.23629e-14	2.8483e-15	1.95118e-07	3.45194e-10	7.45407e-10	0	0.000920893	0.0046066	0.177646	NA	7.38361e-06	0.997111	0	0	0.0046066	0.888154	0.627107	0	3.33377e-12	0.9581	0.997908	0.324707	0.324707	0.996669	0.033085	4.26096e-06
Center.Of.Mass.To.Boundary.Distance	0.0463465	0.218395	0.0532896	0.351744	0.139664	0.0781029	0.216786	0.215004	0.313176	0.156549	0.173401	0.160784	0.0532896	0.0946423	0.0544775	0.67145	0.124168	0.0239109	0.0837877	0.37393	0.0886082	0.180694	0.0899038	0.307252	0.343534	0.0621997	0.829286	0.543485	0.0113378	0.00195901	0.821101	0.440063	1.2306e-07	NA	0.997111	0.0377776	0.000772045	0.821101	0.520938	0.996545	0.000337536	0.267105	0.9581	0.997908	0.00596197	0.00596197	0.996669	0.932577	0.00797338
Center.Of.Mass.X	0.885895	0.884859	0.901724	0.913208	0.997111	0.729461	0.921828	0.905202	0.899854	0.894159	0.996731	0.906984	0.901724	0.870131	0.980631	0.692348	0.870825	0.946269	0.994146	0.975736	0.758191	0.674955	0.941678	0.918717	0.873718	0.697447	0.794468	0.903237	0.97252	0.971659	0.997208	0.93802	0.934513	0.364978	NA	0.938514	0.824727	0.997208	0.927491	0.937446	0.976376	0.897706	0	0	0.519282	0.519282	0	0.831131	0.197678
Center.Of.Mass.Y	0	0	0	0	0	6.96677e-05	0	0	8.60423e-16	0	0	0	0	0	0	0	0	0	0	0	0	0	0	0	0	0	0	0	2.25661e-05	0.0574945	0.0809072	2.4492e-14	0	0.107345	0.997111	NA	5.44038e-05	0.0809072	0.553514	0.627572	5.4957e-07	0	0.9581	0.997908	3.25176e-10	3.25176e-10	0.996669	0.0321546	0.62598
Compactness	0.00721839	0.11624	0.00133192	0.0388398	0.204116	0.117889	0.98714	0.87309	0.254379	0.155593	0.233782	0.886405	0.00133192	0.025848	0.000248553	0.105861	0.136472	6.51663e-05	0.0317422	0.601346	0.000351958	0.0452649	0.110983	0.869875	0.445115	0.340836	0.0715684	0.66193	7.45719e-07	1.36291e-13	0.379683	0.877123	0	0.00244481	0.997111	8.67307e-06	NA	0.379683	0.850074	0.573318	0	0.154896	0.976201	0.997908	0.0219892	0.0219892	0.996669	0.475476	1.96899e-11
Excentricity	2.53928e-12	0	0	0	3.31983e-07	0.000161391	0	0	0	0.00287204	1.08998e-08	0	0	0	0	0	8.18136e-09	0.0391877	0.00370483	0	5.31519e-05	0	6.95557e-08	0	0	3.94232e-09	5.53002e-09	0	0	0	0	0	0.00415243	0.81256	0.997111	0.0703122	0.431694	NA	0.140821	0.573318	0	9.76482e-11	0.976201	0.997908	0	0	0.996669	0	0.179408
Roundness	0.0270335	0.0157074	0.0141075	0.0021444	0.115771	0	0.0204972	0.0288463	0.0305153	0.156549	0.13205	0.0294621	0.0141075	0.0243777	0.0191549	0.0094789	0.177095	0.276741	0.0786794	0.0843183	0.55108	0.0891673	0.136019	0.183737	0.0927969	0.00257566	0.576011	0.165458	0.0433539	0.382194	0.0567197	0.000393979	0.76853	0.412648	0.997111	0.3733	0.755621	0.0567197	NA	0	0.065069	0.118006	0.9581	0.997908	0.0186799	0.0186799	0.996669	0.0779342	0.387423
Subobject.Count	0.541935	0.253053	0.246337	0.0962939	0.55178	0	0.250412	0.321266	0.362596	0.606907	0.629326	0.299642	0.246337	0.471293	0.27084	0.498607	0.885123	0.615812	0.634262	0.838301	0.22729	0.926762	0.960203	0.985194	0.876214	0.244892	0.253652	0.838836	0.143038	0.765814	0.298329	0.0549496	0.356135	0.996545	0.997111	0.3733	0.328587	0.298329	0	NA	0.112852	0.591172	0.976201	0.997908	0.876308	0.876308	0.996669	0.706471	0.372434
Normalised.Z.Rotation.2nd.Moment	0	0	0	0	2.17674e-08	2.80521e-06	0	0	0	0.000386907	4.66784e-09	0	0	0	0	0	2.86987e-08	7.78224e-08	8.61881e-05	0	3.28552e-08	0	8.12747e-08	0	0	1.46391e-07	2.49348e-08	0	0	0.147914	0	5.63749e-12	0	0.0032307	0.997111	4.59342e-07	0	0	0.162672	0.498925	NA	5.72278e-08	0.9581	0.997908	0.0543927	0.0543927	0.996669	0	1.19771e-12
cog.avg_dist_center	0	0	0	0	0	1.68733e-06	0	0	0	0	0	0	0	0	0	0	0	0	0	0	0	0	0	0	0	0	0	0	9.49581e-12	0.0201953	1.92337e-10	0	4.18495e-12	0.364978	0.997111	0	0.214272	1.92337e-10	0.241912	0.796566	7.59369e-08	NA	0.9581	0.997908	0	0	0.996669	1.77118e-09	0.961815
cog.avg_dist_vertical_center_line	0.588773	0.583214	0.615732	0.647831	0.793247	0.776754	0.664863	0.621283	0.786084	0.718624	0.771162	0.691278	0.615732	0.558225	0.732713	0.430602	0.666616	0.738907	0.858479	0.775786	0.548382	0.870761	0.729601	0.801308	0.634058	0.685047	0.898694	0.749596	0.742906	0.946584	0.955082	0.759448	0.590391	0.408258	0	0.730089	0.976201	0.955082	0.927491	0.986512	0.746276	0.598918	NA	0	0.296243	0.296243	0	0.948082	0.106378
cog.x	0.957954	0.924446	0.941782	0.948535	0.917371	0.778776	0.98714	0.968772	0.968838	0.978673	0.921967	0.977626	0.941782	0.931657	0.981326	0.754714	0.98172	0.928713	0.92822	0.932586	0.858085	0.552344	0.960881	0.985194	0.952088	0.708146	0.70387	0.981585	0.964166	0.984564	0.997208	0.95663	0.936795	0.376845	0	0.94728	0.862424	0.997208	0.956018	0.846097	0.932579	0.949182	0	NA	0.582863	0.582863	0	0.822671	0.115276
compactness.01	0	0	0	0	0	8.24642e-05	0	0	0	0	0	0	0	0	0	0	0	3.70726e-10	0	0	1.12637e-14	0	0	0	0	3.38544e-12	1.07842e-11	0	6.29026e-07	0	0	0	0.353119	0.02822	0.997111	2.16784e-10	0.044557	0	0.0863038	0.937446	0.0564583	0	0.9581	0.997908	NA	0	0.996669	1.14847e-12	0.0578594
compactness.16	0	0	0	0	0	8.24642e-05	0	0	0	0	0	0	0	0	0	0	0	3.70726e-10	0	0	1.12637e-14	0	0	0	0	3.38544e-12	1.07842e-11	0	6.29026e-07	0	0	0	0.353119	0.02822	0.997111	2.16784e-10	0.044557	0	0.0863038	0.937446	0.0564583	0	0.9581	0.997908	0	NA	0.996669	1.14847e-12	0.0578594
hull.centroid.x	0.888216	0.978445	0.901947	0.919635	0.888018	0.969097	0.899269	0.905202	0.98603	0.963686	0.921967	0.84389	0.901947	0.930376	0.880322	0.979247	0.976637	0.868864	0.994146	0.797041	0.914373	0.613074	0.960881	0.783374	0.988034	0.576151	0.711049	0.894302	0.97252	0.854408	0.973927	0.93802	0.940057	0.49585	0	0.916423	0.877123	0.973927	0.970692	0.94905	0.924835	0.949182	0	0	0.829852	0.829852	NA	0.933837	0.458902
hull.circularity	1.91868e-11	0	0	0	0.000389367	0.000820953	0	7.12074e-15	0	0.00424475	6.30782e-05	0	0	7.00005e-16	0	0	0.000442791	0.0145059	0.00670786	0	0.00630664	1.02506e-12	0.000984819	0	0	4.18591e-06	3.89465e-07	0	0	0	0	0	0.029167	0.932577	0.997111	0.0257237	0.507175	0	0.171914	0.823719	0	8.19502e-10	0.976201	0.997908	8.29448e-13	8.29448e-13	0.996669	NA	0.110073
hull.compactness.01	0.13963	0.0246944	0.00650734	0.0382201	0.990781	0.0132078	0.224406	0.458855	0.274013	0.805664	0.955233	0.307677	0.00650734	0.113667	0.0039437	0.371508	0.515262	0.348485	0.994146	0.632782	0.328836	0.0182663	0.551845	0.608266	0.573425	0.559214	0.576011	0.60851	4.48029e-08	0.0259031	0.083724	0.463301	3.99465e-07	0.00542235	0.997111	0.497939	1.31266e-11	0.083724	0.39502	0.573318	9.9809e-14	0.940676	0.53189	0.614807	0.0154292	0.0154292	0.996669	0.0473927	NA
hull.compactness.16	0.13963	0.0246944	0.00650734	0.0382201	0.990781	0.0132078	0.224406	0.458855	0.274013	0.805664	0.955233	0.307677	0.00650734	0.113667	0.0039437	0.371508	0.515262	0.348485	0.994146	0.632782	0.328836	0.0182663	0.551845	0.608266	0.573425	0.559214	0.576011	0.60851	4.48029e-08	0.0259031	0.083724	0.463301	3.99465e-07	0.00542235	0.997111	0.497939	1.31266e-11	0.083724	0.39502	0.573318	9.9809e-14	0.940676	0.53189	0.614807	0.0154292	0.0154292	0.996669	0.0473927	0
hull.fillgrade	0.0845128	0.537496	0.0170878	0.234027	0.43017	0.0132348	0.918888	0.968772	0.165122	0.766269	0.604984	0.843522	0.0170878	0.217331	0.00553343	0.997282	0.789416	0.0042511	0.430313	0.284857	0.0250585	0.787032	0.941678	0.129529	0.417429	0.923262	0.895185	0.0503024	2.66796e-05	0	0.0523501	0.295406	2.71712e-15	1.42345e-05	0.997111	0.00384585	0	0.0523501	0.581599	0.705658	3.68753e-15	0.672282	0.976201	0.997908	2.02797e-06	2.02797e-06	0.996669	0.0480544	0
hull.points	0.000402377	0.000737488	0.000617906	4.841e-05	0.00138522	0.258078	0.00430787	0.00296686	0.0687765	0.0061989	0.00104329	0.00433974	0.000617906	0.000473866	0.000248553	0.000158982	0.000931246	0.00224881	0.00672122	0.0013043	0.00445116	0.000117151	0.00102795	0.0205968	0.0022452	0.0137227	0.0171426	0.0494427	0.00403178	0.877441	0.0448322	6.64215e-05	0.0332387	0.951972	0.997111	0.000511271	5.22976e-06	0.0448322	0.994508	0.968415	0.00284936	6.35714e-05	0.9581	0.997908	0.00584567	0.00584567	0.996669	0.0213055	0.271097
branchpoint.count	0	0	0	0	3.17695e-15	6.20392e-07	0	0	0	5.35402e-13	7.79251e-16	0	0	0	0	0	3.17695e-15	4.13003e-16	6.62363e-15	0	1.61962e-15	0	2.38271e-15	0	0	7.69741e-09	3.6951e-11	0	4.84877e-12	0.041495	2.10605e-09	0	1.60481e-07	0.216594	0.997111	8.0981e-16	0.0161129	2.10605e-09	0.0614135	0.724573	8.54649e-11	0	0.976201	0.997908	2.89709e-13	2.89709e-13	0.996669	5.67879e-14	0.466188
leaf.count	0	0	0	0	3.89625e-15	2.80521e-06	0	0	0	4.50992e-11	7.79251e-16	0	0	0	0	0	7.79251e-15	1.19135e-15	8.05718e-13	0	0	0	1.40265e-14	0	0	4.3698e-12	1.64711e-07	0	0	0.00694153	5.64192e-13	0	9.20446e-09	0.302463	0.997111	6.50097e-15	0.00616337	5.64192e-13	0.0614135	0.573318	2.25274e-14	0	0.9581	0.997908	3.63443e-13	3.63443e-13	0.996669	5.82279e-11	0.349569
leaf.curvature.avg	0.00018326	8.18006e-05	5.78006e-05	9.77348e-05	0.00212686	0.131989	2.27201e-05	3.81908e-05	0.000293515	0.00652943	0.00116415	5.13878e-05	5.78006e-05	8.98381e-05	9.25522e-05	0.000510314	0.00427897	0.00327213	0.0160224	4.93352e-05	0.0188869	0.000332104	0.00649185	3.63872e-05	0.000107347	0.011628	0.0145825	0.000166209	0.00500723	0.0482714	0.00277189	0.00116872	0.023559	0.49585	0.997111	0.0117317	0.353933	0.00277189	0.522827	0.914661	0.0176759	0.00136326	0.9581	0.997908	0.0342276	0.0342276	0.996669	0.023855	0.721074
leaf.curvature.sum	0	0	0	0	3.05928e-14	9.51436e-05	0	0	0	1.68918e-11	1.91205e-15	0	0	0	0	0	7.69687e-14	2.0719e-13	4.12803e-11	0	1.33382e-11	0	3.60814e-13	0	0	2.46043e-10	5.39569e-09	0	1.82815e-13	0.00078378	3.45641e-12	0	6.944e-08	0.874661	0.997111	7.1866e-12	0.539601	3.45641e-12	0.125245	0.777939	4.63885e-11	0	0.9581	0.997908	6.73577e-10	6.73577e-10	0.996669	2.99843e-09	0.860654
leaf.length.mean	0	0	0	0	0	0.00196079	0	0	0	0	0	0	0	0	0	0	0	1.23176e-14	0	0	2.38271e-15	0	0	0	0	2.49041e-11	0	0	1.37812e-09	0.00347992	1.07671e-09	5.29491e-16	7.38152e-08	0.847003	0.997111	3.55038e-14	0.824727	1.07671e-09	0.666618	0.823719	1.11915e-06	0	0.9581	0.997908	2.44482e-10	2.44482e-10	0.996669	3.84222e-09	0.961815
leaf.length.sum	0	0	0	0	0	9.67969e-08	0	0	0	0	0	0	0	0	0	0	0	0	0	0	0	0	0	0	0	0	0	0	0	4.43501e-06	0	0	4.0293e-15	0.364978	0.997111	0	0.288691	0	0.110973	0.805167	0	0	0.9581	0.997908	0	0	0.996669	0	0.604214
leaf.width.mean	0.119793	0.145535	0.0861799	0.0792319	0.0118476	0.255487	0.450895	0.193835	0.968838	0.00143915	0.0185455	0.299642	0.0861799	0.113667	0.0922693	0.0703288	0.0262599	0.00758187	0.00473269	0.601346	0.00149128	0.215433	0.0228618	0.801308	0.44594	0.0679103	0.259909	0.980509	0.0985339	0.00304666	0.703514	0.384811	0.000613727	0.237475	0.997111	0.00603718	1.49863e-09	0.703514	0.991789	0.703868	0.0414363	0.0474185	0.9581	0.997908	0.612429	0.612429	0.996669	0.0160655	0.00284925
Color.Class1.Area.Absolut	0	0	0	0	0	9.22004e-09	0	0	0	0	0	0	0	0	0	0	0	0	0	0	0	0	0	0	0	0	0	0	0	9.12249e-05	0	0	0	0.119553	0.997111	0	0.000953618	0	0.0863038	0.573318	0	0	0.9581	0.997908	3.8719e-15	3.8719e-15	0.996669	0	0.00853735
Color.Class1.Area.Relative	1.1945e-11	0.00279619	2.35617e-05	3.35797e-06	8.3099e-12	0.0191845	2.02971e-05	3.04535e-07	0.00889302	4.85886e-15	2.73195e-11	9.99551e-06	2.35617e-05	1.23172e-08	1.97279e-05	2.28889e-07	4.93854e-12	1.91205e-15	2.38271e-15	8.06024e-06	9.00773e-11	3.02047e-07	1.48751e-12	0.00602733	1.12538e-06	8.51974e-05	0.00106875	0.00677887	0.0542295	0.64114	0.156193	1.90227e-06	0.964038	0.302463	0.997111	2.33775e-15	0.214272	0.156193	0.150732	0.823719	0.0414363	1.67013e-13	0.9581	0.997908	8.27981e-09	8.27981e-09	0.996669	0.619365	0.0195075
Color.Class2.Area.Absolut	0	0	0	0	0	7.60851e-09	0	0	0	0	0	0	0	0	0	0	0	0	0	0	0	0	0	0	0	0	0	0	0	0.0610124	8.64247e-14	0	0	0.153407	0.997111	0	0.00539094	8.64247e-14	0.0852689	0.573318	0	0	0.9581	0.997908	0	0	0.996669	1.38467e-11	0.176114
Color.Class2.Area.Relative	1.1945e-11	0.00279619	2.35617e-05	3.35797e-06	8.3099e-12	0.0191845	2.02971e-05	3.04535e-07	0.00889302	4.85886e-15	2.73195e-11	9.99551e-06	2.35617e-05	1.23172e-08	1.97279e-05	2.28889e-07	4.93854e-12	1.91205e-15	2.38271e-15	8.06024e-06	9.00773e-11	3.02047e-07	1.48751e-12	0.00602733	1.12538e-06	8.51974e-05	0.00106875	0.00677887	0.0542295	0.64114	0.156193	1.90227e-06	0.964038	0.302463	0.997111	2.33775e-15	0.214272	0.156193	0.150732	0.823719	0.0414363	1.67013e-13	0.9581	0.997908	8.27981e-09	8.27981e-09	0.996669	0.619365	0.0195075
Mean.Color.Blue	1.62904e-11	0.00222626	3.92178e-05	2.84262e-06	1.63505e-12	0.0195748	9.48253e-06	1.21171e-07	0.00790438	8.42863e-16	4.9907e-12	6.55927e-06	3.92178e-05	1.46492e-08	3.54733e-05	1.17132e-07	1.88532e-12	0	8.26006e-16	3.29072e-06	2.10061e-11	2.99155e-07	5.53207e-13	0.00436726	6.4674e-07	2.52013e-05	0.00180685	0.00701329	0.0465654	0.848919	0.210224	1.07366e-06	0.964038	0.237475	0.997111	0	0.132507	0.210224	0.163193	0.846097	0.0221445	3.15384e-14	0.9581	0.997908	1.29102e-09	1.29102e-09	0.996669	0.787284	0.0348228
Mean.Color.Blue.Variance	0.000430011	0.0308435	0.00458204	0.00175693	0.00212958	0.00112481	0.00932968	0.00392826	0.055943	0.000912476	0.00287798	0.00801563	0.00458204	0.00148322	0.0104685	0.00237396	0.00377034	0.00224881	0.000547594	0.0314504	0.0197226	0.0303195	0.00372354	0.132459	0.0199135	0.0530355	0.097675	0.0805495	0.716078	0.946584	0.821101	0.000976738	0.593378	0.525395	0.997111	0.00292165	0.23721	0.821101	0.0249276	0.573318	0.613195	0.000679224	0.9581	0.997908	0.000769481	0.000769481	0.996669	0.919025	0.408615
Mean.Color.Green	0	3.5769e-14	0	0	0	0.000441233	0	0	4.50615e-10	0	0	0	0	0	0	0	0	0	0	0	0	0	0	1.08757e-12	0	1.36529e-11	2.90585e-12	1.50928e-10	0.0173099	0.299275	0.300561	2.76712e-12	7.94588e-09	0.412648	0.997111	0	0.0506886	0.300561	0.352289	0.724573	0.0143793	0	0.9581	0.997908	9.35995e-12	9.35995e-12	0.996669	0.0353269	0.961815
Mean.Color.Green.Variance	7.39058e-14	1.02472e-11	3.48788e-11	1.54674e-13	1.23901e-13	0.0691208	1.82375e-12	3.81181e-13	3.20663e-08	3.33579e-14	7.28387e-14	4.01852e-12	3.48788e-11	3.79827e-13	6.5748e-12	4.67551e-15	3.97707e-14	0	8.26006e-16	1.96001e-14	0	1.23189e-13	3.36521e-14	1.83393e-10	2.31002e-14	1.0188e-08	4.22754e-07	3.26301e-09	1.41596e-06	0.591821	0.000216621	1.17102e-10	2.86994e-08	0.216594	0.997111	0	0.000260057	0.000216621	0.778319	0.258479	3.60395e-06	3.05928e-14	0.9581	0.997908	5.31311e-07	5.31311e-07	0.996669	0.000232897	0.0715641
Mean.Color.Red	0	4.06103e-08	1.15465e-11	6.12218e-12	0	0.00468375	1.77063e-11	2.45002e-14	5.79028e-06	0	0	1.45594e-11	1.15465e-11	0	1.17225e-11	4.49878e-14	0	0	0	1.73055e-12	0	2.65302e-13	0	2.71796e-07	2.52276e-13	3.79974e-08	2.8834e-07	2.94899e-06	0.794285	0.64114	0.988502	1.66732e-09	0.0050322	0.767559	0.997111	0	0.860496	0.988502	0.274973	0.845861	0.924835	0	0.9581	0.997908	5.90599e-11	5.90599e-11	0.996669	0.346427	0.358625
Mean.Color.Red.Variance	0.027328	0.0254862	0.0710688	0.0295547	0.00826861	0.196785	0.0287826	0.0237134	0.106313	0.00709915	0.00614772	0.0358843	0.0710688	0.0282767	0.0358276	0.00502351	0.00387037	0.000282332	0.00566828	0.00298008	8.02004e-05	0.00350388	0.00372354	0.00851209	0.00377553	0.0206145	0.0617	0.0312082	0.0861731	0.765814	0.10702	0.066014	0.0066819	0.596522	0.997111	7.12666e-05	0.025796	0.10702	0.0614135	0.148151	0.156038	0.00438293	0.9581	0.997908	0.0541917	0.0541917	0.996669	0.0729014	0.389043
hsv.dgci.mean	3.48006e-12	8.27931e-07	2.44723e-09	1.15561e-06	1.37029e-10	0.364396	4.43798e-08	1.27286e-09	0.000136362	4.66004e-10	1.0582e-10	6.30417e-08	2.44723e-09	3.63956e-11	7.20093e-09	2.31935e-08	1.17915e-10	2.49226e-14	1.81813e-10	8.07976e-09	6.2896e-12	6.75389e-09	1.27448e-10	6.5495e-07	9.68358e-09	7.82412e-05	4.45815e-06	2.11011e-05	0.133863	0.479283	0.729342	0.00288216	1.74426e-06	0.645265	0.997111	4.20003e-14	0.415933	0.729342	0.753292	0.399877	0.173027	2.19319e-13	0.9581	0.997908	0.000258586	0.000258586	0.996669	0.31773	0.537225
hsv.h.brown2green	4.6512e-05	0.00189919	0.000617906	0.00630661	1.46037e-06	0.370273	0.000344151	0.000114419	0.0265284	2.50072e-08	3.68e-06	0.000695579	0.000617906	0.000124576	0.00102906	0.000433124	5.76011e-07	2.32126e-09	1.13448e-08	9.91016e-05	6.03589e-10	5.83999e-06	2.36184e-07	0.000890966	0.000141987	0.000244509	0.000498259	0.0144527	0.00132481	0.0574945	0.348343	0.311167	2.06131e-11	0.069182	0.693163	9.88763e-10	9.58375e-05	0.348343	0.673177	0.11141	0.000476903	3.98479e-06	0.1523	0.524599	0.117127	0.117127	0.996669	0.31773	0.537225
hsv.h.mean	3.85805e-06	0.00102457	5.50228e-05	0.0079653	9.05142e-06	0.94648	9.2104e-05	9.61753e-06	0.00766245	4.92231e-05	6.99159e-06	0.00020748	5.50228e-05	5.67338e-06	0.000265812	0.000467952	1.32131e-05	4.50285e-07	4.03076e-05	7.90414e-05	2.76514e-06	0.00017776	1.63853e-05	0.0004572	0.000116089	0.0226726	0.00274541	0.00388529	0.964166	0.851411	0.965888	0.311167	0.00142606	0.800884	0.997111	1.6869e-06	0.0612172	0.965888	0.721266	0.627572	0.513022	2.34291e-06	0.976201	0.997908	0.0110611	0.0110611	0.996669	0.919025	0.0715641
hsv.h.red2green	2.948e-06	4.26469e-06	6.32218e-06	0.000362803	4.59121e-07	0.104261	4.08408e-06	2.07979e-06	0.00033802	1.23574e-07	7.46434e-07	5.72192e-06	6.32218e-06	1.51126e-06	2.23375e-05	1.04742e-05	2.86987e-08	7.54556e-08	3.24472e-08	6.19797e-07	1.30397e-09	1.9844e-07	9.81055e-09	3.44706e-06	1.89682e-06	0.000122402	2.86472e-05	0.000132129	2.99148e-07	0.820844	0.00194739	0.155441	1.20059e-14	0.00542235	0.997111	6.88309e-08	9.58375e-05	0.00194739	0.95662	0.0996285	7.90148e-07	1.13463e-07	0.9581	0.997908	0.0303883	0.0303883	0.996669	0.0193879	0.307709
hsv.h.skewness	0	4.67551e-15	0	1.00221e-09	0	0.023117	0	0	6.43844e-11	0	0	0	0	0	3.89625e-16	3.66631e-13	0	0	0	0	0	0	0	4.85886e-15	0	4.17952e-07	1.00445e-11	1.11363e-11	2.57453e-06	0.857158	0.00248677	0.0119362	0	0.107345	0.997111	0	0.347921	0.00248677	0.902209	0.573318	2.43522e-05	0	0.9581	0.997908	0.00010466	0.00010466	0.996669	0.0405228	0.635223
hsv.h.stddev	2.29359e-12	1.03037e-12	8.75006e-14	4.18428e-07	1.24559e-11	0.0448145	3.21302e-13	1.31817e-13	1.48654e-09	1.11179e-09	6.13381e-12	2.04926e-12	8.75006e-14	6.33271e-14	7.21206e-12	1.47662e-09	4.9671e-13	1.61251e-11	4.50964e-10	8.36331e-14	7.01326e-15	4.89409e-13	3.7539e-13	2.25727e-13	9.77666e-13	1.22848e-05	5.82194e-09	2.69711e-10	1.47732e-10	0.685769	3.1516e-05	0.121438	0	0.00165113	0.997111	4.62624e-11	0.0300563	3.1516e-05	0.991789	0.253547	3.5721e-09	2.70399e-11	0.9581	0.997908	0.0152217	0.0152217	0.996669	0.0039479	0.6338
hsv.h.yellow2green	4.99566e-08	1.38529e-07	4.04933e-08	0.000141176	6.08351e-10	0.391405	1.16633e-07	2.21999e-08	3.30575e-05	3.06747e-09	1.108e-09	1.59923e-07	4.04933e-08	2.30459e-08	2.85559e-07	2.14914e-06	3.01459e-10	9.27962e-10	2.35202e-09	1.92674e-08	4.93022e-13	2.61399e-09	8.01374e-11	9.94725e-08	5.1901e-08	0.000199476	6.27748e-08	6.13697e-06	1.04103e-08	0.745638	0.000773909	0.238502	0	0.00239176	0.997111	7.13553e-10	4.77279e-05	0.000773909	0.440509	0.107666	1.12445e-08	1.17204e-08	0.9581	0.997908	0.027075	0.027075	0.996669	0.0324988	0.406289
hsv.s.mean	9.82732e-08	1.58407e-11	9.26916e-12	1.85817e-06	2.32866e-06	0.0619105	7.14303e-10	1.91499e-09	2.86904e-09	0.000358075	1.34784e-06	1.55692e-09	9.26916e-12	1.65058e-09	2.85766e-10	3.23567e-07	1.16893e-06	5.07029e-05	0.000368573	1.64669e-09	7.09093e-07	8.65067e-09	1.71501e-06	1.04415e-11	9.68358e-09	0.000567255	3.49428e-07	2.8859e-10	6.45317e-15	0.591821	3.30872e-07	0.0855143	0	0.00695919	0.997111	0.000114425	0.000868661	3.30872e-07	0.991789	0.425696	1.37668e-14	4.25063e-06	0.984713	0.997908	0.121278	0.121278	0.996669	0.000752529	0.0888807
hsv.s.skewness	0	0	0	1.70364e-13	0	0.00845807	0	0	4.00856e-13	8.25268e-13	0	0	0	0	0	0	0	0	6.12129e-13	0	0	0	0	0	0	1.92158e-07	1.31944e-12	1.49815e-14	4.25518e-14	0.53295	4.15095e-07	5.89522e-05	0	0.107345	0.997111	0	0.00121351	4.15095e-07	0.888154	0.381253	3.04264e-12	0	0.9581	0.997908	6.25174e-06	6.25174e-06	0.996669	0.00072926	0.391868
hsv.s.stddev	0	6.50097e-15	0	4.11827e-10	0	0.0420054	0	0	9.28859e-11	0	0	0	0	0	7.50914e-16	2.02747e-14	0	0	0	0	0	0	0	3.8241e-14	0	3.28768e-08	1.47837e-11	1.31679e-11	4.73147e-06	0.685769	0.00179969	0.0023642	0	0.152583	0.997111	0	0.28359	0.00179969	0.950622	0.573318	5.27328e-05	0	0.9581	0.997908	1.52927e-06	1.52927e-06	0.996669	0.0321546	0.481242
hsv.v.mean	1.88928e-09	0.0289728	0.000527227	6.65355e-05	3.50689e-09	0.233279	0.000971157	4.19504e-05	0.123623	9.40151e-12	7.70776e-09	0.0010173	0.000527227	1.45891e-06	0.000141229	3.35539e-05	7.517e-09	8.0981e-16	2.21692e-12	0.000178744	8.47578e-10	2.10041e-05	2.77237e-09	0.0387284	7.58948e-05	0.000476804	0.00318535	0.0980342	0.0398864	0.024541	0.0106782	0.000147206	0.533768	0.596455	0.997111	0	0.527537	0.0106782	0.945038	0.627572	0.0975865	1.28524e-11	0.9581	0.997908	0.000226915	0.000226915	0.996669	0.630831	0.372434
hsv.v.skewness	0	0	0	0	0	0.00045184	0	0	0	0	0	0	0	0	0	0	0	0	0	0	0	0	0	0	0	9.84088e-12	1.31944e-12	0	0	0.0610124	1.73777e-10	8.87018e-14	0	0.152462	0.997111	0	0.00220257	1.73777e-10	0.641582	0.573318	1.73195e-14	0	0.9581	0.997908	2.83339e-09	2.83339e-09	0.996669	2.32e-07	0.070179
hsv.v.stddev	0	1.80219e-14	0	3.89128e-10	0	0.130378	0	0	1.11932e-09	0	0	0	0	0	9.58757e-15	3.97118e-15	0	0	0	0	0	0	0	2.57153e-14	0	4.23072e-08	5.65917e-12	4.04893e-11	1.89632e-05	0.877441	0.00436766	0.00211199	0	0.0805527	0.997111	0	0.172283	0.00436766	0.707653	0.146747	0.000163489	0	0.9581	0.997908	5.17469e-07	5.17469e-07	0.996669	0.0324988	0.721074
lab.a.mean	0	0	0	7.43405e-15	0	0.0108282	0	0	9.78817e-14	0	0	0	0	0	0	0	0	0	0	0	0	0	0	0	0	2.79729e-10	3.4012e-14	4.95604e-15	1.09816e-11	0.581555	0.000200182	0.000136252	0	0.00239176	0.997111	0	0.000121437	0.000200182	0.950622	0.200732	2.10966e-12	0	0.9581	0.997908	9.3337e-05	9.3337e-05	0.996669	0.00062063	0.298297
lab.a.skewness	0	0	0	0	0	0.000752559	0	0	0	0	0	0	0	0	0	0	0	0	0	0	0	0	0	0	0	7.16302e-14	0	0	0	0.873365	1.35422e-07	1.42041e-07	0	0.00542235	0.997111	0	0.00010353	1.35422e-07	0.888154	0.454721	0	0	0.9581	0.997908	4.91659e-07	4.91659e-07	0.996669	4.27689e-05	0.298297
lab.a.stddev	7.37505e-16	1.21471e-15	0	3.90785e-09	0	0.0375239	0	0	5.57197e-12	6.23401e-14	0	0	0	0	1.08685e-14	1.55506e-12	0	3.00366e-15	1.33844e-13	0	0	0	0	5.55966e-15	7.37505e-16	1.67009e-07	1.14468e-10	9.37993e-13	1.29909e-10	0.325833	2.46864e-06	0.0114306	0	0.069182	0.997111	3.20815e-14	0.0787606	2.46864e-06	0.956018	0.573318	3.5721e-09	6.62363e-15	0.9581	0.997908	0.000168102	0.000168102	0.996669	0.00609963	0.900981
lab.b.mean	0	1.53441e-12	0	3.42627e-10	0	0.0948618	1.85139e-14	0	1.63571e-08	0	0	2.9195e-14	0	0	7.50914e-16	4.11935e-13	0	0	0	7.24567e-16	0	0	0	8.09556e-13	1.81142e-15	5.32357e-08	4.9238e-10	8.74161e-10	8.25518e-05	0.581555	0.0563176	0.00152764	0	0.069182	0.997111	0	0.0293572	0.0563176	0.827011	0.199443	6.85804e-05	0	0.9581	0.997908	9.47944e-05	9.47944e-05	0.996669	0.0294528	0.991593
lab.b.skewness	0	0	0	0	0	6.90855e-05	0	0	4.39365e-16	0	0	0	0	0	0	0	0	0	0	0	0	0	0	0	0	2.01495e-13	7.6004e-13	4.30211e-16	3.36302e-13	0.946584	3.43849e-06	2.76712e-12	0	0.0447545	0.997111	0	5.77343e-05	3.43849e-06	0.402946	0.573318	4.73739e-14	0	0.976201	0.997908	6.71311e-07	6.71311e-07	0.996669	0.00072926	0.0195075
lab.b.stddev	0	0	0	6.74291e-15	0	0.000190222	0	0	4.39365e-16	0	0	0	0	0	0	0	0	0	0	0	0	0	0	0	0	2.97642e-10	3.17191e-11	8.42863e-16	0	0.147914	2.77288e-09	4.90273e-06	0	0.0425603	0.997111	0	0.00533153	2.77288e-09	0.298109	0.914661	1.37668e-14	7.94236e-16	0.9581	0.997908	2.37098e-05	2.37098e-05	0.996669	0.000254694	0.219377
lab.l.mean	9.48032e-08	0.113382	0.00500768	0.000531393	1.32464e-07	0.370273	0.00683383	0.000500759	0.294073	4.51552e-10	2.63692e-07	0.0068467	0.00500768	3.32839e-05	0.00158039	0.000299381	2.55779e-07	1.03601e-13	1.39222e-10	0.00173621	3.59042e-08	0.000278365	1.14383e-07	0.132998	0.000765075	0.00156412	0.0173716	0.260592	0.00694576	0.026477	0.00333943	0.000404369	0.964038	0.408258	0.997111	3.63158e-14	0.824727	0.00333943	0.98304	0.653807	0.022214	8.08012e-10	0.9581	0.997908	0.000443505	0.000443505	0.996669	0.425838	0.298297
lab.l.skewness	0	0	0	0	0	0.000691298	0	0	0	0	0	0	0	0	0	0	0	0	0	0	0	0	0	0	0	4.68479e-12	1.86441e-13	0	0	0.0610124	1.213e-10	1.72085e-13	0	0.138221	0.997111	0	0.00273572	1.213e-10	0.721266	0.573318	2.06501e-14	0	0.976201	0.997908	6.73577e-10	6.73577e-10	0.996669	1.49528e-07	0.101496
lab.l.stddev	0	5.43425e-14	0	1.0405e-09	0	0.140816	0	0	2.31748e-09	0	0	3.68753e-16	0	0	2.17183e-14	1.45316e-14	0	0	0	0	0	0	0	6.15882e-14	0	6.79974e-08	1.12515e-11	9.3484e-11	3.5952e-05	0.876405	0.00602758	0.00354549	0	0.0959683	0.997111	0	0.214272	0.00602758	0.721266	0.148151	0.000298915	0	0.9581	0.997908	7.86707e-07	7.86707e-07	0.996669	0.0357849	0.635223
rgb.blue.mean	0.153411	7.85106e-05	0.000696704	0.117219	0.217871	0.439538	0.00153613	0.00556491	0.000148204	0.94256	0.173401	0.00219113	0.000696704	0.0168037	0.00535546	0.0509246	0.158145	0.914461	0.994146	0.00359754	0.22729	0.0136817	0.188846	3.06662e-05	0.0107163	0.394023	0.0057655	6.66633e-05	9.21164e-11	0.0513735	4.65161e-07	0.46748	1.02993e-11	0.0464401	0.997111	0.77284	0.172283	4.65161e-07	0.991789	0.724573	2.85613e-09	0.448204	0.9581	0.997908	0.880268	0.880268	0.996669	0.00624785	0.298297
rgb.green.mean	1.35216e-09	0.0256915	0.000433904	5.81472e-05	2.536e-09	0.230659	0.00080919	3.36869e-05	0.114506	6.34068e-12	5.65132e-09	0.000856245	0.000433904	1.11533e-06	0.000115679	2.80295e-05	5.37345e-09	4.13003e-16	1.47755e-12	0.000144748	5.80015e-10	1.69025e-05	1.93784e-09	0.0342148	6.16086e-05	0.000416123	0.0028454	0.0907944	0.0442425	0.024541	0.011456	0.000147206	0.485247	0.603671	0.997111	0	0.514808	0.011456	0.945038	0.627572	0.108139	9.12263e-12	0.9581	0.997908	0.000224592	0.000224592	0.996669	0.638688	0.372434
rgb.red.mean	0.106847	0.0860073	0.472232	0.711192	0.0967735	0.599662	0.545684	0.988749	0.0693442	0.00590949	0.128352	0.591046	0.472232	0.62415	0.772927	0.692348	0.125374	0.000408902	0.00399839	0.775786	0.0621192	0.860614	0.102211	0.0941389	0.988034	0.372395	0.652321	0.0757473	2.90396e-09	0.0232132	4.28546e-07	0.112798	8.27457e-05	0.0430831	0.997111	0.000225742	0.209013	4.28546e-07	0.85424	0.846097	4.78837e-08	0.0134301	0.9581	0.997908	0.0615809	0.0615809	0.996669	0.0107906	0.0777816
[truncated: 45 more columns]

## Sheet: IAP_Lemnatec_corrs(MTC<0.05)
	Second.Moment.Principle.Axis.Large.Abs	Second.Moment.Principle.Axis.Small.Abs	Area	Boundary.Point.Count	Caliper.Length	Circumference	Convex.Hull.Area	Convex.Hull.Circumference	Object.Extent.X	Object.Extent.Y	Min.Enclosing.Circle.Diameter	Min.Area.Rectangle.Area	Object.Sum.Area	Absolut.Z.Rotation.2nd.Moment	area	border.length	circumcircle.d	cog.y	height	hull.area	hull.centroid.y	hull.length	hull.pc1	hull.pc2	minrectangle.area	minrectangle.length.a	minrectangle.length.b	width	Second.Moment.Principle.Axis.Large.Norm	Second.Moment.Principle.Axis.Small.Norm	Second.Moments.Principal.Axis.Ratio	Boundary.Point.Roundness	Boundary.Points.To.Area.Ratio	Center.Of.Mass.To.Boundary.Distance	Center.Of.Mass.X	Center.Of.Mass.Y	Compactness	Excentricity	Roundness	Subobject.Count	Normalised.Z.Rotation.2nd.Moment	cog.avg_dist_center	cog.avg_dist_vertical_center_line	cog.x	compactness.01	compactness.16	hull.centroid.x	hull.circularity	hull.compactness.01
Second.Moment.Principle.Axis.Large.Abs	1	0.872182	0.947653	0.897244	0.906162	0.400263	0.920132	0.942594	0.79369	0.854034	0.916199	0.918299	0.947653	0.981904	0.94764	0.882271	0.896178	-0.874718	0.852915	0.917743	-0.839959	0.905125	0.893987	0.811429	0.920091	0.658761	0.634929	0.786322	-0.572024	0	-0.46222	0.740997	-0.606426	0	0	-0.851859	0.188832	-0.46222	0	0	-0.547267	0.931388	0	0	-0.58811	0.58811	0	0.44483	0
Second.Moment.Principle.Axis.Small.Abs	0.872182	1	0.958991	0.959749	0.761537	0.403526	0.958986	0.933394	0.918231	0.651414	0.790021	0.946483	0.958991	0.941152	0.94284	0.930067	0.774897	-0.628728	0.645863	0.950878	-0.688519	0.865615	0.759559	0.928951	0.931012	0.623901	0.625587	0.917509	-0.828245	0.463376	-0.804864	0.845551	-0.51507	0	0	-0.603988	0	-0.804864	0	0	-0.697049	0.820111	0	0	-0.654884	0.654884	0	0.660013	0
Area	0.947653	0.958991	1	0.943291	0.823465	0.417913	0.948775	0.940822	0.862708	0.724286	0.842408	0.936256	1	0.97985	0.993909	0.898146	0.820973	-0.748836	0.726042	0.938322	-0.751524	0.891864	0.812202	0.879918	0.924892	0.634212	0.63853	0.853882	-0.772545	0.253646	-0.651246	0.772616	-0.633829	0	0	-0.720298	0.223394	-0.651246	0	0	-0.720069	0.848481	0	0	-0.559148	0.559148	0	0.563852	0.190019
Boundary.Point.Count	0.897244	0.959749	0.943291	1	0.787188	0.440261	0.939612	0.92185	0.87908	0.708001	0.810593	0.932661	0.943291	0.940517	0.937559	0.961025	0.790865	-0.679626	0.708766	0.930887	-0.702349	0.871385	0.77888	0.871188	0.918893	0.633139	0.626652	0.871535	-0.747675	0.37237	-0.713671	0.927505	-0.414429	0	0	-0.656805	0	-0.713671	0.21444	0	-0.640778	0.848412	0	0	-0.716256	0.716256	0	0.636389	0
Caliper.Length	0.906162	0.761537	0.823465	0.787188	1	0.330648	0.848665	0.909646	0.695464	0.922729	0.993909	0.848347	0.823465	0.88623	0.81304	0.792986	0.942812	-0.855323	0.903859	0.828226	-0.841971	0.846061	0.946449	0.70244	0.837079	0.617499	0.622663	0.678902	-0.426432	0	-0.347221	0.646476	-0.539388	0	0	-0.832041	0	-0.347221	0	0	-0.378175	0.881568	0	0	-0.574652	0.574652	0	0.246522	0
Circumference	0.400263	0.403526	0.417913	0.440261	0.330648	1	0.393574	0.386867	0.355498	0.314923	0.329674	0.381222	0.417913	0.404898	0.411128	0.406247	0.316888	-0.30056	0.338584	0.360209	-0.273544	0.350438	0.3243	0.31239	0.353094	0.380212	0	0.305487	-0.341006	0	-0.2695	0.41616	-0.192579	0	0	-0.284526	0	-0.2695	0.936094	0.531301	-0.332128	0.339753	0	0	-0.281252	0.281252	0	0.240361	0.181891
Convex.Hull.Area	0.920132	0.958986	0.948775	0.939612	0.848665	0.393574	1	0.986532	0.932153	0.751933	0.868913	0.984304	0.948775	0.960223	0.932806	0.914564	0.838607	-0.721142	0.734413	0.969759	-0.737117	0.896272	0.825031	0.919819	0.953965	0.653075	0.640505	0.90853	-0.713946	0.374532	-0.692796	0.819751	-0.529951	0	0	-0.686873	0	-0.692796	0	0	-0.604768	0.858612	0	0	-0.639323	0.639323	0	0.601517	0
Convex.Hull.Circumference	0.942594	0.933394	0.940822	0.92185	0.909646	0.386867	0.986532	1	0.89838	0.81672	0.927597	0.97629	0.940822	0.969369	0.925273	0.908289	0.893098	-0.775547	0.795265	0.960941	-0.789018	0.911502	0.881788	0.893105	0.951402	0.669608	0.645371	0.876423	-0.650549	0.309594	-0.617527	0.792087	-0.544387	0	0	-0.743139	0	-0.617527	0	0	-0.549691	0.892012	0	0	-0.641862	0.641862	0	0.506688	0
Object.Extent.X	0.79369	0.918231	0.862708	0.87908	0.695464	0.355498	0.932153	0.89838	1	0.59066	0.726536	0.930776	0.862708	0.856655	0.84786	0.854915	0.712752	-0.548793	0.574791	0.916559	-0.598188	0.816359	0.690471	0.926095	0.910454	0.607791	0.581572	0.9609	-0.74828	0.507757	-0.785945	0.809862	-0.414337	0	0	-0.521418	0	-0.785945	0	0	-0.60276	0.736306	0	0	-0.629595	0.629595	0	0.678568	0
Object.Extent.Y	0.854034	0.651414	0.724286	0.708001	0.922729	0.314923	0.751933	0.81672	0.59066	1	0.918517	0.769662	0.724286	0.810436	0.72167	0.744441	0.911759	-0.869267	0.974657	0.759078	-0.863488	0.775812	0.913076	0.59998	0.778172	0.598141	0.601584	0.581843	-0.276914	0	-0.209139	0.593871	-0.475847	0	0	-0.860697	0	-0.209139	0	0	-0.247341	0.882204	0	0	-0.573973	0.573973	0	0.200833	0
Min.Enclosing.Circle.Diameter	0.916199	0.790021	0.842408	0.810593	0.993909	0.329674	0.868913	0.927597	0.726536	0.918517	1	0.871839	0.842408	0.904247	0.832032	0.814821	0.951873	-0.847656	0.898575	0.852712	-0.849221	0.863826	0.949364	0.735022	0.864504	0.63179	0.634885	0.713733	-0.455758	0	-0.385108	0.672135	-0.533143	0	0	-0.824732	0	-0.385108	0	0	-0.394389	0.894644	0	0	-0.594001	0.594001	0	0.275997	0
Min.Area.Rectangle.Area	0.918299	0.946483	0.936256	0.932661	0.848347	0.381222	0.984304	0.97629	0.930776	0.769662	0.871839	1	0.936256	0.955054	0.920759	0.918283	0.854321	-0.716945	0.750793	0.962826	-0.747714	0.898562	0.838755	0.905409	0.965373	0.66962	0.639698	0.912221	-0.694385	0.368259	-0.676828	0.820282	-0.511811	0	0	-0.686772	0	-0.676828	0	0	-0.582826	0.86986	0	0	-0.661322	0.661322	0	0.573427	0
Object.Sum.Area	0.947653	0.958991	1	0.943291	0.823465	0.417913	0.948775	0.940822	0.862708	0.724286	0.842408	0.936256	1	0.97985	0.993909	0.898146	0.820973	-0.748836	0.726042	0.938322	-0.751524	0.891864	0.812202	0.879918	0.924892	0.634212	0.63853	0.853882	-0.772545	0.253646	-0.651246	0.772616	-0.633829	0	0	-0.720298	0.223394	-0.651246	0	0	-0.720069	0.848481	0	0	-0.559148	0.559148	0	0.563852	0.190019
Absolut.Z.Rotation.2nd.Moment	0.981904	0.941152	0.97985	0.940517	0.88623	0.404898	0.960223	0.969369	0.856655	0.810436	0.904247	0.955054	0.97985	1	0.972195	0.921455	0.884763	-0.807345	0.805139	0.956736	-0.80786	0.918377	0.877675	0.874114	0.95184	0.661361	0.653281	0.852582	-0.672454	0.245533	-0.589198	0.787762	-0.591782	0	0	-0.781133	0	-0.589198	0	0	-0.602459	0.92243	0	0	-0.625335	0.625335	0	0.520261	0
area	0.94764	0.94284	0.993909	0.937559	0.81304	0.411128	0.932806	0.925273	0.84786	0.72167	0.832032	0.920759	0.993909	0.972195	1	0.885095	0.815158	-0.762461	0.730706	0.929914	-0.75394	0.889692	0.805983	0.867887	0.916777	0.628727	0.634129	0.837879	-0.761116	0.225151	-0.627877	0.767872	-0.634245	0	0	-0.740162	0.254119	-0.627877	0	0	-0.724965	0.843374	0	0	-0.535502	0.535502	0	0.557294	0.201299
border.length	0.882271	0.930067	0.898146	0.961025	0.792986	0.406247	0.914564	0.908289	0.854915	0.744441	0.814821	0.918283	0.898146	0.921455	0.885095	1	0.819766	-0.691281	0.744081	0.927829	-0.73813	0.875621	0.809206	0.862516	0.917282	0.636901	0.625305	0.864663	-0.674987	0.389754	-0.682607	0.906795	-0.384853	0	0	-0.680772	0	-0.682607	0	0	-0.54745	0.890144	0	0	-0.830766	0.830766	0	0.598111	0
circumcircle.d	0.896178	0.774897	0.820973	0.790865	0.942812	0.316888	0.838607	0.893098	0.712752	0.911759	0.951873	0.854321	0.820973	0.884763	0.815158	0.819766	1	-0.855158	0.91499	0.868455	-0.867554	0.876706	0.994564	0.748494	0.882283	0.647409	0.647888	0.723255	-0.445148	0	-0.388221	0.663249	-0.521836	0	0	-0.844869	0	-0.388221	0	0	-0.374892	0.905434	0	0	-0.61751	0.61751	0	0.244302	0
cog.y	-0.874718	-0.628728	-0.748836	-0.679626	-0.855323	-0.30056	-0.721142	-0.775547	-0.548793	-0.869267	-0.847656	-0.716945	-0.748836	-0.807345	-0.762461	-0.691281	-0.855158	1	-0.889053	-0.735707	0.879456	-0.778883	-0.860843	-0.600394	-0.74444	-0.556817	-0.568937	-0.548671	0.316451	0	0.145272	-0.511484	0.641372	0	0	0.986065	-0.275917	0.145272	0	0	0.364005	-0.825633	0	0	0.418819	-0.418819	0	-0.172139	0
height	0.852915	0.645863	0.726042	0.708766	0.903859	0.338584	0.734413	0.795265	0.574791	0.974657	0.898575	0.750793	0.726042	0.805139	0.730706	0.744081	0.91499	-0.889053	1	0.749402	-0.892706	0.77721	0.921344	0.576313	0.772578	0.592661	0.607196	0.563643	-0.291534	0	-0.204217	0.592673	-0.483317	0	0	-0.884935	0	-0.204217	0	0	-0.272043	0.873803	0	0	-0.564501	0.564501	0	0.190452	0
hull.area	0.917743	0.950878	0.938322	0.930887	0.828226	0.360209	0.969759	0.960941	0.916559	0.759078	0.852712	0.962826	0.938322	0.956736	0.929914	0.927829	0.868455	-0.735707	0.749402	1	-0.75056	0.920431	0.851921	0.94581	0.982722	0.661755	0.664903	0.926206	-0.699397	0.384079	-0.691275	0.818629	-0.519105	0	0	-0.715552	0	-0.691275	0	0	-0.579965	0.889364	0	0	-0.671551	0.671551	0	0.621539	0
hull.centroid.y	-0.839959	-0.688519	-0.751524	-0.702349	-0.841971	-0.273544	-0.737117	-0.789018	-0.598188	-0.863488	-0.849221	-0.747714	-0.751524	-0.80786	-0.75394	-0.73813	-0.867554	0.879456	-0.892706	-0.75056	1	-0.770498	-0.861868	-0.628919	-0.780524	-0.59921	-0.569178	-0.613794	0.389721	0	0.279016	-0.553699	0.591408	0	0	0.892056	-0.248023	0.279016	0	0	0.373449	-0.827484	0	0	0.503484	-0.503484	0	-0.191804	0
hull.length	0.905125	0.865615	0.891864	0.871385	0.846061	0.350438	0.896272	0.911502	0.816359	0.775812	0.863826	0.898562	0.891864	0.918377	0.889692	0.875621	0.876706	-0.778883	0.77721	0.920431	-0.770498	1	0.866036	0.854986	0.914189	0.655602	0.613628	0.828923	-0.612792	0.235471	-0.549501	0.745583	-0.544165	0	0	-0.769311	0	-0.549501	0	0	-0.536932	0.864945	0	0	-0.621535	0.621535	0	0.469301	0
hull.pc1	0.893987	0.759559	0.812202	0.77888	0.946449	0.3243	0.825031	0.881788	0.690471	0.913076	0.949364	0.838755	0.812202	0.877675	0.805983	0.809206	0.994564	-0.860843	0.921344	0.851921	-0.861868	0.866036	1	0.722145	0.861945	0.638383	0.63827	0.694408	-0.427157	0	-0.365252	0.649659	-0.52403	0	0	-0.848325	0	-0.365252	0	0	-0.363356	0.902066	0	0	-0.611031	0.611031	0	0.230017	0
hull.pc2	0.811429	0.928951	0.879918	0.871188	0.70244	0.31239	0.919819	0.893105	0.926095	0.59998	0.735022	0.905409	0.879918	0.874114	0.867887	0.862516	0.748494	-0.600394	0.576313	0.94581	-0.628919	0.854986	0.722145	1	0.917522	0.615866	0.58466	0.950413	-0.766337	0.492951	-0.785322	0.773257	-0.492447	0	0	-0.586405	0	-0.785322	0	0	-0.628161	0.771689	0	0	-0.614628	0.614628	0	0.659291	0
minrectangle.area	0.920091	0.931012	0.924892	0.918893	0.837079	0.353094	0.953965	0.951402	0.910454	0.778172	0.864504	0.965373	0.924892	0.95184	0.916777	0.917282	0.882283	-0.74444	0.772578	0.982722	-0.780524	0.914189	0.861945	0.917522	1	0.67253	0.67557	0.929276	-0.668511	0.354436	-0.654993	0.811343	-0.512151	0	0	-0.726807	0	-0.654993	0	0	-0.555307	0.894234	0	0	-0.670518	0.670518	0	0.578241	0
minrectangle.length.a	0.658761	0.623901	0.634212	0.633139	0.617499	0.380212	0.653075	0.669608	0.607791	0.598141	0.63179	0.66962	0.634212	0.661361	0.628727	0.636901	0.647409	-0.556817	0.592661	0.661755	-0.59921	0.655602	0.638383	0.615866	0.67253	1	0	0.610677	-0.426717	0.183643	-0.399206	0.575208	-0.355251	0	0	-0.551403	0	-0.399206	0.211866	0	-0.359129	0.639663	0	0	-0.464235	0.464235	0	0.317292	0
minrectangle.length.b	0.634929	0.625587	0.63853	0.626652	0.622663	0	0.640505	0.645371	0.581572	0.601584	0.634885	0.639698	0.63853	0.653281	0.634129	0.625305	0.647888	-0.568937	0.607196	0.664903	-0.569178	0.613628	0.63827	0.58466	0.67557	0	1	0.59259	-0.441617	0	-0.394234	0.519687	-0.421609	0	0	-0.553914	0	-0.394234	0	0	-0.378314	0.637649	0	0	-0.453136	0.453136	0	0.346618	0
width	0.786322	0.917509	0.853882	0.871535	0.678902	0.305487	0.90853	0.876423	0.9609	0.581843	0.713733	0.912221	0.853882	0.852582	0.837879	0.864663	0.723255	-0.548671	0.563643	0.926206	-0.613794	0.828923	0.694408	0.950413	0.929276	0.610677	0.59259	1	-0.745447	0.536106	-0.802637	0.808425	-0.412739	0	0	-0.530976	0	-0.802637	0	0	-0.592434	0.751075	0	0	-0.659215	0.659215	0	0.682309	0
Second.Moment.Principle.Axis.Large.Norm	-0.572024	-0.828245	-0.772545	-0.747675	-0.426432	-0.341006	-0.713946	-0.650549	-0.74828	-0.276914	-0.455758	-0.694385	-0.772545	-0.672454	-0.761116	-0.674987	-0.445148	0.316451	-0.291534	-0.699397	0.389721	-0.612792	-0.427157	-0.766337	-0.668511	-0.426717	-0.441617	-0.745447	1	-0.395902	0.847868	-0.618284	0.552741	-0.179484	0	0.293123	-0.339243	0.847868	0	0	0.930745	-0.455208	0	0	0.341713	-0.341713	0	-0.673875	-0.372429
Second.Moment.Principle.Axis.Small.Norm	0	0.463376	0.253646	0.37237	0	0	0.374532	0.309594	0.507757	0	0	0.368259	0.253646	0.245533	0.225151	0.389754	0	0.146739	0	0.384079	0	0.235471	0	0.492951	0.354436	0.183643	0	0.536106	-0.395902	1	-0.794624	0.51258	0.249684	-0.23456	0	0.151238	-0.498039	-0.794624	0	0	0	0.184384	0	0	-0.532363	0.532363	0	0.582968	0
Second.Moments.Principal.Axis.Ratio	-0.46222	-0.804864	-0.651246	-0.713671	-0.347221	-0.2695	-0.692796	-0.617527	-0.785945	-0.209139	-0.385108	-0.676828	-0.651246	-0.589198	-0.627877	-0.682607	-0.388221	0.145272	-0.204217	-0.691275	0.279016	-0.549501	-0.365252	-0.785322	-0.654993	-0.399206	-0.394234	-0.802637	0.847868	-0.794624	1	-0.723768	0.202712	0	0	0	0	1	0	0	0.638302	-0.430659	0	0	0.56645	-0.56645	0	-0.765591	0
Boundary.Point.Roundness	0.740997	0.845551	0.772616	0.927505	0.646476	0.41616	0.819751	0.792087	0.809862	0.593871	0.672135	0.820282	0.772616	0.787762	0.767872	0.906795	0.663249	-0.511484	0.592673	0.818629	-0.553699	0.745583	0.649659	0.773257	0.811343	0.575208	0.519687	0.808425	-0.618284	0.51258	-0.723768	1	0	0	0	-0.499828	0	-0.723768	0.249345	0	-0.457566	0.74879	0	0	-0.83582	0.83582	0	0.656089	0
Boundary.Points.To.Area.Ratio	-0.606426	-0.51507	-0.633829	-0.414429	-0.539388	-0.192579	-0.529951	-0.544387	-0.414337	-0.475847	-0.533143	-0.511811	-0.633829	-0.591782	-0.634245	-0.384853	-0.521836	0.641372	-0.483317	-0.519105	0.591408	-0.544165	-0.52403	-0.492447	-0.512151	-0.355251	-0.421609	-0.412739	0.552741	0.249684	0.202712	0	1	-0.360107	0	0.621637	-0.547145	0.202712	0	0	0.685737	-0.46016	0	0	0	0	0	-0.155915	-0.34575
Center.Of.Mass.To.Boundary.Distance	0.141594	0	0	0	0	0	0	0	0	0	0	0	0	0	0	0	0	-0.159413	0	0	0	0	0	0	0	0	0	0	-0.179484	-0.23456	0	0	-0.360107	1	0	-0.146948	0.257862	0	0	0	-0.250651	0	0	0	0.195063	-0.195063	0	0	0.232458
Center.Of.Mass.X	0	0	0	0	0	0	0	0	0	0	0	0	0	0	0	0	0	0	0	0	0	0	0	0	0	0	0	0	0	0	0	0	0	0	1	0	0	0	0	0	0	0	-0.945274	0.99286	0	0	0.767413	0	0
Center.Of.Mass.Y	-0.851859	-0.603988	-0.720298	-0.656805	-0.832041	-0.284526	-0.686873	-0.743139	-0.521418	-0.860697	-0.824732	-0.686772	-0.720298	-0.781133	-0.740162	-0.680772	-0.844869	0.986065	-0.884935	-0.715552	0.892056	-0.769311	-0.848325	-0.586405	-0.726807	-0.551403	-0.553914	-0.530976	0.293123	0	0	-0.499828	0.621637	0	0	1	-0.305669	0	0	0	0.343543	-0.818976	0	0	0.423751	-0.423751	0	-0.157849	0
Compactness	0.188832	0	0.223394	0.145851	0	0	0	0	0	0	0	0	0.223394	0.157402	0.254119	0	0	-0.275917	0.151994	0	-0.248023	0.141572	0	0	0	0	0	0	-0.339243	-0.498039	0	0	-0.547145	0.257862	0	-0.305669	1	0	0	0	-0.534139	0	0	0	0.162835	-0.162835	0	0	0.467481
Excentricity	-0.46222	-0.804864	-0.651246	-0.713671	-0.347221	-0.2695	-0.692796	-0.617527	-0.785945	-0.209139	-0.385108	-0.676828	-0.651246	-0.589198	-0.627877	-0.682607	-0.388221	0.145272	-0.204217	-0.691275	0.279016	-0.549501	-0.365252	-0.785322	-0.654993	-0.399206	-0.394234	-0.802637	0.847868	-0.794624	1	-0.723768	0.202712	0	0	0	0	1	0	0	0.638302	-0.430659	0	0	0.56645	-0.56645	0	-0.765591	0
Roundness	0.156887	0.171458	0.171924	0.21444	0	0.936094	0.163642	0.154532	0.155077	0	0	0.154303	0.171924	0.159236	0.164117	0.182123	0	0	0	0	0	0	0	0	0	0.211866	0	0	-0.144525	0	0	0.249345	0	0	0	0	0	0	1	0.642651	0	0	0	0	-0.167229	0.167229	0	0	0
Subobject.Count	0	0	0	0	0	0.531301	0	0	0	0	0	0	0	0	0	0	0	0	0	0	0	0	0	0	0	0	0	0	0	0	0	0	0	0	0	0	0	0	0.642651	1	0	0	0	0	0	0	0	0	0
Normalised.Z.Rotation.2nd.Moment	-0.547267	-0.697049	-0.720069	-0.640778	-0.378175	-0.332128	-0.604768	-0.549691	-0.60276	-0.247341	-0.394389	-0.582826	-0.720069	-0.602459	-0.724965	-0.54745	-0.374892	0.364005	-0.272043	-0.579965	0.373449	-0.536932	-0.363356	-0.628161	-0.555307	-0.359129	-0.378314	-0.592434	0.930745	0	0.638302	-0.457566	0.685737	-0.250651	0	0.343543	-0.534139	0.638302	0	0	1	-0.367083	0	0	0	0	0	-0.552782	-0.490996
cog.avg_dist_center	0.931388	0.820111	0.848481	0.848412	0.881568	0.339753	0.858612	0.892012	0.736306	0.882204	0.894644	0.86986	0.848481	0.92243	0.843374	0.890144	0.905434	-0.825633	0.873803	0.889364	-0.827484	0.864945	0.902066	0.771689	0.894234	0.639663	0.637649	0.751075	-0.455208	0.184384	-0.430659	0.74879	-0.46016	0	0	-0.818976	0	-0.430659	0	0	-0.367083	1	0	0	-0.712284	0.712284	0	0.410793	0
cog.avg_dist_vertical_center_line	0	0	0	0	0	0	0	0	0	0	0	0	0	0	0	0	0	0	0	0	0	0	0	0	0	0	0	0	0	0	0	0	0	0	-0.945274	0	0	0	0	0	0	0	1	-0.952901	0	0	-0.692366	0	0
cog.x	0	0	0	0	0	0	0	0	0	0	0	0	0	0	0	0	0	0	0	0	0	0	0	0	0	0	0	0	0	0	0	0	0	0	0.99286	0	0	0	0	0	0	0	-0.952901	1	0	0	0.750207	0	0
compactness.01	-0.58811	-0.654884	-0.559148	-0.716256	-0.574652	-0.281252	-0.639323	-0.641862	-0.629595	-0.573973	-0.594001	-0.661322	-0.559148	-0.625335	-0.535502	-0.830766	-0.61751	0.418819	-0.564501	-0.671551	0.503484	-0.621535	-0.611031	-0.614628	-0.670518	-0.464235	-0.453136	-0.659215	0.341713	-0.532363	0.56645	-0.83582	0	0.195063	0	0.423751	0.162835	0.56645	0	0	0	-0.712284	0	0	1	-1	0	-0.475059	0
compactness.16	0.58811	0.654884	0.559148	0.716256	0.574652	0.281252	0.639323	0.641862	0.629595	0.573973	0.594001	0.661322	0.559148	0.625335	0.535502	0.830766	0.61751	-0.418819	0.564501	0.671551	-0.503484	0.621535	0.611031	0.614628	0.670518	0.464235	0.453136	0.659215	-0.341713	0.532363	-0.56645	0.83582	0	-0.195063	0	-0.423751	-0.162835	-0.56645	0	0	0	0.712284	0	0	-1	1	0	0.475059	0
hull.centroid.x	0	0	0	0	0	0	0	0	0	0	0	0	0	0	0	0	0	0	0	0	0	0	0	0	0	0	0	0	0	0	0	0	0	0	0.767413	0	0	0	0	0	0	0	-0.692366	0.750207	0	0	1	0	0
hull.circularity	0.44483	0.660013	0.563852	0.636389	0.246522	0.240361	0.601517	0.506688	0.678568	0.200833	0.275997	0.573427	0.563852	0.520261	0.557294	0.598111	0.244302	-0.172139	0.190452	0.621539	-0.191804	0.469301	0.230017	0.659291	0.578241	0.317292	0.346618	0.682309	-0.673875	0.582968	-0.765591	0.656089	-0.155915	0	0	-0.157849	0	-0.765591	0	0	-0.552782	0.410793	0	0	-0.475059	0.475059	0	1	0
hull.compactness.01	0	0.159555	0.190019	0.146628	0	0.181891	0	0	0	0	0	0	0.190019	0	0.201299	0	0	0	0	0	0	-0.166207	0	0	0	0	0	0	-0.372429	-0.174848	0	0	-0.34575	0.232458	0	0	0.467481	0	0	0	-0.490996	0	0	0	0.172208	-0.172208	0	0.144273	1
hull.compactness.16	0	-0.159555	-0.190019	-0.146628	0	-0.181891	0	0	0	0	0	0	-0.190019	0	-0.201299	0	0	0	0	0	0	0.166207	0	0	0	0	0	0	0.372429	0.174848	0	0	0.34575	-0.232458	0	0	-0.467481	0	0	0	0.490996	0	0	0	-0.172208	0.172208	0	-0.144273	-1
hull.fillgrade	0	0	0.166958	0	0	0.181452	0	0	0	0	0	0	0.166958	0	0.193563	0	0	-0.200257	0	0	-0.158206	0	0	0	0	0	0	0	-0.290275	-0.573015	0	0	-0.516036	0.344472	0	-0.20262	0.831843	0	0	0	-0.516075	0	0	0	0.327282	-0.327282	0	-0.143501	0.582274
hull.points	0.245496	0.236284	0.238112	0.281063	0.223393	0	0.200249	0.207949	0	0.192181	0.228704	0.200094	0.238112	0.242428	0.254346	0.261679	0.230799	-0.213797	0.190127	0.224281	-0.19956	0.266569	0.228978	0.164805	0.213533	0.174692	0.169985	0.141567	-0.203034	0	-0.147387	0.278915	-0.152116	0	0	-0.241559	0.338423	-0.147387	0	0	-0.210686	0.275672	0	0	-0.195791	0.195791	0	0.169799	0
branchpoint.count	0.629273	0.594591	0.600033	0.627576	0.513359	0.353264	0.606339	0.587765	0.561942	0.475162	0.523092	0.59896	0.600033	0.621617	0.604404	0.634134	0.512455	-0.52729	0.507632	0.613358	-0.516866	0.614305	0.513961	0.540529	0.611966	0.3923	0.441999	0.563644	-0.461125	0.162105	-0.407978	0.583754	-0.356909	0	0	-0.525057	0.190773	-0.407978	0	0	-0.435909	0.595174	0	0	-0.483493	0.483493	0	0.498053	0
leaf.count	0.611756	0.633034	0.628801	0.638882	0.511245	0.332136	0.620435	0.603102	0.582109	0.438165	0.520998	0.596263	0.628801	0.625049	0.628061	0.647458	0.50656	-0.518837	0.471718	0.605641	-0.537193	0.618597	0.502272	0.558075	0.589257	0.461964	0.357187	0.564345	-0.54228	0.207894	-0.479928	0.578401	-0.388881	0	0	-0.507493	0.211545	-0.479928	0	0	-0.502216	0.55355	0	0	-0.481577	0.481577	0	0.441949	0
leaf.curvature.avg	0.258928	0.273076	0.277958	0.269643	0.214859	0	0.291757	0.28376	0.252754	0.190764	0.226417	0.279736	0.277958	0.270532	0.270935	0.241129	0.200119	-0.205953	0.169733	0.28035	-0.165999	0.248788	0.191171	0.285309	0.267951	0.178897	0.174205	0.261871	-0.198199	0.157627	-0.214629	0.229251	-0.161756	0	0	-0.177477	0	-0.214629	0	0	-0.169907	0.223197	0	0	-0.150304	0.150304	0	0.166619	0
leaf.curvature.sum	0.591805	0.617055	0.623534	0.617195	0.496572	0.278726	0.628173	0.610346	0.574936	0.446732	0.515659	0.612107	0.623534	0.61231	0.61594	0.598364	0.489778	-0.481749	0.438934	0.617368	-0.448867	0.582982	0.478193	0.602108	0.601122	0.426283	0.39486	0.585328	-0.486935	0.253062	-0.46557	0.543491	-0.366865	0	0	-0.453738	0	-0.46557	0	0	-0.44143	0.536188	0	0	-0.416394	0.416394	0	0.405435	0
leaf.length.mean	0.637368	0.617838	0.624672	0.607161	0.596665	0.223748	0.653753	0.659054	0.614534	0.589715	0.616364	0.668888	0.624672	0.651255	0.620537	0.597324	0.642876	-0.502627	0.576875	0.69885	-0.515257	0.616477	0.630538	0.660801	0.705824	0.446736	0.536257	0.649668	-0.409016	0.222074	-0.414626	0.525985	-0.366002	0	0	-0.495178	0	-0.414626	0	0	-0.334488	0.646564	0	0	-0.426558	0.426558	0	0.402724	0
leaf.length.sum	0.897974	0.898855	0.902115	0.893865	0.783321	0.375958	0.918839	0.905853	0.860417	0.715562	0.806058	0.909695	0.902115	0.919709	0.897891	0.894145	0.811137	-0.724803	0.730401	0.938419	-0.742373	0.883752	0.799349	0.871152	0.929612	0.619016	0.642245	0.867081	-0.668296	0.330612	-0.638254	0.788521	-0.512997	0	0	-0.708398	0	-0.638254	0	0	-0.577615	0.854202	0	0	-0.648864	0.648864	0	0.614372	0
leaf.width.mean	0	0	0	0	0.177246	0	0	0	0	0.223182	0.166451	0	0	0	0	0	0.157641	-0.187455	0.19854	0	-0.221738	0	0.161199	0	0	0	0	0	0	-0.225808	0	0	-0.240068	0	0	-0.192757	0.426147	0	0	0	-0.14626	0.140946	0	0	0	0	0	-0.177758	0.252766
Color.Class1.Area.Absolut	0.88304	0.957084	0.974482	0.918116	0.759028	0.405315	0.9218	0.901695	0.858167	0.640333	0.780987	0.906322	0.974482	0.932074	0.965273	0.862097	0.75294	-0.657226	0.639766	0.905227	-0.679781	0.849971	0.742546	0.871668	0.884769	0.592203	0.623924	0.845651	-0.840542	0.288593	-0.709023	0.745438	-0.641311	0	0	-0.628372	0.251916	-0.709023	0	0	-0.784046	0.778802	0	0	-0.515011	0.515011	0	0.603355	0.229041
Color.Class1.Area.Relative	-0.449099	-0.209678	-0.291855	-0.318537	-0.452816	-0.171937	-0.293579	-0.348237	-0.185651	-0.509758	-0.442495	-0.303523	-0.291855	-0.383995	-0.29461	-0.351744	-0.456962	0.515961	-0.514608	-0.306473	0.431942	-0.348161	-0.466625	-0.193934	-0.33227	-0.27337	-0.230341	-0.191975	0	0	0	-0.328541	0	0	0	0.514481	0	0	0	0	-0.146135	-0.48375	0	0	0.391138	-0.391138	0	0	0.207453
Color.Class2.Area.Absolut	0.955895	0.867695	0.930659	0.902077	0.853847	0.409811	0.896935	0.90861	0.789234	0.800426	0.863699	0.892135	0.930659	0.950974	0.93072	0.880053	0.853912	-0.843822	0.806992	0.894373	-0.810022	0.877172	0.850532	0.80723	0.897078	0.640523	0.616904	0.786165	-0.60754	0	-0.494124	0.762123	-0.577762	0	0	-0.823616	0.214849	-0.494124	0	0	-0.577979	0.878348	0	0	-0.58788	0.58788	0	0.454616	0
Color.Class2.Area.Relative	0.449099	0.209678	0.291855	0.318537	0.452816	0.171937	0.293579	0.348237	0.185651	0.509758	0.442495	0.303523	0.291855	0.383995	0.29461	0.351744	0.456962	-0.515961	0.514608	0.306473	-0.431942	0.348161	0.466625	0.193934	0.33227	0.27337	0.230341	0.191975	0	0	0	0.328541	0	0	0	-0.514481	0	0	0	0	0.146135	0.48375	0	0	-0.391138	0.391138	0	0	-0.207453
Mean.Color.Blue	0.446351	0.214753	0.284202	0.321089	0.466289	0.171059	0.304646	0.359205	0.188904	0.521124	0.457302	0.309659	0.284202	0.382029	0.285684	0.359761	0.465015	-0.534002	0.52309	0.318801	-0.444883	0.34862	0.474635	0.201369	0.339427	0.292216	0.220192	0.190929	0.141812	0	0	0.336107	0	0	0	-0.533174	0	0	0	0	0.164	0.496204	0	0	-0.410046	0.410046	0	0	-0.189064
Mean.Color.Blue.Variance	0.24412	0.152433	0.198406	0.218588	0.214577	0.234384	0.182774	0.20191	0	0.231919	0.208565	0.18621	0.198406	0.221345	0.178983	0.21217	0.203303	-0.21376	0.24107	0.152572	-0.164607	0.152889	0.203291	0	0.164366	0	0	0	0	0	0	0.232826	0	0	0	-0.208525	0	0	0.22417	0	0	0.236285	0	0	-0.235779	0.235779	0	0	0
Mean.Color.Green	0.719372	0.495221	0.585039	0.565731	0.695451	0.252472	0.567415	0.617696	0.418269	0.725617	0.690042	0.566306	0.585039	0.664316	0.588234	0.598384	0.693264	-0.794457	0.732032	0.590032	-0.696776	0.607231	0.703179	0.468965	0.600565	0.451989	0.464593	0.427936	-0.169099	0	0	0.463491	-0.390569	0	0	-0.793079	0	0	0	0	-0.175198	0.74705	0	0	-0.455326	0.455326	0	0.1538	0
Mean.Color.Green.Variance	-0.489784	-0.450653	-0.440109	-0.485157	-0.48625	0	-0.464872	-0.476977	-0.374545	-0.496315	-0.490187	-0.458507	-0.440109	-0.477004	-0.454611	-0.509858	-0.494681	0.589665	-0.52246	-0.499195	0.587156	-0.485903	-0.495897	-0.425417	-0.497983	-0.389235	-0.345455	-0.398123	0.33115	0	0.261551	-0.431557	0.376631	0	0	0.590311	-0.276826	0.261551	0	0	0.319247	-0.496633	0	0	0.344829	-0.344829	0	-0.265208	0
Mean.Color.Red	0.594397	0.371653	0.449654	0.45608	0.577681	0.206257	0.446051	0.497644	0.312145	0.615774	0.572237	0.447706	0.449654	0.538337	0.449528	0.493594	0.577535	-0.665906	0.621068	0.465157	-0.577802	0.479996	0.586798	0.350278	0.480253	0.374819	0.350538	0.321216	0	0	0	0.406603	-0.198386	0	0	-0.663146	0	0	0	0	0	0.639715	0	0	-0.439344	0.439344	0	0	0
Mean.Color.Red.Variance	-0.156276	-0.158414	0	-0.15422	-0.185798	0	-0.15459	-0.159945	0	-0.18864	-0.192361	-0.148688	0	-0.154734	-0.147416	-0.196447	-0.202488	0.252215	-0.194403	-0.207597	0.272298	-0.204281	-0.203409	-0.186028	-0.202735	-0.164457	0	-0.154486	0	0	0	0	0.191691	0	0	0.274545	-0.178765	0	0	0	0	-0.199614	0	0	0	0	0	0	0
hsv.dgci.mean	-0.459542	-0.336603	-0.400652	-0.332875	-0.428344	0	-0.37052	-0.407322	-0.265758	-0.416842	-0.430509	-0.366674	-0.400652	-0.439741	-0.389841	-0.377665	-0.429542	0.497567	-0.425496	-0.388825	0.455261	-0.390654	-0.428846	-0.339642	-0.386966	-0.275162	-0.315823	-0.293865	0	0	0	-0.210745	0.327527	0	0	0.493663	0	0	0	0	0	-0.481572	0	0	0.255114	-0.255114	0	0	0
hsv.h.brown2green	-0.280613	-0.218127	-0.237976	-0.191804	-0.328654	0	-0.248867	-0.266514	-0.159067	-0.376699	-0.31659	-0.23658	-0.237976	-0.265161	-0.228713	-0.244452	-0.340299	0.401019	-0.385008	-0.269209	0.414269	-0.310831	-0.350871	-0.23261	-0.263066	-0.255797	-0.244504	-0.174094	0.225269	0	0	0	0.446619	0	0	0.409291	-0.294397	0	0	0	0.244228	-0.31536	0	0	0	0	0	0	0
hsv.h.mean	-0.315786	-0.230051	-0.278919	-0.186352	-0.304311	0	-0.270571	-0.303859	-0.189904	-0.281032	-0.307837	-0.257563	-0.278919	-0.310842	-0.252773	-0.242876	-0.299062	0.343604	-0.283795	-0.272948	0.320686	-0.259645	-0.296029	-0.24471	-0.266497	-0.161734	-0.211716	-0.204382	0	0	0	0	0.22442	0	0	0.32738	0	0	0	0	0	-0.322461	0	0	0.180998	-0.180998	0	0	0
hsv.h.red2green	-0.319489	-0.315596	-0.310556	-0.247734	-0.343198	0	-0.316166	-0.324534	-0.250129	-0.358983	-0.337326	-0.311692	-0.310556	-0.328223	-0.292622	-0.302877	-0.374744	0.364516	-0.373745	-0.339942	0.406634	-0.353746	-0.38651	-0.318585	-0.325524	-0.26747	-0.289908	-0.265784	0.350927	0	0.222135	0	0.504919	-0.232095	0	0.365535	-0.294777	0.222135	0	0	0.338959	-0.359283	0	0	0.153817	-0.153817	0	-0.172895	0
hsv.h.skewness	0.583668	0.510152	0.566089	0.410087	0.594592	0.166599	0.553667	0.589607	0.436141	0.545894	0.593429	0.538122	0.566089	0.591273	0.52789	0.477792	0.593513	-0.603075	0.539306	0.554378	-0.591163	0.559318	0.597365	0.509979	0.535925	0.346178	0.454118	0.451131	-0.32338	0	-0.21709	0.179238	-0.653147	0	0	-0.581584	0	-0.21709	0	0	-0.292942	0.571218	0	0	-0.270661	0.270661	0	0.14935	0
hsv.h.stddev	-0.46331	-0.469658	-0.488327	-0.345387	-0.449298	-0.148213	-0.47854	-0.485135	-0.406469	-0.408468	-0.455324	-0.464075	-0.488327	-0.490562	-0.453709	-0.406047	-0.475602	0.446843	-0.416998	-0.488512	0.507038	-0.475189	-0.477754	-0.48135	-0.469674	-0.302576	-0.393532	-0.422511	0.430446	0	0.292094	0	0.661525	-0.275087	0	0.4378	-0.173816	0.292094	0	0	0.400617	-0.442164	0	0	0.173181	-0.173181	0	-0.210894	0
hsv.h.yellow2green	-0.368575	-0.35786	-0.371516	-0.263592	-0.414345	0	-0.359637	-0.377966	-0.287596	-0.398421	-0.408654	-0.356049	-0.371516	-0.377089	-0.34952	-0.324114	-0.420877	0.410046	-0.401042	-0.379466	0.475662	-0.400316	-0.433124	-0.361951	-0.368981	-0.259386	-0.368166	-0.311368	0.388195	0	0.23972	0	0.613028	-0.261479	0	0.412541	-0.308745	0.23972	0	0	0.388661	-0.384201	0	0	0.157178	-0.157178	0	-0.156935	0
hsv.s.mean	0.360745	0.446856	0.451627	0.326727	0.322539	0	0.412832	0.403209	0.399721	0.248906	0.329662	0.405377	0.451627	0.404502	0.421369	0.347523	0.331442	-0.279938	0.248171	0.404833	-0.337952	0.387964	0.326624	0.450496	0.387018	0.240695	0.348091	0.421734	-0.511472	0	-0.352614	0	-0.607547	0.226	0	-0.266942	0.255068	-0.352614	0	0	-0.50637	0.314326	0	0	0	0	0	0.242972	0
hsv.s.skewness	-0.575252	-0.579287	-0.604393	-0.484291	-0.550908	-0.19342	-0.562757	-0.585223	-0.477967	-0.47167	-0.557391	-0.551957	-0.604393	-0.600603	-0.57765	-0.531925	-0.551574	0.538462	-0.473991	-0.570185	0.590603	-0.57537	-0.555669	-0.561015	-0.554076	-0.355625	-0.471236	-0.502107	0.497782	0	0.349709	-0.280974	0.642885	0	0	0.530164	-0.246337	0.349709	0	0	0.464432	-0.569567	0	0	0.312436	-0.312436	0	-0.244147	0
hsv.s.stddev	-0.594909	-0.507622	-0.556598	-0.418772	-0.608495	-0.150382	-0.547241	-0.58457	-0.43275	-0.575703	-0.609576	-0.543093	-0.556598	-0.594753	-0.523629	-0.499458	-0.619435	0.608463	-0.567192	-0.56026	0.62192	-0.577604	-0.627127	-0.495032	-0.55609	-0.376579	-0.450132	-0.449574	0.315037	0	0.223968	-0.214966	0.618405	0	0	0.594305	0	0.223968	0	0	0.281384	-0.60655	0	0	0.331051	-0.331051	0	-0.158179	0
hsv.v.mean	0.40274	0.154417	0.241255	0.275813	0.397091	0	0.230027	0.282159	0	0.451791	0.388988	0.229171	0.241255	0.328845	0.263807	0.285877	0.389402	-0.524504	0.463445	0.259336	-0.410909	0.292685	0.399422	0.147637	0.273576	0.243982	0.208153	0	0.147184	-0.177332	0.183794	0.265794	0	0	0	-0.532252	0	0.183794	0	0	0	0.448619	0	0	-0.257521	0.257521	0	0	0
hsv.v.skewness	0.632697	0.649033	0.643254	0.62359	0.618518	0.251712	0.658909	0.661639	0.561233	0.579751	0.622584	0.641442	0.643254	0.642705	0.630096	0.640292	0.597119	-0.633696	0.586469	0.649296	-0.668511	0.625895	0.593118	0.598921	0.631755	0.454913	0.471034	0.564002	-0.53113	0	-0.431836	0.490373	-0.573254	0	0	-0.611797	0.235124	-0.431836	0	0	-0.504534	0.5762	0	0	-0.402244	0.402244	0	0.359033	0
hsv.v.stddev	-0.581947	-0.500285	-0.537144	-0.419461	-0.606894	0	-0.540199	-0.578853	-0.409361	-0.586737	-0.607719	-0.532512	-0.537144	-0.582078	-0.504594	-0.511486	-0.6149	0.629513	-0.581226	-0.559758	0.641034	-0.558488	-0.62093	-0.498035	-0.547147	-0.373455	-0.45902	-0.439855	0.295823	0	0.204141	-0.217462	0.616237	0	0	0.616945	0	0.204141	0	0	0.2631	-0.616152	0	0	0.345373	-0.345373	0	-0.156774	0
lab.a.mean	-0.665139	-0.57853	-0.647863	-0.506874	-0.638192	-0.187181	-0.60289	-0.630739	-0.488702	-0.596796	-0.641748	-0.594984	-0.647863	-0.663732	-0.632287	-0.549673	-0.638826	0.664747	-0.596795	-0.620118	0.649844	-0.625616	-0.645609	-0.574136	-0.606296	-0.424907	-0.499179	-0.50994	0.453794	0	0.263126	-0.267548	0.741418	-0.261193	0	0.657525	-0.289065	0.263126	0	0	0.467553	-0.641978	0	0	0.272941	-0.272941	0	-0.248238	0
lab.a.skewness	0.738841	0.682755	0.736796	0.59837	0.705302	0.242243	0.698246	0.72299	0.58649	0.653796	0.708241	0.689473	0.736796	0.744249	0.713974	0.645025	0.713048	-0.731354	0.654574	0.709458	-0.743151	0.71533	0.71748	0.661313	0.696727	0.494238	0.542493	0.608246	-0.545328	0	-0.363036	0.360103	-0.799986	0.237716	0	-0.717407	0.292304	-0.363036	0	0	-0.542966	0.698161	0	0	-0.346214	0.346214	0	0.29165	0
lab.a.stddev	-0.523309	-0.519574	-0.542862	-0.396491	-0.539017	-0.153808	-0.537314	-0.555141	-0.457008	-0.491582	-0.538641	-0.529794	-0.542862	-0.545626	-0.503522	-0.466274	-0.555328	0.513362	-0.485811	-0.537585	0.560953	-0.541004	-0.558903	-0.508655	-0.523901	-0.357429	-0.431759	-0.471249	0.431795	0	0.326969	-0.180563	0.690868	0	0	0.496025	0	0.326969	0	0	0.400695	-0.507528	0	0	0.262901	-0.262901	0	-0.201594	0
lab.b.mean	0.588597	0.466379	0.53839	0.420802	0.555752	0	0.49968	0.536827	0.381856	0.531103	0.560638	0.496421	0.53839	0.573705	0.523466	0.476773	0.562852	-0.61022	0.535052	0.52306	-0.581391	0.530778	0.566133	0.471411	0.515655	0.370761	0.418147	0.411071	-0.272712	0	0	0.22396	-0.564858	0	0	-0.609357	0.175046	0	0	0	-0.277176	0.599683	0	0	-0.27245	0.27245	0	0.160919	0
lab.b.skewness	-0.694967	-0.621583	-0.668533	-0.62075	-0.655621	-0.285045	-0.64529	-0.662627	-0.525261	-0.633618	-0.651653	-0.632976	-0.668533	-0.676117	-0.66682	-0.614381	-0.641459	0.738683	-0.658543	-0.634812	0.742667	-0.618478	-0.644643	-0.557794	-0.639419	-0.486436	-0.475729	-0.527703	0.482147	0	0.322476	-0.463621	0.613177	-0.179498	0	0.709658	-0.303659	0.322476	0	0	0.496793	-0.619998	0	0	0.341581	-0.341581	0	-0.243893	-0.210764
lab.b.stddev	-0.583211	-0.596128	-0.608812	-0.507865	-0.585136	-0.266554	-0.606344	-0.614523	-0.52608	-0.54294	-0.582604	-0.595327	-0.608812	-0.600345	-0.578654	-0.539393	-0.584304	0.564755	-0.540198	-0.593148	0.625162	-0.589886	-0.586233	-0.55504	-0.58455	-0.424133	-0.443491	-0.52372	0.531331	0	0.405052	-0.316122	0.68551	-0.184572	0	0.539276	-0.215732	0.405052	0	0	0.506236	-0.524813	0	0	0.293801	-0.293801	0	-0.263381	0
lab.l.mean	0.361308	0	0.196246	0.24088	0.358195	0	0.190042	0.241691	0	0.417287	0.349924	0.19	0.196246	0.285793	0.220129	0.250999	0.350109	-0.487071	0.428052	0.218564	-0.37233	0.251999	0.359355	0	0.23414	0.22186	0.169335	0	0.190843	-0.173738	0.210594	0.24863	0	0	0	-0.494891	0	0.210594	0	0	0.163579	0.411071	0	0	-0.245736	0.245736	0	0	0
lab.l.skewness	0.646502	0.662497	0.657105	0.628181	0.632807	0.244083	0.671702	0.676552	0.573739	0.592064	0.638964	0.656561	0.657105	0.659982	0.641343	0.654189	0.614933	-0.639812	0.594658	0.666937	-0.679669	0.642892	0.611406	0.617562	0.648772	0.461181	0.486554	0.581141	-0.536183	0	-0.43529	0.485296	-0.594748	0	0	-0.619251	0.230464	-0.43529	0	0	-0.503223	0.600308	0	0	-0.416493	0.416493	0	0.364286	0
lab.l.stddev	-0.577101	-0.492049	-0.531249	-0.409569	-0.600101	0	-0.532795	-0.571526	-0.401985	-0.578357	-0.600951	-0.525253	-0.531249	-0.576601	-0.498556	-0.501981	-0.609032	0.621447	-0.572854	-0.552826	0.629732	-0.551983	-0.615503	-0.491141	-0.540332	-0.367882	-0.452594	-0.432371	0.285702	0	0.196722	-0.206261	0.608573	0	0	0.609299	0	0.196722	0	0	0.252948	-0.611746	0	0	0.339445	-0.339445	0	-0.153072	0
rgb.blue.mean	0	-0.273935	-0.235593	0	0	0	-0.221172	-0.194247	-0.264188	0	0	-0.214273	-0.235593	-0.168878	-0.194535	0	0	0	0	-0.203473	0	-0.173842	0	-0.288034	-0.179586	0	-0.195483	-0.27667	0.43504	0	0.347852	0	0.452606	-0.177426	0	0	0	0.347852	0	0	0.403265	0	0	0	0	0	0	-0.200285	0
rgb.green.mean	0.406136	0.157882	0.244889	0.278082	0.400456	0	0.233608	0.285819	0	0.455194	0.392302	0.23258	0.244889	0.332381	0.267209	0.288716	0.392971	-0.528324	0.466813	0.262972	-0.414793	0.295983	0.403093	0.151342	0.276988	0.246582	0.210714	0	0.143604	-0.177395	0.181846	0.265928	0	0	0	-0.536019	0	0.181846	0	0	0	0.451622	0	0	-0.257941	0.257941	0	0	0
rgb.red.mean	0	0	0	0	0	0	0	0	0	0.193501	0	0	0	0	0	0	0	-0.245679	0.202358	0	0	0	0	0	0	0	0	0	0.401594	-0.179887	0.349072	0	0.273585	-0.182918	0	-0.255719	0	0.349072	0	0	0.372328	0.173985	0	0	0	0	0	-0.187259	0
[truncated: 45 more columns]
