# Supplementary material for: The ‘PhenoBox’, a flexible, automated, open‐source plant phenotyping solution
Source: New Phytol. 2018 Apr 5;219(2):808–23. doi: 10.1111/nph.15129 (PMC6485332; doi:10.1111/nph.15129)
Supplement: Supplementary file 5 — Table S2 Phenotypic differences between control, successfully infected and failed spore formation in Ustilago bromivora infection of Brachypodium distachyon [file NPH-219-808-s005.xlsx]

## Sheet: Title Page
The “Phenobox”, a flexible, automated, open-source plant phenotyping solution
Angelika Czedik-Eysenberg, Sebastian Seitner, Ulrich Güldener, Stefanie Koemeda, Jakub Jez, Martin Colombini, Armin Djamei
Accepted 22.2.2018
PhenoBox imaging of Brachypodium distachyon ABR4 infected with Ustilago bromivora
Legend:
dav	days after vernalization
C	control plants (i.e. mock infected)
I	infected plants (i.e. developed infection symptoms in their spikelets)
F	failed infection plants (i.e. were infection treatet but did not develop symptoms in their spiklets)
BH corrected p-values	P-values were corrected for multiple testing by the Benjamini-Hochberg algorithm
green background	p-value <0.05
Explanation of the features extracted by IAP can be found in "Note S1 - IAP_documentation.pdf"
plant numbers	0 dav	5 dav onwards
C	18	19
I	9	10
F	6	6
(2 plants could not be properly imaged at the 9dav time point)

## Sheet: means and sds
	0 dav C	0 dav I	0 dav F	5 dav C	5 dav I	5 dav F	7 dav C	7 dav I	7 dav F	13 dav C	13 dav I	13 dav F	17 dav C	17 dav I	17 dav F	21 dav C	21 dav I	21 dav F	28 dav C	28 dav I	28 dav F	35 dav C	35 dav I	35 dav F	42 dav C	42 dav I	42 dav F
height.to.width.ratio	2.55467	1.37898	2.69099	2.48941	2.15517	2.36194	3.39693	1.87607	3.32883	6.08128	4.26266	5.70958	5.76959	3.96536	5.28518	5.72441	4.70241	5.66911	9.62781	7.30456	10.5562	14.2467	10.9785	13.9337	16.4228	12.5806	16.7459
SD_height.to.width.ratio	0.736607	0.662973	0.596437	0.53616	0.568561	0.52152	0.695806	0.608587	0.808586	0.730514	1.21735	1.24664	0.807324	1.14551	0.650364	0.621022	0.67273	1.18641	1.16674	1.94002	1.88623	0.767319	1.63707	1.06413	1.45485	1.31569	1.22588
area	594.306	230.5	419.333	1805.76	373.75	1190.5	2741.95	581.4	2020.17	7442.18	2319	5626.92	8263.92	2887.6	6264.75	13491.3	4990.1	11254.4	19128.8	10344.2	16947.7	17334.2	14236.4	16745.8	14229.6	13777	14368.8
SD_area	243.386	164.41	180.698	386.364	269.901	527.045	457.769	368.794	658.46	1039.99	1116.04	1630.59	1290.56	1401.81	1943.06	1557.73	2240.89	2973.02	2032.56	3763.51	3313.71	2358.31	3687.18	3517.1	2724.12	3044.83	3985.41
border.length	295.972	144.944	260.5	607.447	211.15	489	797.789	282.05	699.167	1580.29	754.45	1397.33	1757.03	828.35	1398.75	2214.66	1163.7	1930.08	3805.47	2171.4	3693.58	4949.55	3566.1	4512.17	4905.03	4096.05	4508.08
SD_border.length	97.0901	95.3115	90.2303	103.928	125.034	181.63	129.576	127.618	170.266	171.416	300.196	359.79	240.384	328.672	340.209	298.138	375.458	632.514	370.47	563.457	682.855	481.539	576.522	583.106	747.768	330.105	833.607
circumcircle.d	114.089	62.2335	104.296	139.093	88.9258	134.531	158.509	91.6583	148.967	249.707	184.417	238.073	243.964	168.895	221.27	268.053	201.681	254.28	466.238	336.841	486.965	593.04	504.349	593.068	649.271	556.63	669.389
SD_circumcircle.d	28.5944	28.25	19.4561	27.6024	28.066	37.5089	22.7378	26.3804	25.7834	20.4682	35.2531	34.8015	22.8122	46.0196	28.6323	21.7949	41.0723	40.3246	45.1359	85.9107	70.2093	7.18882	75.2049	3.38071	37.2423	74.5968	12.3032
cog.avg_distance_to_center	28.782	18.4013	28.6381	28.5364	23.7701	28.121	34.4698	22.7771	32.1774	50.7181	34.8485	46.9663	51.599	35.6209	45.4522	58.5336	42.8786	56.2538	95.3836	70.3148	100.7	122.469	103.839	127.109	144.704	116.155	143.929
SD_cog.avg_distance_to_center	6.74016	8.11169	4.80569	3.54549	5.53604	4.66209	3.14518	4.91149	4.45411	3.71422	7.49636	5.23625	4.51765	9.17525	5.94412	3.97943	8.46363	9.28741	8.45961	14.7501	9.13423	6.82459	15.4328	6.27035	11.8162	9.85561	10.6258
cog.avg_dist_to_vertical_center_line	34.511	32.7221	34.0269	39.1384	38.9188	38.3656	37.85	37.5011	37.3106	9.05446	8.7686	9.4173	6.71806	8.80488	6.35565	13.4601	14.3611	12.7315	17.2869	16.0355	15.9542	18.9048	20.7701	17.2764	40.0471	48.6139	41.6497
SD_cog.avg_dist_to_vertical_center_line	12.5595	6.28939	3.38656	1.1974	1.69541	1.32197	1.14422	2.17939	1.08449	3.63677	4.2498	3.83108	3.69684	4.38479	3.11137	1.092	2.08528	0.992273	4.38373	1.91635	1.38381	6.19032	5.55084	4.6192	17.26	19.8595	13.5781
cog.x	232.832	240.795	234.008	226.362	226.581	220.218	303.35	303.001	302.811	261.216	261.979	261.075	220.15	220.423	219.809	252.254	252.599	252.768	250.069	250.001	250.171	248.765	249.813	249	289.118	294.185	294.18
SD_cog.x	10.36	16.3766	7.93371	1.1974	1.69541	16.0435	1.14422	2.17939	1.08449	0.578655	2.7422	0.602778	0.842466	0.751514	1.24329	0.840623	0.805656	0.992273	1.173	0.506327	0.613638	3.3145	1.53639	2.84666	34.8153	34.6511	32.0665
cog.y	532.22	546.246	531.914	532.632	544.646	536.067	610.304	631.671	612.743	568.855	603.838	577.687	546.147	575.502	551.883	503.666	537.448	506.378	421.98	469.329	416.033	364.043	412.09	374.893	407.579	473.467	429.447
SD_cog.y	7.80858	7.04405	7.89689	6.0275	5.72655	5.2939	5.01653	7.29472	6.83661	7.81979	16.2516	10.4631	8.70768	18.0137	12.178	9.1616	17.634	15.0184	13.2695	28.7576	19.8723	15.8862	33.5867	22.84	23.8126	39.2056	24.9361
compactness.01	0.0944102	0.191669	0.083594	0.0624231	0.126696	0.0714935	0.0564961	0.0984833	0.0542282	0.0379644	0.0565222	0.037122	0.0337415	0.0553682	0.0428767	0.0353213	0.046681	0.0409267	0.0169974	0.0288852	0.0161061	0.00878601	0.0149904	0.0103931	0.00753806	0.0104222	0.00898906
SD_compactness.01	0.0548158	0.110251	0.0242232	0.0116273	0.0462297	0.022111	0.0111752	0.0261158	0.00895469	0.00646135	0.018595	0.00687481	0.0065656	0.0136313	0.00915139	0.00641767	0.0101924	0.012163	0.00354118	0.00856157	0.00395455	0.00130742	0.00625128	0.00113427	0.0013664	0.0018198	0.00102656
compactness.16	153.167	90.2778	159.833	208.368	115.45	190.833	232.105	137.15	239.083	340.053	247.3	351.417	386.316	244.95	304.833	368.632	283.25	339	770.711	470.9	822.333	1461.74	938.4	1223.42	1720.29	1238.65	1415
SD_compactness.16	41.6812	51.551	38.4703	35.314	48.7639	59.3158	44.0339	40.6134	44.0765	53.306	85.4482	80.4005	73.6746	80.4858	61.5595	74.3296	70.0731	131.182	157.168	137.353	210.174	200.737	285.895	133.662	306.283	194.972	155.908
height	86.8056	46.0556	82.5833	90.1579	56.35	78.4167	131.421	61.8	119.917	237.658	137.55	209.25	227.579	154.1	211.083	248.895	195.95	245.583	455.789	329.15	483.167	585.816	496.25	587.917	635.921	534.45	660.917
SD_height	21.8882	24.1589	27.6612	15.7048	18.1537	14.055	19.1603	20.8129	21.1481	20.4376	39.8493	29.4801	22.6883	49.8591	23.9633	20.9355	41.3195	43.4689	41.2588	87.0989	71.8607	5.18333	77.6664	0.204124	45.7491	75.1814	13.0821
hull.area	3725.42	1330.64	3188.38	7204.92	2636.47	6267.46	10983.1	3198.32	8989.88	28259.2	12118.9	24128.2	28951.1	11178.2	21629.9	37071.8	15588.4	30860.5	61331.1	32991.5	58235.4	96293.3	61170.2	84982.1	114765	71637.6	98244.4
SD_hull.area	1868.04	1106.37	1478.48	1711.97	2089.3	2362.74	2770.37	1895.85	3929.11	5844.68	5592.99	9838.53	5551.8	6274.8	8151.13	7569.88	5175.48	10304.1	6641.14	10274.7	9518.57	10952.3	12323	11679.4	19589.1	11664	20036.6
hull.centroid.x	231.204	240.236	233.222	225.204	225.264	218.601	302.287	301.622	301.632	261.519	262.998	260.537	218.746	220.464	217.739	251.299	251.893	251.446	247.66	248.619	249.06	247.123	248.638	246.562	289.236	291.132	293.264
SD_hull.centroid.x	11.5849	16.3001	8.76449	3.32591	1.94347	19.5831	2.63118	3.36592	3.11949	3.92654	6.14175	2.74954	2.26325	1.49628	1.85149	2.61862	2.0218	1.5355	3.14358	1.97682	1.33195	3.21919	1.70143	4.10321	33.5937	35.1555	34.0189
hull.centroid.y	521.849	542.798	523.181	520.186	539.366	525.811	594.263	623.265	598.317	539.835	591.685	556.285	514.976	556.091	520.602	477.365	514.857	478.828	371.069	439.244	362.853	274.567	346.061	287.424	332.828	411.869	346.565
SD_hull.centroid.y	12.2013	9.71316	12.7644	7.69512	9.11359	6.98905	7.46248	8.48403	7.93996	10.611	19.2801	12.5202	12.1244	23.1701	13.088	10.5303	19.0822	19.4825	18.2707	36.7131	28.594	13.8522	39.5862	24.8448	22.6842	29.1362	25.7088
hull.circularity	0.573192	0.531082	0.612406	0.744956	0.622768	0.711584	0.773373	0.705117	0.760849	0.796505	0.696817	0.767758	0.842502	0.752084	0.77887	0.860582	0.772772	0.814991	0.675527	0.672716	0.626466	0.641603	0.595247	0.586011	0.640119	0.584032	0.576643
SD_hull.circularity	0.161441	0.227279	0.0424981	0.0618176	0.0864335	0.0876788	0.0365413	0.0635059	0.046314	0.0374075	0.0696527	0.0270154	0.0325924	0.0653851	0.0448881	0.031488	0.086218	0.0531938	0.0635257	0.116361	0.104613	0.0325066	0.110697	0.0485145	0.0510974	0.131587	0.065584
hull.compactness.01	0.172782	0.208349	0.14066	0.275625	0.168547	0.223186	0.314286	0.222812	0.280977	0.312991	0.220148	0.265367	0.335517	0.316041	0.338034	0.406952	0.335259	0.383476	0.268071	0.280606	0.228195	0.137608	0.175971	0.137628	0.0986397	0.123983	0.101335
SD_hull.compactness.01	0.0407628	0.0817923	0.0359086	0.0453673	0.0523304	0.0518138	0.0572165	0.0687809	0.0363529	0.0547582	0.0636934	0.0461685	0.0354003	0.0409257	0.0509097	0.0372401	0.0372543	0.0522036	0.0555817	0.0910884	0.0584763	0.0159093	0.0687562	0.0268388	0.0194185	0.0327355	0.0226016
hull.compactness.16	78.1889	69.1849	96.6625	47.6436	88.5804	59.5813	41.8907	62.8836	45.5772	41.4803	64.862	48.524	37.9312	40.4039	37.9044	31.1743	38.0252	33.4042	48.8903	49.2543	58.6704	92.7736	80.6831	94.6336	132.832	108.172	130.76
SD_hull.compactness.16	22.2317	25.2684	33.2599	8.97108	45.8945	13.4129	7.27986	20.1152	6.91318	7.27104	15.9444	7.49382	4.01002	4.87364	5.33235	3.06518	4.30527	4.81263	10.3311	15.2676	15.5805	11.5624	28.4175	19.39	28.3516	28.777	35.1036
hull.fillgrade.	23.0463	41.8098	14.0101	24.9301	15.4575	19.9886	26.1088	18.1273	22.8843	26.9314	20.1505	24.6074	28.6171	27.1485	30.5074	36.6179	30.1868	36.73	31.7866	31.478	29.1166	18.0496	24.189	20.1918	12.7133	20.1477	14.2533
SD_hull.fillgrade.	24.0029	44.2851	4.2121	4.1324	4.31539	5.85355	4.62976	3.03491	2.07462	4.95448	4.45544	4.1938	2.97871	4.2568	5.58352	4.08341	4.7025	2.35965	4.88833	6.30015	4.43359	3.20431	6.0707	5.32941	3.01575	5.21465	3.07946
hull.length	207.413	118.03	192.937	288.135	164.594	260.714	330.92	185.297	300.752	550.038	373.876	514.983	556.276	333.871	479.445	644.057	425.079	590.16	961.166	695.841	973.289	1260.8	1034.36	1228.55	1359.22	1200.64	1343.32
SD_hull.length	48.557	54.3002	32.7093	39.3558	54.0857	56.3502	42.2025	52.4747	53.5659	45.702	84.7525	100.199	57.8551	87.4989	78.9104	60.458	90.708	86.9112	81.0432	132.73	120.222	55.3093	155.873	50.7737	97.1366	126.068	97.5914
hull.pc1	112.611	61.5556	102.583	137.526	88.3	133.583	154.816	90.65	147.083	247.289	181.85	233.833	240.526	166.15	219.417	265.132	201	252.25	465.684	336.15	486.5	592.105	503.65	592.167	648.342	555.9	668.917
SD_hull.pc1	27.9351	28.4401	20.4094	28.3458	28.1071	37.9518	21.609	26.5571	26.0642	20.4045	34.3972	30.6524	22.4187	46.3286	27.9775	21.4287	41.1758	40.5324	45.2052	86.3128	70.2246	6.98725	75.3783	3.51663	37.4889	74.572	12.4114
hull.points	11.6944	10.1667	12.75	12.5	10.95	12.8333	13.1579	11.1	13.4167	12.0526	10.8	12.5833	14.2105	11.65	12.75	13.8421	11.85	15.6667	14.9211	14.25	15.5	16.1053	14.8	15.8333	15.7105	16.25	15.75
SD_hull.points	1.95643	1.95256	1.36931	1.74801	1.36321	1.43759	2.06863	1.57762	1.20069	2.10089	2.77088	2.57714	1.33662	1.68408	1.50831	2.1282	2.17371	1.21106	1.88018	1.85966	1.87083	1.58622	2.08433	0.930949	1.7975	2.39502	2.3184
leaf.count	1.77778	1.38889	1.75	4.34211	1.85	3.41667	4.78947	2.05	4.58333	6.81579	4.45	6	7.63158	5.3	7.66667	9.15789	6.4	8.41667	10.6842	7.8	10.25	11.2895	8.95	9.5	12.0263	9.95	12.1667
SD_leaf.count	0.732084	0.650854	0.41833	0.817391	1.17969	1.20069	0.854982	1.18907	1.06849	0.931106	1.38343	0.83666	1.1528	1.13529	0.816497	0.95819	1.42984	1.02062	1.37649	1.60208	1.69558	1.82814	1.81735	2.30217	3.96678	1.86264	1.8619
leaf.count.max	1.77778	1.38889	1.75	4.34211	1.85	3.41667	NA	NA	NA	NA	NA	NA	NA	NA	NA	NA	NA	NA	NA	NA	NA	NA	NA	NA	NA	NA	NA
SD_leaf.count.max	0.732084	0.650854	0.41833	0.817391	1.17969	1.20069	NA	NA	NA	NA	NA	NA	NA	NA	NA	NA	NA	NA	NA	NA	NA	NA	NA	NA	NA	NA	NA
leaf.count.median	1.77778	1.38889	1.75	4.34211	1.85	3.41667	NA	NA	NA	NA	NA	NA	NA	NA	NA	NA	NA	NA	NA	NA	NA	NA	NA	NA	NA	NA	NA
SD_leaf.count.median	0.732084	0.650854	0.41833	0.817391	1.17969	1.20069	NA	NA	NA	NA	NA	NA	NA	NA	NA	NA	NA	NA	NA	NA	NA	NA	NA	NA	NA	NA	NA
leaf.curvature.avg	0.308032	0.156798	0.184195	0.149879	0.209667	0.196897	0.179172	0.342777	0.181931	0.194109	0.183335	0.186643	0.191943	0.128123	0.155555	0.203519	0.16098	0.172964	0.181009	0.160417	0.150247	0.12962	0.157817	0.126579	0.105401	0.126702	0.131797
SD_leaf.curvature.avg	0.266643	0.174329	0.227055	0.0542741	0.210304	0.0856358	0.0477113	0.23735	0.0443599	0.0585845	0.0502355	0.0570517	0.0439029	0.0631785	0.0597384	0.050524	0.050423	0.0156622	0.0426778	0.0277925	0.0326801	0.0273604	0.0248812	0.0423913	0.0350346	0.0246052	0.0402079
leaf.curvature.sum	0.525663	0.257485	0.272285	0.610505	0.366985	0.652202	0.806298	0.589923	0.750298	1.36238	0.803248	1.1352	1.43956	0.618246	1.05253	1.77585	0.899097	1.47268	2.08453	1.35508	1.66045	2.08595	1.68612	1.81218	2.05223	1.69075	2.00875
SD_leaf.curvature.sum	0.325773	0.292299	0.279108	0.239542	0.266347	0.156186	0.240526	0.251033	0.264604	0.389908	0.188475	0.374828	0.389913	0.289439	0.44722	0.422277	0.293445	0.315045	0.401559	0.399796	0.291862	0.422767	0.390055	0.572766	0.597736	0.367625	0.509691
leaf.length.mean	90.6667	52.7778	85.25	51.6579	77.65	58.3333	59.7632	77.6	56.6667	89.4211	75.85	90.6667	84.9211	53.65	68.75	83.0526	61.2	75.5833	107.105	86.1	114.833	153.658	126	158.5	159.395	136.2	142.5
SD_leaf.length.mean	36.5638	25.0675	15.234	9.16675	25.2664	15.0089	11.2588	38.614	9.64192	16.9035	20.5373	16.1421	8.723	9.2197	14.1871	9.22089	8.65769	13.9514	16.5274	12.3531	10.9072	28.5117	22.7584	51.1165	41.3748	43.9357	38.9102
leaf.length.sum	145.111	77.8889	146.167	218.289	128.2	211.417	282.868	124.15	275.167	596.579	305.85	555.917	641.737	294.35	505.75	750	399.1	672.167	1117	672.5	1119.5	1670.29	1055.75	1472.58	1768.05	1271.2	1584.58
SD_leaf.length.sum	46.6036	43.9679	38.8081	42.2766	44.6326	59.6845	65.6457	43.0343	105.985	84.658	106.534	169.395	110.214	105.633	117.447	110.384	119.743	197.765	150.313	175.691	209.333	174.464	171.388	141.837	262.135	183.372	216.225
leaf.length.sum.max	145.111	77.8889	146.167	218.289	128.2	211.417	NA	NA	NA	NA	NA	NA	NA	NA	NA	NA	NA	NA	NA	NA	NA	NA	NA	NA	NA	NA	NA
SD_leaf.length.sum.max	46.6036	43.9679	38.8081	42.2766	44.6326	59.6845	NA	NA	NA	NA	NA	NA	NA	NA	NA	NA	NA	NA	NA	NA	NA	NA	NA	NA	NA	NA	NA
leaf.width.mean	35.4526	33.9018	32.2221	36.723	26.9888	33.1638	38.6411	33.8065	35.851	39.1958	33.1531	37.0528	39.4533	38.4969	39.5196	43.4955	40.636	43.3224	47.6259	45.1761	46.149	41.132	45.2952	42.414	38.8279	42.9814	39.3509
SD_leaf.width.mean	6.56121	9.93989	9.49612	4.10546	7.33902	5.65118	4.6712	4.0813	4.54418	3.22072	4.18216	3.93277	3.2351	3.35754	3.16474	2.70201	3.62961	2.83762	3.21023	3.55364	2.06119	2.24887	3.09446	3.285	2.85169	4.79823	3.28794
minrectangle.area	6135.85	2002.81	5207.5	10630.1	3975.2	9213.54	15116.7	4718.01	12924.6	37354.7	18494.1	32359.9	37919.7	15452.5	29122	46949.9	21605.9	41041	84614.1	45198.1	81347.2	132094	83448	119506	166539	99830	144726
SD_minrectangle.area	3127.92	1730.18	2621.13	2729.76	2966.5	3873.56	4067.26	2719.77	5466.03	7369.03	8230.66	12581.5	7822.52	8419.98	8653.42	8112.35	7487.28	14809.5	10748.6	12799	12758.3	16249.9	15996.7	14023.5	28810.2	19593	31846.7
minrectangle.length.a	74.5744	44.4559	65.8129	96.1521	53.0439	80.0932	122.807	61.9229	115.267	206.164	134.16	197.26	201.153	132.349	169.755	219.032	155.187	210.554	325.543	236.251	260.416	438.604	319.439	413.718	462.5	360.919	475.274
SD_minrectangle.length.a	20.8417	24.3209	19.3594	14.2325	18.3933	17.5902	18.5775	16.7484	19.2466	27.3142	37.5878	31.1674	22.1371	36.9436	38.3174	21.2319	42.2736	44.0903	97.6777	57.1298	83.1022	120.293	66.1716	98.2702	109.233	100.224	91.7242
minrectangle.length.b	79.0205	35.6895	73.683	90.7004	60.831	87.5087	123.061	68.6278	118.158	213.112	141.341	188.883	196.27	122.124	182.503	227.068	155.253	209.167	319.423	241.775	401.408	391.84	351.746	404.411	454.565	365.722	405.727
SD_minrectangle.length.b	23.876	21.6064	20.3279	12.3074	22.3809	16.5372	18.1383	19.6859	15.0932	23.2235	39.6943	30.6765	28.1356	32.1641	31.6676	24.8115	45.6158	36.0529	85.5316	89.2096	87.9502	116.288	95.4567	103.166	102.147	93.2583	98.6933
width	84.5556	47.5	70.1667	129.316	77.2	128.5	134.474	82.85	123.583	182.211	154.9	179.25	187.632	111.9	151.583	201.605	123.15	177.667	202.184	152.2	178.667	247.658	191.8	216.417	292.842	220.45	256
SD_width	33.7521	25.5025	25.8296	30.5451	31.7378	37.2907	30.2377	27.5772	39.6755	30.4158	27.6895	37.7303	31.671	35.1416	28.9955	34.1949	24.751	31.5383	28.5449	27.708	14.0558	38.4466	44.3961	25.6035	42.6625	43.74	50.9303
hsv.dgci.mean	0.474922	0.510205	0.486033	0.490777	0.578458	0.486747	0.493493	0.57943	0.494936	0.55082	0.598049	0.552139	0.500387	0.523546	0.49956	0.521707	0.53172	0.518098	0.513973	0.555327	0.533492	0.452535	0.504533	0.47388	0.404789	0.471132	0.404191
SD_hsv.dgci.mean	0.0219049	0.0382242	0.0296558	0.0113198	0.0289303	0.0227391	0.00799907	0.0317229	0.00702683	0.00992369	0.0286867	0.00645619	0.00753541	0.0162299	0.00737284	0.0117175	0.0157395	0.00926453	0.0203993	0.0226227	0.0150824	0.0122123	0.0352046	0.0245756	0.0182893	0.0426975	0.0301568
hsv.h.mean	0.247269	0.251722	0.246624	0.257574	0.265814	0.25452	0.261632	0.277188	0.262255	0.28414	0.307532	0.286313	0.260136	0.265636	0.259505	0.265035	0.265486	0.26557	0.265694	0.282432	0.272228	0.240224	0.260388	0.247617	0.212075	0.239109	0.209481
SD_hsv.h.mean	0.00599084	0.00699073	0.00599053	0.00648908	0.0121973	0.0075299	0.00454204	0.00548154	0.00141372	0.00470798	0.0155236	0.00453279	0.00313843	0.0056157	0.00485619	0.0051207	0.00425755	0.00475776	0.00618733	0.00732522	0.00520623	0.00399096	0.0112019	0.0083845	0.0129507	0.0167544	0.0150163
hsv.h.stddev	0.0342287	0.0196649	0.022372	0.0748186	0.0446204	0.0697314	0.0927643	0.0905111	0.0933757	0.0843756	0.107712	0.0876078	0.0397064	0.0565899	0.0410387	0.0837567	0.0971706	0.0852437	0.0735391	0.0927824	0.0811835	0.0731493	0.105375	0.0818294	0.0751054	0.107496	0.076965
SD_hsv.h.stddev	0.0247178	0.0203776	0.0241351	0.0185244	0.0276157	0.0143997	0.0101762	0.0179436	0.0134035	0.00605036	0.0151372	0.003299	0.00944349	0.0156816	0.0073031	0.00749285	0.00898539	0.00882136	0.0089674	0.0112606	0.00634474	0.00956246	0.0136773	0.00624266	0.00711552	0.0119645	0.00604075
hsv.s.mean	0.57702	0.535618	0.558933	0.543651	0.448661	0.537764	0.567557	0.455907	0.567429	0.534974	0.450363	0.525402	0.551514	0.490391	0.538678	0.538944	0.50991	0.535016	0.500767	0.476954	0.473955	0.514118	0.459303	0.492936	0.51892	0.465592	0.519173
SD_hsv.s.mean	0.0382264	0.0446186	0.0276189	0.015853	0.0514439	0.0122122	0.0148015	0.0329334	0.0226033	0.0127322	0.0407988	0.0158643	0.00785753	0.0241117	0.0103682	0.0156648	0.0211804	0.00993429	0.0262845	0.0376781	0.0100491	0.0251874	0.0420803	0.0172303	0.0236834	0.0368747	0.0240736
hsv.s.stddev	0.156277	0.131495	0.151913	0.212219	0.158549	0.193837	0.216033	0.199223	0.211374	0.212688	0.213755	0.212224	0.179927	0.205113	0.193652	0.201829	0.217984	0.206261	0.189483	0.212626	0.196096	0.180822	0.214069	0.185704	0.174828	0.211835	0.177377
SD_hsv.s.stddev	0.0302267	0.0382426	0.0240545	0.0138685	0.036465	0.0180141	0.0124341	0.0303906	0.0154422	0.00742753	0.0122957	0.00407502	0.00830819	0.0133176	0.0127238	0.00747979	0.00964822	0.0113173	0.0110505	0.0120578	0.0115573	0.0110228	0.0160055	0.0132763	0.0129073	0.0159811	0.0139203
hsv.v.mean	0.466145	0.444068	0.452826	0.472959	0.37053	0.487479	0.452918	0.383393	0.45189	0.415746	0.409523	0.4243	0.488895	0.489821	0.494862	0.434958	0.427963	0.442315	0.493277	0.453642	0.483207	0.529376	0.493978	0.513011	0.530742	0.490909	0.522639
SD_hsv.v.mean	0.0144941	0.0381252	0.0275732	0.0133335	0.0329464	0.0425841	0.0127879	0.0412662	0.0195742	0.0128945	0.0220202	0.00440872	0.0106231	0.0204566	0.00867811	0.0135394	0.0161398	0.0155492	0.0184893	0.0240339	0.0151162	0.0115587	0.0361721	0.0188066	0.0147069	0.0478725	0.0272257
hsv.v.stddev	0.0636448	0.0475864	0.055723	0.110954	0.0734921	0.0979143	0.112348	0.119797	0.104525	0.11071	0.129279	0.107561	0.0934734	0.120074	0.0978101	0.110148	0.120802	0.11007	0.0966695	0.122854	0.103019	0.0870462	0.124106	0.0968665	0.0969153	0.122231	0.0974858
SD_hsv.v.stddev	0.0228581	0.0173434	0.0232419	0.0111377	0.0214072	0.0117346	0.00833647	0.0176905	0.00733747	0.00684915	0.0160035	0.00222669	0.00592039	0.014123	0.0027634	0.00551996	0.00839877	0.00653143	0.00770992	0.0085044	0.00796133	0.00984259	0.0130138	0.00844082	0.00954932	0.00907663	0.00877506
lab.a.mean	105.123	106.742	105.884	106.802	111.648	106.236	106.378	111.701	106.155	107.115	110.741	107.107	103.651	106.757	104.348	106.646	108.612	106.773	105.915	108.077	107.02	107.214	110.147	108.174	111.992	112.437	112.532
SD_lab.a.mean	1.21811	1.45578	0.720892	0.771991	2.34731	1.59119	0.553867	1.62243	0.666405	0.679889	2.02644	0.282983	0.428283	1.25944	0.616274	0.607418	1.3049	0.479516	1.25744	1.79283	0.784964	1.55993	1.71081	0.571637	2.80044	1.73171	2.51292
lab.a.stddev	5.22211	4.37235	4.93145	7.33593	4.75901	6.9514	7.54268	6.62569	7.49892	7.51816	8.20723	7.7303	6.80045	8.16536	7.36674	7.06965	7.71057	7.31115	7.16962	7.74053	7.39279	6.98007	7.98214	7.1878	7.68863	8.39831	7.80765
SD_lab.a.stddev	1.13894	1.15078	0.950531	0.471337	1.22464	0.506018	0.461044	1.23797	0.746304	0.275587	0.555671	0.118001	0.374621	0.737158	0.367325	0.317882	0.353643	0.364533	0.383422	0.342031	0.361281	0.393205	0.601545	0.433651	0.955937	1.02494	0.642439
lab.b.mean	159.798	156.003	158.591	156.996	147.588	157.915	156.806	146.939	156.909	152.494	147.002	152.501	158.635	154.73	158.187	154.458	152.309	154.698	156.034	151.643	153.738	159.808	153.029	157.202	160.551	153.912	160.161
SD_lab.b.mean	2.49785	3.93746	3.09902	1.29747	3.50548	2.96184	1.04706	3.01463	0.755796	1.19571	3.1721	0.759935	0.838469	2.1235	0.55889	1.10108	2.08938	0.945664	2.33916	2.72773	1.45867	1.95331	3.44076	1.96805	1.29934	3.23904	2.11835
lab.b.stddev	9.02543	6.85973	8.2792	10.9444	6.59043	10.8685	11.2697	9.92691	11.4358	10.8722	12.8652	11.6191	9.63968	12.0335	10.3878	9.609	10.9489	10.0411	10.1851	10.9315	10.2464	11.1288	11.6182	11.137	11.2296	11.9812	10.9171
SD_lab.b.stddev	2.06988	2.62649	2.18993	0.670181	2.10052	0.835196	0.738185	2.0075	1.06573	0.490048	1.26814	0.434279	0.534868	1.24409	0.592154	0.424611	0.852188	0.381508	0.480941	0.694912	0.438788	0.559694	1.18268	0.618275	0.466624	1.41745	0.350232
lab.l.mean	117.514	112.529	114.479	119.695	94.5906	123.309	114.152	97.2963	113.859	104.583	103.526	106.745	122.695	123.809	124.576	109.746	108.397	111.649	124.617	114.964	122.47	134.407	125.917	130.435	134.802	125.269	132.792
SD_lab.l.mean	3.73114	9.53249	6.85043	3.50068	8.18641	10.2768	3.34191	10.7811	5.15282	3.28438	5.52014	1.06089	2.68425	5.06236	2.23154	3.53854	3.9776	3.96798	4.51299	6.07991	3.72066	2.72009	9.29222	4.61209	3.28364	11.9345	6.56313
lab.l.stddev	17.0727	12.9195	15.2446	30.1041	20.4607	26.4254	30.4183	31.8777	28.2192	30.0082	34.2226	29.0404	25.2744	31.9909	26.5933	30.0026	32.7914	30.0224	26.295	33.3332	28.0956	23.1852	33.2663	25.8569	24.2086	32.2058	24.4678
SD_lab.l.stddev	5.90058	4.5393	6.05298	2.92446	5.48235	3.31056	2.25786	4.76966	2.21263	1.87708	4.27866	0.602323	1.56774	3.66964	0.805098	1.53602	2.28678	1.81622	2.14262	2.36122	2.18029	2.58797	3.5013	2.3798	1.47082	2.79659	2.13153
rgb.blue.mean	0.201997	0.207825	0.205828	0.233856	0.21315	0.239075	0.215288	0.228927	0.213144	0.21541	0.248667	0.222407	0.233349	0.268121	0.245605	0.219719	0.227853	0.225303	0.261518	0.259488	0.272716	0.267152	0.289153	0.272731	0.26411	0.282268	0.261034
SD_rgb.blue.mean	0.0221755	0.0274464	0.0146356	0.0120564	0.025175	0.0204689	0.0126857	0.0252401	0.0192346	0.00847698	0.0202962	0.00715668	0.00746006	0.0173187	0.00875578	0.0127011	0.00897106	0.00954823	0.0132567	0.022673	0.00485193	0.0130667	0.0256543	0.00763378	0.0175168	0.029692	0.0192957
rgb.green.mean	0.465883	0.443998	0.452743	0.472645	0.370293	0.487191	0.452049	0.381601	0.451122	0.414376	0.406669	0.422452	0.488673	0.48932	0.494755	0.434558	0.427295	0.442025	0.492866	0.453131	0.482902	0.528482	0.492405	0.512054	0.521634	0.485828	0.513036
SD_rgb.green.mean	0.0143732	0.0380911	0.0274632	0.0133813	0.0328117	0.0425789	0.0127237	0.0417615	0.0192437	0.012907	0.0221183	0.00414297	0.0106529	0.0202618	0.00867852	0.0135457	0.0162682	0.0155702	0.0184585	0.0240222	0.0150989	0.0116921	0.0356165	0.0185342	0.0104035	0.0443426	0.0219081
rgb.red.mean	0.347922	0.334291	0.340094	0.364027	0.285477	0.375176	0.338617	0.295303	0.335542	0.2992	0.309806	0.306182	0.354191	0.374705	0.366634	0.320513	0.324486	0.327195	0.374252	0.345168	0.370694	0.429437	0.404988	0.415088	0.466899	0.419986	0.461393
SD_rgb.red.mean	0.0173323	0.0337347	0.0288823	0.0160032	0.0260954	0.0363069	0.0135915	0.0393743	0.0220293	0.0114286	0.0198622	0.00459465	0.010366	0.0184967	0.0100753	0.014253	0.0131099	0.0136232	0.0171971	0.0222084	0.0129927	0.0112182	0.040261	0.0185596	0.0292511	0.0559777	0.0409695
branchpoint.count	NA	NA	NA	2.15789	1.5	1.58333	2.89474	0.6	2.58333	6.05263	2.85	6.75	8.42105	3.05	6.5	8.92105	4.6	8.41667	11.5526	7.15	10.1667	18.5263	10.1	14.5	19.4474	13.2	16.25
SD_branchpoint.count	NA	NA	NA	0.866869	0.942809	1.1143	1.17354	0.516398	1.02062	1.53564	1.4152	2.36114	3.02886	1.65747	1.76068	2.02939	1.26491	2.53804	2.79829	2.5061	2.82253	5.19207	2.25832	2.50998	5.78286	3.96653	4.67707
hsv.h.red2green	NA	NA	NA	0.00344268	0.001142	0.00297629	0.0103237	0.0114236	0.009514	0.00143713	0.00295227	0.00117184	0.00079418	0.00275941	0.000832721	0.0129791	0.0207257	0.0110435	0.00391552	0.00595458	0.00430892	0.00707379	0.0157377	0.00784314	0.0768965	0.0621331	0.0842277
SD_hsv.h.red2green	NA	NA	NA	0.00161651	0.001841	0.0021984	0.0030112	0.0108354	0.00419476	0.000497066	0.00146884	0.000284978	0.000624694	0.00213408	0.00063889	0.00379184	0.00586136	0.00460891	0.00118045	0.00231916	0.000736567	0.00350407	0.00709952	0.00432094	0.0836253	0.0494208	0.0691542
hsv.h.skewness	NA	NA	NA	4.22747	2.05635	4.65786	4.40129	3.21901	4.51485	3.32768	2.15349	3.09838	4.09526	2.84205	3.84232	4.78369	4.09911	4.50553	4.84825	3.57295	4.32767	5.44981	3.50444	4.76606	5.0591	3.6752	5.01883
SD_hsv.h.skewness	NA	NA	NA	0.512648	2.30771	1.13045	0.572897	0.630751	0.448401	0.279788	0.476303	0.198719	0.469491	0.665176	0.413691	0.480085	0.410275	0.559414	0.543761	0.474183	0.52495	0.849234	0.641192	0.510512	0.684984	0.44918	0.648021
hsv.h.yellow2green	NA	NA	NA	0.0892434	0.0140898	0.0720245	0.0633041	0.0345209	0.0435187	0.0102367	0.0155588	0.0079132	0.0142705	0.0257493	0.0165956	0.0216549	0.0297583	0.0218592	0.0174502	0.0123935	0.0127955	0.157649	0.117051	0.143292	0.78448	0.359701	0.875231
SD_hsv.h.yellow2green	NA	NA	NA	0.0432098	0.0138285	0.0585336	0.0259674	0.029111	0.0288131	0.00321491	0.00790882	0.00286124	0.00257678	0.0102001	0.00346905	0.00417712	0.00637127	0.00284629	0.00764016	0.00363523	0.00386067	0.0723404	0.072873	0.0647893	0.339409	0.262679	0.453215
hsv.s.skewness	NA	NA	NA	-0.958452	-0.531816	-1.02046	-1.1518	-0.330224	-1.15175	-1.06688	-0.585411	-1.06049	-1.33758	-0.890161	-1.23739	-1.2417	-0.974377	-1.21596	-1.07837	-0.872631	-0.952008	-1.13508	-0.742168	-1.01079	-1.18446	-0.742136	-1.13577
SD_hsv.s.skewness	NA	NA	NA	0.15273	0.299507	0.183875	0.137352	0.243654	0.106834	0.0751013	0.267119	0.0690067	0.0783389	0.1843	0.145896	0.0738383	0.165516	0.0539549	0.175414	0.196371	0.116519	0.145247	0.203032	0.110436	0.130303	0.162093	0.141109
hsv.v.skewness	NA	NA	NA	0.75197	1.23289	0.841934	0.946466	1.23666	1.04436	1.31308	0.749488	1.32826	1.32592	0.725701	1.27944	1.54726	1.0334	1.542	1.37868	1.01817	1.3915	1.19517	0.897719	1.19206	0.461969	0.64539	0.575804
SD_hsv.v.skewness	NA	NA	NA	0.253576	0.51043	0.226409	0.140109	0.473946	0.0840423	0.114536	0.261395	0.0865298	0.178771	0.274	0.0905626	0.12272	0.302263	0.145371	0.109975	0.221429	0.107144	0.201427	0.191993	0.108497	0.300835	0.406367	0.421051
lab.a.skewness	NA	NA	NA	1.35447	0.708473	1.48112	1.54585	0.607948	1.59505	1.46056	0.65887	1.4081	1.84017	1.01366	1.61163	1.8099	1.23217	1.71718	1.74252	1.29996	1.5467	1.48271	1.01827	1.31795	1.0808	0.850691	1.00211
SD_lab.a.skewness	NA	NA	NA	0.160683	0.336437	0.258832	0.167614	0.386972	0.209924	0.102111	0.346993	0.0517033	0.10184	0.250181	0.215717	0.135796	0.227712	0.15184	0.267241	0.279429	0.168285	0.242271	0.271543	0.117194	0.221195	0.201333	0.207068
lab.b.skewness	NA	NA	NA	-1.22219	-0.526053	-1.14444	-1.32705	-0.525004	-1.37378	-1.39293	-0.596272	-1.38385	-1.62697	-0.731216	-1.46158	-1.4055	-0.781768	-1.33886	-1.3629	-0.816105	-1.19132	-1.26292	-0.919923	-1.15814	-1.19246	-0.792401	-1.2296
SD_lab.b.skewness	NA	NA	NA	0.176394	0.295592	0.0896316	0.140028	0.296586	0.215206	0.159404	0.385239	0.141553	0.100732	0.317363	0.0755756	0.147947	0.193387	0.160947	0.204462	0.216013	0.14514	0.217064	0.240206	0.105753	0.168872	0.212617	0.168127
lab.l.skewness	NA	NA	NA	0.798012	1.21067	0.921642	1.00227	1.19143	1.10496	1.34615	0.772768	1.37498	1.41307	0.81202	1.34494	1.55893	1.07231	1.54436	1.40674	1.04341	1.39516	1.26225	0.897184	1.21003	0.480943	0.683754	0.578669
SD_lab.l.skewness	NA	NA	NA	0.262894	0.473193	0.210025	0.139912	0.416607	0.0902039	0.0995714	0.249085	0.0893965	0.162222	0.267731	0.0953647	0.112123	0.276403	0.141637	0.102923	0.206201	0.105674	0.222245	0.186662	0.0928706	0.358897	0.370645	0.455197
hsv.h.brown2green	NA	NA	NA	NA	NA	NA	0.00472083	0.0116595	0.00466982	0.00113311	0.00271177	0.000681713	0.00119948	0.0034763	0.000780095	0.00545442	0.00919785	0.00463761	0.00240214	0.00253592	0.0014919	0.0118743	0.0180233	0.0104584	0.22105	0.0874462	0.295894
SD_hsv.h.brown2green	NA	NA	NA	NA	NA	NA	0.0020812	0.0109399	0.00262209	0.000569198	0.00227233	0.000425462	0.000883726	0.0027669	0.000741889	0.00142314	0.00321025	0.00175942	0.00109859	0.000747143	0.000409923	0.00687176	0.0208189	0.00588629	0.198282	0.0875764	0.212925
hull.pc2	NA	NA	NA	NA	NA	NA	NA	NA	NA	NA	NA	NA	NA	NA	NA	207.721	123.527	187.899	200.607	153.339	178.539	246.765	188.619	217.289	290.219	202.271	239.317
SD_hull.pc2	NA	NA	NA	NA	NA	NA	NA	NA	NA	NA	NA	NA	NA	NA	NA	33.8096	17.0342	36.4013	20.0323	33.5657	18.314	33.0563	39.9164	35.9795	42.9217	43.47	55.1373

## Sheet: C vs I p-values
BH corrected pvalues	0 dav c vs. I	5 dav	7 dav	13 dav	17 dav	21 dav	28 dav	35 dav	42 dav
height.to.width.ratio	0.00318913	0.153236	1.52705e-05	0.0016329	0.000919062	0.00168409	0.00655079	0.000395109	8.12488e-06
area	0.00185401	1.01526e-09	1.33865e-10	4.49723e-08	7.2868e-07	8.34001e-07	0.000106905	0.0397138	0.723365
border.length	0.00558999	7.23459e-06	7.545e-08	4.65312e-05	1.03138e-05	7.90617e-06	1.98565e-05	5.82058e-05	0.00135757
branchpoint.count	NA	0.0916166	5.87097e-07	0.000101839	1.03138e-05	2.05745e-06	0.000857509	1.60204e-05	0.00463907
circumcircle.d	0.00260922	0.000413718	1.28707e-05	0.0004023	0.000807023	0.00122552	0.00152748	0.00799669	0.0067231
cog.avg_distance_to_center	0.015554	0.0325999	2.759e-05	0.00019049	0.000499884	0.000527944	0.000857509	0.00700634	8.12488e-06
cog.avg_dist_to_vertical_center_line	0.641063	0.733351	0.668246	0.858851	0.246299	0.257425	0.350538	0.418339	0.29579
cog.x	0.249122	0.733351	0.668246	0.453959	0.413046	0.316245	0.87473	0.26966	0.725424
cog.y	0.00185401	0.000122212	4.81619e-06	0.00019049	0.000807023	0.00040118	0.00101439	0.00291841	0.00115616
compactness.01	0.0665645	0.00249464	0.000958693	0.0160553	0.000919062	0.00940161	0.0025438	0.0169773	0.00153934
compactness.16	0.0185183	0.000223968	2.71746e-05	0.0116153	0.00045549	0.00886921	0.000158123	0.00058678	0.000102581
height	0.00354358	0.00026167	5.87097e-07	7.8931e-05	0.00152786	0.00425016	0.00190618	0.00859992	0.00426634
hull.area	0.00260922	9.20732e-05	7.545e-08	1.82046e-05	1.03138e-05	7.69219e-08	2.39722e-05	1.18485e-05	3.00716e-06
hull.centroid.x	0.215676	0.951292	0.63997	0.53952	0.0263458	0.514008	0.376702	0.12902	0.890128
hull.centroid.y	0.00185401	0.000117264	5.87097e-07	5.02658e-05	0.000444677	0.000364769	0.000614386	0.000813492	1.49778e-05
hull.circularity	0.641063	0.00217803	0.0129631	0.00193	0.00227614	0.0137287	0.947034	0.246067	0.257987
hull.compactness.01	0.286755	0.000134502	0.00412015	0.00193	0.246299	0.00037072	0.768047	0.132275	0.0613676
hull.compactness.16	0.411969	0.0248326	0.0136279	0.00182363	0.218452	0.00123569	0.947034	0.246067	0.0588694
hull.fillgrade	0.297302	9.20732e-05	2.06357e-05	0.00193	0.380847	0.0034233	0.926382	0.0168559	0.00294977
hull.length	0.00392238	7.72184e-05	4.95593e-06	0.000195971	2.99219e-05	4.41175e-05	0.000345271	0.00288716	0.0067231
hull.pc1	0.00272225	0.00048017	2.06175e-05	0.000327824	0.000880739	0.00130704	0.00152748	0.00799669	0.0067231
hull.pc2	NA	NA	NA	NA	NA	7.69219e-08	0.0023129	0.00288716	0.000240527
hull.points	0.126461	0.0195979	0.0106322	0.267607	0.00125258	0.0372624	0.419978	0.125644	0.592387
leaf.count	0.216726	0.000117264	3.23669e-05	0.000649397	0.000151588	0.000364769	0.000618039	0.00700634	0.089244
leaf.count.max	0.216726	0.000117264	NA	NA	NA	NA	NA	NA	NA
leaf.count.median	0.216726	0.000117264	NA	NA	NA	NA	NA	NA	NA
leaf.curvature.avg	0.14609	0.419734	0.0770777	0.632183	0.0168484	0.0546956	0.15691	0.016368	0.0905646
leaf.curvature.sum	0.0890288	0.0319769	0.0532471	0.000101839	1.03138e-05	5.22953e-06	0.000618039	0.0253792	0.0756403
leaf.length.mean	0.0141858	0.013526	0.214064	0.111853	1.77121e-06	2.1686e-05	0.00144941	0.0146487	0.219535
leaf.length.sum	0.00677927	0.000147525	2.97909e-07	3.52111e-05	1.77121e-06	4.1866e-06	3.02788e-05	1.5007e-06	1.88411e-05
leaf.length.sum.max	0.00677927	0.000147525	NA	NA	NA	NA	NA	NA	NA
leaf.width.mean	0.679234	0.00309077	0.0134859	0.00193	0.496058	0.0546956	0.108501	0.00426885	0.0454032
minrectangle.area	0.00185401	7.72184e-05	2.03011e-07	9.46321e-05	1.25354e-05	8.34001e-07	9.11003e-06	8.40845e-06	3.00716e-06
minrectangle.length.a	0.0185183	6.67105e-05	2.04962e-07	0.000291666	0.000329197	0.00161242	0.00655123	0.00410241	0.0363047
minrectangle.length.b	0.00185401	0.0030294	4.83449e-06	0.000472981	5.92433e-05	0.00127012	0.0472779	0.342308	0.0461533
width	0.0141858	0.000816517	0.000316089	0.031288	8.76297e-05	2.14121e-06	0.000682268	0.00700634	0.00139422
hsv.dgci.mean	0.060723	1.75217e-05	2.39013e-05	0.000971358	0.00187692	0.113529	0.000614386	0.0027687	0.00183663
hsv.h.brown2green	NA	NA	0.0975567	0.0722932	0.0352233	0.00699754	0.768047	0.391732	0.0336129
hsv.h.mean	0.180023	0.0779455	4.81619e-06	0.00166063	0.0177872	0.803505	9.04997e-05	0.000813492	0.00139422
hsv.h.red2green	NA	0.00574546	0.759656	0.0137703	0.0217986	0.00363103	0.0310428	0.00700634	0.596994
hsv.h.skewness	NA	0.020144	0.000251435	7.8931e-05	0.000305559	0.00127012	2.16838e-05	8.40845e-06	8.12488e-06
hsv.h.stddev	0.180023	0.0110375	0.732636	0.00142593	0.0112006	0.0017215	0.000836127	7.73721e-05	1.88411e-05
hsv.h.yellow2green	NA	7.23459e-06	0.0255801	0.082964	0.00845015	0.00450466	0.0309536	0.192982	0.00277094
hsv.s.mean	0.0665645	0.000404434	3.27941e-06	0.00025687	6.36045e-05	0.00307763	0.119251	0.00491681	0.00277094
hsv.s.skewness	NA	0.00205261	2.20517e-06	0.000605674	6.79064e-05	0.00123569	0.0179418	0.000395109	1.49778e-05
hsv.s.stddev	0.176845	0.00173805	0.148856	0.820136	0.000305559	0.000937491	0.000432689	0.000260705	6.01261e-05
hsvv.mean	0.180023	1.56582e-05	0.000759458	0.467361	0.91172	0.283437	0.000955552	0.018014	0.0461533
hsvv.skewness	NA	0.0209269	0.109153	0.00019049	8.76297e-05	0.000937491	0.00104125	0.00261998	0.26006
hsvv.stddev	0.101122	0.000455722	0.260821	0.00744096	0.000350766	0.00450466	9.11003e-06	1.18485e-05	1.00164e-05
lab.a.mean	0.0312448	0.000186481	4.83449e-06	0.000605674	6.79064e-05	0.00161263	0.00655079	0.000927143	0.635159
lab.a.skewness	NA	0.000256257	3.52953e-05	0.000162417	1.03138e-05	3.37516e-05	0.00129683	0.000927143	0.0195011
lab.a.stddev	0.14609	0.000157539	0.0630447	0.00505213	0.000350766	0.000527944	0.0010939	0.00104362	0.112303
lab.b.mean	0.0537365	5.11958e-05	4.83449e-06	0.000695017	0.00039308	0.0137287	0.0010939	0.000395109	0.00030131
lab.b.skewness	NA	7.72184e-05	1.52705e-05	0.000237473	2.99219e-05	2.14121e-06	3.02788e-05	0.00340812	0.000413528
lab.b.stddev	0.0956528	0.000186481	0.0873248	0.00128925	0.000315318	0.00127012	0.012883	0.259025	0.165146
lab.l.mean	0.215676	1.56582e-05	0.00123383	0.620785	0.54797	0.401298	0.0010939	0.0246439	0.0495472
lab.l.skewness	NA	0.0302225	0.219998	0.000148476	8.36813e-05	0.000783278	0.000748562	0.000503012	0.210218
lab.l.stddev	0.101122	0.000445169	0.415947	0.0171719	0.00039308	0.00580331	9.11003e-06	1.18485e-05	1.65433e-05
rgb.blue.mean	0.626887	0.035699	0.161045	0.000971358	0.000252926	0.0671322	0.857787	0.0341031	0.126028
rgb.green.mean	0.180023	1.56582e-05	0.000759458	0.375886	0.926406	0.272996	0.000955552	0.016368	0.0482189
rgb.red.mean	0.311909	1.56582e-05	0.0109705	0.171822	0.00940759	0.477026	0.00409035	0.111035	0.0463774

## Sheet: C vs. F p-values
BH corrected pvalues	0dav c vs. fI	5dav c vs. fI	7dav c vs. fI	13dav c vs. fI	17dav c vs. fI	21dav c vs. fI	28dav c vs. fI	35dav c vs. fI	42dav c vs. fI
height.to.width.ratio	0.91994	0.765851	0.972225	0.741929	0.283918	0.971807	0.47773	0.744938	0.974217
area	0.891436	0.577633	0.621195	0.258072	0.159756	0.683864	0.423494	0.880648	0.98257
border.length.	0.891436	0.65855	0.970643	0.541346	0.159756	0.683864	0.796791	0.285463	0.974217
branchpoint.count	NA	0.677361	0.970643	0.741929	0.175272	0.883403	0.492696	0.178579	0.766299
circumcircle.d.	0.891436	0.859454	0.970643	0.73753	0.233769	0.731691	0.669579	0.9987	0.613038
cog.avg_distance_to_center.	0.957387	0.861279	0.970643	0.340139	0.159756	0.851795	0.43858	0.312233	0.974217
cog.avg_dist_to_vertical_center_line	0.957387	0.677361	0.970643	0.922857	0.895884	0.683864	0.443283	0.731213	0.974217
cog.x.	0.957387	0.677361	0.970643	0.832845	0.655236	0.683864	0.838899	0.956364	0.974217
cog.y.	0.957387	0.677361	0.970643	0.297424	0.426075	0.889031	0.669579	0.539843	0.613038
compactness.01	0.891436	0.677361	0.970643	0.922857	0.160889	0.683864	0.722867	0.178579	0.518807
compactness.16	0.953186	0.691696	0.972225	0.916702	0.149331	0.851795	0.697211	0.178579	0.284362
height.	0.953186	0.577633	0.970643	0.258072	0.284481	0.971807	0.591968	0.242701	0.613038
hull.area.	0.891436	0.677361	0.970643	0.632274	0.186613	0.683864	0.669579	0.242701	0.613038
hull.centroid.x	0.91994	0.677361	0.970643	0.741929	0.403617	0.971807	0.371503	0.927985	0.974217
hull.centroid.y	0.957387	0.577633	0.970643	0.244859	0.478706	0.971807	0.669579	0.492697	0.974217
hull.circularity	0.891436	0.677361	0.970643	0.258072	0.149331	0.683864	0.492696	0.178579	0.613038
hull.compactness.01	0.891436	0.577633	0.941222	0.258072	0.964294	0.683864	0.423494	0.9987	0.974217
hull.compactness.16	0.891436	0.577633	0.970643	0.258072	0.991279	0.683864	0.423494	0.946308	0.974217
hull.fillgrade.	0.891436	0.577633	0.621195	0.541346	0.554983	0.971807	0.43858	0.621731	0.974217
hull.length	0.891436	0.677361	0.970643	0.716576	0.166965	0.683864	0.838899	0.405903	0.974217
hull.pc1	0.891436	0.861279	0.970643	0.623575	0.256319	0.738959	0.669579	0.9987	0.613038
hull.pc2	NA	NA	NA	NA	NA	0.683864	0.189754	0.273224	0.613038
hull.points	0.891436	0.765851	0.972225	0.854999	0.168588	0.683864	0.669579	0.834661	0.98257
leaf.count	0.957387	0.577633	0.970643	0.258072	0.969668	0.683864	0.697211	0.277365	0.974217
leaf.count.max	0.957387	0.577633	NA	NA	NA	NA	NA	NA	NA
leaf.count.median	0.957387	0.577633	NA	NA	NA	NA	NA	NA	NA
leaf.curvature.avg	0.891436	0.677361	0.972225	0.922857	0.317332	0.683864	0.290315	0.956364	0.766299
leaf.curvature.sum	0.891436	0.765851	0.970643	0.491823	0.209446	0.683864	0.154919	0.539843	0.974217
leaf.length.mean	0.91994	0.677361	0.970643	0.922857	0.156209	0.683864	0.423494	0.946308	0.974217
leaf.length.sum	0.957387	0.859454	0.972225	0.804121	0.156209	0.683864	0.979146	0.178579	0.613038
leaf.length.sum.max	0.957387	0.859454	NA	NA	NA	NA	NA	NA	NA
leaf.width.mean	0.891436	0.677361	0.970643	0.536044	0.982804	0.971807	0.423494	0.633118	0.974217
minrectangle.area	0.891436	0.677361	0.970643	0.654833	0.160889	0.683864	0.697211	0.242701	0.766299
minrectangle.length.a	0.891436	0.577633	0.970643	0.762639	0.219821	0.883403	0.371503	0.834661	0.974217
minrectangle.length.b	0.91994	0.782229	0.970643	0.298181	0.478706	0.683864	0.269765	0.946308	0.974217
width	0.891436	0.96249	0.970643	0.922857	0.149331	0.683864	0.154919	0.178579	0.72901
hsv.dgci.mean	0.891436	0.783961	0.970643	0.900434	0.895884	0.731691	0.185163	0.242701	0.98257
hsv.h.brown2green	NA	NA	0.999229	0.258072	0.384847	0.683864	0.12501	0.834661	0.974217
hsv.h.mean	0.957387	0.677361	0.970643	0.621446	0.88272	0.971807	0.185163	0.242701	0.974217
hsv.h.red2green	NA	0.765851	0.970643	0.298181	0.964294	0.683864	0.517002	0.880648	0.974217
hsv.h.skewness	NA	0.677361	0.970643	0.258072	0.337627	0.683864	0.240314	0.178579	0.974217
hsv.h.stddev	0.891436	0.683285	0.972225	0.298181	0.842995	0.907613	0.205528	0.178579	0.974217
hsv.h.yellow2green	NA	0.691696	0.970643	0.298181	0.284481	0.971807	0.240314	0.845791	0.974217
hsv.s.mean	0.891436	0.677361	0.999229	0.480077	0.149331	0.738959	0.0779386	0.178579	0.98257
hsv.s.skewness	NA	0.683285	0.999229	0.922857	0.283096	0.683864	0.240314	0.187684	0.974217
hsv.s.stddev	0.953186	0.577633	0.970643	0.922857	0.159756	0.683864	0.442055	0.654525	0.974217
hsv.v.mean	0.891436	0.677361	0.972225	0.244859	0.300028	0.683864	0.423494	0.242701	0.974217
hsv.v.skewness	NA	0.677361	0.621195	0.912867	0.509647	0.971807	0.838899	0.9987	0.974217
hsv.v.stddev	0.891436	0.577633	0.621195	0.297424	0.149331	0.981367	0.358345	0.178579	0.974217
lab.a.mean	0.891436	0.677361	0.970643	0.98454	0.156209	0.851795	0.185163	0.178579	0.974217
lab.a.skewness	NA	0.677361	0.970643	0.298181	0.159756	0.683864	0.232492	0.178579	0.974217
lab.a.stddev	0.891436	0.58142	0.972225	0.244859	0.149331	0.683864	0.43787	0.542172	0.974217
lab.b.mean	0.891436	0.683285	0.972225	0.98507	0.283096	0.851795	0.154919	0.178579	0.974217
lab.b.skewness	NA	0.65855	0.970643	0.929857	0.0697775	0.683864	0.205528	0.277365	0.974217
lab.b.stddev	0.891436	0.861279	0.972225	0.244859	0.149331	0.683864	0.838899	0.9987	0.613038
lab.l.mean	0.891436	0.677361	0.972225	0.244859	0.233769	0.683864	0.446916	0.242701	0.974217
lab.l.skewness	NA	0.677361	0.621195	0.741929	0.329348	0.971807	0.838899	0.641915	0.974217
lab.l.stddev	0.891436	0.577633	0.621195	0.258072	0.149331	0.981367	0.345493	0.179469	0.974217
rgb.blue.mean	0.91994	0.736695	0.972225	0.258072	0.149331	0.683864	0.12501	0.405903	0.974217
rgb.green.mean	0.891436	0.677361	0.972225	0.253767	0.296557	0.683864	0.423494	0.242701	0.974217
rgb.red.mean	0.891436	0.683285	0.972225	0.258072	0.149331	0.683864	0.697211	0.277365	0.974217

## Sheet: I vs. F p-values
BH corrected pvalues	0dav fI vs. iI	5dav fI vs. iI	7dav fI vs. iI	13dav fI vs. iI	17dav fI vs. iI	21dav fI vs. iI	28dav fI vs. iI	35dav fI vs. iI	42dav fI vs. iI
height.to.width.ratio	0.0431145	0.49707	0.00930732	0.0635122	0.023935	0.139381	0.0171904	0.00544614	0.000867974
area	0.166621	0.0307947	0.00407856	0.00765256	0.0154397	0.01344	0.00963471	0.254495	0.843204
border.length	0.10066	0.0307947	0.00225181	0.0122808	0.0193428	0.0529838	0.00528111	0.0231909	0.375546
branchpoint.count	NA	0.881515	0.00722098	0.0180021	0.0113638	0.0306731	0.0899088	0.016923	0.287583
circumcircle.d	0.0431145	0.0482419	0.00353146	0.0259563	0.0259944	0.0529838	0.0076501	0.0154954	0.00411792
cog.avg_distance_to_center	0.0431145	0.135994	0.00470234	0.00732854	0.0359364	0.0369203	0.00426603	0.00655411	0.00306278
cog.avg_dist_to_vertical_center_line	0.714792	0.49707	0.834207	0.772217	0.265986	0.0818727	0.923333	0.254495	0.529696
cog.x	0.42459	0.411686	0.834207	0.364588	0.359394	0.744096	0.623207	0.569275	0.999789
cog.y	0.0431145	0.0307947	0.00118608	0.00698107	0.0193428	0.014206	0.00440962	0.0415476	0.0441195
compactness.01	0.068409	0.0253938	0.00137682	0.0244972	0.0677824	0.404762	0.00528111	0.0881614	0.12751
compactness.16	0.0431145	0.0449488	0.00277909	0.0466639	0.152944	0.411899	0.0171904	0.0380613	0.132831
height	0.0847167	0.0360051	0.00118608	0.00563709	0.0202342	0.0743828	0.0076501	0.0154954	0.00306278
hull.area	0.08863	0.0312714	0.0237796	0.0437178	0.0404006	0.0313113	0.00426603	0.012078	0.054536
hull.centroid.x	0.42459	0.475641	0.995474	0.320102	0.0259944	0.660126	0.635303	0.334233	0.939163
hull.centroid.y	0.0431145	0.0224831	0.000512255	0.00301992	0.00684524	0.016965	0.00426603	0.012078	0.00334854
hull.circularity	0.428083	0.0950223	0.088961	0.0259563	0.398128	0.285278	0.497042	0.821891	0.93166
hull.compactness.01	0.131066	0.0882574	0.0685073	0.147949	0.430493	0.111776	0.236185	0.225215	0.198109
hull.compactness.16	0.256249	0.10548	0.0464438	0.0274597	0.414675	0.111776	0.326286	0.319065	0.287583
hull.fillgrade.	0.221243	0.152391	0.0050767	0.0895279	0.288737	0.014206	0.468388	0.254495	0.0420265
hull.length	0.0431145	0.025933	0.00387933	0.0293398	0.0149529	0.016965	0.00528111	0.0146295	0.0635877
hull.pc1	0.0431145	0.0499866	0.00387933	0.0201849	0.0253151	0.0555738	0.0076501	0.0154954	0.00411792
hull.pc2	NA	NA	NA	NA	NA	0.0179866	0.105465	0.252486	0.275338
hull.points	0.0431145	0.0449488	0.0106807	0.244365	0.256232	0.0059427	0.280157	0.254495	0.798021
leaf.count	0.344473	0.0449488	0.00277909	0.027213	0.00248045	0.0179866	0.0324814	0.652396	0.0944435
leaf.count.max	0.344473	0.0449488	NA	NA	NA	NA	NA	NA	NA
leaf.count.median	0.344473	0.0449488	NA	NA	NA	NA	NA	NA	NA
leaf.curvature.avg	0.859549	0.881515	0.088961	0.909017	0.43292	0.546277	0.598965	0.225215	0.845188
leaf.curvature.sum	0.9231	0.0360051	0.307113	0.107907	0.0947218	0.016965	0.140624	0.657834	0.287583
leaf.length.mean	0.0431145	0.0950223	0.166758	0.155606	0.0711936	0.0818727	0.00426603	0.254495	0.843204
leaf.length.sum	0.0431145	0.0360051	0.0272836	0.0259563	0.0147042	0.0376078	0.00643721	0.00384949	0.0441195
leaf.length.sum.max	0.0431145	0.0360051	NA	NA	NA	NA	NA	NA	NA
leaf.width.mean	0.812981	0.100634	0.441704	0.107907	0.562946	0.152808	0.568214	0.18704	0.17845
minrectangle.area	0.0887558	0.0382872	0.022531	0.0628824	0.023935	0.0420025	0.00426603	0.00544614	0.0441195
minrectangle.length.a	0.197136	0.0351024	0.00118608	0.00954821	0.113184	0.0554498	0.598965	0.126091	0.090311
minrectangle.length.b	0.0431145	0.0360051	0.000508311	0.0309256	0.0127258	0.0420025	0.0142157	0.37192	0.544622
width	0.256249	0.0382872	0.084639	0.234184	0.0468233	0.0179866	0.0428403	0.254495	0.271098
hsv.dgci.mean	0.344473	0.000580447	7.84171e-05	0.00301992	0.00638834	0.0743828	0.0609164	0.110193	0.0105029
hsv.h.brown2green	NA	NA	0.106957	0.0325865	0.0259944	0.014206	0.00877457	0.346119	0.12751
hsv.h.mean	0.302153	0.0549029	6.56518e-05	0.00732854	0.0599991	0.972225	0.0162186	0.0444174	0.0119804
hsv.h.red2green	NA	0.135994	0.673988	0.0102523	0.0359364	0.014206	0.0925567	0.0353112	0.619417
hsv.h.skewness	NA	0.0307947	0.0013268	0.00111699	0.0096047	0.188383	0.0324814	0.0061966	0.00876109
hsv.h.stddev	0.86023	0.0482419	0.762219	0.00732854	0.0322922	0.0467221	0.0356945	0.00544614	0.000574533
hsv.h.yellow2green	NA	0.07991	0.613189	0.0287279	0.0379312	0.016965	0.8556	0.51346	0.090311
hsv.s.mean	0.354	0.00171282	2.32244e-05	0.0017774	0.00130998	0.0190821	0.845422	0.084614	0.0119804
hsv.s.skewness	NA	0.00552487	1.04573e-05	0.00194844	0.00602176	0.0112144	0.395673	0.0154954	0.00306278
hsv.s.stddev	0.354	0.040707	0.358944	0.750062	0.151602	0.0880584	0.0356945	0.012078	0.00370651
hsv.v.mean	0.714792	0.00171282	0.00188373	0.0882098	0.524623	0.136351	0.019858	0.254495	0.193226
hsv.v.skewness	NA	0.0756879	0.29075	0.000962165	0.00130998	0.0059427	0.00426603	0.008999	0.843204
hsv.v.stddev	0.604178	0.0307947	0.0502094	0.00732854	0.00422426	0.0319511	0.00440962	0.00384949	0.00306278
lab.a.mean	0.302153	0.00103544	1.04573e-05	0.00194844	0.0019289	0.013113	0.16908	0.016923	0.953746
lab.a.skewness	NA	0.00171282	9.73481e-05	0.00100055	0.00248045	0.00495314	0.0721114	0.0231909	0.270361
lab.a.stddev	0.428083	0.00171282	0.129826	0.0387204	0.0253151	0.0818727	0.121525	0.0231909	0.270361
lab.b.mean	0.333659	0.00103544	1.75032e-05	0.00197107	0.00356145	0.021685	0.0973737	0.0222759	0.00306278
lab.b.skewness	NA	0.00103544	0.000108582	0.00100055	0.00130998	0.00237032	0.00528111	0.0380152	0.00334854
lab.b.stddev	0.409502	0.00103544	0.0953469	0.027213	0.0115652	0.0306731	0.0512137	0.346119	0.0978018
lab.l.mean	0.741723	0.00171282	0.00290812	0.125578	0.683572	0.171518	0.0195886	0.267585	0.198109
lab.l.skewness	NA	0.135994	0.60466	0.00079738	0.00130998	0.0059427	0.00426603	0.00544614	0.762134
lab.l.stddev	0.568843	0.0360051	0.084639	0.0102523	0.00602176	0.0403799	0.00473744	0.00384949	0.000867974
rgb.blue.mean	0.875403	0.0610929	0.225728	0.00851524	0.0127854	0.653379	0.141351	0.144134	0.191117
rgb.green.mean	0.714792	0.00171282	0.00186816	0.0719068	0.497156	0.130441	0.0196874	0.252531	0.198109
rgb.red.mean	0.808811	0.00342849	0.0338559	0.624865	0.33019	0.729277	0.0240995	0.544557	0.193226
