# Supplementary material for: The ‘PhenoBox’, a flexible, automated, open‐source plant phenotyping solution
Source: New Phytol. 2018 Apr 5;219(2):808–23. doi: 10.1111/nph.15129 (PMC6485332; doi:10.1111/nph.15129)
Supplement: Supplementary file 6 — Table S3 Phenotyping of maize plants infected with Ustilago maydis effector deletion strains [file NPH-219-808-s006.xlsx]

## Sheet: Title Page
The “Phenobox”, a flexible, automated, open-source plant phenotyping solution
Angelika Czedik-Eysenberg, Sebastian Seitner, Ulrich Güldener, Stefanie Koemeda, Jakub Jez, Martin Colombini, Armin Djamei
Accepted 22.2.2018
Phenotyping of maize infected with U maydis strain SG200 and SG200ΔTin2, SG200ΔUm03650 deletion strains
Legend:
dpi	days post infection
sheets
means and SDs		Visual traits extracted by IAP software from plant images taken by the PhenoBox, means and standard deviation for each treatment and timepoint
BH corrected p-values		Statistical comparison of trait values between the treatment groups (t-test), p-values corrected for multiple testing by the Benjamini-Hochberg method
distances between groups		Multidimensional distances between treatment groups at each time points
		Distances were calculated as follows:
		For each time point, image features were averaged over all images taken for an individual plant and then z-score transformed across individuals. The z-score transformed image feature traits were used as an input for a principal component analysis. For each treatment group (i.e. U. maydis stain) the median position for all plants in each PC was determined. Then the euclidean distances between the …

## Sheet: means and SDs
	0 dpi								4 dpi								13dpi
Type	mock	SD mock	SG200	SD SG200	Tin2	SD Tin2	Um03650	SD Um03650	mock	SD mock	SG200	SD SG200	Tin2	SD Tin2	Um03650	SD Um03650	mock	SD mock	SG200	SD SG200	Tin2	SD Tin2	Um03650	SD Um03650
height.to.width.ratio	8.61268	1.40215	8.19657	1.75181	7.99558	1.58994	7.60642	2.0863	12.391	0.949614	10.2088	2.12465	11.1265	0.972862	10.2282	1.2437	12.6803	1.02841	9.03841	3.16078	12.5242	1.1152	11.5438	2.19231
area.px2.	7860.35	1737.53	7556.46	1705.08	6481.5	2153.5	7042.54	2803.9	11364.2	2130.58	9200.41	2183.23	8167.58	2342.42	9593.65	3019.52	17332.3	3316.94	8961.75	5182.99	13684.9	3397.12	12397	3837.03
border.length.px	1137.65	174.454	1053.96	204.179	988.154	203.656	1006	305.538	1795.35	201.72	1488.68	264.718	1401.75	199.033	1464.46	311.083	2793.69	395.435	1883.83	713.648	2411.29	284.862	2375.19	541.548
branchpoint.count	1.19231	0.383974	1.11538	0.617584	1.19231	0.480384	1.23077	0.438529	2.34615	0.473665	2.22727	0.517863	2.16667	0.615457	2.26923	0.856723	4.23077	0.856723	3.66667	1.66969	4.25	1.95982	3.96154	1.46432
circumcircle.d.px	405.833	64.5481	385.146	71.5003	359.594	73.4917	361.358	102.163	536.039	28.2047	448.967	70.5956	472.737	54.2327	462.548	45.8802	587.173	25.9923	400.743	128.774	556.711	45.2641	507.985	97.2284
cog.avg_distance_to_center.px	79.8311	13.2448	76.4602	15.2761	70.898	15.0334	69.9131	20.0124	115.595	10.4903	94.7924	14.1698	94.8627	13.1397	94.5791	12.9005	141.471	12.3776	91.796	31.6861	127.976	13.5764	119.643	21.3251
cog.avg_distance_to_vertical_image_center_line.px	58.3693	24.3853	48.5889	18.4055	54.9933	19.8495	43.2357	20.0952	67.1584	17.5604	62.9811	20.1243	65.2281	23.291	65.617	19.4576	54.0689	36.0206	63.3198	35.6199	68.8691	36.7613	65.7576	28.4843
cog.x.px	233.616	12.7027	234.787	12.3061	232.496	16.526	232.556	14.9405	220.783	10.2827	224.795	8.78874	222.377	5.78435	221.785	9.27335	261.787	14.1559	265.912	29.1802	262.94	10.895	255.827	26.2267
cog.y.px	368.04	38.7774	377.27	40.2685	389.531	36.6728	389.44	51.3096	252.71	23.2572	314.666	35.401	307.679	27.6156	307.151	32.7342	317.253	26.5945	463.345	93.744	356.218	39.1356	393.666	77.2948
compactness.01	0.0782572	0.0158212	0.0885319	0.0205058	0.0835318	0.0177248	0.0943651	0.0363946	0.0449442	0.00490538	0.0526859	0.0102606	0.0535835	0.0112562	0.0556207	0.0107619	0.0291358	0.00594423	0.0328434	0.0127116	0.0303946	0.0065982	0.0271043	0.00362954
compactness.16	168.231	32.3874	149.423	31.7161	159.231	30.7379	146.846	41.311	283.808	31.458	246.864	41.4542	243.375	44.7138	235.885	54.9917	450.769	84.7102	420.583	112.188	435.167	99.9028	471.731	61.0316
height.px	377.654	65.0264	368.077	69.6754	346.731	69.5167	340.731	89.1797	511.615	39.6926	420.5	75.6575	442.958	53.8143	420.577	48.5317	554.308	27.9102	341.25	141.403	521.333	50.1155	467.846	114.245
hull.area.px	33457.7	9205.25	27488.8	8650.21	24680.5	9331.39	26907.1	16359.6	73014.9	18250.1	50412.3	16509.6	47916.5	14778.5	47058.3	13880.9	110731	25556.2	52384.9	36279.2	92789.4	25992.4	79929.8	29469.1
hull.centroid.x.px	229.533	13.5671	234.942	13.0672	232.586	13.5582	234.256	15.3287	223.031	13.521	222.566	8.12798	222.091	5.53137	220.358	10.3995	257.299	15.5355	267.723	36.2075	267.29	19.4424	245.708	31.9722
hull.centroid.y.px	376.435	34.2059	385.893	37.1057	395.724	35.2384	398.045	46.8713	271.294	21.2061	323.402	43.0043	307.856	25.3374	319.161	30.792	358.4	30.9699	475.558	82.2574	383.548	34.7729	402.749	80.8556
hull.circularity	0.481667	0.0613969	0.4824	0.0454768	0.475397	0.0841765	0.49894	0.0559871	0.595933	0.0822167	0.573126	0.0889977	0.541147	0.0828375	0.548247	0.0813323	0.667871	0.0735035	0.642608	0.0942627	0.667072	0.0723875	0.674564	0.0605571
hull.compactness.01	0.15433	0.0392788	0.1673	0.0384447	0.175249	0.0573606	0.165414	0.0498493	0.116877	0.0203032	0.142612	0.0224835	0.125822	0.0253289	0.143844	0.0226552	0.133261	0.0227228	0.152812	0.035982	0.129669	0.0430415	0.123335	0.0212501
hull.compactness.16	86.6507	19.7105	79.9569	18.4289	79.7263	24.5209	82.0441	20.0224	110.744	17.4816	90.2386	12.6509	104.469	17.7794	90.0407	14.1011	97.8426	19.7862	87.5151	21.7258	105.751	28.8387	105.471	20.7384
hull.fillgrade	24.8849	5.40914	27.7537	4.78923	27.3993	7.12615	30.9496	12.4339	15.9303	2.48766	19.0449	3.99369	17.8046	4.54638	20.232	3.13535	16.0983	2.39976	18.9578	5.95807	15.4234	3.40269	15.3135	2.53185
hull.length	806.387	144.286	782.298	157.061	707.38	153.787	750.862	221.762	1107.97	71.5134	900.952	86.2881	909.502	123.004	897.462	103.628	1283.51	100.656	834.944	248.035	1174.1	114.345	1115.71	169.536
hull.pc1.px	404.538	64.7481	384.038	71.2807	358.538	73.5364	360.769	102.074	533.423	28.3614	448.318	70.4653	471.458	54.8753	460.615	44.7647	584.423	25.6449	397	129.547	551.875	47.1073	503.154	94.5045
hull.points	11.8462	2.37508	11.8077	2.42846	11.6154	3.06291	10.7308	2.61896	13.6154	3.75918	15.2727	6.62331	11.8333	3.70708	13.5385	5.77156	17.1154	5.22077	15.2917	7.21885	12.9583	4.43364	17.8462	4.97236
leaf.count	3.19231	0.325222	3.53846	0.748931	3.42308	0.607116	3.42308	0.493548	4.07692	0.27735	3.95455	0.47194	4	0.426401	3.96154	0.431158	4.65385	0.826252	4.33333	0.887625	4.95833	0.620056	4.34615	0.943942
leaf.curvature.avg	0.274909	0.071659	0.209891	0.0522536	0.208747	0.0613884	0.252247	0.0898578	0.358829	0.0962271	0.304432	0.090048	0.290077	0.0573443	0.284045	0.0786856	0.384984	0.0965139	0.265161	0.101795	0.323203	0.0999352	0.346892	0.0927335
leaf.curvature.sum	0.861098	0.195559	0.696615	0.161308	0.660638	0.194406	0.790995	0.267705	1.54876	0.382616	1.20337	0.394274	1.14295	0.266879	1.12766	0.301332	2.21482	0.616104	1.32098	0.595044	1.83284	0.542563	1.88471	0.681829
leaf.length.mean.px	159.385	28.3263	139.346	40.3182	136.615	40.5736	135.077	40.699	200.769	18.1172	173.091	28.9135	168.083	27.9479	172	35.3736	249.769	48.1844	161.958	44.5393	207.333	20.9147	219.077	40.2538
leaf.length.sum.px	496.769	77.6009	458.692	92.8183	433.038	94.5001	436.769	139.332	797.808	79.4333	662.136	119.029	645.208	85.7824	647.885	134.516	1140.23	192.58	695.792	267.501	975.875	120.988	937.808	186.439
leaf.width.mean.px	44.1122	3.09765	45.3349	4.07092	43.1714	3.68822	45.0687	4.73079	41.1095	2.23446	40.8877	2.17722	39.5361	2.88099	41.4075	2.38412	43.1815	1.68141	37.47	5.68237	41.2448	2.62321	39.6698	4.07357
minrectangle.area.px	61939.4	18155.5	48966	16094.7	43143.1	18799.9	48585.9	29578.9	108894	22233.6	73012.8	24459.4	75802.5	22823.5	72409.5	22016.6	152979	26863.9	77568.8	50488.8	130831	33555.8	115395	39781.2
minrectangle.length.a.px	274.448	48.2552	273.92	86.1887	232.977	67.8718	245.859	82.7718	344.987	59.6876	320.347	56.7419	336.548	76.0033	314.146	65.1071	422.983	111.989	312.519	145.489	426.339	69.6811	318.217	92.2804
minrectangle.length.b.px	279.932	57.3756	247.183	56.8784	243.236	84.7164	247.63	75.0336	401.287	53.5381	291.04	94.219	299.994	45.5646	310.297	62.4459	419.261	102.132	271.627	105.397	378.858	85.2761	406.823	106.682
width.px	197.846	40.9544	165.538	34.9216	151.154	47.133	158	71.5693	290.962	51.1409	241.682	56.524	235.875	37.3425	251.077	30.2592	331.154	70.537	270.75	65.5794	308.917	61.9115	297.846	47.8728
hsv.dgci.mean	0.471044	0.0245624	0.469923	0.0228892	0.474488	0.0242008	0.457466	0.0254808	0.491699	0.0182466	0.489936	0.0162935	0.492684	0.0201277	0.482594	0.017963	0.445736	0.0142374	0.447342	0.0178766	0.448068	0.0192729	0.445218	0.0284415
hsv.h.brown2green	0.0124461	0.0084383	0.0142532	0.0114226	0.00936184	0.0107811	0.00949026	0.0109907	0.0173359	0.00782616	0.0143573	0.00624825	0.0206943	0.0105475	0.0167587	0.0108634	0.00958406	0.00907903	0.0614111	0.0667249	0.0102317	0.00948054	0.0186068	0.00965152
hsv.h.mean	0.246841	0.00611368	0.24481	0.00516866	0.246048	0.00768247	0.243298	0.00776014	0.245467	0.00464649	0.242798	0.00556535	0.242352	0.00697381	0.242109	0.00601756	0.240238	0.00362868	0.228467	0.0105958	0.239725	0.00481286	0.236042	0.00592969
hsv.h.red2green	0.00651045	0.00997196	0.0134849	0.0154469	0.00649707	0.0102444	0.00561745	0.00802279	0.00472306	0.00369935	0.00793163	0.00803425	0.0101376	0.0154605	0.00584449	0.00732668	0.00233463	0.00533794	0.0386498	0.0494564	0.00274463	0.00484538	0.00961938	0.00879403
hsv.h.skewness	-1.50604	1.20884	-0.93466	1.23978	-1.14297	1.12691	-1.32414	0.772542	1.48091	2.66051	1.27175	2.71419	0.782727	2.63784	1.16219	2.17349	-1.15783	1.13883	-1.59362	1.01485	-0.800178	1.3469	-2.00267	1.12731
hsv.h.stddev	0.0253035	0.00750865	0.0291398	0.00996798	0.0246303	0.00924139	0.0229452	0.00762659	0.0283751	0.00666756	0.0299575	0.00651351	0.0300743	0.00641589	0.028097	0.00694962	0.0196502	0.00456125	0.0356955	0.0136195	0.0212111	0.00532085	0.0263553	0.00567178
hsv.h.yellow2green	0.0379555	0.0141725	0.0296909	0.0125399	0.0400501	0.0249456	0.0431675	0.0255254	0.0428393	0.0105098	0.0678973	0.0292659	0.0606236	0.0281109	0.0698288	0.026321	0.0401153	0.0170122	0.113604	0.0703501	0.0533432	0.0281679	0.0689952	0.0330901
hsv.s.mean	0.570589	0.0251806	0.56601	0.033239	0.557631	0.0350557	0.585351	0.0320303	0.626036	0.0215346	0.615537	0.0206627	0.613283	0.0225545	0.636025	0.016551	0.658093	0.0144234	0.636244	0.0402475	0.656464	0.0253094	0.654344	0.0305771
hsv.s.skewness	-0.526112	0.179171	-0.480102	0.251659	-0.518585	0.246701	-0.534018	0.336464	-0.917952	0.125516	-0.961329	0.133067	-0.939184	0.224857	-0.928701	0.15611	-0.690716	0.142546	-0.735652	0.281744	-0.750864	0.159463	-0.720337	0.228268
hsv.s.stddev	0.110579	0.00857427	0.107836	0.00826629	0.107828	0.012325	0.108087	0.0091315	0.126218	0.0084569	0.12451	0.00677395	0.12746	0.00746411	0.126815	0.00958752	0.114855	0.00804901	0.115827	0.0131204	0.117164	0.00613809	0.116331	0.0102775
hsv.v.mean	0.499889	0.0290101	0.501183	0.021362	0.500161	0.0249191	0.512252	0.0251011	0.379391	0.0159539	0.374144	0.0150616	0.374215	0.0230604	0.378572	0.0191505	0.450125	0.0252339	0.414959	0.0409806	0.444681	0.0232253	0.437009	0.0389757
hsv.v.skewness	0.225076	0.306251	0.0116885	0.377524	0.347155	0.530811	-0.0245373	0.470012	0.372912	0.183035	0.60696	0.314897	0.590547	0.219221	0.62222	0.350974	-0.387794	0.27691	-0.0108565	0.456498	-0.343	0.212905	-0.229063	0.344802
hsv.v.stddev	0.0478827	0.00765845	0.0429682	0.00579125	0.0503734	0.00940865	0.0467911	0.00575452	0.0530222	0.00602837	0.0603132	0.00951782	0.060145	0.00836703	0.0598987	0.00668083	0.0747207	0.00923666	0.0727717	0.00795079	0.0710413	0.00777139	0.0764972	0.0102971
lab.a.mean	102.689	0.995336	103.191	1.29199	103.282	1.27221	102.309	0.972466	106.228	0.786977	107.279	1.07637	107.271	1.20355	106.485	0.516848	103.079	0.802422	107.052	3.48839	103.446	1.54591	104.313	1.75566
lab.a.skewness	2.25416	0.47112	2.34469	0.633057	1.93851	0.663815	2.22606	0.590023	1.7476	0.377763	1.69074	0.376301	1.57823	0.273976	1.59499	0.393017	1.14099	0.423635	1.61821	0.431941	1.26313	0.374157	1.73716	0.443712
lab.a.stddev	5.23628	1.19972	5.74822	1.61315	5.09828	1.37942	4.94236	1.23342	5.3897	0.453281	5.44502	0.690147	5.65232	0.866858	5.41622	0.759327	5.49273	0.714505	7.33361	1.88044	5.40915	0.735306	6.29336	1.02639
lab.b.mean	161.967	2.42632	161.695	2.63705	161.149	2.50131	163.4	2.27867	157.169	1.63099	156.48	1.28288	156.348	2.07167	157.608	1.38652	163.391	1.67326	160.218	3.67773	163.022	2.45802	162.664	3.46569
lab.b.skewness	-0.549692	0.293301	-0.613883	0.282312	-0.51893	0.19978	-0.585705	0.345699	-0.872943	0.254193	-0.55124	0.324559	-0.606165	0.171304	-0.7354	0.277737	-0.285604	0.236783	-0.417584	0.309043	-0.508268	0.189192	-0.429214	0.315503
lab.b.stddev	6.46036	0.515164	6.6413	0.526868	6.43725	0.766133	6.41476	0.767598	6.00663	0.577836	6.49842	0.546353	6.36408	0.62929	6.31392	0.411162	7.52253	0.541787	6.85759	0.573134	7.02504	0.479933	7.44887	0.602746
lab.l.mean	125.088	7.2343	125.31	5.39907	125.386	6.04164	128.36	6.43802	95.2374	4.10153	94.0331	3.90962	94.0251	5.83127	94.929	4.85562	112.651	6.36003	103.754	10.2822	111.239	5.6951	109.338	9.75607
lab.l.skewness	0.273225	0.245479	0.0439433	0.447503	0.359018	0.536344	0.00924262	0.505823	0.453019	0.159711	0.660575	0.304796	0.613689	0.273346	0.707678	0.349426	-0.39109	0.274448	-0.0904718	0.466879	-0.308025	0.199178	-0.247007	0.343297
lab.l.stddev	12.6091	2.04853	11.4719	1.51185	13.3282	2.4749	12.2794	1.41982	14.3356	1.46945	16.1687	2.376	16.31	2.03522	16.0945	1.77116	18.8974	2.41755	18.9221	1.80437	18.0841	2.11918	19.5095	2.64039
rgb.blue.mean	0.215381	0.0136556	0.217209	0.0187197	0.220831	0.020247	0.214041	0.0181043	0.144458	0.00880187	0.146072	0.0109907	0.146569	0.0102157	0.139184	0.00975721	0.155561	0.0107408	0.151578	0.0175476	0.152453	0.0108808	0.151963	0.013424
rgb.green.mean	0.498789	0.029328	0.499289	0.0214257	0.49879	0.0247952	0.511111	0.0249301	0.378442	0.0158004	0.372949	0.0150976	0.37243	0.0222151	0.377708	0.0183981	0.449574	0.0250772	0.409367	0.0429134	0.443822	0.0233183	0.435135	0.0388007
rgb.red.mean	0.363577	0.0281279	0.364531	0.0229187	0.367441	0.0231878	0.37689	0.0292008	0.267484	0.0140559	0.268665	0.0145971	0.269468	0.0218146	0.267916	0.0203794	0.321301	0.0225929	0.310654	0.029711	0.317241	0.0202556	0.316894	0.0324433

## Sheet: BH corrected p-values
	0dpi						4dpi						13dpi
	mock vs. SG200	mock vs. Tin2	mock vs. Um03650	SG200 vs. Tin2	SG200 vs. Um03650	Tin2 vs. Um03650	mock vs. SG200	mock vs. Tin2	mock vs. Um03650	SG200 vs. Tin2	SG200 vs. Um03650	Tin2 vs. Um03650	mock vs. SG200	mock vs. Tin2	mock vs. Um03650	SG200 vs. Tin2	SG200 vs. Um03650	Tin2 vs. Um03650
height.to.width.ratio	0.831251	0.723253	0.506682	0.965226	0.90327	1	0.030326	0.0124854	0.000791642	0.996941	0.996549	0.658628	0.00713765	0.892249	0.248125	0.0212118	0.138698	0.487846
area.px2	0.892553	0.489563	0.659796	0.932853	0.90327	1	0.0663034	0.00904846	0.200286	0.996941	0.996549	0.954173	0.00150759	0.135608	0.0525851	0.0484395	0.16023	0.681725
border.length.px	0.69269	0.489563	0.506682	0.932853	0.90327	1	0.0238622	0.00112786	0.0141045	0.996941	0.996549	0.965532	0.00495453	0.135608	0.0991287	0.075381	0.151606	0.915661
branchpoint.count	0.892553	1	0.891842	0.962721	0.90327	1	0.687029	0.577983	0.951315	0.996941	0.996549	0.965532	0.430042	0.978414	0.695866	0.565267	0.749729	0.884885
circumcircle.d.px	0.777801	0.489563	0.506682	0.932853	0.90327	1	0.0196581	0.0107588	0.000791642	0.996941	0.996549	0.965532	0.00186813	0.247066	0.0588	0.0212118	0.138698	0.447178
cog.avg_distance_to_center.px	0.858401	0.493508	0.506682	0.932853	0.90327	1	0.0148648	0.00274079	0.0010287	0.996941	0.996549	0.965532	0.00150759	0.135608	0.0540285	0.0212118	0.138698	0.592919
cog.avg_distance_to_vertical_image_center_line.px	0.69269	0.966865	0.506682	0.932853	0.90327	0.947766	0.694754	0.835054	0.951315	0.996941	0.996549	0.965532	0.586957	0.728441	0.538388	0.810231	0.952993	0.915661
cog.x.px	0.946099	0.966865	0.891842	0.946286	0.90327	1	0.470958	0.724005	0.951315	0.996941	0.996549	0.965532	0.700088	0.911229	0.621779	0.810231	0.474517	0.681725
cog.y.px	0.858401	0.590926	0.506682	0.932853	0.90327	1	0.003472	0.00103918	0.000791642	0.996941	0.996549	0.965532	0.00150759	0.135608	0.0540285	0.0212118	0.145778	0.447178
compactness.01	0.592541	0.773066	0.506682	0.946286	0.90327	1	0.0893218	0.0644094	0.0146521	0.996941	0.996549	0.965532	0.460253	0.860087	0.493345	0.666982	0.277951	0.447178
compactness.16	0.592541	0.773066	0.506682	0.932853	0.96577	1	0.0701123	0.0474606	0.0345501	0.996941	0.996549	0.965532	0.553121	0.860087	0.621779	0.810231	0.296919	0.632874
height.px	0.892553	0.686792	0.506682	0.932853	0.90327	1	0.0196581	0.00904846	0.000733889	0.996941	0.997718	0.965532	0.00171995	0.247066	0.0696233	0.0212118	0.138698	0.447178
hull.area.px	0.592541	0.270775	0.506682	0.932853	0.96577	1	0.0223492	0.00686257	0.00273376	0.996941	0.996549	0.965532	0.00150759	0.320827	0.056542	0.0212281	0.138698	0.592919
hull.centroid.x.px	0.738081	0.856924	0.673301	0.946286	0.96577	1	0.918259	0.835054	0.803073	0.996941	0.996549	0.965532	0.460253	0.479427	0.465604	0.97134	0.232715	0.335641
hull.centroid.y.px	0.831251	0.590926	0.506682	0.946286	0.90327	1	0.0196581	0.00652592	0.0010287	0.996941	0.996549	0.965532	0.00186813	0.26625	0.208245	0.0212118	0.138698	0.758505
hull.circularity	0.984821	0.966865	0.673301	0.984831	0.90327	1	0.664132	0.225961	0.276019	0.996941	0.996549	0.965532	0.553121	0.978414	0.816532	0.599496	0.448563	0.915661
hull.compactness.01	0.76205	0.720885	0.693845	0.946286	0.96577	1	0.0316651	0.515101	0.013945	0.996941	0.996549	0.658628	0.19208	0.911229	0.465604	0.244778	0.138698	0.863501
hull.compactness.16	0.76205	0.773066	0.693845	0.996089	0.96577	1	0.0199157	0.532998	0.0120543	0.996941	0.996549	0.658628	0.333424	0.76456	0.520276	0.159569	0.138698	0.978173
hull.fillgrade	0.592541	0.733546	0.506682	0.99517	0.90327	1	0.0893218	0.37471	0.00368136	0.996941	0.996549	0.88219	0.214402	0.826049	0.591239	0.158412	0.151606	0.962097
hull.length	0.892553	0.489563	0.673301	0.932853	0.90327	1	0.000227174	0.00151221	0.000296932	0.996941	0.996549	0.965532	0.00150759	0.135608	0.056542	0.0212118	0.0785774	0.644817
hull.pc1.px	0.777801	0.489563	0.506682	0.932853	0.90327	1	0.0196581	0.011796	0.000791642	0.996941	0.996549	0.965532	0.00186813	0.233791	0.056542	0.0212118	0.138698	0.447178
hull.points	0.984821	0.966865	0.506682	0.99517	0.90327	1	0.612862	0.399301	0.968268	0.996941	0.996549	0.965532	0.559156	0.22076	0.77217	0.478372	0.445073	0.230809
leaf.count	0.592541	0.686792	0.506682	0.946286	0.90327	1	0.612862	0.700743	0.623213	0.996941	0.996549	0.965532	0.460253	0.727565	0.549242	0.106067	0.972384	0.348601
leaf.curvature.avg	0.592541	0.265579	0.673301	0.996089	0.90327	0.947766	0.307554	0.0928726	0.0857298	0.996941	0.996549	0.965532	0.0162171	0.39089	0.493345	0.246063	0.138698	0.791103
leaf.curvature.sum	0.592541	0.265579	0.673301	0.946286	0.90327	0.947766	0.0893218	0.0171675	0.0146521	0.996941	0.996549	0.965532	0.00495453	0.357796	0.409802	0.081366	0.138698	0.915661
leaf.length.mean.px	0.592541	0.489563	0.506682	0.99517	0.96577	1	0.0484339	0.011796	0.0440713	0.996941	0.996549	0.965532	0.00150759	0.135608	0.216397	0.0219692	0.0785774	0.681725
leaf.length.sum.px	0.69269	0.489563	0.506682	0.946286	0.90327	1	0.0238564	0.00151221	0.0111806	0.996941	0.996549	0.965532	0.00150759	0.135608	0.056542	0.0212281	0.138698	0.791103
leaf.width.mean.px	0.76205	0.773066	0.693845	0.932853	0.96577	0.947766	0.866463	0.28377	0.951315	0.996941	0.996549	0.658628	0.0145099	0.22076	0.056542	0.098492	0.413088	0.592919
minrectangle.area.px	0.592541	0.265579	0.506682	0.932853	0.985252	1	0.0180812	0.00823377	0.00199014	0.996941	0.996549	0.965532	0.00171995	0.299968	0.056542	0.0236798	0.138698	0.641958
minrectangle.length.a.px	0.984821	0.489563	0.542872	0.932853	0.90327	1	0.470958	0.835054	0.348717	0.996941	0.996549	0.965532	0.0784456	0.96238	0.0645352	0.0690444	0.960359	0.175377
minrectangle.length.b.px	0.592541	0.629849	0.506682	0.99517	0.98649	1	0.0203621	0.00103918	0.00291128	0.996941	0.996549	0.965532	0.00645924	0.725934	0.791799	0.0410583	0.0785774	0.773509
width.px	0.592541	0.265579	0.506682	0.932853	0.95469	1	0.0893218	0.0171675	0.0604094	0.996941	0.996549	0.965532	0.0633001	0.76456	0.38029	0.23775	0.382522	0.847221
hsv.dgci.mean	0.984821	0.966865	0.506682	0.946286	0.90327	0.947766	0.866463	0.899402	0.345359	0.996941	0.996549	0.954173	0.836519	0.892581	0.95388	0.941141	0.939357	0.915661
hsv.h.brown2green	0.892553	0.773066	0.673301	0.932853	0.90327	1	0.470958	0.532998	0.951315	0.996941	0.996549	0.965532	0.0405083	0.911268	0.0729002	0.0647283	0.138698	0.279011
hsv.h.mean	0.76205	0.966865	0.506682	0.946286	0.90327	1	0.395303	0.36355	0.246113	0.996941	0.996549	0.965532	0.00835444	0.90278	0.113349	0.0212281	0.138698	0.447178
hsv.h.red2green	0.624303	1	0.891842	0.932853	0.90327	1	0.408072	0.411141	0.852709	0.996941	0.996549	0.965532	0.049117	0.911229	0.0696233	0.0718487	0.151606	0.230809
hsv.h.skewness	0.69269	0.773066	0.774702	0.946286	0.90327	1	0.866463	0.650424	0.951315	0.996941	0.996549	0.965532	0.434611	0.76456	0.179767	0.192907	0.458686	0.230809
hsv.h.stddev	0.69269	0.966865	0.673301	0.932853	0.90327	1	0.687029	0.650424	0.951315	0.996941	0.996549	0.965532	0.00645924	0.76456	0.0540285	0.0212281	0.138698	0.230809
hsv.h.yellow2green	0.592541	0.966865	0.693845	0.932853	0.90327	1	0.0576592	0.12823	0.0132308	0.996941	0.996549	0.965532	0.0116673	0.479427	0.056542	0.0479932	0.151606	0.555985
hsv.s.mean	0.892553	0.720885	0.506682	0.946286	0.90327	0.874983	0.408072	0.299005	0.335819	0.996941	0.90251	0.556319	0.154803	0.911229	0.762539	0.23775	0.342664	0.915693
hsv.s.skewness	0.872163	1	0.941204	0.946286	0.90327	1	0.588597	0.835054	0.951315	0.996941	0.996549	0.965532	0.673265	0.728441	0.762539	0.917099	0.960359	0.887157
hsv.s.stddev	0.76205	0.794716	0.673301	0.998511	0.976142	1	0.694754	0.782769	0.951315	0.996941	0.996549	0.965532	0.842317	0.76456	0.762539	0.810231	0.960359	0.915661
hsv.v.mean	0.984821	1	0.506682	0.996089	0.90327	0.947766	0.588597	0.650424	0.951315	0.996941	0.996549	0.965532	0.0387858	0.826049	0.493345	0.081366	0.296919	0.791103
hsv.v.skewness	0.592541	0.773066	0.506682	0.932853	0.96577	0.947766	0.0896385	0.0391918	0.0780644	0.996941	0.996549	0.965532	0.0437031	0.860087	0.409802	0.081366	0.308599	0.644817
hsv.v.stddev	0.592541	0.773066	0.796969	0.909277	0.90327	0.947766	0.0893218	0.0618999	0.030408	0.996941	0.996549	0.965532	0.631907	0.725934	0.762539	0.692372	0.445073	0.447178
lab.a.mean	0.69269	0.628251	0.596806	0.99517	0.90327	0.874983	0.0484339	0.0518572	0.504491	0.996941	0.965224	0.658628	0.00720594	0.76456	0.0991287	0.0212281	0.138698	0.54856
lab.a.skewness	0.892553	0.590926	0.910427	0.932853	0.90327	0.947766	0.800628	0.36355	0.497381	0.996941	0.996549	0.965532	0.0241178	0.76456	0.0525851	0.081366	0.624478	0.230809
lab.a.stddev	0.76205	0.966865	0.693845	0.932853	0.90327	1	0.866463	0.529154	0.951315	0.996941	0.996549	0.965532	0.0163024	0.90278	0.0983115	0.0212281	0.212677	0.230809
lab.b.mean	0.934464	0.773066	0.506682	0.946286	0.90327	0.874983	0.422703	0.440093	0.666082	0.996941	0.965224	0.658628	0.0320639	0.860087	0.639506	0.081366	0.206614	0.915661
lab.b.skewness	0.862446	0.966865	0.885875	0.932853	0.96577	1	0.0484339	0.0171675	0.335819	0.996941	0.996549	0.954173	0.352038	0.135608	0.409802	0.526581	0.960359	0.758505
lab.b.stddev	0.76205	1	0.891842	0.932853	0.90327	1	0.0893218	0.292603	0.25215	0.996941	0.996549	0.965532	0.0163024	0.146422	0.787425	0.565267	0.138698	0.348601
lab.l.mean	0.984821	1	0.506682	0.996089	0.90327	0.947766	0.612862	0.676145	0.951315	0.996941	0.996549	0.965532	0.0385962	0.826049	0.493345	0.081366	0.296919	0.791103
lab.l.skewness	0.592541	0.886911	0.506682	0.932853	0.96577	0.947766	0.115082	0.19689	0.06579	0.996941	0.996549	0.965532	0.111373	0.76456	0.465604	0.23775	0.458686	0.819562
lab.l.stddev	0.592541	0.773066	0.774099	0.909277	0.90327	0.947766	0.0893218	0.0362299	0.030408	0.996941	0.996549	0.965532	0.977033	0.76456	0.673366	0.42896	0.631064	0.447178
rgb.blue.mean	0.934464	0.773066	0.891842	0.946286	0.90327	1	0.797327	0.696991	0.28669	0.996941	0.996549	0.658628	0.577451	0.76456	0.621757	0.917099	0.96879	0.962097
rgb.green.mean	0.984821	1	0.506682	0.996089	0.90327	0.947766	0.576084	0.593968	0.951315	0.996941	0.996549	0.965532	0.0248669	0.826049	0.471169	0.0690444	0.239871	0.791103
rgb.red.mean	0.984821	0.966865	0.506682	0.965226	0.90327	1	0.866463	0.835054	0.967307	0.996941	0.996549	0.965532	0.434611	0.860087	0.762539	0.646581	0.736768	0.978173

## Sheet: distances between groups
Multidimensional distances between maize plants ingfected with different U. maydis strains
before infection
Δtin2	Δumag_03650	mock
3.12805	2.52183	2.81498	SG200
	3.70784	2.80122	Δtin2
		2.24995	Δumag_03650
4 days post infection (dpi)
Δtin2	Δumag_03650	mock
2.73594	2.39035	5.76275	SG200
	3.06455	6.03051	Δtin2
		5.19623	Δumag_03650
13 days post infection (dpi)
Δtin2	Δumag_03650	mock
8.66719	7.86048	10.705	SG200
	3.14473	4.00037	Δtin2
		3.90016	Δumag_03650
Distances were calculated as following:
For each time point, image features were averaged over all images taken for an individual plant and then z-score transformed across individuals. The z-score transformed image feature traits were used as an input for a principal component analysis. For each treatment group (i.e. U. maydis stain) the median position for all plants in each PC was determined. Then the euclidean distances between the …
