# Supplementary material for: The ‘PhenoBox’, a flexible, automated, open‐source plant phenotyping solution
Source: New Phytol. 2018 Apr 5;219(2):808–23. doi: 10.1111/nph.15129 (PMC6485332; doi:10.1111/nph.15129)
Supplement: Supplementary file 7 — Table S4 Phenotyping of NaCl stress effects in Nicotiana benthamiana [file NPH-219-808-s007.xlsx]

## Sheet: Title Page
The “Phenobox”, a flexible, automated, open-source plant phenotyping solution
Angelika Czedik-Eysenberg, Sebastian Seitner, Ulrich Güldener, Stefanie Koemeda, Jakub Jez, Martin Colombini, Armin Djamei
Accepted 22.2.2018
Phenotyping of Nicothiana benthamiana: Salt treatment response vs. control
Legend:
means and sds		Visual traits extracted by IAP software from plant images taken by the PhenoBox, means and standard deviation for treatment and control at each timepoint
BH corrected pvalues		Statistical comparison of trait values between the groups (t-test), p-values corrected for multiple testing by the Benjamini-Hochberg method
traits significantly different one week after treatment start
pixel property traits significantly different two weeks after treatment start that are discussed in the text

## Sheet: means and SDs
	before treatment				1 week				2 weeks				4 weeks
trait	Ctr	SD Ctr	NaCl	SD NaCl	Ctr	SD Ctr	NaCl	SD NaCl	Ctr	SD Ctr	NaCl	SD NaCl	Ctr	SD Ctr	NaCl	SD NaCl
height.to.width.ratio	2.55083	0.315701	2.59932	0.471048	4.22539	0.609158	4.12061	0.474255	7.41762	0.983291	5.96159	0.963201	14.0608	1.90499	8.77116	0.937683
area	6900.85	1337.1	6065.41	1492.67	18285.1	2921.14	16648.8	3025.45	37016.8	3556.2	22556.1	3847.03	44613.3	3935.56	21333	3958.03
border.length	839.1	102.558	851.409	118.907	1815.77	214.881	1719.82	236.932	2899.64	369.905	2005.5	303.041	4214.27	494.523	2407.09	401.175
branchpoint.count	2.65	0.474342	3.09091	1.30035	8.04545	1.7952	7.77273	1.47247	12.5	2.39792	10.3636	3.23335	17.1364	3.00076	10.1364	2.03827
circumcircle.d	226.6	20.7398	224.837	21.6354	376.403	29.9197	349.027	38.2003	411.218	24.6415	330.733	31.1288	645.081	58.7756	380.109	39.4594
cog.avg_dist_center	55.8757	7.35267	56.1426	6.35464	86.6951	7.67778	81.5421	7.7704	109.17	7.7294	83.8313	7.8387	139.43	10.236	85.1745	7.98311
cog.avg_dist_vertical_center_line	27.3096	9.06121	28.855	7.06901	26.1514	13.6852	32.141	16.6925	55.806	4.35371	56.3095	8.68945	27.2295	15.5661	30.2444	12.7804
cog.x	292.382	9.98986	293.581	8.26229	255.891	5.27321	253.971	6.87913	211.074	4.90418	209.191	8.68945	253.988	3.79472	250.456	7.74149
cog.y	563.859	6.82029	565.069	9.71547	496.12	14.487	510.585	15.5879	454.634	10.5957	481.772	12.9141	478.734	15.1825	532.443	7.02573
compactness.01	0.132044	0.0230036	0.113402	0.0211739	0.0708666	0.010579	0.0778971	0.0187858	0.0566384	0.0148808	0.0745128	0.0139673	0.0326079	0.00913955	0.0499399	0.0107219
compactness.16	98.3	17.0411	114.545	19.7313	181.682	27.9135	171.045	39.8331	232.091	41.3569	174.591	31.7953	409.136	89.3242	263.364	56.7623
height	99.5	18.959	95.0909	9.64059	165.045	19.9731	164.727	27.4029	344.773	44.802	258.682	45.4369	633.636	58.2285	348.955	34.551
hull.area	14459.6	2391.13	13750.2	2899.86	40991.3	7587.81	36463.7	7370.67	89396.5	13423.7	52925.7	12321.7	140641	12833.4	60801.1	12286.6
hull.centroid.x	291.143	8.33701	291.914	6.69624	253.952	3.50821	254.343	5.54793	210.13	3.56715	207.375	6.17192	252.962	2.71644	249.94	3.73419
hull.centroid.y	567.448	6.67809	569.582	8.93946	506.354	12.4138	519.723	15.0818	449.705	16.9865	480.85	14.9122	421.534	16.743	509.033	4.21902
hull.circularity	0.650141	0.0551726	0.644208	0.0385464	0.683765	0.0329788	0.689469	0.0354072	0.873334	0.0174903	0.837032	0.025627	0.71857	0.0488397	0.764615	0.0264178
hull.compactness.01	0.396109	0.0616428	0.369636	0.0714635	0.373936	0.0319255	0.375189	0.0549386	0.404961	0.0495573	0.424515	0.0594266	0.233255	0.0479992	0.289382	0.0391592
hull.compactness.16	32.6514	5.09233	35.1177	5.69782	33.9602	2.7789	34.3201	5.00973	31.4763	3.5478	30.1752	4.14533	55.6223	9.50043	44.2796	5.38934
hull.fillgrade	49.8149	4.77716	45.0384	5.56878	44.7864	3.96651	48.316	5.65544	41.8393	4.73468	44.6539	4.39812	31.5176	3.99305	35.7647	3.38086
hull.length	482.046	47.526	468.981	51.7395	798.991	67.3778	772.08	83.8435	1077.37	83.1067	834.786	110.371	1555.47	106.969	970.408	108.913
hull.pc1	225.7	21.1203	224.273	21.6845	375.864	30.0517	348.318	38.5774	407.682	26.0416	324.045	26.3215	642	58.5291	364.864	33.9088
hull.pc2	93.7696	16.678	86.6755	10.4697	161.535	23.296	154.014	21.9156	333.818	34.3448	252.683	45.771	352.884	19.7443	286.327	29.341
hull.points	22.55	2.25401	22.8636	1.88535	24.6364	2.22588	25.3182	2.194	23.6364	1.84514	20.3182	1.12412	21.6364	2.69343	18	2.08567
leaf.count	3.85	0.625833	3.72727	0.60678	5.04545	1.05959	5.04545	0.47194	8.31818	0.955843	8	1.09545	14.1818	1.79266	9.5	1.0247
leaf.curvature.avg	0.196512	0.0645007	0.162449	0.0325055	0.22931	0.072226	0.221065	0.0463463	0.192543	0.0331629	0.136493	0.0269615	0.122215	0.026141	0.11498	0.0280886
leaf.curvature.sum	0.901666	0.211813	0.771389	0.145979	1.5455	0.307793	1.41682	0.407595	2.18949	0.37019	1.39346	0.153916	2.58394	0.38878	1.52379	0.385274
leaf.length.mean	92.3	18.6327	93.4545	7.08327	168.5	29.8404	152.636	28.8731	160.909	14.5324	114.955	13.0469	123.773	11.3145	106.136	8.02836
leaf.length.sum	343.4	34.1824	349.636	63.9813	825.409	110.158	784.818	107.744	1341.95	133.632	932.955	136.357	1781.82	151.837	1027.09	141.491
leaf.width.mean	40.507	4.41507	36.9596	4.80519	39.0606	2.59221	38.7808	3.23516	45.8834	4.23897	42.4338	3.45383	44.7323	3.37498	40.2373	3.31429
minrectangle.area	19929.4	3359.52	19073.5	3837.68	56175.2	11112.7	49836.4	10848.5	114751	18592.6	69384.7	15608.3	206436	21459.5	90955	19686.6
minrectangle.length.a	132.491	41.4937	143.807	39.7855	232.229	56.9513	262.973	55.93	339.88	23.9745	257.743	32.021	486.711	85.3041	300.835	28.8676
minrectangle.length.b	164.408	44.6243	145.366	46.1805	277.645	61.0554	217.928	78.1172	341.592	32.0474	267.908	31.2214	469.265	78.6256	304.099	36.9711
width	220.1	21.4149	220.818	20.6365	367.5	32.6849	339.545	39.5408	379.227	18.8539	309.864	26.1114	351.5	20.178	295.818	26.6226
hsv.dgci.mean	0.40926	0.00863668	0.410258	0.00441876	0.41805	0.00826947	0.417932	0.00703566	0.432103	0.0107601	0.44021	0.00589242	0.382218	0.00992312	0.402273	0.0141872
hsv.h.mean	0.228176	0.00260823	0.227571	0.00127744	0.233797	0.00165462	0.234206	0.00147028	0.23878	0.00179818	0.24086	0.00115455	0.228367	0.00300071	0.232723	0.00395958
hsv.h.skewness	2.68207	1.81601	2.24101	0.794434	1.21623	0.828693	2.02805	0.936924	0.251658	0.302802	0.471949	0.652948	0.114996	0.233802	-0.001834	0.245561
hsv.h.stddev	0.00837911	0.000859319	0.00803381	0.000865663	0.00747985	0.000428741	0.00766625	0.000614733	0.00944635	0.000679612	0.0088569	0.000698096	0.011806	0.00148274	0.0100896	0.00107102
hsv.h.yellow2green	0.0099392	0.00579556	0.00960126	0.00418273	0.00122976	0.000528092	0.000780462	0.000454512	0.00221083	0.00143823	0.0011827	0.000601835	0.0900133	0.0685338	0.0346263	0.0518569
hsv.s.mean	0.509541	0.0152638	0.500029	0.0181741	0.589265	0.0170767	0.585601	0.0150091	0.625047	0.0194457	0.628838	0.0149123	0.634626	0.0147706	0.614163	0.0137032
hsv.s.skewness	-0.266848	0.187215	-0.246682	0.365976	-0.480768	0.170125	-0.449556	0.272909	-0.757874	0.177727	-0.610765	0.154372	-0.873433	0.153446	-0.445524	0.100696
hsv.s.stddev	0.0785229	0.00772269	0.0751495	0.00608426	0.0987208	0.00334793	0.101099	0.010932	0.110133	0.00841958	0.115797	0.00492229	0.114766	0.0060956	0.116405	0.00642101
hsv.v.mean	0.626662	0.0143331	0.630809	0.0101019	0.563203	0.0140055	0.56213	0.0118336	0.502136	0.0158722	0.486553	0.0171347	0.588546	0.0243468	0.576253	0.031642
hsv.v.skewness	-1.33212	0.322611	-1.34817	0.278277	-0.582619	0.265026	-1.06261	0.349983	-0.258178	0.346627	-0.528783	0.222919	-0.213772	0.294817	-0.540126	0.145017
hsv.v.stddev	0.0419387	0.00751662	0.0397141	0.0059229	0.0501066	0.00304251	0.0601072	0.00589198	0.0622267	0.00640527	0.0731577	0.00928727	0.0704932	0.00819339	0.0780103	0.00529983
lab.a.mean	103.774	0.309748	104.283	0.566409	102.201	0.590647	102.081	0.60156	102.141	0.667982	102.651	0.343218	100.633	1.00671	101.037	0.472654
lab.a.skewness	0.711829	0.250784	0.723072	0.326977	0.722282	0.158825	0.784128	0.161431	0.883128	0.176537	0.992779	0.12382	0.987321	0.141623	0.894506	0.142832
lab.a.stddev	2.63386	0.116059	2.53813	0.171219	3.15188	0.137491	2.97965	0.214113	3.09556	0.141607	2.8906	0.0879305	3.55453	0.102014	3.3113	0.160525
lab.b.mean	166.025	0.817612	165.468	0.799893	166.729	1.13469	166.927	1.12675	165.44	1.44533	164.282	0.816031	171.652	1.57935	169.172	1.48831
lab.b.skewness	-0.935371	0.214847	-0.8917	0.37684	-0.826519	0.210664	-0.956905	0.196703	-0.652579	0.223612	-0.601305	0.240329	-0.980988	0.164114	-0.63198	0.181748
lab.b.stddev	4.96155	0.268677	4.88359	0.362679	5.1431	0.284595	5.03033	0.321123	5.37837	0.42531	5.05295	0.224917	7.01569	0.579215	5.94621	0.465912
lab.l.mean	157.696	3.65895	158.779	2.66388	141.2	3.39713	140.687	2.98247	125.856	3.92557	122.005	4.3836	146.939	5.92209	143.877	7.85479
lab.l.skewness	-1.20139	0.323154	-1.25187	0.29708	-0.482756	0.263891	-0.996617	0.355266	-0.200352	0.351792	-0.483708	0.220039	-0.181939	0.292708	-0.495549	0.142037
lab.l.stddev	10.7713	1.8932	10.1101	1.47474	12.8413	0.761451	15.4149	1.58	16.0591	1.56326	18.9801	2.33128	17.6644	1.96251	19.7055	1.33072
rgb.blue.mean	0.309258	0.0143543	0.317753	0.015488	0.234585	0.0109853	0.235428	0.0107515	0.193735	0.0118379	0.188271	0.0116479	0.221238	0.0138127	0.227568	0.0189458
rgb.green.mean	0.626661	0.0143334	0.630809	0.0101019	0.563203	0.0140055	0.562129	0.0118338	0.502136	0.0158721	0.486553	0.0171347	0.588545	0.0243468	0.576252	0.0316419
rgb.red.mean	0.513344	0.0175898	0.518268	0.0134161	0.432017	0.0136589	0.428981	0.0113823	0.371014	0.0148602	0.357057	0.0171551	0.455466	0.0248628	0.440282	0.0344778
					1		2
					2Ctr		2NaCl
					BenthaNaCl2_11_28		BenthaNaCl2_11_28
					4.22539		4.12061
					0.609158		0.474255
					18285.1		16648.8
					2921.14		3025.45
					1815.77		1719.82
					214.881		236.932
					8.04545		7.77273
					1.7952		1.47247
					376.403		349.027
					29.9197		38.2003
					86.6951		81.5421
					7.67778		7.7704
					26.1514		32.141
					13.6852		16.6925
					255.891		253.971
					5.27321		6.87913
					496.12		510.585
					14.487		15.5879
					0.0708666		0.0778971
					0.010579		0.0187858
					181.682		171.045
					27.9135		39.8331
					165.045		164.727
					19.9731		27.4029
					40991.3		36463.7
					7587.81		7370.67
					253.952		254.343
					3.50821		5.54793
					506.354		519.723
					12.4138		15.0818
					0.683765		0.689469
					0.0329788		0.0354072
					0.373936		0.375189
					0.0319255		0.0549386
					33.9602		34.3201
					2.7789		5.00973
					44.7864		48.316
					3.96651		5.65544
					798.991		772.08
					67.3778		83.8435
					375.864		348.318
					30.0517		38.5774
					161.535		154.014
					23.296		21.9156
					24.6364		25.3182
					2.22588		2.194
					5.04545		5.04545
					1.05959		0.47194
					5.04545		5.04545
					1.05959		0.47194
					5.04545		5.04545
					1.05959		0.47194
					0.22931		0.221065
					0.072226		0.0463463
					1.5455		1.41682
					0.307793		0.407595
					168.5		152.636
					29.8404		28.8731
					825.409		784.818
					110.158		107.744
					825.409		784.818
					110.158		107.744
					39.0606		38.7808
					2.59221		3.23516
					56175.2		49836.4
					11112.7		10848.5
					232.229		262.973
					56.9513		55.93
					277.645		217.928
					61.0554		78.1172
					367.5		339.545
					32.6849		39.5408
					0.41805		0.417932
					0.00826947		0.00703566
					0.233797		0.234206
					0.00165462		0.00147028
					1.21623		2.02805
					0.828693		0.936924
					0.00747985		0.00766625
					0.000428741		0.000614733
					0.00122976		0.000780462
					0.000528092		0.000454512
					0.589265		0.585601
					0.0170767		0.0150091
					-0.480768		-0.449556
					0.170125		0.272909
					0.0987208		0.101099
					0.00334793		0.010932
					0.563203		0.56213
					0.0140055		0.0118336
					-0.582619		-1.06261
					0.265026		0.349983
					0.0501066		0.0601072
					0.00304251		0.00589198
					102.201		102.081
					0.590647		0.60156
					0.722282		0.784128
					0.158825		0.161431
					3.15188		2.97965
					0.137491		0.214113
					166.729		166.927
					1.13469		1.12675
					-0.826519		-0.956905
					0.210664		0.196703
					5.1431		5.03033
					0.284595		0.321123
					141.2		140.687
					3.39713		2.98247
					-0.482756		-0.996617
					0.263891		0.355266
					12.8413		15.4149
					0.761451		1.58
					0.234585		0.235428
					0.0109853		0.0107515
					0.563203		0.562129
					0.0140055		0.0118338
					0.432017		0.428981
					0.0136589		0.0113823
					1		2
					2Ctr		2NaCl
					BenthaNaCl2_11_28		BenthaNaCl2_11_28
					4.22539		4.12061
					0.609158		0.474255
					18285.1		16648.8
					2921.14		3025.45
					1815.77		1719.82
					214.881		236.932
					8.04545		7.77273
					1.7952		1.47247
					376.403		349.027
					29.9197		38.2003
					86.6951		81.5421
					7.67778		7.7704
					26.1514		32.141
					13.6852		16.6925
					255.891		253.971
					5.27321		6.87913
					496.12		510.585
					14.487		15.5879
					0.0708666		0.0778971
					0.010579		0.0187858
					181.682		171.045
					27.9135		39.8331
					165.045		164.727
					19.9731		27.4029
					40991.3		36463.7
					7587.81		7370.67
					253.952		254.343
					3.50821		5.54793
					506.354		519.723
					12.4138		15.0818
					0.683765		0.689469
					0.0329788		0.0354072
					0.373936		0.375189
					0.0319255		0.0549386
					33.9602		34.3201
					2.7789		5.00973
					44.7864		48.316
					3.96651		5.65544
					798.991		772.08
					67.3778		83.8435
					375.864		348.318
					30.0517		38.5774
					161.535		154.014
					23.296		21.9156
					24.6364		25.3182
					2.22588		2.194
					5.04545		5.04545
					1.05959		0.47194
					5.04545		5.04545
					1.05959		0.47194
					5.04545		5.04545
					1.05959		0.47194
					0.22931		0.221065
					0.072226		0.0463463
					1.5455		1.41682
					0.307793		0.407595
					168.5		152.636
					29.8404		28.8731
					825.409		784.818
					110.158		107.744
					825.409		784.818
					110.158		107.744
					39.0606		38.7808
					2.59221		3.23516
					56175.2		49836.4
					11112.7		10848.5
					232.229		262.973
					56.9513		55.93
					277.645		217.928
					61.0554		78.1172
					367.5		339.545
					32.6849		39.5408
					0.41805		0.417932
					0.00826947		0.00703566
					0.233797		0.234206
					0.00165462		0.00147028
					1.21623		2.02805
					0.828693		0.936924
					0.00747985		0.00766625
					0.000428741		0.000614733
					0.00122976		0.000780462
					0.000528092		0.000454512
					0.589265		0.585601
					0.0170767		0.0150091
					-0.480768		-0.449556
					0.170125		0.272909
					0.0987208		0.101099
					0.00334793		0.010932
					0.563203		0.56213
					0.0140055		0.0118336
					-0.582619		-1.06261
					0.265026		0.349983
					0.0501066		0.0601072
					0.00304251		0.00589198
					102.201		102.081
					0.590647		0.60156
					0.722282		0.784128
					0.158825		0.161431
					3.15188		2.97965
					0.137491		0.214113
					166.729		166.927
					1.13469		1.12675
					-0.826519		-0.956905
					0.210664		0.196703
					5.1431		5.03033
					0.284595		0.321123
					141.2		140.687
					3.39713		2.98247
					-0.482756		-0.996617
					0.263891		0.355266
					12.8413		15.4149
					0.761451		1.58
					0.234585		0.235428
					0.0109853		0.0107515
					0.563203		0.562129
					0.0140055		0.0118338
					0.432017		0.428981
					0.0136589		0.0113823
					1		2
					2Ctr		2NaCl
					BenthaNaCl2_11_28		BenthaNaCl2_11_28
					4.22539		4.12061
					0.609158		0.474255
					18285.1		16648.8
					2921.14		3025.45
					1815.77		1719.82
					214.881		236.932
					8.04545		7.77273
					1.7952		1.47247
					376.403		349.027
					29.9197		38.2003
					86.6951		81.5421
					7.67778		7.7704
					26.1514		32.141
					13.6852		16.6925
					255.891		253.971
					5.27321		6.87913
					496.12		510.585
					14.487		15.5879
					0.0708666		0.0778971
					0.010579		0.0187858
					181.682		171.045
					27.9135		39.8331
					165.045		164.727
					19.9731		27.4029
					40991.3		36463.7
					7587.81		7370.67
					253.952		254.343
					3.50821		5.54793
					506.354		519.723
					12.4138		15.0818
					0.683765		0.689469
					0.0329788		0.0354072
					0.373936		0.375189
					0.0319255		0.0549386
					33.9602		34.3201
					2.7789		5.00973
					44.7864		48.316
					3.96651		5.65544
					798.991		772.08
					67.3778		83.8435
					375.864		348.318
					30.0517		38.5774
					161.535		154.014
					23.296		21.9156
					24.6364		25.3182
					2.22588		2.194
					5.04545		5.04545
					1.05959		0.47194
					5.04545		5.04545
					1.05959		0.47194
					5.04545		5.04545
					1.05959		0.47194
					0.22931		0.221065
					0.072226		0.0463463
					1.5455		1.41682
					0.307793		0.407595
					168.5		152.636
					29.8404		28.8731
					825.409		784.818
					110.158		107.744
					825.409		784.818
					110.158		107.744
					39.0606		38.7808
					2.59221		3.23516
					56175.2		49836.4
					11112.7		10848.5
					232.229		262.973
					56.9513		55.93
					277.645		217.928
					61.0554		78.1172
					367.5		339.545
					32.6849		39.5408
					0.41805		0.417932
					0.00826947		0.00703566
					0.233797		0.234206
					0.00165462		0.00147028
					1.21623		2.02805
					0.828693		0.936924
					0.00747985		0.00766625
					0.000428741		0.000614733
					0.00122976		0.000780462
					0.000528092		0.000454512
					0.589265		0.585601
					0.0170767		0.0150091
					-0.480768		-0.449556
					0.170125		0.272909
					0.0987208		0.101099
					0.00334793		0.010932
					0.563203		0.56213
					0.0140055		0.0118336
					-0.582619		-1.06261
					0.265026		0.349983
					0.0501066		0.0601072
					0.00304251		0.00589198
					102.201		102.081
					0.590647		0.60156
					0.722282		0.784128
					0.158825		0.161431
					3.15188		2.97965
					0.137491		0.214113
					166.729		166.927
					1.13469		1.12675
					-0.826519		-0.956905
					0.210664		0.196703
					5.1431		5.03033
					0.284595		0.321123
					141.2		140.687
					3.39713		2.98247
					-0.482756		-0.996617
					0.263891		0.355266
					12.8413		15.4149
					0.761451		1.58
					0.234585		0.235428
					0.0109853		0.0107515
					0.563203		0.562129
					0.0140055		0.0118338
					0.432017		0.428981
					0.0136589		0.0113823
					1		2
					2Ctr		2NaCl
					BenthaNaCl2_11_28		BenthaNaCl2_11_28
					4.22539		4.12061
					0.609158		0.474255
					18285.1		16648.8
					2921.14		3025.45
					1815.77		1719.82
					214.881		236.932
					8.04545		7.77273
					1.7952		1.47247
					376.403		349.027
					29.9197		38.2003
					86.6951		81.5421
					7.67778		7.7704
					26.1514		32.141
					13.6852		16.6925
					255.891		253.971
					5.27321		6.87913
					496.12		510.585
					14.487		15.5879
					0.0708666		0.0778971
					0.010579		0.0187858
					181.682		171.045
					27.9135		39.8331
					165.045		164.727
					19.9731		27.4029
					40991.3		36463.7
					7587.81		7370.67
					253.952		254.343
					3.50821		5.54793
					506.354		519.723
					12.4138		15.0818
					0.683765		0.689469
					0.0329788		0.0354072
					0.373936		0.375189
					0.0319255		0.0549386
					33.9602		34.3201
					2.7789		5.00973
					44.7864		48.316
					3.96651		5.65544
					798.991		772.08
					67.3778		83.8435
					375.864		348.318
					30.0517		38.5774
					161.535		154.014
					23.296		21.9156
					24.6364		25.3182
					2.22588		2.194
					5.04545		5.04545
					1.05959		0.47194
					5.04545		5.04545
					1.05959		0.47194
					5.04545		5.04545
					1.05959		0.47194
					0.22931		0.221065
					0.072226		0.0463463
					1.5455		1.41682
					0.307793		0.407595
					168.5		152.636
					29.8404		28.8731
					825.409		784.818
					110.158		107.744
					825.409		784.818
					110.158		107.744
					39.0606		38.7808
					2.59221		3.23516
					56175.2		49836.4
					11112.7		10848.5
					232.229		262.973
					56.9513		55.93
					277.645		217.928
					61.0554		78.1172
					367.5		339.545
					32.6849		39.5408
					0.41805		0.417932
					0.00826947		0.00703566
					0.233797		0.234206
					0.00165462		0.00147028
					1.21623		2.02805
					0.828693		0.936924
					0.00747985		0.00766625
					0.000428741		0.000614733
					0.00122976		0.000780462
					0.000528092		0.000454512
					0.589265		0.585601
					0.0170767		0.0150091
					-0.480768		-0.449556
					0.170125		0.272909
					0.0987208		0.101099
					0.00334793		0.010932
					0.563203		0.56213
					0.0140055		0.0118336
					-0.582619		-1.06261
					0.265026		0.349983
					0.0501066		0.0601072
					0.00304251		0.00589198
					102.201		102.081
					0.590647		0.60156
					0.722282		0.784128
					0.158825		0.161431
					3.15188		2.97965
					0.137491		0.214113
					166.729		166.927
					1.13469		1.12675
					-0.826519		-0.956905
					0.210664		0.196703
					5.1431		5.03033
					0.284595		0.321123
					141.2		140.687
					3.39713		2.98247
					-0.482756		-0.996617
					0.263891		0.355266
					12.8413		15.4149
					0.761451		1.58
					0.234585		0.235428
					0.0109853		0.0107515
					0.563203		0.562129
					0.0140055		0.0118338
					0.432017		0.428981
					0.0136589		0.0113823
					1		2
					2Ctr		2NaCl
					BenthaNaCl2_11_28		BenthaNaCl2_11_28
					4.22539		4.12061
					0.609158		0.474255
					18285.1		16648.8
					2921.14		3025.45
					1815.77		1719.82
					214.881		236.932
					8.04545		7.77273
					1.7952		1.47247
					376.403		349.027
					29.9197		38.2003
					86.6951		81.5421
					7.67778		7.7704
					26.1514		32.141
					13.6852		16.6925
					255.891		253.971
					5.27321		6.87913
					496.12		510.585
					14.487		15.5879
					0.0708666		0.0778971
					0.010579		0.0187858
					181.682		171.045
					27.9135		39.8331
					165.045		164.727
					19.9731		27.4029
					40991.3		36463.7
					7587.81		7370.67
					253.952		254.343
					3.50821		5.54793
					506.354		519.723
					12.4138		15.0818
					0.683765		0.689469
					0.0329788		0.0354072
					0.373936		0.375189
					0.0319255		0.0549386
					33.9602		34.3201
					2.7789		5.00973
					44.7864		48.316
					3.96651		5.65544
					798.991		772.08
					67.3778		83.8435
					375.864		348.318
					30.0517		38.5774
					161.535		154.014
					23.296		21.9156
					24.6364		25.3182
					2.22588		2.194
					5.04545		5.04545
					1.05959		0.47194
					5.04545		5.04545
					1.05959		0.47194
					5.04545		5.04545
					1.05959		0.47194
					0.22931		0.221065
					0.072226		0.0463463
					1.5455		1.41682
					0.307793		0.407595
					168.5		152.636
					29.8404		28.8731
					825.409		784.818
					110.158		107.744
					825.409		784.818
					110.158		107.744
					39.0606		38.7808
					2.59221		3.23516
					56175.2		49836.4
					11112.7		10848.5
					232.229		262.973
					56.9513		55.93
					277.645		217.928
					61.0554		78.1172
					367.5		339.545
					32.6849		39.5408
					0.41805		0.417932
					0.00826947		0.00703566
					0.233797		0.234206
					0.00165462		0.00147028
					1.21623		2.02805
					0.828693		0.936924
					0.00747985		0.00766625
					0.000428741		0.000614733
					0.00122976		0.000780462
					0.000528092		0.000454512
					0.589265		0.585601
					0.0170767		0.0150091
					-0.480768		-0.449556
					0.170125		0.272909
					0.0987208		0.101099
					0.00334793		0.010932
					0.563203		0.56213
					0.0140055		0.0118336
					-0.582619		-1.06261
					0.265026		0.349983
					0.0501066		0.0601072
					0.00304251		0.00589198
					102.201		102.081
					0.590647		0.60156
					0.722282		0.784128
					0.158825		0.161431
					3.15188		2.97965
					0.137491		0.214113
					166.729		166.927
					1.13469		1.12675
					-0.826519		-0.956905
					0.210664		0.196703
					5.1431		5.03033
					0.284595		0.321123
					141.2		140.687
					3.39713		2.98247
					-0.482756		-0.996617
					0.263891		0.355266
					12.8413		15.4149
					0.761451		1.58
					0.234585		0.235428
					0.0109853		0.0107515
					0.563203		0.562129
					0.0140055		0.0118338
					0.432017		0.428981
					0.0136589		0.0113823
					1		2
					2Ctr		2NaCl
					BenthaNaCl2_11_28		BenthaNaCl2_11_28
					4.22539		4.12061
					0.609158		0.474255
					18285.1		16648.8
					2921.14		3025.45
					1815.77		1719.82
					214.881		236.932
					8.04545		7.77273
					1.7952		1.47247
					376.403		349.027
					29.9197		38.2003
					86.6951		81.5421
					7.67778		7.7704
					26.1514		32.141
					13.6852		16.6925
					255.891		253.971
					5.27321		6.87913
					496.12		510.585
					14.487		15.5879
					0.0708666		0.0778971
					0.010579		0.0187858
					181.682		171.045
					27.9135		39.8331
					165.045		164.727
					19.9731		27.4029
					40991.3		36463.7
					7587.81		7370.67
					253.952		254.343
					3.50821		5.54793
					506.354		519.723
					12.4138		15.0818
					0.683765		0.689469
					0.0329788		0.0354072
					0.373936		0.375189
					0.0319255		0.0549386
					33.9602		34.3201
					2.7789		5.00973
					44.7864		48.316
					3.96651		5.65544
					798.991		772.08
					67.3778		83.8435
					375.864		348.318
					30.0517		38.5774
					161.535		154.014
					23.296		21.9156
					24.6364		25.3182
					2.22588		2.194
					5.04545		5.04545
					1.05959		0.47194
					5.04545		5.04545
					1.05959		0.47194
					5.04545		5.04545
					1.05959		0.47194
					0.22931		0.221065
					0.072226		0.0463463
					1.5455		1.41682
					0.307793		0.407595
					168.5		152.636
					29.8404		28.8731
					825.409		784.818
					110.158		107.744
					825.409		784.818
					110.158		107.744
					39.0606		38.7808
					2.59221		3.23516
					56175.2		49836.4
					11112.7		10848.5
					232.229		262.973
					56.9513		55.93
					277.645		217.928
					61.0554		78.1172
					367.5		339.545
					32.6849		39.5408
					0.41805		0.417932
					0.00826947		0.00703566
					0.233797		0.234206
					0.00165462		0.00147028
					1.21623		2.02805
					0.828693		0.936924
					0.00747985		0.00766625
					0.000428741		0.000614733
					0.00122976		0.000780462
					0.000528092		0.000454512
					0.589265		0.585601
					0.0170767		0.0150091
					-0.480768		-0.449556
					0.170125		0.272909
					0.0987208		0.101099
					0.00334793		0.010932
					0.563203		0.56213
					0.0140055		0.0118336
					-0.582619		-1.06261
					0.265026		0.349983
					0.0501066		0.0601072
					0.00304251		0.00589198
					102.201		102.081
					0.590647		0.60156
					0.722282		0.784128
					0.158825		0.161431
					3.15188		2.97965
					0.137491		0.214113
					166.729		166.927
					1.13469		1.12675
					-0.826519		-0.956905
					0.210664		0.196703
					5.1431		5.03033
					0.284595		0.321123
					141.2		140.687
					3.39713		2.98247
					-0.482756		-0.996617
					0.263891		0.355266
					12.8413		15.4149
					0.761451		1.58
					0.234585		0.235428
					0.0109853		0.0107515
					0.563203		0.562129
					0.0140055		0.0118338
					0.432017		0.428981
					0.0136589		0.0113823
					1		2
					2Ctr		2NaCl
					BenthaNaCl2_11_28		BenthaNaCl2_11_28
					4.22539		4.12061
					0.609158		0.474255
					18285.1		16648.8
					2921.14		3025.45
					1815.77		1719.82
					214.881		236.932
					8.04545		7.77273
					1.7952		1.47247
					376.403		349.027
					29.9197		38.2003
					86.6951		81.5421
					7.67778		7.7704
					26.1514		32.141
					13.6852		16.6925
					255.891		253.971
					5.27321		6.87913
					496.12		510.585
					14.487		15.5879
					0.0708666		0.0778971
					0.010579		0.0187858
					181.682		171.045
					27.9135		39.8331
					165.045		164.727
					19.9731		27.4029
					40991.3		36463.7
					7587.81		7370.67
					253.952		254.343
					3.50821		5.54793
					506.354		519.723
					12.4138		15.0818
					0.683765		0.689469
					0.0329788		0.0354072
					0.373936		0.375189
					0.0319255		0.0549386
					33.9602		34.3201
					2.7789		5.00973
					44.7864		48.316
					3.96651		5.65544
					798.991		772.08
					67.3778		83.8435
					375.864		348.318
					30.0517		38.5774
					161.535		154.014
					23.296		21.9156
					24.6364		25.3182
					2.22588		2.194
					5.04545		5.04545
					1.05959		0.47194
					5.04545		5.04545
					1.05959		0.47194
					5.04545		5.04545
					1.05959		0.47194
					0.22931		0.221065
					0.072226		0.0463463
					1.5455		1.41682
					0.307793		0.407595
					168.5		152.636
					29.8404		28.8731
					825.409		784.818
					110.158		107.744
					825.409		784.818
					110.158		107.744
					39.0606		38.7808
					2.59221		3.23516
					56175.2		49836.4
					11112.7		10848.5
					232.229		262.973
					56.9513		55.93
					277.645		217.928
					61.0554		78.1172
					367.5		339.545
					32.6849		39.5408
					0.41805		0.417932
					0.00826947		0.00703566
					0.233797		0.234206
					0.00165462		0.00147028
					1.21623		2.02805
					0.828693		0.936924
					0.00747985		0.00766625
					0.000428741		0.000614733
					0.00122976		0.000780462
					0.000528092		0.000454512
					0.589265		0.585601
					0.0170767		0.0150091
					-0.480768		-0.449556
					0.170125		0.272909
					0.0987208		0.101099
					0.00334793		0.010932
					0.563203		0.56213
					0.0140055		0.0118336
					-0.582619		-1.06261
					0.265026		0.349983
					0.0501066		0.0601072
					0.00304251		0.00589198
					102.201		102.081
					0.590647		0.60156
					0.722282		0.784128
					0.158825		0.161431
					3.15188		2.97965
					0.137491		0.214113
					166.729		166.927
					1.13469		1.12675
					-0.826519		-0.956905
					0.210664		0.196703
					5.1431		5.03033
					0.284595		0.321123
					141.2		140.687
					3.39713		2.98247
					-0.482756		-0.996617
					0.263891		0.355266
					12.8413		15.4149
					0.761451		1.58
					0.234585		0.235428
					0.0109853		0.0107515
					0.563203		0.562129
					0.0140055		0.0118338
					0.432017		0.428981
					0.0136589		0.0113823
					1		2
					2Ctr		2NaCl
					BenthaNaCl2_11_28		BenthaNaCl2_11_28
					4.22539		4.12061
					0.609158		0.474255
					18285.1		16648.8
					2921.14		3025.45
					1815.77		1719.82
					214.881		236.932
					8.04545		7.77273
					1.7952		1.47247
					376.403		349.027
					29.9197		38.2003
					86.6951		81.5421
					7.67778		7.7704
					26.1514		32.141
					13.6852		16.6925
					255.891		253.971
					5.27321		6.87913
					496.12		510.585
					14.487		15.5879
					0.0708666		0.0778971
					0.010579		0.0187858
					181.682		171.045
					27.9135		39.8331
					165.045		164.727
					19.9731		27.4029
					40991.3		36463.7
					7587.81		7370.67
					253.952		254.343
					3.50821		5.54793
					506.354		519.723
					12.4138		15.0818
					0.683765		0.689469
					0.0329788		0.0354072
					0.373936		0.375189
					0.0319255		0.0549386
					33.9602		34.3201
					2.7789		5.00973
					44.7864		48.316
					3.96651		5.65544
					798.991		772.08
					67.3778		83.8435
					375.864		348.318
					30.0517		38.5774
					161.535		154.014
					23.296		21.9156
					24.6364		25.3182
					2.22588		2.194
					5.04545		5.04545
					1.05959		0.47194
					5.04545		5.04545
					1.05959		0.47194
					5.04545		5.04545
					1.05959		0.47194
					0.22931		0.221065
					0.072226		0.0463463
					1.5455		1.41682
					0.307793		0.407595
					168.5		152.636
					29.8404		28.8731
					825.409		784.818
					110.158		107.744
					825.409		784.818
					110.158		107.744
					39.0606		38.7808
					2.59221		3.23516
					56175.2		49836.4
					11112.7		10848.5
					232.229		262.973
					56.9513		55.93
					277.645		217.928
					61.0554		78.1172
					367.5		339.545
					32.6849		39.5408
					0.41805		0.417932
					0.00826947		0.00703566
					0.233797		0.234206
					0.00165462		0.00147028
					1.21623		2.02805
					0.828693		0.936924
					0.00747985		0.00766625
					0.000428741		0.000614733
					0.00122976		0.000780462
					0.000528092		0.000454512
					0.589265		0.585601
					0.0170767		0.0150091
					-0.480768		-0.449556
					0.170125		0.272909
					0.0987208		0.101099
					0.00334793		0.010932
					0.563203		0.56213
					0.0140055		0.0118336
					-0.582619		-1.06261
					0.265026		0.349983
					0.0501066		0.0601072
					0.00304251		0.00589198
					102.201		102.081
					0.590647		0.60156
					0.722282		0.784128
					0.158825		0.161431
					3.15188		2.97965
					0.137491		0.214113
					166.729		166.927
					1.13469		1.12675
					-0.826519		-0.956905
					0.210664		0.196703
					5.1431		5.03033
					0.284595		0.321123
					141.2		140.687
					3.39713		2.98247
					-0.482756		-0.996617
					0.263891		0.355266
					12.8413		15.4149
					0.761451		1.58
					0.234585		0.235428
					0.0109853		0.0107515
					0.563203		0.562129
					0.0140055		0.0118338
					0.432017		0.428981
					0.0136589		0.0113823
					1		2
					2Ctr		2NaCl
					BenthaNaCl2_11_28		BenthaNaCl2_11_28
					4.22539		4.12061
					0.609158		0.474255
					18285.1		16648.8
					2921.14		3025.45
					1815.77		1719.82
					214.881		236.932
					8.04545		7.77273
					1.7952		1.47247
					376.403		349.027
					29.9197		38.2003
					86.6951		81.5421
					7.67778		7.7704
					26.1514		32.141
					13.6852		16.6925
					255.891		253.971
					5.27321		6.87913
					496.12		510.585
					14.487		15.5879
					0.0708666		0.0778971
					0.010579		0.0187858
					181.682		171.045
					27.9135		39.8331
					165.045		164.727
					19.9731		27.4029
					40991.3		36463.7
					7587.81		7370.67
					253.952		254.343
					3.50821		5.54793
					506.354		519.723
					12.4138		15.0818
					0.683765		0.689469
					0.0329788		0.0354072
					0.373936		0.375189
					0.0319255		0.0549386
					33.9602		34.3201
					2.7789		5.00973
					44.7864		48.316
					3.96651		5.65544
					798.991		772.08
					67.3778		83.8435
					375.864		348.318
					30.0517		38.5774
					161.535		154.014
					23.296		21.9156
					24.6364		25.3182
					2.22588		2.194
					5.04545		5.04545
					1.05959		0.47194
					5.04545		5.04545
					1.05959		0.47194
					5.04545		5.04545
					1.05959		0.47194
					0.22931		0.221065
					0.072226		0.0463463
					1.5455		1.41682
					0.307793		0.407595
					168.5		152.636
					29.8404		28.8731
					825.409		784.818
					110.158		107.744
					825.409		784.818
					110.158		107.744
					39.0606		38.7808
					2.59221		3.23516
					56175.2		49836.4
					11112.7		10848.5
					232.229		262.973
					56.9513		55.93
					277.645		217.928
					61.0554		78.1172
					367.5		339.545
					32.6849		39.5408
					0.41805		0.417932
					0.00826947		0.00703566
					0.233797		0.234206
					0.00165462		0.00147028
					1.21623		2.02805
					0.828693		0.936924
					0.00747985		0.00766625
					0.000428741		0.000614733
					0.00122976		0.000780462
					0.000528092		0.000454512
					0.589265		0.585601
					0.0170767		0.0150091
					-0.480768		-0.449556
					0.170125		0.272909
					0.0987208		0.101099
					0.00334793		0.010932
					0.563203		0.56213
					0.0140055		0.0118336
					-0.582619		-1.06261
					0.265026		0.349983
					0.0501066		0.0601072
					0.00304251		0.00589198
					102.201		102.081
					0.590647		0.60156
					0.722282		0.784128
					0.158825		0.161431
					3.15188		2.97965
					0.137491		0.214113
					166.729		166.927
					1.13469		1.12675
					-0.826519		-0.956905
					0.210664		0.196703
					5.1431		5.03033
					0.284595		0.321123
					141.2		140.687
					3.39713		2.98247
					-0.482756		-0.996617
					0.263891		0.355266
					12.8413		15.4149
					0.761451		1.58
					0.234585		0.235428
					0.0109853		0.0107515
					0.563203		0.562129
					0.0140055		0.0118338
					0.432017		0.428981
					0.0136589		0.0113823
					1		2
					2Ctr		2NaCl
					BenthaNaCl2_11_28		BenthaNaCl2_11_28
					4.22539		4.12061
					0.609158		0.474255
					18285.1		16648.8
					2921.14		3025.45
					1815.77		1719.82
					214.881		236.932
					8.04545		7.77273
					1.7952		1.47247
					376.403		349.027
					29.9197		38.2003
					86.6951		81.5421
					7.67778		7.7704
					26.1514		32.141
					13.6852		16.6925
					255.891		253.971
					5.27321		6.87913
					496.12		510.585
					14.487		15.5879
					0.0708666		0.0778971
					0.010579		0.0187858
					181.682		171.045
					27.9135		39.8331
					165.045		164.727
					19.9731		27.4029
					40991.3		36463.7
					7587.81		7370.67
					253.952		254.343
					3.50821		5.54793
					506.354		519.723
					12.4138		15.0818
					0.683765		0.689469
					0.0329788		0.0354072
					0.373936		0.375189
					0.0319255		0.0549386
					33.9602		34.3201
					2.7789		5.00973
					44.7864		48.316
					3.96651		5.65544
					798.991		772.08
					67.3778		83.8435
					375.864		348.318
					30.0517		38.5774
					161.535		154.014
					23.296		21.9156
					24.6364		25.3182
					2.22588		2.194
					5.04545		5.04545
					1.05959		0.47194
					5.04545		5.04545
					1.05959		0.47194
					5.04545		5.04545
					1.05959		0.47194
					0.22931		0.221065
					0.072226		0.0463463
					1.5455		1.41682
					0.307793		0.407595
					168.5		152.636
					29.8404		28.8731
					825.409		784.818
					110.158		107.744
					825.409		784.818
					110.158		107.744
					39.0606		38.7808
					2.59221		3.23516
					56175.2		49836.4
					11112.7		10848.5
					232.229		262.973
					56.9513		55.93
					277.645		217.928
					61.0554		78.1172
					367.5		339.545
					32.6849		39.5408
					0.41805		0.417932
					0.00826947		0.00703566
					0.233797		0.234206
					0.00165462		0.00147028
					1.21623		2.02805
					0.828693		0.936924
					0.00747985		0.00766625
					0.000428741		0.000614733
					0.00122976		0.000780462
					0.000528092		0.000454512
					0.589265		0.585601
					0.0170767		0.0150091
					-0.480768		-0.449556
					0.170125		0.272909
					0.0987208		0.101099
					0.00334793		0.010932
					0.563203		0.56213
					0.0140055		0.0118336
					-0.582619		-1.06261
					0.265026		0.349983
					0.0501066		0.0601072
					0.00304251		0.00589198
					102.201		102.081
					0.590647		0.60156
					0.722282		0.784128
					0.158825		0.161431
					3.15188		2.97965
					0.137491		0.214113
					166.729		166.927
					1.13469		1.12675
					-0.826519		-0.956905
					0.210664		0.196703
					5.1431		5.03033
					0.284595		0.321123
					141.2		140.687
					3.39713		2.98247
					-0.482756		-0.996617
					0.263891		0.355266
					12.8413		15.4149
					0.761451		1.58
					0.234585		0.235428
					0.0109853		0.0107515
					0.563203		0.562129
					0.0140055		0.0118338
					0.432017		0.428981
					0.0136589		0.0113823
					1		2
					2Ctr		2NaCl
					BenthaNaCl2_11_28		BenthaNaCl2_11_28
					4.22539		4.12061
					0.609158		0.474255
					18285.1		16648.8
					2921.14		3025.45
					1815.77		1719.82
					214.881		236.932
					8.04545		7.77273
					1.7952		1.47247
					376.403		349.027
					29.9197		38.2003
					86.6951		81.5421
					7.67778		7.7704
					26.1514		32.141
					13.6852		16.6925
					255.891		253.971
					5.27321		6.87913
					496.12		510.585
					14.487		15.5879
					0.0708666		0.0778971
					0.010579		0.0187858
					181.682		171.045
					27.9135		39.8331
					165.045		164.727
					19.9731		27.4029
					40991.3		36463.7
					7587.81		7370.67
					253.952		254.343
					3.50821		5.54793
					506.354		519.723
					12.4138		15.0818
					0.683765		0.689469
					0.0329788		0.0354072
					0.373936		0.375189
					0.0319255		0.0549386
					33.9602		34.3201
					2.7789		5.00973
					44.7864		48.316
					3.96651		5.65544
					798.991		772.08
					67.3778		83.8435
					375.864		348.318
					30.0517		38.5774
					161.535		154.014
					23.296		21.9156
					24.6364		25.3182
					2.22588		2.194
					5.04545		5.04545
					1.05959		0.47194
					5.04545		5.04545
					1.05959		0.47194
					5.04545		5.04545
					1.05959		0.47194
					0.22931		0.221065
					0.072226		0.0463463
					1.5455		1.41682
					0.307793		0.407595
					168.5		152.636
					29.8404		28.8731
					825.409		784.818
					110.158		107.744
					825.409		784.818
					110.158		107.744
					39.0606		38.7808
					2.59221		3.23516
					56175.2		49836.4
					11112.7		10848.5
					232.229		262.973
					56.9513		55.93
					277.645		217.928
					61.0554		78.1172
					367.5		339.545
					32.6849		39.5408
					0.41805		0.417932
					0.00826947		0.00703566
					0.233797		0.234206
					0.00165462		0.00147028
					1.21623		2.02805
					0.828693		0.936924
					0.00747985		0.00766625
					0.000428741		0.000614733
					0.00122976		0.000780462
					0.000528092		0.000454512
					0.589265		0.585601
					0.0170767		0.0150091
					-0.480768		-0.449556
					0.170125		0.272909
					0.0987208		0.101099
					0.00334793		0.010932
					0.563203		0.56213
					0.0140055		0.0118336
					-0.582619		-1.06261
					0.265026		0.349983
					0.0501066		0.0601072
					0.00304251		0.00589198
					102.201		102.081
					0.590647		0.60156
					0.722282		0.784128
					0.158825		0.161431
					3.15188		2.97965
					0.137491		0.214113
					166.729		166.927
					1.13469		1.12675
					-0.826519		-0.956905
					0.210664		0.196703
					5.1431		5.03033
					0.284595		0.321123
					141.2		140.687
					3.39713		2.98247
					-0.482756		-0.996617
					0.263891		0.355266
					12.8413		15.4149
					0.761451		1.58
					0.234585		0.235428
					0.0109853		0.0107515
					0.563203		0.562129
					0.0140055		0.0118338
					0.432017		0.428981
					0.0136589		0.0113823
					1		2
					2Ctr		2NaCl
					BenthaNaCl2_11_28		BenthaNaCl2_11_28
					4.22539		4.12061
					0.609158		0.474255
					18285.1		16648.8
					2921.14		3025.45
					1815.77		1719.82
					214.881		236.932
					8.04545		7.77273
					1.7952		1.47247
					376.403		349.027
					29.9197		38.2003
					86.6951		81.5421
					7.67778		7.7704
					26.1514		32.141
					13.6852		16.6925
					255.891		253.971
					5.27321		6.87913
					496.12		510.585
					14.487		15.5879
					0.0708666		0.0778971
					0.010579		0.0187858
					181.682		171.045
					27.9135		39.8331
					165.045		164.727
					19.9731		27.4029
					40991.3		36463.7
					7587.81		7370.67
					253.952		254.343
					3.50821		5.54793
					506.354		519.723
					12.4138		15.0818
					0.683765		0.689469
					0.0329788		0.0354072
					0.373936		0.375189
					0.0319255		0.0549386
					33.9602		34.3201
					2.7789		5.00973
					44.7864		48.316
					3.96651		5.65544
					798.991		772.08
					67.3778		83.8435
					375.864		348.318
					30.0517		38.5774
					161.535		154.014
					23.296		21.9156
					24.6364		25.3182
					2.22588		2.194
					5.04545		5.04545
					1.05959		0.47194
					5.04545		5.04545
					1.05959		0.47194
					5.04545		5.04545
					1.05959		0.47194
					0.22931		0.221065
					0.072226		0.0463463
					1.5455		1.41682
					0.307793		0.407595
					168.5		152.636
					29.8404		28.8731
					825.409		784.818
					110.158		107.744
					825.409		784.818
					110.158		107.744
					39.0606		38.7808
					2.59221		3.23516
					56175.2		49836.4
					11112.7		10848.5
					232.229		262.973
					56.9513		55.93
					277.645		217.928
					61.0554		78.1172
					367.5		339.545
					32.6849		39.5408
					0.41805		0.417932
					0.00826947		0.00703566
					0.233797		0.234206
					0.00165462		0.00147028
					1.21623		2.02805
					0.828693		0.936924
					0.00747985		0.00766625
					0.000428741		0.000614733
					0.00122976		0.000780462
					0.000528092		0.000454512
					0.589265		0.585601
					0.0170767		0.0150091
					-0.480768		-0.449556
					0.170125		0.272909
					0.0987208		0.101099
					0.00334793		0.010932
					0.563203		0.56213
					0.0140055		0.0118336
					-0.582619		-1.06261
					0.265026		0.349983
					0.0501066		0.0601072
					0.00304251		0.00589198
					102.201		102.081
					0.590647		0.60156
					0.722282		0.784128
					0.158825		0.161431
					3.15188		2.97965
					0.137491		0.214113
					166.729		166.927
					1.13469		1.12675
					-0.826519		-0.956905
					0.210664		0.196703
					5.1431		5.03033
					0.284595		0.321123
					141.2		140.687
					3.39713		2.98247
					-0.482756		-0.996617
					0.263891		0.355266
					12.8413		15.4149
					0.761451		1.58
					0.234585		0.235428
					0.0109853		0.0107515
					0.563203		0.562129
					0.0140055		0.0118338
					0.432017		0.428981
					0.0136589		0.0113823
					1		2
					2Ctr		2NaCl
					BenthaNaCl2_11_28		BenthaNaCl2_11_28
					4.22539		4.12061
					0.609158		0.474255
					18285.1		16648.8
					2921.14		3025.45
					1815.77		1719.82
					214.881		236.932
					8.04545		7.77273
					1.7952		1.47247
					376.403		349.027
					29.9197		38.2003
					86.6951		81.5421
					7.67778		7.7704
					26.1514		32.141
					13.6852		16.6925
					255.891		253.971
					5.27321		6.87913
					496.12		510.585
					14.487		15.5879
					0.0708666		0.0778971
					0.010579		0.0187858
					181.682		171.045
					27.9135		39.8331
					165.045		164.727
					19.9731		27.4029
					40991.3		36463.7
					7587.81		7370.67
					253.952		254.343
					3.50821		5.54793
					506.354		519.723
					12.4138		15.0818
					0.683765		0.689469
					0.0329788		0.0354072
					0.373936		0.375189
					0.0319255		0.0549386
					33.9602		34.3201
					2.7789		5.00973
					44.7864		48.316
					3.96651		5.65544
					798.991		772.08
					67.3778		83.8435
					375.864		348.318
					30.0517		38.5774
					161.535		154.014
					23.296		21.9156
					24.6364		25.3182
					2.22588		2.194
					5.04545		5.04545
					1.05959		0.47194
					5.04545		5.04545
					1.05959		0.47194
					5.04545		5.04545
					1.05959		0.47194
					0.22931		0.221065
					0.072226		0.0463463
					1.5455		1.41682
					0.307793		0.407595
					168.5		152.636
					29.8404		28.8731
					825.409		784.818
					110.158		107.744
					825.409		784.818
					110.158		107.744
					39.0606		38.7808
					2.59221		3.23516
					56175.2		49836.4
					11112.7		10848.5
					232.229		262.973
					56.9513		55.93
					277.645		217.928
					61.0554		78.1172
					367.5		339.545
					32.6849		39.5408
					0.41805		0.417932
					0.00826947		0.00703566
					0.233797		0.234206
					0.00165462		0.00147028
					1.21623		2.02805
					0.828693		0.936924
					0.00747985		0.00766625
					0.000428741		0.000614733
					0.00122976		0.000780462
					0.000528092		0.000454512
					0.589265		0.585601
					0.0170767		0.0150091
					-0.480768		-0.449556
					0.170125		0.272909
					0.0987208		0.101099
					0.00334793		0.010932
					0.563203		0.56213
					0.0140055		0.0118336
					-0.582619		-1.06261
					0.265026		0.349983
					0.0501066		0.0601072
					0.00304251		0.00589198
					102.201		102.081
					0.590647		0.60156
					0.722282		0.784128
					0.158825		0.161431
					3.15188		2.97965
					0.137491		0.214113
					166.729		166.927
					1.13469		1.12675
					-0.826519		-0.956905
					0.210664		0.196703
					5.1431		5.03033
					0.284595		0.321123
					141.2		140.687
					3.39713		2.98247
					-0.482756		-0.996617
					0.263891		0.355266
					12.8413		15.4149
					0.761451		1.58
					0.234585		0.235428
					0.0109853		0.0107515
					0.563203		0.562129
					0.0140055		0.0118338
					0.432017		0.428981
					0.0136589		0.0113823
					1		2
					2Ctr		2NaCl
					BenthaNaCl2_11_28		BenthaNaCl2_11_28
					4.22539		4.12061
					0.609158		0.474255
					18285.1		16648.8
					2921.14		3025.45
					1815.77		1719.82
					214.881		236.932
					8.04545		7.77273
					1.7952		1.47247
					376.403		349.027
					29.9197		38.2003
					86.6951		81.5421
					7.67778		7.7704
					26.1514		32.141
					13.6852		16.6925
					255.891		253.971
					5.27321		6.87913
					496.12		510.585
					14.487		15.5879
					0.0708666		0.0778971
					0.010579		0.0187858
					181.682		171.045
					27.9135		39.8331
					165.045		164.727
					19.9731		27.4029
					40991.3		36463.7
					7587.81		7370.67
					253.952		254.343
					3.50821		5.54793
					506.354		519.723
					12.4138		15.0818
					0.683765		0.689469
					0.0329788		0.0354072
					0.373936		0.375189
					0.0319255		0.0549386
					33.9602		34.3201
					2.7789		5.00973
					44.7864		48.316
					3.96651		5.65544
					798.991		772.08
					67.3778		83.8435
					375.864		348.318
					30.0517		38.5774
					161.535		154.014
					23.296		21.9156
					24.6364		25.3182
					2.22588		2.194
					5.04545		5.04545
					1.05959		0.47194
					5.04545		5.04545
					1.05959		0.47194
					5.04545		5.04545
					1.05959		0.47194
					0.22931		0.221065
					0.072226		0.0463463
					1.5455		1.41682
					0.307793		0.407595
					168.5		152.636
					29.8404		28.8731
					825.409		784.818
					110.158		107.744
					825.409		784.818
					110.158		107.744
					39.0606		38.7808
					2.59221		3.23516
					56175.2		49836.4
					11112.7		10848.5
					232.229		262.973
					56.9513		55.93
					277.645		217.928
					61.0554		78.1172
					367.5		339.545
					32.6849		39.5408
					0.41805		0.417932
					0.00826947		0.00703566
					0.233797		0.234206
					0.00165462		0.00147028
					1.21623		2.02805
					0.828693		0.936924
					0.00747985		0.00766625
					0.000428741		0.000614733
					0.00122976		0.000780462
					0.000528092		0.000454512
					0.589265		0.585601
					0.0170767		0.0150091
					-0.480768		-0.449556
					0.170125		0.272909
					0.0987208		0.101099
					0.00334793		0.010932
					0.563203		0.56213
					0.0140055		0.0118336
					-0.582619		-1.06261
					0.265026		0.349983
					0.0501066		0.0601072
					0.00304251		0.00589198
					102.201		102.081
					0.590647		0.60156
					0.722282		0.784128
					0.158825		0.161431
					3.15188		2.97965
					0.137491		0.214113
					166.729		166.927
					1.13469		1.12675
					-0.826519		-0.956905
					0.210664		0.196703
					5.1431		5.03033
					0.284595		0.321123
					141.2		140.687
					3.39713		2.98247
					-0.482756		-0.996617
					0.263891		0.355266
					12.8413		15.4149
					0.761451		1.58
					0.234585		0.235428
					0.0109853		0.0107515
					0.563203		0.562129
					0.0140055		0.0118338
					0.432017		0.428981
					0.0136589		0.0113823
					1		2
					2Ctr		2NaCl
					BenthaNaCl2_11_28		BenthaNaCl2_11_28
					4.22539		4.12061
					0.609158		0.474255
					18285.1		16648.8
					2921.14		3025.45
					1815.77		1719.82
					214.881		236.932
					8.04545		7.77273
					1.7952		1.47247
					376.403		349.027
					29.9197		38.2003
					86.6951		81.5421
					7.67778		7.7704
					26.1514		32.141
					13.6852		16.6925
					255.891		253.971
					5.27321		6.87913
					496.12		510.585
					14.487		15.5879
					0.0708666		0.0778971
					0.010579		0.0187858
					181.682		171.045
					27.9135		39.8331
					165.045		164.727
					19.9731		27.4029
					40991.3		36463.7
					7587.81		7370.67
					253.952		254.343
					3.50821		5.54793
					506.354		519.723
					12.4138		15.0818
					0.683765		0.689469
					0.0329788		0.0354072
					0.373936		0.375189
					0.0319255		0.0549386
					33.9602		34.3201
					2.7789		5.00973
					44.7864		48.316
					3.96651		5.65544
					798.991		772.08
					67.3778		83.8435
					375.864		348.318
					30.0517		38.5774
					161.535		154.014
					23.296		21.9156
					24.6364		25.3182
					2.22588		2.194
					5.04545		5.04545
					1.05959		0.47194
					5.04545		5.04545
					1.05959		0.47194
					5.04545		5.04545
					1.05959		0.47194
					0.22931		0.221065
					0.072226		0.0463463
					1.5455		1.41682
					0.307793		0.407595
					168.5		152.636
					29.8404		28.8731
					825.409		784.818
					110.158		107.744
					825.409		784.818
					110.158		107.744
					39.0606		38.7808
					2.59221		3.23516
					56175.2		49836.4
					11112.7		10848.5
					232.229		262.973
					56.9513		55.93
					277.645		217.928
					61.0554		78.1172
					367.5		339.545
					32.6849		39.5408
					0.41805		0.417932
					0.00826947		0.00703566
					0.233797		0.234206
					0.00165462		0.00147028
					1.21623		2.02805
					0.828693		0.936924
					0.00747985		0.00766625
					0.000428741		0.000614733
					0.00122976		0.000780462
					0.000528092		0.000454512
					0.589265		0.585601
					0.0170767		0.0150091
					-0.480768		-0.449556
					0.170125		0.272909
					0.0987208		0.101099
					0.00334793		0.010932
					0.563203		0.56213
					0.0140055		0.0118336
					-0.582619		-1.06261
					0.265026		0.349983
					0.0501066		0.0601072
					0.00304251		0.00589198
					102.201		102.081
					0.590647		0.60156
					0.722282		0.784128
					0.158825		0.161431
					3.15188		2.97965
					0.137491		0.214113
					166.729		166.927
					1.13469		1.12675
					-0.826519		-0.956905
					0.210664		0.196703
					5.1431		5.03033
					0.284595		0.321123
					141.2		140.687
					3.39713		2.98247
					-0.482756		-0.996617
					0.263891		0.355266
					12.8413		15.4149
					0.761451		1.58
					0.234585		0.235428
					0.0109853		0.0107515
					0.563203		0.562129
					0.0140055		0.0118338
					0.432017		0.428981
					0.0136589		0.0113823
					1		2
					2Ctr		2NaCl
					BenthaNaCl2_11_28		BenthaNaCl2_11_28
					4.22539		4.12061
					0.609158		0.474255
					18285.1		16648.8
					2921.14		3025.45
					1815.77		1719.82
					214.881		236.932
					8.04545		7.77273
					1.7952		1.47247
					376.403		349.027
					29.9197		38.2003
					86.6951		81.5421
					7.67778		7.7704
					26.1514		32.141
					13.6852		16.6925
					255.891		253.971
					5.27321		6.87913
					496.12		510.585
					14.487		15.5879
					0.0708666		0.0778971
					0.010579		0.0187858
					181.682		171.045
					27.9135		39.8331
					165.045		164.727
					19.9731		27.4029
					40991.3		36463.7
					7587.81		7370.67
					253.952		254.343
					3.50821		5.54793
					506.354		519.723
					12.4138		15.0818
					0.683765		0.689469
					0.0329788		0.0354072
					0.373936		0.375189
					0.0319255		0.0549386
					33.9602		34.3201
					2.7789		5.00973
					44.7864		48.316
					3.96651		5.65544
					798.991		772.08
					67.3778		83.8435
					375.864		348.318
					30.0517		38.5774
					161.535		154.014
					23.296		21.9156
					24.6364		25.3182
					2.22588		2.194
					5.04545		5.04545
					1.05959		0.47194
					5.04545		5.04545
					1.05959		0.47194
					5.04545		5.04545
					1.05959		0.47194
					0.22931		0.221065
					0.072226		0.0463463
					1.5455		1.41682
					0.307793		0.407595
					168.5		152.636
					29.8404		28.8731
					825.409		784.818
					110.158		107.744
					825.409		784.818
					110.158		107.744
					39.0606		38.7808
					2.59221		3.23516
					56175.2		49836.4
					11112.7		10848.5
					232.229		262.973
					56.9513		55.93
					277.645		217.928
					61.0554		78.1172
					367.5		339.545
					32.6849		39.5408
					0.41805		0.417932
					0.00826947		0.00703566
					0.233797		0.234206
					0.00165462		0.00147028
					1.21623		2.02805
					0.828693		0.936924
					0.00747985		0.00766625
					0.000428741		0.000614733
					0.00122976		0.000780462
					0.000528092		0.000454512
					0.589265		0.585601
					0.0170767		0.0150091
					-0.480768		-0.449556
					0.170125		0.272909
					0.0987208		0.101099
					0.00334793		0.010932
					0.563203		0.56213
					0.0140055		0.0118336
					-0.582619		-1.06261
					0.265026		0.349983
					0.0501066		0.0601072
					0.00304251		0.00589198
					102.201		102.081
					0.590647		0.60156
					0.722282		0.784128
					0.158825		0.161431
					3.15188		2.97965
					0.137491		0.214113
					166.729		166.927
					1.13469		1.12675
					-0.826519		-0.956905
					0.210664		0.196703
					5.1431		5.03033
					0.284595		0.321123
					141.2		140.687
					3.39713		2.98247
					-0.482756		-0.996617
					0.263891		0.355266
					12.8413		15.4149
					0.761451		1.58
					0.234585		0.235428
					0.0109853		0.0107515
					0.563203		0.562129
					0.0140055		0.0118338
					0.432017		0.428981
					0.0136589		0.0113823
					1		2
					2Ctr		2NaCl
					BenthaNaCl2_11_28		BenthaNaCl2_11_28
					4.22539		4.12061
					0.609158		0.474255
					18285.1		16648.8
[truncated: 5,681 more rows]

## Sheet: BH corrected pvalues
trait	Benjamini-Hochberg corrected p-values
	before treatment	1 week	2 weeks	4 weeks
BH_height.to.width.ratio	0.938586	0.931346	0.0051633	2.82664e-06
BH_side.geometry.vis.area	0.938586	0.617211	8.08036e-07	2.97177e-10
BH_side.geometry.vis.border.length	0.938586	0.799938	2.81487e-05	6.45094e-08
BH_side.geometry.vis.branchpoint.count	0.938586	0.931346	0.120849	1.83627e-05
BH_side.geometry.vis.circumcircle.d	0.938586	0.380252	1.2441e-05	2.60554e-09
BH_side.geometry.vis.cog.avg_distance_to_center	0.938586	0.524629	4.43516e-06	4.11302e-10
BH_side.geometry.vis.cog.avg_distance_to_vertical_image_center_line	0.938586	0.799938	0.865918	0.625175
BH_side.geometry.vis.cog.x	0.938586	0.80532	0.570818	0.237291
BH_side.geometry.vis.cog.y	0.938586	0.296763	0.00011995	1.86632e-07
BH_side.geometry.vis.compactness.01	0.938586	0.793089	0.0175707	0.00126301
BH_side.geometry.vis.compactness.16	0.938586	0.80532	0.0041631	0.000641872
BH_side.geometry.vis.height	0.938586	1	0.000684248	1.44886e-09
BH_side.geometry.vis.hull.area	0.938586	0.594026	1.2441e-05	1.56398e-10
BH_side.geometry.vis.hull.centroid.x	0.938586	0.954692	0.259968	0.0564884
BH_side.geometry.vis.hull.centroid.y	0.938586	0.296763	0.000600798	1.39597e-08
BH_side.geometry.vis.hull.circularity	0.938586	0.931346	0.00287708	0.0199583
BH_side.geometry.vis.hull.compactness.01	0.938586	1	0.461637	0.0109175
BH_side.geometry.vis.hull.compactness.16	0.938586	0.954692	0.481505	0.00591157
BH_side.geometry.vis.hull.fillgrade..	0.938586	0.452782	0.199853	0.0199192
BH_side.geometry.vis.hull.length	0.938586	0.799938	6.61782e-05	5.49486e-10
BH_side.geometry.vis.hull.pc1	0.938586	0.380252	4.43516e-06	2.26802e-09
BH_side.geometry.vis.hull.pc2	0.938586	0.80532	0.000542153	2.42816e-05
BH_side.geometry.vis.hull.points	0.938586	0.80532	0.000343882	0.0041274
BH_side.geometry.vis.leaf.count	0.938586	1	0.513135	4.75034e-06
BH_side.geometry.vis.leaf.count.max	0.938586	1	NA	NA
BH_side.geometry.vis.leaf.count.median	0.938586	1	NA	NA
BH_side.geometry.vis.leaf.curvature.avg	0.938586	0.946327	0.000945871	0.556069
BH_side.geometry.vis.leaf.curvature.sum	0.938586	0.799938	6.61782e-05	1.01141e-05
BH_side.geometry.vis.leaf.length.mean	0.938586	0.617211	4.43516e-06	0.00115884
BH_side.geometry.vis.leaf.length.sum	0.938586	0.799938	7.77551e-06	1.23605e-09
BH_side.geometry.vis.leaf.length.sum.max	0.938586	0.799938
BH_side.geometry.vis.leaf.width.mean	0.938586	0.954692	0.0716563	0.00836712
BH_side.geometry.vis.minrectangle.area	0.938586	0.617211	2.81487e-05	4.11302e-10
BH_side.geometry.vis.minrectangle.length.a	0.938586	0.617211	1.2441e-05	4.70538e-05
BH_side.geometry.vis.minrectangle.length.b	0.938586	0.356104	9.61694e-05	5.06123e-05
BH_side.geometry.vis.width	0.938586	0.391763	1.0361e-05	7.07225e-05
BH_side.intensity.vis.hsv.dgci.mean	0.938586	1	0.0666764	0.00232778
BH_side.intensity.vis.hsv.h.mean	0.938586	0.870986	0.0102102	0.0134673
BH_side.intensity.vis.hsv.h.skewness	0.938586	0.296763	0.373875	0.304743
BH_side.intensity.vis.hsv.h.stddev	0.938586	0.799938	0.0780156	0.0095287
BH_side.intensity.vis.hsv.h.yellow2green	0.938586	0.296763	0.0692937	0.0586109
BH_side.intensity.vis.hsv.s.mean	0.938586	0.906209	0.625023	0.00555214
BH_side.intensity.vis.hsv.s.skewness	0.938586	0.946327	0.0722593	2.24849e-06
BH_side.intensity.vis.hsv.s.stddev	0.938586	0.825245	0.0936154	0.556069
BH_side.intensity.vis.hsv.v.mean	0.938586	0.954692	0.0662113	0.344762
BH_side.intensity.vis.hsv.v.skewness	0.938586	0.02721	0.0666764	0.00836712
BH_side.intensity.vis.hsv.v.stddev	0.938586	0.00678293	0.0102102	0.0272292
BH_side.intensity.vis.lab.a.mean	0.938586	0.931346	0.0662113	0.293292
BH_side.intensity.vis.lab.a.skewness	0.938586	0.799938	0.135669	0.176183
BH_side.intensity.vis.lab.a.stddev	0.938586	0.296763	0.00215341	0.00119295
BH_side.intensity.vis.lab.b.mean	0.938586	0.931346	0.0662113	0.00230709
BH_side.intensity.vis.lab.b.skewness	0.938586	0.550214	0.625023	0.000322464
BH_side.intensity.vis.lab.b.stddev	0.938586	0.799938	0.0662113	0.000322464
BH_side.intensity.vis.lab.l.mean	0.938586	0.931346	0.0666764	0.344762
BH_side.intensity.vis.lab.l.skewness	0.938586	0.0221347	0.0662113	0.00970326
BH_side.intensity.vis.lab.l.stddev	0.938586	0.00678293	0.00660363	0.0153495
BH_side.intensity.vis.rgb.blue.mean	0.938586	0.954692	0.336183	0.403819
BH_side.intensity.vis.rgb.green.mean	0.938586	0.954692	0.0662113	0.344762
BH_side.intensity.vis.rgb.red.mean	0.938586	0.896927	0.0752508	0.293292
