# Supplementary material for: The ‘PhenoBox’, a flexible, automated, open‐source plant phenotyping solution
Source: New Phytol. 2018 Apr 5;219(2):808–23. doi: 10.1111/nph.15129 (PMC6485332; doi:10.1111/nph.15129)
Supplement: Supplementary file 8 — Notes S1 Description of features extracted by the IAP software. [file NPH-219-808-s008.iac]

<?xml version="1.0" encoding="utf-16"?>
<GridEntity>
  <plainInfo>
    <version>5</version>
    <encrypted>True</encrypted>
  </plainInfo>
  <encrypedInfo>fBD6YGb7lUhyDrkpwl8N26pNAmPTItxcUSdEGW3SChluiYvAW6dB1w+orPD/Op8rhjAwyC1zJAnUo6dKXUR457lrDjO6lRhfF/C79pcXGU8ZUREpf4OKMyDHXZne+UmrmxHLjhZJ0JAlQjCUqhDlWpxksl2Zf874w/H2Vl+7e7u5hDbVZgQxFi7fIxl+KPlpArbSHOzGiMHG7Suf9m+7KkiUy0RiMv/D913syBV5qw9peEwrGbrwmmFduiRctZHF2LSY6KVRbHsad/QkoTD2oTqH7H/1WeFvXvlarY4akulVziuAuwzfunjFlUbelvEkTnjlCxc5cHRpnVoaY10rlZZ1uLjujJOUp5Nzi9NCiRfZM5ZWMUqTkvH8m96cP7gzCu40G2RXPVoHU1qeXPkux+jGMN5BSTCmJEFIl8U+/6Rt2BCF4vrTNVhxXjgI1MnpOym9A3JffassZibvBvoc0snj/ezUcayr2rJsM9rh0DcFUnbCoxDANQJWu8aanUp7DgWFKfUptqWIRiAzkzFpa+f7SgZ3UMVFaxLVKEc+GDomRJssmmwwefYGZOkQ+nQlc4hivQJBMVowq7EyLKh2+Ae6m5WAeIIiNNOH/txxR58fqsLEZMwjvkFBEO+MBgJcvwiMkWFoaBA+xmP5psL4Dwc6225p273bMOED64TtCCsI8s0JJmgExvT9gmAE9YzEcs/eMxZurzL6RPzsYe06DIbGL49WicNcZu4vhvtcUhiURK3ZQ/7IAwAO8XFCrJdCNzG00vjv8iA+vmaE+nEu4wCKOpTYQvztZsk9qrgRRCExYozEpho0avMnQRbJFtymM2CCy2xayDMMh8duk4itQY1ehIxwUrhO5Q1+fb7j1BVizmd1CnPEQTK+1IYsLJSMKAbu5nBxGGK2TiRsFx5KzJwba1zogqbKYmcbRo+mw+KJYPT2Sf+OT6SpnlEGMUxTmiq0NiLv14shmbhysNScPIYs3xqzeklpno2oPks0pwjkjbvmBVwEJgzzXITnUi5dYYatM201fUDkOsg+gylEtX6R+n+PvYlGAb/e2qFSLxtH7NBSIxHo6mtjlUAswktu9HDhNmw9y1SPx6Z3iFupdJCFioHgfH4fTW0kxGHXWIpa9YPNnEUeIEjdjluxYOcUl3gA6M/FfkjkvLfG9+m26ER+OyfkkfCJGnRXzZL4lEEwUNZgP7pSolo0ogNry5tjGS78mcvh5jkklHKmKTPYYfx5hYYv5ZK/0MzfMB3UToW6E2kd6GVk1XMtaXx2qoavuObeiqkelPX2vI0Fu50hGHDn5ZPDhUvHHP6T/gSD0tgg+CC8XyKN+2dw0wqZPHxcc4Pda+9ibMEEB8hGBYvnNkmP5bECC3lshc4jgds3VyCSaiFRYds47+UvVd3Pk6hJAGrgqG5O4qTJeGRm9ivKFiHV4vocemHJkOfaJ/A7nO0OOr+zZ4OQQLtCP4+rvrGzOqQqzoCMB9J62ZSp9EN/gWY81R/WxAlEz5J1Jp7K1/xqFIN41VXM4zjdZT1FCOxE1mTQhAnhpCKQSSI1z0J+waj0oUEA2HBzbZkpJizwuXxXTg7mPgw0ay63XZ3lC+9H6HXTE1CmON/hy3IZ25+Ueuac6rIDCih4d9S1lhY0JQXYlbccb0tuEyxat16i9NvNKAmlrp2UVMek0w5bv2arCWgFN1FJNrS7U65hNqtFd3D9liw1iXr03tdLsZwVQrUITfW8bVw2jHXFWgLiE6cSX8xfvB2tca0dVna2RYVi3XPYo+8WzYIURt6e+AdsOxfunkcJ/PJ8t/xso49E0IosHvQDqmg7NuRicyGMGUNa8sMEnzSpd31XNC3o5zNSVvvLfb4w2pm5vT+K8JcW0qBADPWpVtl2FaClN97cKWmPHlQ9yoZzr1I4OEHoeI1YPYyAUZxjTDxdm3ZWS1w0LTbEej1QWKDRd8xi5ae3KPrAGhQ9BCOgOarJWykdqd8S6wuEtnVbLQxXM4WmCH/xzKLLh413Vuj1rOG5bTviclI6TEPRxheXr30RDiA+14XEjSEt32ZL83ombm43IKwYkFSrG8n96BUJR/4vyjsW0A/YAt/cwSRvHV6H2ZU46aMqBSaSA0wluzKUkqra9F0Go+9b9gI4CiNl9lrHDxarMfxFluVN3jNuLyTvfuBRV0I3cwSBMUenr2ukfhv2TCCuD4/31lij1m4cYs74x118HLXpXaieou6Ab9hWKo+QD11MFK1mGnDFslsUaU+UUtcnpc1CoKyWROiS6mr/C4cWPiinCH0SkwFUZxdN9XiZDwcxiFCTfDZjYZ546m9xbUn0GpaM3Ngpajxy1+hSyFlR5qXszKm1Qt+evloh2r2DYp86VwIrIG6KCPvAKwrglOdBrg4zi6x1n+RtSYtPGHF7jRSA59FfN1A6+XDXSDhYBylUihUDzTUbjJMWHo4YqoUSJ/e+cw7fZu39AQshZWBvbwKo6gWHTTnlSeORS3TvDde6shy4SB2qsZJIRfQGkU7orFphjBfd+N2Uu88B90tVl8WkFn7tl+HaRYem9byntFjzS0KpryaLwgO6A80QbBQXNhSTQw25otVPK/j2NZCJJsqB0l4xHcOvbber2V0Z00yXHie1RODh/AJSarQrO3Yp8Fm/6o8oyc5j5F/Bvw8vf2QhnO4YuSEOHZBj6a5qBa1j63j05JGe2QunTjZphi49r8DpFIGEJVwCveCP40fZc6wGInjnfwm0fJCU6XkPkxSYakfWr5ufcHAn2M1RSJw4EYRfX5SJuGf/cqeqF58wiy/KSwSseTeILCeOSHxXpeAipab2zHCCNvy68Y6yShD9QYk+GRC63rRjXfMsnncdlNmxjnSkvoLFjPHj/tggOovqxLlxIJcIFu3NOpIRuxJQLfEwB1oCfDGbYegIWb3pFEvZLcCxHIKj6umlQrnFB3Z1b4ioAJnNjS1gMj2OzYbCU6OZPi3tiolHGFwMzRyLRNrsGoFOuHDRwXc+eEJAWrybsRoRryi55giSKI4/DYdLe4JVklGt7BUOJgQ4VFdFAPNN5IQDBibGHnO4i1/a/WnjvJcFnd5TvqQ5qr921U8Qv4tbkNr5y3IT126TbiGJunN9qn3X2C8XNWkFPQDa5/6FJ7208DBSZpjg//9x9xr/sBJUNgOR4uQXYGkyjsoM/9s42l29davt6x1D2eIOsJDLfcCqNSssqqQebrjjplHCBexmTm64AtbmLLhSpFmM1beajjbBCk/7h84cxmFo0rIBk0dpFaBrgBT1ppUS3XpkRfJUpsY9vkmXffeJx4m5sDsP2vi6xAgw9GDdY17snDFUpsKXE8aGJAB35C9RGIdWmyaIC/qpHgR0TUvJZjzG1ooSbBIw6WCSu1HV5f05LbvBryWJPJoRRNgkAitAGOwB2zAu7vReItWKuqj5vfxoyowdUeB0mDyM8Y5SXWMecwMTWBSdy8NBFDjZmMIIOPvZIggFms7OI6yxOzNykfNs0umEb8NBFGAxeDVy0JA0sJA0uhm/3/ymJM2WGKfEjdipE10gMzfwhW9iG1OCNVlMapwVn69wcNXPM4THx0U1IuWMZAagQGQCpDGrltmnOQzOeBB6BNCMnPCU9dcpLGYfrRNs7uKxoJ25sT6dUrJaZ3gBVAP6/mNPNVP78jfzRv5qNFYWaq5N9Xgy47ZdWJitIerZaJQsyKvBrlxOFGqFxeDq3ru0KZrDNWZvROIAbvI8vvxVsr0IOxc7IdgMs0AaOei2tEhflsCKi7iADpsxZjjEfVTiJpVVyNGI4LfC6s7R7RVEYQQrkq2pf+KuQ+xymkX0nNc9r4FFF9UWLEezAFOWi7+/SE/mUMmW6y69KbGzZRAAiARX2dq/P/x8BZg/KZqD05eofl2zQZHJzPkxC4eB3en281Byy3/sEyrFb2Vj+qFKakHjh058Bkc0dPGRid4ylsHkjDnaKAaTQmHQ6pCJ9mLN3q+njOBYQXeagiCnOox32vrlha3+GwU/qmiGNzAyDyqRT+WMVQW94pHMzRS3IdEQIlN4rljRFtvA4RcHIuGS5yFi3jD/D7ub85vnKN2bBot/+5d1EhflX9LC5bXlUYiIEqZypSCwcN7m94hJZXgCvGtRUqLnxD8lI17xKnOiLduf7GdIdf8HTEVMBLTDzI9fQzMbdfQPQ+icZxdXfF3eUPDia0EeYO0AuJSOK95ORvkb8IWnSEgKqJqzkT1tUuFXeXJ8G9CfjjEZUq5uhWMQQ/ME3IhBDRFx5T7j9D7JRviGjjFRw+UB6hn6odmg0sqOPGajXYO/LjamPGfQ/j3xPlHnkhmPYFMOs7qNuFYluWOsD76Dy2j99coAEUkSZXJdjvORPIHYnHEY9FYDWJ4BBdD8DdI23FAm2l5iC/iufeZXsSg+tWTnvITSS0ebeUQLqFHDHCToxHuPLr60207jCNuS118haa6JzS3qYs+9qkxh9iscKcZzcXHUF33pgHS0EifdRv5wNh9G8+ZmadAQHVISlV6xu65DlYA58kF/TKX7ezLjVLfMc/Dsf6B/c0DCf/uAB3Kz9I8IgcrZk/YTpvD0A4PqRIhuyhnvR3ZSl8/VOF9DS4P0P2lu01ibPFjy1WhTsmjbl3yXJjXpaZYVBT07hIAWxYIgfnncErNdgHp2hU/GvUIitGjpp5RrjD8DBnw8bhl5Rev7pYMh76S0BMDzAaAmLQjOkmJnB5JIJsCRQhKQks9xqh0hoY7gK8by8ty4f6jYgeNheZwNKP5V7XgkRT6jTU7m0pv6xw2eLTv10UhZvYQhkXZnYyFTWZNree+AjSTbl+dy71pQ1yZjYDFMfTbBFITv8oVmuM5G4pbEarENnVbT84iWi9XmizKzVZ7zxcsKq0SEG5EBBoM0DQYscWrTe0N+DM9GV15ejMsPEm83fzOMPTRbIvdNp7fGxMjhhF230ETvgPmf2sGO1oQpBIU9h17lLUPifWUO20TLAEizxfPoLcvOx4LdJCcxB5ZdG/o980peYXxRhegs++wwKAVyNmKXFTBHYcKPce4Rl1cSCbODxMIpLU2iZ/05RZH+HYbwySs/l5pdrfj1HHEZ1GdQiMBTjlL5/M27VhEWfahWZEWNob/GoZGphcmgpJF+Cl9kSSUN/fD6szTZuS2m/h1kaS4EGKrJGGiqbEWbUOj/Vql5hQ+N4YkPAkDuA4Qbul4TX6hSmb0T4s+rIMuwIxsOxj2Qc+hEIiokBnlTjZHjqVVac4zIbh9W5azeIU/QfxBfqvcyBt1xzbcXOCNAU4pkK3qCxU/ldSz8xZWIWqWPfWe+qpRfDg1pVZcCIkkEVZUlt/Ea1AcjHr6gklmGa78FAcHdy7s2uSwLJ/ddi3QPqEU1q6ufjGvraKjNlJo/FnODojP4OekfSH+C0/QFB+35FBAskoec2SnWPaPTqCGG1tlkQdjd4OT6YB+ktZhUtRVW8m3KdHQ/RvulSdB1Wajrhi/vEKYi++fvRJYpqOlTjLgXnRYJ+DNswRQ9OVDAaqB8LYVt7CUW8f0sNrrY9o8bkuYcLx4UcEBFdPtu1hdUxsQw6uazz1ZWT3r4JTorYKTgZgEFv50ByH3c+y5iZI88ri65SoeCofc0H6uoKWH1ecXvTxteS/BKdvtJqWCaNmMOX/qA7mLIY/V7umPN0K7fG+0+WooSPqhEremOP1NXMOCthw4M01ADR+Tb+dsR7K0UtVFWacipTyQUNZ0kpo7TUaWNtK7uQyTctNowOV5H32XkyZD27W2osaB/bvMaR+48otLNABN/7An27AU4A7teyRSGFJdbNzCj2+3hsWaOHoLmcNGdbO+ws2eLFRxFWZmEdrU4SzHBQCLMP7QwdAZd6CaJAbLnuU5MT579RTGESN7k1w9UA0GejI3BI//EcG045OpgE+8LwwHttc1YoxkHs9tP6HfZieQxTZIK4iaQysGz/IT5IOsMzQWdnsJaIlVmGHiGZKk/mg0nIfto2Nfuh1dTm7RLMCmFmH3yGlLxjhWhVlFXiqaFo6vQej7QoKEt2x3QBKHr070BE9tHe66y1iB1B8xn55LTLarB1VgWK1HltCjPAHrabMKmUnPyLdYKpIo1ZGb/ybs0WQOKsxBqoeKIXEPVCb8M22Av3PXPdjfebczx0YyS3JwgpMweL3K+a7kdxbKrl+inmxFJo5LGpanWTqSSi48oiHWVmEBgxsTX7ghKjWRZ52Eghy26v6uq+b2mKF5+4aqNZ6eJIyxkiSwFOybTXWxiAlLfLUhe3wSuqj+1HkESBx/pU2z6AAWpud2ILGN3qulNs+fgmeXC20UgrzfMrQkvVzZbDxLq6vNLMiTGis3sjAvhcxZXvlAx3bElotL8XdGPyA56EsM4D8fdruKpkFEtHyu1hsziWMO0IaUa07XL0L+CLIA9PKnrUACC9BI9y9pFFd4MeRcQWTRZQwtKaLW8gsCKtMJP+gMFGSUXx1+AD/UHAcrU2haVxqPxbE6a7dHCtHAXHQgFDwGDLylhBO7NTlCYyWuXTNKNhuWfXh0yF342WV5j0IHxrBqZMvxizzzPjC7mmIyJffXjj99wHzads4/Sq67VakIf1O7dJ3yOmfahQyG/ihFDbgIk+pfXYMefkgVIS/zgUIHkzBQofasSyd8Fdd/tVzWVa4b7vwwZupqf+NrR3iKpRon7UdNCBNVvrPJ9Cl4GKbXd6aPDONCmxtZRwTtfdE/KRGwzCD1bJgdPBZnKGQnqs2LNCBtn4ZzDTJOzDDTVThZLosTi2NbOg7Bx7sWjo/cgbRtm+ZXl2Oo7v76kOrM1z2NlbATltQMxZdJRm9xz/D4ogQ2+VCyYxhq4WLjFykVUw3kOFwYPJMk7p33+LCL/uaR/ZOa4w99Yt7lyz8eGbIld6F9cGYKcC3CSlRmGb4nGCLsqFsMzvUiJS0O0LIe1r8tODMgWo/i+lv1vqoxI7AvapKujBe0j+QLfzrcuIHCcOL4zVMKNvbSqVadQMeGC8JEpm6FgmGGl5nthYYI+cC3ScZ9im4GQ7gCh4VE39wbwq24ltAx6w6DchQyCNwACo6nzyF50RfBj5SEgqAgNEjyH/ybN4AMxu3e1TBaJpq/r9P5RgbU7Pd7qE2L5PjbqBoeoSMsZ/1x66o+/jLOLN2PLPiWlyX7aU3k6CsTCs/0DzdnqRTBz3bVaRHvrMU6333QDCLyef7qPXvoUjHLH7hSGnsKHW+IJreMOhzimhe6/gzW7D5FAGk3USDxNg3NqeooWgNETM9YAkqV8R+lbOcNpgnEshRtPDKT/bebziNEBVTUnpYQZkjTGdtAQzl+Gk+dJbJziKFAcmuVj3CUHA+ALEYDab4/ufxPOrU22O3NDoR+rz78KXjvCjv/f1HaHBztEMmDllXP9pZkd9X2AHR+N70TMknx2vrgF2RTjizTGON6cql9qjTE2Uo0b7JinWu/4k4pwsYoAZz3obbZCKVv2eqPq3GmNxO+cUz8HC/Ij0NcTk7VUigXFUgMpgBylrvhprfbSKNWzBQRdZlrUdDKHwJyz1OTdyCip48bOlt7DBXONl2M1raLaA21Fxzf8T0aWDdcHUIzxEbEYUGM4Rg9s71B71cwr7vhNldpw5zKAdGkaviBJvYSt4iI/aZNOkQnijd2rBGcoZnsJQTIdMpS0yf0IDbpHXv5GRAbHs1Y4Mj+QIl0y+sgFqXoYDrmz6QQvkbejFodar6xYxr8jqAr2nb7JCFmmGDWapmNvEioUFc7cUjWHxTaxSR/2dMfiKUkUPazXIeoRbVkSRb9XrtozrvoWZUXZIIe0UnIm9kCH7i+Qs1ohuB1e1xKiJ1y1aoICS4w9w/kDXBdpNxgr+Yymke1VJWdzf1wc+ClcQsHgFcyIzC+OGgyA0smF5TkyENq5P01EDMjCnWl6qyPa9l5PEqSYP9Ge63Uhp1rOdV1c4U/lGMWlpjwX/AoMvToexlxpF78GiOpT+Qygu9OCu+BMxMxJBl7l1w8UrwDa/dhVtrzxOgQr9DqHJeiSItY4GHhj8T1pjJIE9oYfZfwqzQfeXzK16GMB9/yivIKkIYawwCzS74pZwDA3Ur0hwg5rjOi9s75mIECMPcdwJwgFKKdNsHYsPCvoW2S01VK2je0jrw6ExvU5CZKyjhh2Lvx91hYHahxf+0gLInLPbRhB4B4JdvcBEKsjBSpL4JxHfzSbKjS9lvDl7ip9brhxBXhVRnwf/H+Qm/Vg8W0o32XJBhM4SWLE3cSfonwgcTNOy6QJMXx9UWr9TUKrr/9ROAtKwB7KV65lmzZhh5vHshlxZ6txuEHepbFA7Wz+9oUnTUxLNNSEe3k2XZcXj5kfaatYe2BJcTN1ibl4IPpt44gfHD61O804ucsgIXkVN2iJ4tF7hFATyTUkgXmSpK4xNVNqEizhcCEBKcIKi+0JxwoOs+qRQAYFvEcnKJnmbVrE0wPvnCNFEXANDWO0nn4vM0WYA3TG/HLKQEMcjfEh0nXVLHg6yp/es3xv3IIGDzI2hUV6qK48o1l2yLN4bOTSDkUwfVu1ZiuoiydMYPwaILi9QF9NJg29aLCRc7rygqeBB3iDXePl7G0ZlaDiraiNuK+3K+RD0bYy/AGmGwNhARF47EwSo0zDXzBGFYd02kuYnAJEkhCLQGMFAemwRfiQ7LtlO3JutVBWP0SsSoscMlNT0wY42oeNBjDM3FBbgrvvvGitP/SkKG6BkXyza6ivH+8tgKwK3lJAom217nOAdVvZANto05bX5GyxGjT0t0EyhlDQjuHFbRs/CcBNOTm2YQzAP/sIQNnBSRBeC3EuauLGbkL3RwVOdBokRIiEXHccsMyDChyjWoC+RwDKRoRPbu0lgQJl7si0aM0ETHycHDJ1cr0pUdqddKdrnX4GWD/v5h3pulMV9zyEzQvJ+XBxqRabfzL5o4kT+6QA1UW/jXgxVeDETud+16tauCKKoTF20QeYeqw9yXEXSTesO1YHa8mZ8CKckRS011ggNlDu1Qls1xsLe/Yr048t9hOzNCBQEoFuvBBNOfJYSr4jE9Ztff7ruLUOSTS9uFVUcud+QFsfEcFnb7tZl+HIPT7t5McYrnrlebYArJ9PXMKwoAzibZqm18HwR/nUTXIiR/xsplZw9MyQwmzawCAodRno4Vma5CFKnJJysaKwQfGWqebXdobc1gQ8I+FufQbah2owAyC+D/0R1SW1kpJig604rKtvOL8koCJhZ5St6yWifINDo9M52FW6t3SGVYY4DpaXgD4bhn/0bTlN55uhdx+xd0kZoXeF2TiuM/Ye3c0ZqyBliKGGNg5UwdD849Yz/MP3222PFoRAaCM+TyZXQdl80D82qNar17rCYP/GqxPf6HyZHexGIffxJsNkl1C49g9kHgWPKDjfMyHsmEpsyqIeO5QZZq1UZq5lRo00GC87sRhpvmuzgrgK20vf3R7JXdquQvQlejuLLLS+NoxZ7Q9EnKBqhKj/Oikgn47Yd2lEdDzLMPd8nE7mMOEEA+2khhsd/ajN7g/qCkNa8BYtd0t9+EZQlTLe/B64CYkuJiWPozs8Y/COaKb1+gUwzYZ04Q25EpLtxB6a+el4vvKLDf2WAwl+57hLS/OWv452RYi38W+QD40HgdisALH4KukUnkzf22AN0elzkGDKwS/lxKBkfOqlQsLTSzZIiY6oNm59oTp0cOu65/ygulHud7MII8xM0g7gVl8fJS8EC630hcKM94vERJJzqwtMhY8ibcRJOOIyjMYzSKCEVZlsDxYcrAWDiE61cFzoAaNYrzr02P+sU+O69dnJaxmnyJpgC5md9RxBz7kbgZFJ6Snyy786lujnZpC7Ccmtj1UKej8suGjwdTDQLEmt2OLT1FF2OblvLrVPoF6czzz7gTuQCXJEYxZprwlanPJK/CuIGtxuGCpo93ErH7tecQwsWnzmZ8JKLa2e4bS3Ay+6t3eF2svcgg5aZMSzstdbo9OoaUxZlu07BTY/U2RvACiPPS9oobakZLIkt21Lc31UPXCyWeJIF3hurG0qNSYLap7BnnXPVk2Spf1JtDLF3TsfkSCYTg8wFCB0YSLOe7nosZDk1ISg+qWgc0bT353HetakcKonk5lJo2XiEA20DFXJnqcYyivKdQsiIUX9yVRNUus6y3HMew9P2Nd/G/ZL5mIVsk36QRaZ7LPvJ2m5rZ2TwcVrriGszQlX43iqlFU5huRX39fsZurnSYxeTfWhSIlURF912NzvjhGpm96TAD5L6IaNWpN2ItM/l27KlJrcXzGbWhYLCGD6FDLDzTsCn6opMNQSnPKZ3rSU98ifWSN0CG7ktjbrervQJ466enUuwcEGNgp7UQLOR7f94jwflChZfFzWhfl9qXrX4V8VJYeSLrE/PlJCBqzxyTrzRRFXgjSjEd198xpnCIw0FaXx9Kk7xon5KuB6hfl3C+urSoJL0Wh7AtTQhtcgdOM9fZIUI9otOpc7xB6qMf9I+J4FKewQ+EP8uqnK6pcAdlVVTGfKPrjfBtnul+0SaHBcgwLJaMy1ACKr4S1Ld93AelSky/kHP6kJ0ulb5r2eGMInyrIJLoO+anyDHjMdvMpT0+u3SWUSI1OorwwHLjk69brxctAHeokk4yDmvaFstiNNja3GSM7/BRBMsurxIufLGi0rBXR5JkHBwsBdK1WmuU4oodnAOdKguEB5oGDTS/45ADFhOS4Q49plHkWn/lP5Z+J9mzIbZzP7oIXJejTJAuM2xzQ2v7J6vixwDJwV4ZhQwhujpcDio9GGUu2Ii9xMKSwPntD21pX6r4FlcImsP+aO8FA7d/zxJ0nQfLaeZKstgUZaYOGXHBwwXOH7Cm80UjJgoiqHdK5KhMLfDtguCvety17/GfX827VnNNlzdzKY6U6iGwLSHEBbMrutHEZRafVD2TSdWgh1PjkcjKHUBEFXHYtPKl8bQ2LtaVP1PMTp8ZLeqmqJIKgR4euERmNQIoR/4P9/r+/KpmUrd2duSArJdOONRf2ok2U61Nfcnd25e3QexFs7yQDOStylqPm5yvGsBe/VzpykUN8NJgM2Je2PAe9x+VGCRQMQX6h9MVJ2LtnVNBvElEemPiYrt0B4QPYc3xcqWKygSiWywrptMX/Ztllb37UAtiSuTxjozRCF7npVr+W9foE50EiXWs+LwYBmFxAaTFkkmSYrKF5scGgStd6HWNzHLqYhRpQ6bXhx3hsudXWnOq42+qibbw1wk/ABYq+x5Wg3R0ea84JB/Voj0HwDVgolIHvjeRX1sPyljski/fV0KbQHxEtp7KMdxINwrikIOwy4nLZ+RnDihXtqrlHLzMgxa9+dwcqlReBv6OXbfJDnl/BS9VsG/5yQpCgeQkacMBLcGuZB+iJDtO7FBxlAtHWCZDsd6IzIXXN04CUDWx2GsukDrm/MSIXFf2jYg3lIpmzlm7/szq018l1lVdK1o9PeADIBVzMjIZCzthg6MTPZ+e3ffH0X70dr/QD/+dLPd1J+R9GppCD0+U7sd6u2xgJqmlxLci3pmLBl5lpYZFwK3jjOQQOoULtm2KbA2lymeDJruhbi4uLq7jEMzNvu5/8XPy2wtP15uSPt8TwRR4t3Z224dAPm9hWPw90IDu7fYPAS9sJlJz9DPofJZkx0mHI3CGBLfR0kbF3x/jqTXnyRkjYFhEBJKe2hR1oztVnlm5Gnks88DI9TbNhT154awBgBA2DK8QNtXrV6LScqZm/ifQwBUX7xzYZBGXoexfXbeB5l5kUO7F9zJV3WpOnDvYTmnIyuofK3hSrTR/rulnIrBcTPQqx8Kce8f0iV9A0RlWf73gZk0NDpx75OxwEku5st5OsmE7QqMFhwprftZwLxc7Kp9EA7MwCD+Q3nv7dVpAs7iTmlQdmYxZmRMXvgiEChSPXnDNoLlsHBE64dWFquFI0/aEzUwR/mJc/aSXd1d/033+bKIqwpxUy4qW7GvvJI7W5zobUmZkFyNvn4VQoMiZm+dOYVfE34QJ0IQHavGlbSOg6b+P1fx55RxX8DnYQ4o6KQHblB54e3ypX0lWYGn7+d9kYqwj/fDABt+iQqFXaowzm355/7FN5MEqs6wv9ed4MpfWXLdSwlHvHZm/lSeXBZzZ0NaPejaFveEFrGimYOoal3h4sL9AWwKzDPKLJH9ss9bLAwKWBnk0B+uaYl9cozWBSOzLNqduQ/DKjMglNG6OIwIiJT7K6DXzgJQnezU9ESwfWW6xZM4Zp94jdzKcuABW4w091CzDrZB9x+34ENcyT3Cq0hIQuwkJxEsvnlUSvZAJUvmU0bZWX28F7t2oKF25n1y7ckQPgdGdYCzTSL4qgUaZmnqNBuEfUIPu9c+9Zm/g4dvnjRIAGu6o2aLYqMOj469lCADVCLreJiQ+kBSV9vsGvShIbEsk3dhtKf3GGytc1elnKH8JI2M7GXo1DiCAyFESBnzXiqK4L0T+9ahdumjxby5cWvm/4KzS3oPWBPbCVmgKDk3+np2vgrY8Vr1IRSKN3k+nBA0KdcbESr9R+SxAfoIMD4OZdQ2Sb9U6Fe6mSGbAe3xpygLRDs3cGfuldRbB0RmJLz7rm1WV580kzSgsoNEruO3BXjVYnod0vN2ss/9LL2aJNtThNadsoXjqDHUxjAJdqCoaT2GDiPpC4Ml4ECKUAUXhs5mKrQ9IoV29sfHkQsYnNGYImBbZ86D85Uitxmdei3VcjEhOHYp/VhZCdSgQXAbbSINi4t8rgTc43W/V9zpjF1p1LL9sz9OPxBgqMcKN7YC4MsRB7Gf2crEjZCfJ+OwviRgGfWq6EjvXJaXs8hLLww0qnPqCCel1k0qzczDTtPm6ayJ69N6l3roNh5RXbLtJFXIbyjMOnWWD9xSd33Klm6ZCEMdv7U+EUgtthjbdyepuLTxBzeMjc65UPsl9Hi5d6Vf+jV7+cLokMekuq4IeYxQUxSQpWjyAbWWpA2xCbMk/Q/okH6gHtT1JpCZoQR6TC9dO9FnkRsnzLsN/o82rJGYlLGXHTEA453JMzq29tWkzSQ0MI4E3IcQk8OexNzZXKL6Da/hcCW7AP3W/M12uVsfqVKqeylJCGp7fvmNE0EkXIdd1Fytc/V7GNanWGgdj3EWVc54guF/WQeR9y6Y3OCeRttGALhToU3KPY/mDKWNGdWDcOlRRTZR1qfKKc9PYFD/CpEuvJL/c3DNNX9MbM1vwv5BlceK5WAXJnYNK2ZKKVRc/cmyRojkzLDsmJheTRcVBOiro5GB45PtinhHRLZBEwhX+oECkY1BxvtxL0z18qQ+lfRyQwSs9klGHmmLzSD72qOBgD6u5swyHJeum4QHi7nK/hD8eC9+8S92UmKxPvxz1+KYh1zIz5bVbU+UNig4ZfcH5R9lNYUpxGuFwfIfL5AhJfSvHSdivX0DFqLirCQ4/VAJC+IUTULRRs7qKvRmxSMSNQoKaeHvRb7NEMbwNHCqosNkRkrrb8N44W6GkueqkqejBwPqfBQgApglApWBsrgWAHtIkosRP92j4vE6dH9Sd0glQeP0hapV3RRKf/fVRLTr9Ft972j1lPRDd0fMgmoyTH83ZSE3OMIpUpCnYSS7cmbpWH2rUqMqpTzgYod8oVQMD9i4QcbGtGx4AYGC37yh4588kY+8d8ebVCp85/+8Fqz42gdAQ1zzDGaNdLdjYpK8VcGJlpI7XuZEL9Ls1mP6+0bsVe5NO6dsmyNtVyTRYEgnvoKFaFesfuwP8W8mmWdFjIff80+4uoM/zTdNlay8sZYkXnxjclyuzobLEGjCWtnQoR8iEG7ChCB/Cx65KIMIf1RkmHe6SlafpYx6tPW806IfMlcvaxxoLJe0UVkQn1um+uXP12batOzFgzcNXPp7qi3Rbcd1hcFsiU6KeGkWbOlfKngl6VIn6pulu2MxqWc3A4baTeSBioX2yhQOlbIgExmmb5WBoeT49RICMbQYRz331pmjTOKysTH1NHwS7o2ysp/zXkYqZ4brnnFTp1w24j9OCrAVaREnZGst5D0OVJPAICsKFzprVyNnz1dO1UKqQA0T4hEbLnCkApacYmk/n118VL7f+cZZ/k+egeM5uAMvRIekKdtzvOR3zN+NblUdH0TH21ZkQ68tlSBkWu+PxoHQfoLO9+QS09z0HwOnpIblzhJfmAbxjBxlbQuzJ9lg24ACs/9kK0YDAVK8A7/N/4BNTWT7OGPujxSGsfCsCgny1gu2QNY9v6+rC6gP0MNHig5P27MTzDyQ8fq0C/qiNq2l0HksYVhxpqjpkzuZGo1FR+3Wy+2y5vb+0L8nxzQfd/CFMXdiX+IpcORVt0bpMUe2UvMjXkOscF3KnhQcLA6Irx/8YiHAeN1Hp0EAWAjLh3VqU4X6vTPdTLPrbO+CIEi0yZmiVXHzZAYG//aUo4GOMlKo+eSI4plgYEdptg1Czu3CjFqRuH9hv6ehyk+n9uYg6aUANvgsp4BlGa++xV5SLqeA7xQXlpUopPKzzyGkw7YrelT8PWp3E+yPdzeP5C8li9caNk/PhdUGJqrbbgQYYYX92aFVwuH9aXhnAce+OwTrqJSsfbm2yImUaWYNhW4a6QGR/xGiAvXhEkD0AHO/QFLggBF1sSsfXZGwBgUIw/nTRayB6ULYRVa53QaN4GrKsR5vGUpejJZk+dnOFqvOD4aDbG+V6DXazfD2X0iOhMQeauBv67FKXBdmZHYrCS0G/8JoD2Au1/k25VM8DJm3+x3gTHYwh+QLKXGfnPdiknzrvKDhwRL/8NTrh3lsJ75Zupv22e6F0axBUq3eRkCgSKccokOm1/zyfaGaHbYSz3vIJsaRU52pkxysUjRKHVuocBhz60hcSmOxKrNtkOxIGChqRRAsWGdTxkPTMlhDbe0+xFHsT88azkX8oBon4WpCFZMDodclXW952GjacdcjsfNel5ky8OFHVjl8K0cMb3xUiHfO6enRvcy7Nkktuhr6uCQJBrdveSETpES8uGO05R0sASMGhtpkM7UQEdeY/oOXvB0dz+rbx8VGaIBbdERQlL3LCzZWKrov0bCiy0kgAW0XucLRX2omdpUNYjbzFpTk1sVb9kpcxtVcplcpiuq3oMbIBD9OVYCMU+XE15S5lsP9jH5BuZ9o1BfvNbzCNFuT49vz3Q8R1t06ij+aKIiQvcukF5UHew8hWWwuT+j5/1YmiCQ7P9A51A9iHc/DgIyZ3cwJNh9JWM/Hhwab+skQBirYqq9l29UnJUelbToR+RU04e15CSDWqaDXfiRbmHojD0uCB/+ZsB7U4S5vTc3UeNAcJZKtBXL8iAF6OfSPML5f4ay9TH3EmN6BqHW2q19IgQwaUs5oAEs7r8pUDGsFVbcJhG/7XLpaCZnhOniLga9c1+xBtw7XNvgJcm9uEL46RXM+TMRiK//vPUT6uYHVjimP3JT8hnRnjnM5Cp5m/rxjkeqU6OLdm16t75VeIJjo5QNxtL78ogi74L8SQdd1CMuUvCODpk1KfNuL9p49vBokujGsf2puuPf4sKNkWYIrHum8xMl5e87D+2hvNFh5FwzWe8FyTLllfqD6LxQuV6lAkm+MEZ5arxxSClCksFNqUfDDrJN8dZzh1vJsM2a6lR06n2eEmJqxZ3D+i2IacYQ9WQq4710t5Yi2O4GK82E21oK2MVJP0B/Kemu7HoQN67HZbtTpJckQEH/iTMTudhdvR0iwkqCrcF+qHpZsVUSAo1H6ZlxVgJjHwEzKi4Y+SHkbSIgofX8qYaTRLWaf6uWi5lC5+Ey0gAEb+9LA82sD2geTcwdYwfHIP0L/1qzUrHe3rEYrkyBZH91l9Z5PTBY1orrzNXrjT+6penIPr5uxtTpAbnUJIQjWxJWHYjw8PjNluFMtSgQyOaQE1WU5O1enOTwOZpPkr2D6gY3ETqk2qvsufjAmTHz1zO4F7ORgmgk/NLuyFj2033enLKYtUy7HQ12WOQPkB+jhNjb16lE4A1ZG4xZEaUh1SDz9vNZR6s1/NgKtv03PyXGIv0AU8MpjG9RrE31aifCXBsNfx0KL+op2rJSwljN6kWemTG4NRFVzFVityUyn0N78RWjlxVshajomlV8fNWJxpPgtseLOAxpsCV/XMjsvjqKrIoOmP7j9oVmMkLZ4iZR8dmtWUSHTldgm8f2qyECSl5+jHDYnq2uQe0iJYQoE0YSWgtrHtJy0Jnrog8AQk9JuFM90vQokOR3ab54WCNHfiaxpseJce0y1Q5uLbZBhBPqqs7e/S8jIbfEv1QtO11Ml+/bgMEuz4NDuoSyD2Jrkz3Em6/RsS/scL8mqj/ij494W8fDrcbT7Dm3SLE+sWrvNrsCD15RLgyX8PaFixjLo9qQ87IWEB2/qfJcCCptR3nOuP4FbOh8RNtRgi0EVWdRq6zWlc4Vhai73ha3OLAaOZsRkk2IEPS/zEIu5WyJxLGlWCIRttizxnpgeDD33SWDs99EFi8Rj2X0OQBIZa0xUon9nGH8gUCP9BakZ0YeQFbav8rhmcVbMejw+ApNNfw68ibD6HVl5A7STmw+UIGnwslASXGETPxguvoGpFmsD2maexyVC72KJ7waqufvZunX4n9HmvqvGd3RfAy5xELgIOPzNEz6wAWjk+MUL4eMF6fZNZFtg91hB8cFidZSE9ReGvs6PjL/ydXxptELKfO27MVUFw82HXHwV4Gc0YeFHzCwQJrWpvZvgPBJzQwN25VdPd1iff/lvn70cwVJSv6/ls2+XYo9Hf686R1Qlt1TRNoWbSqxwxkizVk39CepcvH6kGD24DBPsp0cDqgtQJI+Lz36lWGMaJ+bqeyyBaV0VXvIlGDhApO4s0FD7PEZhqAPqlF2JdtlkLclDAsFXtEsglAcTTJqtyJyPeJgjk+kWSV4tdZbFQMyAIa8kSPMH0VrUyoz8IXY94KLMjpM4EmrgX/rUe2chTm0Wrv8ZYjL95L10YuXl4VhwL9oQ/hRolV/yxWvhhJWmjuF9AMbg9foGICm8G/P0/StgMFBQRtkWpbNCjsW+p0IzAOVmKPCnEu2wi9AUAzPTQF1eX5i71/VMDv712fEL5dIg8Ox7zcrRNOxZEZ8IbiCLPKWUzQA67+s+J9MolRIgQwlkvsLM055C5gKYG9GSwGXf/9JQq/IEkFIkco7ZsLZ0PKIoDRlwE9UH0qxWxbj28pdzDVJgvGLTk2tEYNDJATgiOpRc4tNysLjuA4YtOU6Dd9AFEJ7YhFgB5a7DXyogHCvC0U63SBKlS8B0a1Y7GiGFJc/WdKSt0s+kmRbIis5iXEth/gNCeQ7LEC7qkR1OafXQNZW0CK9pq6Wg5HjlKIWVx2IgLJu2DPtquSpbvGuG9sAhXORlImJq7TILaOq271R5FcPT7nmFqdd+5Xy8DjvyI4i00Z2YUF5OZK/MmNu8tOaQxVK0yJMQi/rVOaTN135h6M9FB3LWd5xz0T9lNn4TQcBUkbNfalZMyRd617oqLrgKa5kcZCkwvA5xWlkc+vXg2HDohiF9mWfMqVECJjLxdchn9q82WlZvn+L++C4WD28ZyhxwkiK6ouOBkW/SQ+Xe/fi+ZB2W1x9lZKJLf8GN9voY4mgAosEUISMZdetDycIQ43GHCgfC0OmAVwMzn9mfrQ+S2124lKpYIBuVXrZbMeoKyEbbZwqVsgtH/sNtmX5gjIGgGWkmUzkKDqaoTfDth0cOwzF7AlDjReMhtPmffArrSVFEmTszLiEBnw6vzrYYqltmsQOVjbOYMK7+DTNBwGdjEoi9+Miz6Mr9wU8vND8ptQ8axWCZLKXBi4+P2kx/ZfLMr5TqsityNX9XhJ+yRafvayHPlhkN4pS1KCbHDaexa/P814PEWDdOo07812dKK1USPuHcwvbYalcZOjsHxBVnJCUXbkJK4PWXRg5Kmt5daG+3c0QQ0HnFMe2jQBuOoSyykxH5qygTDJ3VjTcDBmtMnYnwfv0/WS6Xgtv9dYiuu/58NbM5dGyEbeKCFK4Wx8gcLkOAFI8Bn+3mLW2X6mXY0XQ6tv4fBJGVMQgUPJnhzbQGMzTHbsCELAC6+YLlRFUxWMi2+oWoju6y4hryVfXx20zfclFs+2iG+ylj87os1o2MCRXGFa1I2WeeSAsnkh84YYoJIP5bvYJjv+wS8QDQP0cdYbOn7YHtUaLsgvzdcdynHzkkKQd0wPMzkahV2JOMftTyargSbqLdNZxGYMFTrbLcullS2wR43JtCBwzpI6eQLCHJtu/3pxPwYscB43DZwe9yZAYLif7FG8ct0eqk69LA2QMq0d3bEVpL4l2sZV2Di8kDYnrgVLZSNWHn1HnbNX5Qc5SCCycBBe0G30nIZZGfidMr4khH1p1V0MsPIlsAVPhjZV6QtYfF9zbF8E65rExG1fWlrVF6BTmtLJHU04++CSyY1HjushNvptkREeDItQ6tKI5mU8lrqEnWkex5m6SAjC+5NJGJQx90o6gLHaC3R5KAjeM/QtvuvvckhF46yLe1czCmzYqI/DL6ji3HjlKBRODR4gIsglpYdfzV2ZkSUPJ4909DyjdgA24waygPCxzkRLknakuROx0mJK3YNac57ueb42VCqygbtol3IlTQqW0tsn8hWlVCcDDb47o5Da0SKkJ37y4v5Pg4dnXtatG2CkMArWMgCOa5S1lhiIqSZVA0uAcAHnitOcT6hyPw6x9b696zTlOe9sitJdwyhde3NobWeP/v1TiI2gGLBVXONXveYd93SOD0RT0/rp3rvUFPF0koev6M6POsiuJ2eOxq5risILtrKmkSV1KAfMoKMrLrOqSO5N/qqxiq5DVVCbtuuQHup2svv4nr2vt1RkILVdud1GrTdmB3HGqu9QUZNeYjClpKOgZgcXU1lPOhIwORvy7oL+UQhy29MdF0OqQBIoyaMeiPeMZuCpdnsP1Ql35ngFl0IepdwryxZ0ZWQr2lNs7YVwf4h0gUJtTXtY/B2GWNYUZVmlnJj05hThS1hAx34cgDGcqcnMRyI1VtKjHnQ+yQuBTfiLvAXME8NtJXTOaX87BzvzONmXA6sE6q6tcpKpHeDv7K0LJ3jPGgtEeh6x68fxMmsqaMHOSTrBrWgN/gBCcHuk3HPZOQYiSC5YjnLEmS4ELXdCgh9NQH8ScVXn2rkjzHHHIdvUiQgw1TfrTZaREAiVzt8azQnhWBQx6I6BDKR1UxO79bDHnb+Vlt3Yqo7FkPi4SrE1UJfANEvNTVOoR9KTzBWebM3EnMXvWkEKm38JBWz9403LUSBucRAnwKRJFKVg7AKIXd6olLvh6HWZrwF8jZCgzHju1/Mxb+yJvOtVxNh5Ytr5jsdfPpXvxoKWNSsmCmLMXZSuVNIn7t00k/HG1hrOEVgDEYaj6p/69BorvOoBktxU1e1+HrwIRZsfE150j2MalomhT7TaI9tmUcewwmMBiR2zQOpQ7qu47En7pFTY4XRoMSMCnK2VtZZlxRhCvRvSAtGjlhpJjqU8DFmJnch6kBfmNMtp1JLi1CAo0xfgiGJSvH9aXbnuCEi29jlWYfkFl/dJLfo6K5qO05CosdOGDXrSRU+/DZb1uqYLwQLNQ2TFbOON4OJS8FIDg06ENtS16jiMorBKyv9hJfz0DxYnni7MsHAMTqwoN6L40MbhfVnfySFXndC7EtFqEr4D9Ni05aWuMFpz9XfdBZ0mkPR5AHM2zldNN7jctvx7d8HoUStwx5lnl7FDIWdvPga/vHpwmFoiSth9DIAb4O+s4Mm/2Tf8DbTDQowFAtRd1R9WxwEdIXYW57AGVZ0vBjo+42cfd0YjyEw1jJtET90PqGeg1moLqk92moSgXYni6461C2yCFa4gfEwFUU2s9w0PCr5Yxy+oFOy/eqrvEJduyt6v5vAZiOYCw3YbplAC52c3K20W91fHKJI8K0RU74ifJdteN0zJzNsLZGVypwgS0FugeG9Mlo27CY+Rs+iPDQ/DXQViu7SKHjFhE/IQPXz1irJg51Q/68hIbQJQdFUeejWs4UqxWgD+7eLFvqIK9JFuswxUv1kEYF5OeOBvjQYBZ/CJXBeswCYhmPwyI25G+pqNP8A1jFyqJExS77lHjX3CGtXPMTFoZx0FiwKLwVuSoYK/5b33FhN6PvWiopUKoaaPUjxyQDohDJHDGzbvSTC2viEdQfKdNFqxgbmG/WkF0AAubyDUk31DqE7Au+HBi7bSwsM3QB4TNGVFxwv9CymJ40sM8J9wCPzY5uHzXc1kR3Eqe+thzK+D6R3RHg0dXkDwW57gDyOIZV/ZTmmtp+W11mpl6rKmvUgwnB1vSbZ466sR1o5XuqTC31DD0KlmoAe2xBB2Gr+T8A2wMKD8hvTrBX58Hcii5Jwt/eIdIFWhggMaW0cvZFGxOw+EWCqt5YFMHUXoLc0xRbusOcslxVuU65kWYYAjdm8NWJQ6zLSd7EjnrZ9vC3wNn2Rz7TxsKiO/1JnLEf50iR/DjhcWUfDj+NBNjuPjj5EKxdz4PmjpW0K/iiFfZAyPUUeerRUqqfFl7sdHexlV2NErX0V3/mdoGRRuzT0PDzriY2tG5Sf1sOqzMSFN9zHTjC6jQpnZutlKc5FuXBL6NnyNustr1tAyD0TeMUFL9nBS2NL6hPAbX8hafTZvVlQ4yq2+ZSyjveupEkBNiikEuvt7Ds4BLM3+ML+4bucnEPpyrA7VuIYNiTa1KKAw05Ngj6NLN0fnbN1ehIX4ITT2xXe9/bdqG7JmyvSIUaBdJLg+wVYjvOldhC+3c/FPbTnQt1dzoHCD7hRtnIUBFg1MYMs5I6NY94ILNkuBClz1gWlgXNSueiKBdHuQnJp8/7cz9GyaCMVKKZiN2xoY7uI829zQKLlYSVNgDjyBoIbJl7UQwsWHB5XrIoR7d6839qTTosa2TAhF9v7CptweLuQurp6dVXGFACOykimrAEAFjGkj+YX3gRMavFNVTdAskukPm4eev2uQU1ng8Og/UZVf9HQ6hLAJZmBiWWwIAb19Iz9/r9iUzr6xZsV+vdhkttb1qrNb0m+lkwh+cAQaZQbPFN6zguniPxeQ0DXcXcSnUPjReVy86alPd2CBFjmVsI0kLke3Ixtl/28sRxFdFGxGvbb2TGPv2r9XL8167oFo/fCNdVDllFCH2wnUWXvNZskQU3Evt03q2xV4qfYPUsZ8fUKh1iHG//9gtN5EI7ff9o3k8/UDcwEJK3BDrNb1meQvOkZ+bRQuMGO6UdOqpEdw68sRVmK4nC4UKS/FDb7GQ3UtFzvRrj3UkX5l5JUOUxiY23sgQkEhIFMObSA+KTxrmVsY8VkQZ2FQXEpSNpVN7/rPXlgZrdky0nkJzLbvaHYl6EFviNXpTbHkeFfOEyxU8rophxjZ/9p/nZfB0Nl8vYKyDw3DyM/Ki3/31Ds2Fryc5SqveGej2jHtk/5cPbZLb//omijQ4HzyI7D58WJTWh8S929bhQbnSJ25Y1MGIq0egD1d0Cv9OxAbutLZjXWQSIBSawdg7HKLxlAarvAAH9phr3UKO8wIaaxviigHSDA953cHxlNMv+fVKa6XaIhbJgBgAId1o+RghVtIltJBafdPpbavklcjp4P8p7aZVAqNh1r09yHm5WTkA6Nk/nGHMq9jpHbhoOy6AJw+gm1y7ytJTjIVBL0hicuHOUkqwupmNvItF/vdzYWiJEc7NTlKbdxTLIprK//JzF9+LfU8HYQhA/QxLph7HovFAcTbyWn6IymsFHelD3D3yk/si0NLRc9wHPbREuSf+CTRvztAyEjM/vYVRxePB5yF5ixBhNwbl5wNt2J7oVp/GVnmErufU0ZVhg3PJbDOoETEHHTnZexyTSMxpKxO4SiFb3YWNeP+okdFH8TMwWhp2ZOi+tfgcfrPxZ+zHmonGLowN9lwclzIJ2msYrsJUgRnuJw46grzhuqdGS8Bx5N1vYtHrwJxn7db798frxuORPVzjGe5K96JgG0PPS4O9SaJs0VuzU9XAGs/1QAkHbSeYm3j1v9OXRLZ5uWVGeBeL+AFa8S5kniEBP1nI95Yk9IhCOHDsbJlLHLJlTaoGj9fdNZMoOSlhdTL4EvH90DqSCK4HsO4C1sIaMNEe33WLJTJu2cfAwEC9J2rV4WRTRB37Wyh0rN/k1fSwl8HxkmCGcM251ihiDD6m8uHh+Qx+PfDAKil6Kv0GKmrO/UvouGuNao+nqjqs8bqLcY0FjX6kIvFi+vUX/ayrnwtmPvQzOPPemVMd8nCUhfq5ckGRq3qyHgAF0+5XxpDZvPgVK8ZnRBT4IvW1TwlZAe+D9S7F1gG7M0WUlD7PM20ASMryejQZ80w3/8FxwANvDcEToCj4kTYf0UnyHDzRD9CNM9RWwpCrJfEOEArDAS0SjgAJ//av3RaEUVbS31cSaPGhPdS6+enPOlBt4yc/vEVc+auyD/6+7AthPNelpDep7Ize+1Rdmg9sikenrXYyIdkvc7YaLOuerpuncfzR6DvTQqUGcuvr0aKN77TCWDV+StWcgk0bYDu8Aw4tPpA9lVp1fk3Tfm9Lb6wXXPjCo5K3+ZO8YzE7HX7rVSwbBki6Id/sFJKtIbFrHHyRyQ4X2AWFhKjTlk7LsXKEB8BOgNAddElqD1XvC92tduP/P8/1/7XZnOAgm/JwI/2MACozBQ27UCZZKzTaoIyK0PYMdU/vnhqkAbQTscJWsxa6WZdR0WdaCPOuXEwIYlzODYBunAAtfTbr8oJ0w+P9FEOJtSgzo8Q6jpWIaLV0LkudXkTq+06FDlSPo/FPmUrTzoR9GXGs9Kl7wHvf/kWktdmUtutcCAA6GXNbnzUoL2uSa5EYZIzcgggiQj2lDlVFsLRSL+YzMUn0DPO+wlF1fDCF73OWu0Gax+T9kf3ifSP2tYu14zuv8AA9zkHZqarp0a/hlu8FhjQV7DDYRXr847H3w4wUIVMIw/kFtnyQ5a6R6WBvEOa5k/bqDKArkIQfCWo4xLa9L5+N7mflJYgJ1G12+VEQZKeIV/gmlu7UPEiG4bSRjlBLT6Zm4rejG8p1QiaL3LcNDxZkT3KfKyURXjn/wIu+9W7FasfwLq40gvEU1q38aSzz7bLLvEjWVafakK414zaC302b0qAehxNBsgE/uDqJGb1J448uuijSAUFbVLuswdA3mYbRWK5Rmr80ElrSvru6leXQO7QMIBrEP/2sajv63He7uECAsjmNuAd+Ej14d69GMnxHTV3HtUpbBMYg7cDK7ccwTjeRS9kttCa5yOzEqHGP6RD8Wbf0wJ/pjXQnV1Ss7xn0j+e8i0B/QDQLnYIkBvTuVqMWiTnTL/pMBJAbaieBCrOnOqaFKPER5ulVsyy505Mub6T99s3eRA5r5cq/7A33e0Nt0NGIQIzmQFJh2/ySxj3f4sT5/DRnvtCdBLHwuqSm2qZPvcNi9kjHFn6KrFJ9r7Nc0gQXGahDpQa+NNW2o59SLnzFf2RJu0pv70CtqQJDZG+rjKL9OWY1Ktz/4R3OqwATsaqxr8yCucdKQ8dGqDDpS1Hmt//Tco3KcIf8mcvCbaLz+B8Vv7T+Q5Ummrvx49+YaR5Qx6lh8MvRSxyf65lFIubYyfzhCVnryUm7pY5lj3ET91mAcYKflSz2AVrnLQm/1D4d1MsCZEFUTxvHEad5dA/GOWhAaMvau8Ihy/tXuBBfR1OzrSOYe5soJnBjuWvNofh4kbi9fsC//qRCYSDN//nkUZ7npCSn3/EWlQYfGDwUPMHmgZtahB9LYTrtGSza31echwkAN1Sl7sHyhjpokDCsjiEfKTdinkw5cu23L/1nqS/gwfUWZBC/bfPjCSswt8wUQrkz6XVvBuZkgniuF8EgeRzgpRRcxUL0SqUKKm9YaQTr/4Pa5K4EQjd1oV1rk9SRQeM2erNzg4cJTJos1XCWzjTDelLDCR8D8I6ZXf3sssMW7euTIuu8tDEFs/hmcznJytGplnqkciGJnG75FAJ2IioIyQcJXo8sRGSjwKWJjnHAYNop0xUpCE39WQpMY7k9uQCA2VE8POzZ7UEarw+yyLqkj2MtblDgLpeSURX3TuC/h7DP+e94FdX+tDSZgZNBLdJShGsUXbNOhA8pKV79qggL0vvereUr3Zcmmvsq2bafS+Gu3PyiN8V3ytDdqohaU8QZMiTTdnuZPlcNwAw9uLAqsvSRC90kW6Tfy3k9WDWUJtj5T+ANrV3Xf5tGjCUXyTcKqFR62b6AnZx9nDkbUB1ulKL6hueGCCt0J3BDjPUs0eNFkKuaT5UCemxEk+/GBGmZHGNy9kzRqxgrGrSkXseMZygy2iNNjcGRm4GBPOnRDOxzXFzgQHMKwkGw3pLgilvuMD6ITB2s1NJByoL5k9mhhrOKWgjY/UWeyS30nZhe7kZs8Ejee0qLTY2TIpmcZTTDQ6WUj7rCbhu8yiLKUmbpYvdYu1DPXzHfdYnCKYMp+pO9Gkx4DYt4npZCrGhuXxm0fDmDMru6vdQRrbe01weOih+TvPlV/CJUJNnBOTO8RpBFiPgVKPVdgI3Pv9x8LwJCkws2BpQCgA9n5xCVQVwgiHqyPKTEid76AdYobTmXn+LP3iM+yPCUs1SV1qCCdlu1H3VOlcwOTyjBAutl283qHqvvenCFlwSdxfZe6CQqGh8Eh9F0TT8iiPjKbsRMseE17bUt9cWM+0gsUqMSeKYVh8zJHUj3AGgOaKv+EkD9UTaAxOfCsQi/CYXHYqstbHJwYla1Iiz0vxns0Vwuqw4w/wOEGLcSdYICr0LEYDKjLlimFK7AbpmECkgwMhxlQjXXPkI6Mnlmn21qedn9kkZKNgV+sMP9nnRGgi9m51XbQmk5Bw09aS3IejWvYmnosH9p2PN1B/tSOOeu/mNVxFfI+0fOIR+bTpzhiYHLjPA3d6LmbFfizAHJAg/6f62UGpg0HoR2D4hVGbC6uurm3rk3+vUhtVijoj0jNxWo/4j8vnqczk3I9nBCO2w4Rn0iLD/82SZ9pg9pleTV5E1G0tVavNKQJ1JJdot46LwMtHHgxHStYAhKYB8z7zCtlPufRvmpjzmUPGP1N0K3F+YFlZAcyBVgFQeMQLFljujxM2LiIPy7KOhaMJVDSVg2Jduaufyrh9a/pHP48IibsThl4D2vPmft53BMMNfjhC3mZz7q2rID9OclVdJpf1Q7FwqY8/Uzle7J74VtTlGmvi8/VyKQiZVew71m6y/LxA3GJ1rAcw5T9OKjVcKimdsYuy4rpI/n3+kVJllIwq8vYxXgSbv1KO1fDPZV4/7DHN6TG6t3lz3p0WFoYmrllbptq7is234uYH+8DG2bMNkkheGTqaprAU0k/TrYGcTW0UmdM57m8si+u8xZvYMI0rxeg49N79KLQC5ACHOtpABFmaJekSGlQWFb2fzeBFNQKX8I6pLyUorjmlgSdoa5tHYEg3SbueZROk4E5hYYhd+JGtScX3xQfJjy09+bOQ4DPVCNAMvEJFRKh98CXP797s5UPZoWuTlvZwxRWfdcvYpHfaoSvei9yLMSl9iwfvlaw3OoNlHFj6ZKKQPVxbphEOjCmkaev+XZqFB8QWcsrTlF25KG7GgY/IXE6Uf8yPrGWHygB0rRdV+jhiCyRvWHU0VPptm7hNKXFv9gQmPVAvPoZEBwfmwT0wyOeRw5OfVOdYZ2UtB72vM8/ge7G7ppcMv/sMZadHYOAAoKjkBgKCVkS5hW7rENi8FfccfEXoMznYM32Rn0os/dfZRX2ePSrCq+3viyn7Z3WGbtA1PwIqaYKc+OgdaB5+OgBaMK30WdForfmo0uN1OkEV7MVEEClKHfshL0h0jNABHnwgQF8LyJTlaCvIDppnXawX7hkKAw3XGzfXpLClYsSvbIDCmIUafJ/NoJ4hIqowsfnBSRSZW0J8rToaTnchXq1iUiYlMcClYpcnXIEu80Yd1zb8KCOJHIAad/NqQGB+VS2n+Dp/4k8lY9aJyiQtp7cM3sAmfdYZJOfOa/9UmVuq8uSEB+qOcPgFvHubdjpOp6ELLU5WOqyRTbZ2pepnSy02pshAOM0i1qnFMdLemIWT8VrcZZHBjf3l90z5xmTECV/efSLlfhS5IZAo54VPdhYGmL9vCxs7seD1n3wcK2A4sKjPjO8PhXf8GH7CCOX9qtPXi0RPr3cckFUIHfAObNxSKiO2VXMoWlGzJ32GA/gkPj6z5lZ112+/OBi0JB2kfrY38vgMOgqyVIGiKDwxwyegv+3PNkulDdRWgSon6Qnl0RRf1KB9RbvZBYyDkHae3+JkeMMTCk/vv1BTKhvG8vLyvtOav4QoIXmH5QonwZOWiNYXrOwDk47SdCdJd2tdBboigiRMtEkC1bo2BWY+qfIKK8k6Hg20HagiSQBDC1ap6v7BKCcehdvp6y0TaLhNtFIE309UZK+gpr8wxXHAeprpBeaGnADv85MtkM18jmDZhO5MKbxI18NnvOmtfcEdVDzTzcTN8Mg/M+xRwM4VKSj9rD51ruwemysui80Sq2/INp6QDnzqwDbjobv7kCSO0ZPntB2xrPk5IxWV5SgYmdxu/LtGWbGmqMgARKVxmCXbJJ5Rg9SoKkP5ze5uZVcTI25RKJzW7yp3vstUAOC9AZmK6XPB5C3X75Wt1AvqyBW8thPLsM3UUea3gE6ZE+qczRAILNjwrEW/7Q9k042UttyqG70auqe1BHWnYCNSogUdnjByBGTTVT3zPK4hn9/YsMYzT53tLxxNnVL/wzTBBWTdb/QB/Gx3Bx4Z1cxj3pVMCf2Tfj1v0u+YvJxuwXNleq/MMmZtzr3Qj4lUD51azSL7V+JuYKHWyz1q/sLnkl41bysb4pqal/ypMntqatFsrk7dh8z0Q8r4ItJhAyekBSMOYdnDZITlhJ1imJUtB8ll//UyOkbt/mKsSHQSyBFABmp4v2Pqb7r9BxNH2Xjf0k5Qkw2iho5GnWesKLFgI1+p+zlU58nKVKtf/bjOSFAW0ElIWRWGfljL5YV6EPjxulbd6a/5dJFldBxkLnUtmUIlu7iVG7KMd1mn88sPzY2XGnMdRbolfBrXnhkO1neqOx6xmZmVDcRa9FZfaWtlyAy/UhTPjqT7iVFBIvCg1xeh07a8inBNW5OZR9jxrdvXotyjIu7CZfOLY50ho0/TCCP+QxosVLAUPtxGXIOuPONrgELbId5W9BgwgqxVQY8pKKQD1Out+ZpUI8Ql+QaM+OiGZVzCWdRYB0Hzq9Hq74xKJcPcHupvcpabzJTxBsyvJa3OpYmXFbGlJwkq/1G5rFuFItvOwxXQBTQZ1p+3oLnuwI02vlb9/sViGWRIYoLOfashDtw9wFCSWBW5/1AdzoaszDxY0canFDyOy+JvZr5jqSgecG52u9ExNb7gJnPneP2GAYrrJheosIPW12pKOQfYd6VoMSYyvNz5PI+CsP3X9ri4l+7NeK7rqyTLD+2f8EO9IO1IlPLMjZkP0tkG+oJvuRajpaXCWMRatMb7IgD7OAL2cYqw85podWKFZIChudX++5dE3YQshWkAziH5xWFHtXWDUrxiFu6DZ7Ow4id6zdX9s1hgHwx+J1fPDupxDVmGqyT7uFs+ssX/+tStWA+euxI8odMSqESsYyiX6x+QN8B3jEBCjJjquhOj7n6qpkm0e/ymWn8SxW33+Tfab/HQIHfJiJBZtkQrO/D4hy+4CsZA8otvj9xYwbfdRl87bHi4XFcoWvcSmhyeaG2dU1JV3idU3MazFETlFB8XoXpokR4FUbUQkXih7GAJEflLjZ+V9ak/tNM7CWwGUClzK60GBP14Nw73/qbKlduDA2AT7nTx4V8qFzLEb0sT7OV9k/7EVaz8v4iPb4UYSkF8/7skDQ0bq87WSaz0xbEEM79LgVlO6GRic9tmyUQmbjCw0PJYqThYJ7gVVwomIlzwSitwAz+wJJPiYTx6fJSV11D0D3E3Ra7GiPyHppkvP0UXtZBTpofud7KlFNSXPI2dpT+h0DQop613xNLgvwVY5Wzu6g4dptiCnwqN35gLxQR/YPg9+XUMR3uye/Cr8jWrcuqOS0HVOfON9rDHh38PZJdgAwdztWHXZcURU/1+JbP9suiiT0/YuRn1Az2bbpsSxx9Mu2/Fck3pLYU28ZU99Wv8ULBh58uQGcCF2T699oWHsIXJgRZUrU0JlBy8h7rbxjhghlpp7Q6WBS1WXKh8W3nmDrwwb7SCF9SP744gu6Izizs2feTiIvYC461UOTsU9yYQycFW6nQ29T0aUNEwU7toxU1v4qKmR9YQSiOx8iIfSf+xsuYOHEVCqbNSFdva8gKASuUiWyp53JUEwM3CcdqONDxGj7zsI7JpLqjTP5b8jfwQdJ1Cu7YplF7xOD/EEp3M0Yo9BxfsqHdYHah34wo4Aye2XzSlALZBGUagTZBzmWh21a0NsL1kARp04OkUsA2YLE9F7RW6LEf94EdYRO4SZhE7rSAG6HQvBtCuWtiUL26bOZNeu6m6uNJZ6eMgtKdBeLchRjcLMR6G13gHzdmxmVZ4KKUHeuPixtdsk4Uoe/Q8J5NGZ2K5tBAQc8v4bbgkeLHl7hcrJveddZ+Sh7762Zc28lSK8B9NmH9Xtk2SZzgYYKClXuXJMSEmJMgMpHCxLO/iH/LA17KrknAbUH0/X85dIsbUK6XBxCDSRhOeTTNZ7HRrTa7xV+UVSFl/ecHe9x3+Ge7WUPIbwMoTcv1CcNEjX3BOKwTh0J28rR3zmQa6rbLNXfS260XX6WU47tnypurHak0gLz+2tWV6cClsTeiQmwxaD5tKsUIxCQ8E36f3h/uTavMIGKYMQ3PqvTZ3ZNC9MTrMpQGAJCdxfy6zGEKHDT6AtIjIpWKRK2IYmKJq1d21r1s7YoTtv3fnu21eOkyMaVtYmcScOeIitatW6Iawle96GtjqMXxaIedv6/h4spmxdgpvuVRWcxOHZv+yFjxVNzSW5jEj/80nLBl6zzNLk9nywopT5glpRShgdFVUsOI9Pa22iAmj8PNmm9JvxpuBITcxeE/SwOfXS6CYyFI4ixST7c3B2ivIv4MJHTqK59z2sQ+srroQ1foYUc1Eov+vIDK0kF/XAlQZ2HdPXah/THTIWKItO9QMqMjDIcpGq+GPEHNISK/kk5KEeEXZGRDoVlreY2qpR2TdiLOXNARG9pAWjxSNWzZACYsuFj39/HqWsNK4ZEpGvfXQGkZ1PCwN9jRMBphgx5oj+v95WkWxAY0PmmfpreQ4pLYOc/5DHIONapdgQo8H+mCIBlkvft+uN1W8ycFFUypZd1vQR6hdeKN27ktdfUApe6mLm+d/1TfJ3mKNm4cXcTR70JGxRg+vWrSqmTbbcokTsem7OWfPUXBPK4hOTmPrKqFnGjv4+Tv01QlR1c/A8ER1eEMPcOS6332aH45ZP+B7kkfQv82POQ8Ig0sUkqfdAf7+dpGwIuyhQfBpLs1zi0CHd8laPqqjzqUgtToRe6UQx8xiSD80bTIVR06kwPOOupGckuFnPSOCb0L893cNdVD1WopAxoOjTypRlEuUNEE0mXccX/wdQH0gJ7/XHfWRAICZ5rPn6gVd3F13RcljmX9y8a+kH1ZIRkCEKpPUia4razUwL9wsSqr67Ax6oUQ1XMtPZrgRFq88H0WaNVSIrLdfxjK2hu3qoN18GQ+4KVW1iMIBhWmcTZFO45uNZB1SALX9P9ln/hLEsKuVvFisNr5QL6TmbV2LQFZAmvOiKZTqVwwnoURI6bKbobsyLwgjHTXq4hIXEMbtn7RJ57z2iYYEnCiu+MTw9afaIAkYLv9h7z8fzUSltBVdzGyuwuo3cYEThK++W4mr9Ib+Gn8qqtVOrnZwvxV0YsAAZV9irpoLTiQdKQU94vZPYbplEso9fVynSTVfC5N6vMtW0KpXK8hiqtJ4oXzl6xEsN19oqP+ECB6JWsjFuvYuF3YFsJD9fPSOB/Jf9U/bZywXz2ykr2s8p7r6aBzTmve/TgZf1MoNVH8fbkzHmiYQD+CVyblpd7P5hQ4G69pyIlIw+H94+k0GIMFKKF9h2gFquROZCKEQElWujx3A33f9TsOhUtD7N6MhGGBNMOWcm2W+4XoLWdbvF3e0mQ9uAT++JQvIVHRtmBNnqG69/9Fp2acFdsiaYOlDMe/O8ascuIFsMAZTBHAIGMPil2XayjSCI1FYJREpyDZOVmo+rFuE8+PYdMDEkvZ0V/bihMuuQMlrQU3b0QnNfSN9PZ5c8jvaKoJMeuJc++3sg8W9UZ5a/rpRV/px6foVqAdZn+YrAn+fFIS6MMI2WnSTMH0QtmqDDYNS0IjDCf6GnOUqPq0Vt6bJ/n81mpvZrsLanlYDtKFZ0xJccO6VwcZBtG40AwyYBVxUoX84nAp/12gQuKR/lhdGNnicz/T67x+isu9edDQcNSJIk+Do/YT8G8+ELSkFgGGPFnbBz4JOLoJH02stJ5SjbDZ/HcKxZAfQM6wZq+vxsfiaT997C4sfgIAsjKAphuIAmHdYG8zxS5S1g5Z8Z2gYwmR0Vs6KSoHSMP7HxCHB5nnVYsqxHZzph6FXT8grBU1MiIA/ZpWE9jpyvg2zHnJxw15WH94gFd9bQMWAodg2P8bg754DbB7i/V2Ky/+xPrmuGQeeLqR8v4xwqQOoH4bxchF7SDP1j6b8mWRhHLNTDg0SIwQ4Mjo1wFOaECS2J4coBlV6ZDJ6dxXJcvsaWVZLpMurKLqrOgQ2ci4AGkJEECIZOlymxfAeDKYMHd6AxQK6p4n+LnktAhhkHatqrHjwgqM4pmnFZHaq2k1/Uiv/snK90wAEhMV7egdADOoSNXO7sVPlnJE2rQi/JlL2AuLP+xqhbJ+LXwDAZ/hseUL/XeZh5OHQhAuVDjqWqKfrL5qwZcRNvdHm3ddjbFzRi72FYlvnSOWMF/lq1M0gGec2UjVgGGCDSvm+OizNfsWCq8/GhaBGC2ahvPTGQTiolVSMMmgnfQnQTMFETFJkatTU1g3RH7DqJuk9Gy9PV3KgiFEBpPqoHBHTusdd2lu9Pw/HXxpmpMY2Qqpp/phcGsI+1Zbm8tPQ+0l4cGBf31RbiRS7uHNIVqDTGSsjxF38Mog6oye+BlB9zrIG/dNoUrlPffHGIZ5bAycwrJIdJJPDYlkk7O84ff6NhKkEV2XbNOnERE1Q4+tBXNAbviE5My7JA6UAjGjUEgGHd1D1pbjAHYqgwha7LZGQ3rsvYPTx3Uc/b0dQV8ssAVzRfggpcIfzCicsW+fK/SeIUVXIe73FPfh19ccwdV4EFd4PM89AhNZEDd7nbCOoSHv5Unz8NM2m9xmqbf0c9Az89GMf+O80UGn9QfNyHzDRRQLeC7gQqlHA1sPIglD8Q7DV1mf4DNl+UM6dELHaT6tkYpio3nWYwapxl7edw/nQ6SjRW2Oq3dpRZg2009rJC+P0lkSw11cFUvssZcvTzNdaD2phK4MvcQXaxnJjKWBNV4Ju+646GyayKb61BQucfVKoMybOgFFOW7jNPfTlyO6xV+ISxaD7mTWyrJBKhZb9EWvVA86H3QPySjnzTIoPirShYH74hzozf8c8IVSD5vb+bXnf/qfX/dIAL4ISEfoLv1Fg6OGa8DipF7boRy2E/dfzBzI92m2e2jdm+FnX60Sy5tIHVA7DLEdnT+6UbO6QXVazYNhlUurCTk/90sKMWtB8ViO9h/cwqLyJtOxqsN9rf5tKEu3MJCtgqOuuMvKywsy3NDOZBSHXIplCsTf58Ip1q9OepDM2mNx6jyokAzbldt6DrtA+pT2Vl53JByGPQ4WlcxWDxE8R8cWMgDX1wDipzMKj8HM4xgYzjjfHB6h00+x1YJelonVRC8zQkjsqtPhhjx89WITQehBVgdQpluvlfrEnZ0avgyg7Ndo/J0udpDbDKOatDAjtUWsJ65A9YflCLzAqDLuWiOzEi/Ve9bIFZkEkWt/y1XUCLtrfbDA3J7V+zReLHQC6pUrCHBvh23hHtxE1RZRLH76kZUiwkkhHABn2R88d4EXpF+KBSy1jlV43lLYxDfVEfkr/1QASvM4Is4G51aaCTpzNokVKFkJzjvp4kzogMG+r568yDHL3CkD0QViMkNyUADI0B8EIfHp1Thod8SVBJD0OCXlEkQB/NxAPRvGVp1DpF+iQeYXpuITC7I9+jvnj3e3utrUqfGgpk1KRt0TUGwkKhhyJpcjfT6bQGmZX5d3bYiXS1u/9q4w+gm+CBBzgCts5Iti2SsNBjIZxMjyeazD+VjsixINcM+zkptuBYj8TkuwHjYAGS6rEMcAe9xZ39zhOEY8S5XarkfcxKqZcEOxab1OflU/1HmKEGduooViPcJY828tzEkRpjKSDuQVJjlexay+GSxuMFoRY9H765e8NMt7DrXK1ooFphNw1lL3s1407QRDtrj32sJB+yCaqaWPYHp//QIdzTQg0YY/ClHcbVYf9iRKni7lwesBz4r0nCP5tDGoo/DIH9xcg1j8Zv74bMTg92f6KzUOabDbvGqYYlOhlMJbFftuu7kqtsnHlj85fNKrLyWspSSmMGzC+8wlczEJCqT2BLqvA4hjnaw0u6H0UukZCmwzknJxMN1wPckCaE5eF6vSWxO6rrxXQLr+njvkua0xTTpGRRoZ5Wu/uOCp0+xNbP3STx4u9p4tEr2BLP4+dGE509dBzWETt3xseb3HyYS8+xm0UAZTwdtE/4BRd+ZSxQFU/Sufgsfncim/Ok/LTTX8M4vDOUqmldiWxkLROQzfykCvaP4g2u0b++GhI8nMPzwuLMJEvsfu6msboSnMPasu/5apRkxNsRRKWHkufxwSqpj7/QjZnaP1kpxshUTZAFlHj3M2eIOebT3NT6Jmw1fOCq4JPMoisM2KvekHWheuxD2sOfWtRc/iRnyJQtlfr3iBzM45o65gHzWy2KGxKv0cILtgtoIZnn934npuUs3+goGHHQVewS4aqqZmN5kspQ/hjqS0zcuUqXoazlxseobbUhByyk2UsymBpxL01sIgJDp8z+A2jfPnhOiMQuTYMLfsKgCK+p8iIwaeBj3U0DPrWFBsfumuLb49/scl5TXGFp0QQVKSjVjyJTJtla+t/SWqsi3Ra5xMQwBZ8XHNxrGWG32MDdEC5GHknYESWI16AuJnOxXshfzU/Xqkj39XtgiE/KV4p2YTlUtcu6Z6LYGwyV2KTgrf91psfEskFtA3z60zsLdhzko41w5RNGqQu/Kl7OZNCgP2XsEeb9tegBXT8MuSi/OgwCNzeXHxvTTjC5H+9fgnWa9qqvQYctc2IDKJsceWM7tnagWRTsOyVf9EGwP/0kiTJ3OSgEWWnWeKIuwny2wJgEQm2807pfgqVrthkT09u16ELOqgT06eRUjv9j8EPy5iobV1AcVfa3zzfd/DSTC8e+gVm2wfV9fyUcrhpgikvxlAICVTlcoYdJKb1/oaC5dDBgNXRDsx3n7AJaNUzLORbnuK5p4tlkcNVlDDbjGN4TrBpecikTZlgCvRsMsiJ/WG7OJYA51fvM+LvQE+bxC8hjJ70yDvRNFvI8whYBSuN3aqslnTt6hqGXh19snGdNUBEPDh7f53OniZoZRf1dnLx1qgJBf9NA00RXPfAAHUE/LJMXJM5YmzmM3PfjgNtJJCRXcZmCFS56SYx+hcRPqaZ8E2HuSLXYj5ueAc1nFbzV9mE14haye23HBZEfd3n+8XK1AhxHW0jLdxZoZsVQ9X4TWpMjZrjuLzSvkIn3LZEVa/n9JtpASfJuV6mZbnY3CHCzvorLY1wa1jV1XZPKAQiAA8K4zIsEneBUpBFzM6h4GxACP4IyWeBWygX36kpGIhd0BjRmtyJzaAE1LkhY0LYekNKXz6+99wIdHSzyM92JNN7lZrOwqaV/skhbTP+QktTUx3ljlFMTaN775CnEKbEleJspSKVm7529PYCR3D+viqS6PnKWUYGK+ustu07w7TM/w94D1QRn6eclEOK6ROGsKpNjvJ8Y3rMLPc8OD7eGAzeQmNVVNbZ9oKp3RhZcxzCNolS/Yx7QeYa5FEODOdIoPrhmaFY/GuNV5VIB5Oij4huzKUkzRK7PEl77IyzxRkaPIvLa5WRDH1OKSSCWY13xrMsLxuifOaCRrR7EGs1RJx2h6L6hkSyTIN3+xMPqauqTZ21uO6rxK5BLpcMVhQlktnXeISIjPasAB7fGeQoCwPZj/6KwTwEoAbzdV10FBCzzERk7C+L9O0yKIL6EQOC+PRFPuEYwRzAMWW+Kspcc31zK4m69cz+jkSOG+5mcIXtIk8IRqVi5ILrb7P6fbXURCc7KswGDp3vJ/5CotinCX2g277K4KbmdOJikOHp+93IK3oQOR18yB9E2KkNOCipgcw9CQ1qRz18Y688HiDvSwbuhIOqwLW6Q4Aluurqp7DmPWFrUxWet8CrvG9+/jMmPNlcjM0rUKKPGN1v6McNGWooLfXzMQOGlcqV6VmB6OdDStVULnTf91BAgyqYODnyP2rgazEWmmjHROmKeEh+dyYCcyVb2iM2DZV3EevB2cGNd/8AcddYsK5rrAUdruPCRdVAAbSVQnAFPGw/tsXgoYlG0RD1kXxooAKTu9Fck80/MKqDsx+1cHiJFs2mAeF5F87OAGNOQCZpx2VsCz0Ibro0+IrdbBmGA2W/sSsADQW4n+ilwidIqCc6dO5jgiOonYRPsvWPcLT+OxJ+bUuKKRLW6Afk/9vF52UZfuvlkS8BRRXtZKGyE9p88ywswnKt8aU7fTK8trb+MiSfibKi848PMtHVYXcOErhgXXKDHG0bpg7ZzBt5AYp0KesjjglgPlJB1EzShFn/hUFvaPg8+gHzYMUsfRE8Fx6H1DbkydWcRp5hIMqhM6WEP24lfYdWoKJk30QthpkvLNiXoR5VmqQlIKSgIeP9Qm/sUd6/WMCjJLhLL+GFoP0PEjX56nYviG2K77wk9QktR+uMjSTCz8I+DT9Aq0693PNXumH8xElwZzbasOeoByKEYIAVHO7TyDDMDx3GcrVSIl3s80SgARSuFM2YuhnCn4+k8Kf/pHOPF4IlMo8qTYRYy3hJ1BwoFgsgS21mfzGNR2kYPGGEzmXmXzGNg9WgZQCXZAFYoUxDTvVujtnEZD3mDWJxsyD8KCxLqkDHL3OSnqp66ENtx0BvZYJfWctYn/IB06Gz/XBn2VAb6W4WpMpd43baoLJag83qR9tdptv0ex9a2XSBdBfvLptmqTUN10s/X1mU35NyHay459wcRaMuM/pyAnk9OhoPChG58/agZN6wKl9Zw1oDPF72IHtk0KUNBarax/RUDnY+gHo+exUyWBxwKV/iED5xot4chulQJ1ce5K0gdIixsaeOcV6OGf4u2R8D46FU3SBR+znni0xWKNk/Hd1DAqvgNcW1sm+hkQotf62LPUwuzaNpRXU/zmoV9fNQtDZRd7GP5CNLy0Oc3UWIt9sEsnsKYqs9KMbL0Qn1rgjLnwrodMimb2g2nG5Jnc2KLyZeh+RjxV8+ptthH7HjG3Axyt49NDPRnupsvVTQEN5UL2U16rH2n88di8icd4K4fKjqj3rfhsRg6Jabqc4A5ygGFNjlZZc9UswFIZWCSUwIXAOu3giMdqGYwgf61YDeqfEdAYo663Uo+ZlxcmtSJEHn5ilPIL6OLNhZYF/fCV1vUHz2APTnDU6nNISIKmDXKmH3jpKYdcDcicNrPyiexiXdGDJG74HdVwXMQRHLtHjnsFdNrNWLIr+aPnEbVz/pX/aIda2EM7R+v6sycbZj+fGxxJfht/Rwy8mynA0eeiCeAaBfpSeoRnZD1RcZk7vJv3m0JlyKtf0oUgnr2TLPpV8h8DBFXMoi84zhZxrg4om/WfsoHoaP547bGX2ZG8QwMrxtoqFIf8oRN0u9XDRWGqTfc6TeOGTQsTDYIiRw0Awscgq6ShIGNdd+ZB8dREABa7PwundWKRyoGmK0OyC+Q+3SjiAP/43h9MMO7TPwduwrbY2KlLTvJfklqEg8qDWpO6fLOiBTkHw9jHQAhsWEPov0lJfvWDAlAERneelFkMeq6JSZhybUkn5lQ+EBfc9XVl2uEeH3X9T27U7eCkyPe79jVEx4/2GKIONyh5J0n4s2StlsvNBw/iFD6ltp/a4q3aZRqIsmAVOrU5ouAf14b8AkFsp52P2cbaBM8c+MphHizZ4IEIoPWKu+hsCW3ayHdlIwYQn+/o7jShCmieaJH8IKUHFQ20Kn87JeGMmndOS7/wy0z22uigrsqg49mt8SOjBngZ6J4y8pFsMYLbd+Si/gY8k0/2yQAyQe16s3941MRC/6SiOsoyf72GlTSUxxd+UfScE9ZtXxs00o0LUSIbobVIUmJOgSvSCG6PGpc+wSOR3PQgpjJKt62/GRGOLPgKWlwg6taQheqIbyz0irnjrVFGdKYwBXOJLXRRqJW9QD+j7q/4g3e8NgQYGOaBsQBbYSGtS+h6y0g4nfH1YNQUg4O5I/gDVInLgl040FnqJNbpGT9iuKEs4XgaCfDGS8OUi1XvgqrbdUqZOWOndq5uKf+0jaSNn82lweYQlHVjXT2AMK+TDmmJ0EfoS8SHFME6tLQbmsV3VLE+tndYxXbHC+ghgahsVbgrixWu8i4uHj7AQiacxQ+rqKru5uK/C98WQjqC5Zhju0YsBWse1jJAJiRPisCj8meTcppOZAhl0hQsNG70E8mzxO1AXi8zGmAW8aKZgE+crt1g1NB45yiwLlvu9aghh5uAq01JiHplClgPnISieuKGy5RZ9uVZlsu7QjCL1Iy0qcdnquy4vF6HIcNntZ6qv5hTDSU/m2ObIzhY67XC1zdc2ylub6adA2B9UxhVgfpGGwbTnw2NswLmT+Hn3YQ4cMu6TB3Wxgry0gXvEM+Ff087K75PsEJFg1E6aq1DdJS4UqPX6Cey6RqOl38/oZNtWl7e0m4QDJNaPqV5Aui0CNFRl7BXXkCFGL0jm723MY/YXEoHro4C4myx+wI3u0vojLozsTBvdWBkdA9drAZmZ6VKOZgqjYqGHECUXE7R+LXLJzCAGm4rPW1+2En/1KGeEDhRD0Eg6iCTyis2hm6fT0rfE45iF6XT8HlRkjNv7v5GL3RuGLZUKdYaGI7MaU0cS6StHKmca3TPU8cpQrPr9Bw2TTaT/ZNPTpZejH501R6HIlrbTjrmgUnrVzYjrzgG/3/7aasBo5gunZzACF+olWNUWiNndvD6/v0RKuFd2kEACMqXc940fBAPpUKk5x5y4C1uYiOktBHpNTNQoMehLDpZl8VTtU9y+Bq8Ecw6cLJkUQLkM3MqFOFQLa+XcNex9MGNOOUwe/t6shg7UWlDdWZSSplx51FyuH3lkp/zB3F0laHXG2piKNMJpsUx9UbTTykrGJCA15Hg589eNpc6WvvUYCusjFqa/RCRRb7c/7wLhPcNkhClapxqwASARoqzF90Atv/2LqITCnGoSXMxWNlj6bOVRJRwb1jLGv/cuRoC+1rjtT+iRH2CjO0KUTT9w8+/CSZp+NJQABHKySJ0aNpm0HsbB2TZr9JM65RUEWPfGUPuwH/u86leW1eqvv6JdAck9MCFM0cYay8DiYPKErDltHKlmGVEoyFEGI3zaqCxuxGp0KUjCsnascyyNYio6pAkGiP/Pt9V7B6xiVHNbt2S/SUlQFqnWCPTi3YbACEApML+vPecfXwQ/5dOZRCKjEiDayzKtSC2ZIyk9i7cRSZ94KSE3s/+qvp8To9chx6bP6dDufpnMeq2/x5CaCR2uaAdPcbzAHXCkjEZcqnQMEJ+aedRexIFJz5PXUUQXqUnfsAZPBK9+I9BtW96VxjwGlD9g5HRNv72XMqNid0nw6N//ANWxRt0B0VI5l7sTXXTN9RfOAfawcEqadriHw4Wx2MfhrpjVQtXH8f87tR/rLU36HD+XcuzE4shzsuCYGm9Hl9WNWMqjl41/OGIEjaL90w4RVUEbBKYb1XlSBai5XpDhmi+ivT1Is2wVO7UcbT+/Hkp9MVmHB66LRI6a64bIEN7LRS15smLUBkqqdzGiUUfBsMuqHSIThtwutoSDxxI5d9Cze7aeTmkOtYxqxP04cb4HrYdccqxyeOquehvTU7UlXiw6J8RgiBxBqI0OShrqB3W1JumNPpThR8Y2Swc4naNqk5LwmAIFFAGDBxvPcACOIN7PtlRi2sbTpdaXyOcppJY7TGHBWmCDccw9vk4L3Ib+El+cNmGDUv7rS5oLkhtSHu0+Fv2Fe1nC6KA/fsw1K/qOHCmfOPt0mndEx1zsgQ61DGQQQKFwdsHS0fyvgPcjLFcl4Dn4WT36D26BDUzCZGNS2wpSyUs1uaKewR6SVSna10cF1b4KQzAqr5kAxlF6X4MejoR3cq1Kf3GsovV51jLD3HyGReRemOAczWZH3BWZz6/QpLf37I6QrmwZEwk/TKnNKb7hNtm8qf91WeHZVlbTkmSWWznqnQ4885zF9v+MbqUgwdHP6OYjKdHDyd5JYf7+mo571ljkb/ihtySyYwXwWhxwHRGTzuZRbg0YjcDihrP3Gv2tkJaMz8UVxutzjerbbEEB8YkIXh7tsmcASgGBETSC1im+nL5Yx2tjveNPF+NPn2q9X6D6pnp0332qLaxHLSdBAO5FgeiZ8Jk8dZC4FHb84F7ucnWZOoYS5Yop3tzas8d7kHEb7vEpDj2p8OFojOV4EJKQqv+uVWiC43j4oMF7To4LXW3DKUcYmZG9SNU2fvmZRCliPVhVfrPUPI3KS9mdBHtJgD9R1blmhzcfD1ykmyrtXyw2jSJImAMTyhafc3EpBJNK1AFpYcR4dF1Pey394EBV6qnKsL1/AcaDorRZVe2Y59kza732lcwAvokMFvv9xESrJ0DucfQ4tSjkpVTo5XRlY71VerxyJDebbGlcwXwd/G35j+OqRWnsuue8lF10Jj33kDopKyN5YnIx1K/aZFCSMyyiMcTOe7Yihheha0BhHIzNHCgeTDbEtbeHEBcc7KD/7YfNzcviQUZDXIWg4xFkbPqJ8QfHkGZfdnWZwPVRQ6cJ/2KI2Xa9UFsRmhlJkks3v8mr1Q8AePOqD5Ry6Ua2ysEX/1RZPTpbss/ERbhUAD+o+H6o1csxQkKSvdPoN51dyxiLEXp69x0C/Hb/0U/2fZhrdM9nTnzAyvSdND7+Z5ZyosdHwq3jxVt/+Wa7YjHvBDKDfmY71mba1CR4I9RwHz3SjC/tmv1XF1tzRWsWBrjZZG2Y9xLaqctkkwajsv+BjdPDD3kUBmx869x0gcd9QRJYMJmEA2+EpMsayxT2md2JFVj1wwu2W6XTHsiczEOiT12Pk4RfMb6AHyGrekI50Wp2O8EOX/Vr5ddPjchvQeMkQInix8RtN9OfzHsfmMfqWueKbTepaIvu9nwE1zT/N1NheuHZf54mtRyCRZfn92tYPQM2yxfOnwkJSEivDf5u4Ss0bNpQMIdANudfmragI3cF1SY3Bz7LBadPUkwdQkKPMTwMXb04TM5o2M/Nx+MDxlfPEdH6D4VV8dAbEqXwM4UDGhp80Mp7Wcct3o4PwEYsBXktQLSyLA72V4Q6sFKokE+bAWkfE2z6dAmQGW7xTZv4RJrXRo9fUu5S57z+w4GMvK/UObFz453g6/ZJ12tzpu9nhNkFJ5fh1lSZkmzIT4tBbRozCLziUsoomt8CGoMh7D/UmdGCW0RVY6RV4hTfK7/UgnHJfr7A5dxslCZA7jUgs9IwtomaecCcqopP4/+0YdEceNHRn0DQ5e76RNlHS3Qs1XyFrD4BQOxDhf9xXYDkaCCeVHTFJGTEjKdVCvmtwsQ1Dal5sEHAASr0sYM7Vy231qNK6h3jsdUzYAk8AR/2tIf49644VdSEtK+jDFN+MM1YU+TrgE66lDQoOY+9A0ZAgCkHbC0VjkR2nMlYOBmvPAW7aVOfz6y62Tm79Jp1fo/jOW/uwyUdylbizw6sKm+duX9u3H4Q6DXzrColmdCk1Ya7Q2BqVAvvrE8ezrz4rHlGdZop9tUxnpcBQujTY8nn6Ors14rg5DkaWrUTebvemsD24UPvq8KTvK/143IFer2BOqVGVw7pqVluCKIudfF/zyyx9UjV82swgo758CyuwHhwRXtxoU1BBsZNEijbxedYwCUxJfvUphv1Lq3aNudCKVkN5t2BZ93xeVWDR3FRDrhwMcAbMpEgZG5HjLBaw7ieKpu8VLWrC6uTL9/KjfF4/O8Tx96cWEyF+UYU4IuraosTmZ0JyN8PMO4RfR7C3jpR2TG6o0QAPECM2sGp4SNtLDMfPpdjRH4qw60o/t5QCx8nc1bSCA3BW4/EwdDVuTXur0JG+c4pSb3pzhhYBZxZKVX+NE2oxlIGEm2WZmHycqE6nfwY9z2S5efappaRg9DiLzBJV+49P0KYj3HL1gL9sdycUXxBSNdef9V1Nv+tYKgGP33f/R6Wb0iKtsuhaQXRF2zujNc+1eb8nL3zctOtdlaC5jYQVypq5F9nXis6f95fglC6p+DS+YcGhMZGXplxOdc9ioSKcg9iGMKfgrVc4XHeQcnSkAFKVGCpYRhOtGn0I8GnGQwUTrY8Fig8XycXrcPfM2VVh9sOezfOlm5rB9T3wyoZGTC/3JLrGCpMzSpvFIhjGro4MLej7Hgp1oeIOvnCOLA/jVY3vXsSQLGDGm8kgr8vBONpTKzpp4PFSIfHLZ017ixuhNV9Os++MrTmwJ3ltGtGfgx0/SZTEJXghJsK7akAyhYSiN+8xG0cYvyQMihGazqpoECYzXgEWPoVcaxykfCOqH022AhEqF0Xt0X07epcMXhrmkL6xDU6nMrwC7y1SFtB2xz6fVggjpPIfaKr5ZQPdu+5gfIUc/XWblOKnE1t79xP4gBQFNJuMq5S93P+OFWguiLo1PVOsPbdjBgs1TUsf5NQKK1ffBNvTrbbQHLluE5Bb72QfRL6g02TQGO/i29kRbyp/4rLCENLlnSiTy4GLJvCzu3TPyNUZ1sajeH7UcwpQNi/5YjBTzxn5EIjyTrYiCAA23Rk/Do9UqnHfGFJy6vQhGXfrZsiIz3e7I7aWgDFMscN7Ml8JoZTbaVRZoL9g/bNLZPJEeRZVd9P5s4woK5dhYpj3nJdMJa3GsYHF/PwgjOm1Wd/B6XY6LDZi0diaCsJuw1DUfuIfSA2YRU+x8wG7xHpslBKtgRw2G3qVzPi9fWPJ1h16L01S5a2y3uIjjgGOIYjE7chNcPqJMNzXC6KBVH/ue1Xwbd8y7DAdyJX0kjPVYMt5cd6qhoCAGi6OEUAXHJMvPM8ilWShUVzh0nle/4SL0OKf1Fu8zMOV0OzBPYvJ5k0AOcdgJQ7S8jLDyEfomjM9PMC7FYx6WxpxYKrY1zVxUNyW+2IoIfW6HJSaRtuRxko7Cl021L504VL31duHxnLVAq5YZaMKmBBKpZO18ZezQq4BsoDoHX0000I+xamileOFt4OvtWWKwg4JIrFQQNFceBytYWHK3nrzG6q34D6gb1cbdpqBPLhwDasZEM/VWG0kP33H+ktBsj7/Qpn8nnN/Zx2jvTmQOC19slg8uWBTHpB60boHX5+ga7aJ5dy8oLEqbNGmxzIO3XFq63WVxCbUWohILDobUDxlYtajpPM1o7xyorcQuBgtR7OV95izKYKxo0YUmFFHfBAB/FBU8DtnwknHDslrkyajtV51IO0WUflwprTrE0nWuwyEFMVZOqMstOOm2Vq2RZP6fcSg04++1SzuEibVvXN7fClTBV3R4aK3X8LUKwG45uM4tKx+aFvSmAB12H5iunYtksQQnqh9/yZ5MQH+T2LjRUay9Qxz2cp7hQAJK4+MuvvIqHIKK0muULZk5FlLf9c28t9EzK7k9WqBmlaHOBsPz2xAMYkzgVgp8TTD6L2hPfDkMVChWBcHI79nO/09SJ+7OnDoVxHFm700Zd4RKfiq+F6M88y6cFxlFsdvvhRpMVDhz5B9PmrkughNwBRyvdXvIVVtl1cd1DaiFg1GrehfLXtGAj4p+G6NTEbo/zvTg4HdbrdHtWd+IVnLhGdN++6g4ehljNs3woxvlUxTbqM0QV+3dHqADWs5VYl0wMRJJW+aBbqWqmXIkviOWoV+WeqxZtJdEpSP94iqJFpqK8QSWXtR1RQE37fkN40aljH9mzSxDqFannap1DJ9XfoEE80aV8eumTtyFpXYvg9EDQp8Qe0yu5Ohqt3J6ct+TZ9bys3XlWjGx6Si6z/tYFVZany31W8XO8Kvedmv4k+Pa64a1bdZfccN4ekY0/DBnRmhWNUSNAJPgoaakuAS2KSkwLcUdQFSW5rd7GFzcfoiMtIrRvQrcrAqbFNP+xv25xqPFWtU6daIqbnGE83E63kMSC1xmr+kzVlZEVaBDs9sMALjq/VCq070st+et/wTUDxP/RGlIRTMQazows9xUYm4HWm+CKjcfoWmfBjKfG9cde4QCsUC6mYmGPmdTwUNiElPiAOvmAoQObIj63L+kxJ5/KgaqI73t3FWo/iHqRQ2Q/FisIeV9lySCTgdeUXGtcWGJhoSNkyd5jtPIUBlfIDTw8NLv7EQqHw/nkdYI3/AqPX+Qyhl9wT7B1CC2HZTmAqvkyvR0iY9B4o3zJ0KpQNi6qQE4/q/yDTYRGfAvVCX9023fDrBOVdNuil19hSvqUQzAQASixUlV1q13OP6l2u//Rva0caWQ58jOYzZ4yQ4f+WPEWWJm+7JZl8kduKy9gC5cuVz9UKP8ywJr2GhjbfO1jDobRKqGlZropqPEfQYbqlZ0dGF3Zq4c/d99YeIFjrabyOEz+M1iq5mg9u3OrJZ0ftyk1/MvlGPo97LsEJ44Uu14d57J/z7G7d7mWgGJh6cHI5oBDi5luulNi9h+ZFr3eZIGY/Mx6QYfSCg2o6iOhgLPItFX88ILBl/qEIqGYHjNrN1agIC5H/T5MPJ3VxTnRhYd1I0WS2b4np4SHlsUelsJfQmLQmI552tbSbDs1i2Zuojq9EuLzHM8GbfakZbKA7PEm9ZR2DFCOlTXgc0y/Y4n6uSls0PKSqE+v75wPE10eUV8U7ihIF97y6JjlyR0BhcdfLuGzpI9DmOY3ULavf8m0LF3aauZ0o1LykCW1i7BLNVl7pgo1kOdDubWkSa73IkyT4Yt8JDSLO8juEHxTXvxgvqWyuhVwaMfRN1eJv1fEaHw6bha253upGYdOh7CJVvO/iaw3eMhPp0CUeX+osVM0iAGN9v+9ezohHJNS5v9hN8OiwBYig/yorOlZpBqgtc0s/C4lxUFB1xm09lqX3j2CVl1CCa0bceDLqhV7ELajK/kt/LbXKu8ap+XDlBFCKkMvPOpKAG9uHbFK8ecHCRBPbZRpaZ/EYMZ/1LaeiB5FOHqvJQA4ubFFrnwuHPRG+Njk/o0vRx1pUoIY1pLYxvHBBOOZmTQBI53jbDultDDcMYeIoUL+ZxUn8fif+Pg3rPoz7npHKaFgCevl6Xr8DTi3BsZX36R/pGwLgcoCilxqh7qqbpq2hL2OgsG9RuhwyJ5a8w6KiH0JzjylQKXYIiyTMYOIbnKfwzXaZltIV7OiHg+BU0THv24V/r8+B2f5iJ+wrgGeCb2xoDViYojVkx8wBVo7T0txRdbcF1i5Il/+T6MveAFVgqRV+Y72UpuTC0xCpmhQGWnSEd/TO3SbiRKKgYm0rcx5iyfwb9Thb8vPjyKKnZTRZK5fTs+Na5+cUHpSMdmGV4oKttLZOoxmAnsQ9anbI7brZ04HsgO0P8iLhpmCrv0WKJqxA87ul13gdC3P2fFsaEIV1JKRTTfrYdC6SX9FRMkYxu6D5Iz4epTdi6snhmSfWVBlvFl+xSQLLUqmlB6vTYo21KP5riwmHw+8ZCjlRjVY3RmH/K35lUulr/AHYqBwhP9iHllg14tp1hSmyAEYzOP5/g9fXcNu/AkeTJqS65X2O1JMqzRB5aKAbZ8pFABvNwMcKHX+Bz31b/WFWdV1hEC78aEKbVTWDuSEXH77eEDdIT2cINl1ObxGM2EC3DK7IDJlGSoODin022l1j1vlh3yW5aRdFXngiQLFJW5gf2GCmDBVvOzL9arHX7kESxZlqvNE5Gw519n+hZPl5/G6fe5e6NTBbTXg0DqoMC9ECyenFlcOTBiS1yMhrU7Cv/JcZYqPZV5lS+unjOe/RTAa1LcCJDVMtHIugok64VhxRjWFjutV0E5MfSxnw87D4k+YjnEQI+kAJWsQ+Tm4eYcLZbW8A/O9S6akyJP4t3MFY4soDzhFnDCG5KST0kgFygP5Cu3XyuO6VMTVwC4wOt+Oo896UCX+oO8GuA8NSoANBFz8N72jSQxr9PzAa9rhtEiwqOpEiOzGxwrLgx8CrpelLt4IO8cEdi4n8kTz9l1fZ0/f6EYKuHfizVPnJ3H0da6QtdAZJkKTLG7qitoa6vZ1H+LbDSr+hcB5fY2WlRhVQ3iMrWvVlTUTo8MRUWOQ6FYDX24c2vCULUIubOQEmVyU1TfX1crwCfJtbHita0hNSrwSkfLVrpQqjD+xu+AM9w0lAr+usTlPywj6qGe4xG6tOeOR9K4tImxAOYAnDyVDAMQ/TvW4fkHTdYidDKqPS7rsKfq4Y+dRmiT+SH9nM7ocGGQlS/zMWwB/asqPrpinLVjA9p40Hl0xHAbWQvsGfrEYNRzDrdoBU4NHNW5Zx8Y7ici9oZHOJVojnzX2NJZ8MaR8a9R3M1dHWftoFF2CH9eoE0A2wQbMiQ4fWedfmNMaKnQpTZ84euHdtXsnH5Ds6EAqkxqJ7cFFWb2OoFT1N+keeCYeOWDBGV8w8CtFmu3wXXSK/cZ11NqNq9BZFprTajPpHEgXxuXHb3rU1VupnFiUVZS3mJrUS5HuyyHjobtsxsPzeRYMIWuWJyD/1vrXnxrxPO2DT0mB6CHsihcJZK1mwZz8AXHlxnCfPkYfOfPdgkMtSgwYjBCbfhqoOtLVMAm3OorDLqNLVk12txj5FyfO6+TAsyNQwuwFdyiuOHYINdRYDBg+9eXV5hRgTPPJWMWxZJb29hMjle/qjTeDIYOotzZuchcxzvRn+JbBdEHQ21dlS4NW/UvJ3cyaxPbpATOggfUKKcQtYSei0a248W2mvOWCX3mi311QS0JQm3o+Lf8v5XHyihKFbfRCJbFbYZ4/2YDGJ1IJ2HIPrfCuafcdnnh2RACw2dk7MZ3p1OxdgJQoJ223w62YQl7/i+MvKAiSjcrBzk1CSwpwRSR0VSsWoCJlQRnKc5fkP4za7nc9ZLsdutVT9IoUp9HSiu5R+uRq+sLz8Ph3jXf2NYDPtRBcchQ0hKkoMWqeHhIaf5+bg4q+d2lY079cRAeWZDxadb6QAJ7vqZ0mvZ00FKNpHk3w5XV4ZbrMlJatdsOksmJlAFBlD8O4tRAuZEHXcQFzp8wnmIhXd27V77fFwMVqynH/e8UBQXUIgFtZ0CksZ885rT/VtXRR7bses90UuuvOE4NakKeh6JRbk8L1xonb+Lq5etSvc6Y6376GA1oangI2sIiMFASryh07uVkTq6quRExs2+QsTPrEn22mhstISw2nWLbfRrAgE16vkwoudaThTx94IdHleQRM3tWhmjrdt3AZzHTARXkkF383jEYA8Xd5mK2rLN+9KZ1IUvgHBkljWi218tkASjd6lW5rh3Fc9YvtZstrk6yjuD+JA8fpQolNDtNx6XE1oBiAVaRsgsJHn8Bl89x6espsCd7PRry3npGRckgf3KAbO+dd92MenmTIxHFDK3+gKdzUFzFeXhi7E28N8lC7IW/bMYO/DdInBFd0iRKv9c9sozfNkMtRR3BmhqKOIc9XrTsqQHCV7Es86vTEhj3fLrMtuPIpSd0z0it3LIl62RvnaLw8W26MSyMy4a7a9lmudFWPLRdps7QVaK6KhqPWrUsU9M+HRkKsGT62xHXc1KzqWG9+q7lwugIhEYLQcZ5ariTY243O0MUfPoPoSo+Xxzs5/Hq1IV/rxmnn15mXM8V/xz1CarYYTS7ITjXGpaH6uZ9sgdAdeBNwnBdOTNt48cuxfzcILHWmhKkDrQ32oxz5UXNwdYp/8hyuQ/oYZGt5FP8zgcwUxj05maYy9ciaXEdFdaEKUk7kCFNIT/Ei/BNPQvHp1YJ2qGDPHVAKXw1gqRW0JTZkV9O6LOQWvYDTYPX/DaZrza7rGzZtNzdKEe9L7GAUH3yKTCVPqvs6i+Ed3jBTqHPgzBMU+6ABv61pdlryJVFw24tzov9lNLz78ZubM2WtQZpabFzAi9kCK6kzBx8b2kwBuySdXt7rOYDedMDMhVfy+GhwYXQVAOeapyqob+ZbMRRJKvV7IJENEwhaaAWL3TbcT7L0v2nR7eC6ADJdAUBJjUMt/JOk7KC+Kg7kN+RcaJhvSNmyFEdURqSKXXc+YNyn24TLwxtNe+/D+6fW1td1aiPSANWLl8qKLzD+u3MJdG64FGnB8pyCk2FL68RAKNKUtxRyHhxrbv6AthL3EcHjoCbllRDNKck+x67feIIWWXzkxk4bw5BFB3VFrdraJWpzgog+hXc+/VytjJP7MbPmBM+1yXTiWmddjOFOOPyvKfHQN8nxRA0qP3aeagNOOJNGRJkEF8q8JyslGMMNlIfGfi+Czd1LgylTi5SBxtUvwjjqPMWDEhpO+O3JHScoY81W4ZE0Btq0bolxG5CJsIuZOgiUfyx2l/IJiHEeHYyeMntkVbjqtKNMcFf/JKRFsebd7HqacCgi7ADprRg2NnVcqUDu31c498Qrp1YY0FOTtm8xPQnsP+JcEY8py3lzyXlwdIJhOlaktpclxwpf2Dz8SMQjSjNbnVMWNqizlaPBK4EcxYiy0GwuhEQd5wU11iIK7oSPtKaU9EO2UOkSvJCmsIET1ebG0s1DOzcRrDoGO4HeWFVobU2Ncjc3iPF13qC6fAQ0Srs18LOpuWY3aKyCEYiRq6jkbBL5uD59MxWTib8qQIY3N4iwDTSFDdvO87ABD8yPscobJ/Vai79I/CKrKymyBENEwVa02yzkTteAxQZQa81lCIpTLATX9PfIjvv+ykVo1pNhg1pNAgAYPFEz2cp75jzAMmT4myKZ8fCM24G4PrypftMNMY5LwiHFbDk1HjMnPlMgekTwy8J1sv6pVZzMNPI5MiehoooA8ddfUmQJJuzT6+MAOQp7kc9ddmJh8Rw+tkYF36XbTdrc64I82BB0LfNtFVbyevULkRIgY74um6+0HJ34dU2f1oBmH1i2jyLS19vEWsWXOmCMehOc7kWAIFIK1twGzKaZjowdd+6E7jWy83zFtJPINDrFtAg3lbDZIsOGW8qUn/VFDzJHH+xpyrve7SWbF/JlA72G/vjlLXD9p/S31FgTXCidTYFzAfN8BF+m8WVUYA3+9xVwY1NQnKsA8/7H7Z5ElFjGGEBfdASF2vNjG11HUDEzgv6VpHnGHow4hBKYrYMQH3xb/A1MEUkWMdCuxIFfNPp/9jEJFTNNKFw03iuRPZU4f1wsfxuNfz+cWvqh5L54iLFv7q7GhUDWsJTCEco2XAr4Jei/x6Rd7BUMIejqAlJE6eu0HJYCPIw0CMrr1pFXoSkmm6B9uXLRpW4aGtT0ntxNjWZOonk26FD0C0Sq9zN2xq3tdoLOvk8tNiy2ltKpQPWwD3+/YQaowveip7qyYcrYSEi8aDITPYW/1P2aRnI5DHLWmE3ypQzPG2xX8+UHPnEewPpAKgp4Irh2oGzkiRrAg+TLaWrJSdbfh52tNjWEi0Wrqac5RZP9gYgol3dABd9pF+o3oVl8e0FK8wXRtE90oe8QJAyz2HCkLnWxO9Sq32cb5v74pDLrasWCdflOTAJ6xCNsx6Ad+v1VHMO6h7wZ4e9lCIumasIs2E/qZypJOs8AixGwXx3msjAXf48lX74xaaiNKo/PI2w54s6hzQnmX4qjvNYSFrH5obXwovvVP7K8RLo28FApb91hdUCLbVzQFjtdrNuUwWpDDKIIO8IAR1TRQW6a6X24eTqW29H9y4ZzyASsu3VNuHAFrO5iD+Lz9Mi59dJQdbcwvIQFF+cpsqKShmnczAIBpDunyhAZ2ruESDFKxBOPQLoWrqtbKdTK+KsqwwI+9LMfnrp838i9fPkqXkZCsYfuCTiN5DYPgEX8m16G6CEeuUfPffodNUPirplWePm+kEnbUbJKbNinl4px9i7wMCPWZQd9GOI1Z2NrMS79A8leVIi/DTOzenpUy9+Hi9pWgiV2BwnxsBwJjLl2kMnLHfyb6bAq10LmMqC/H2B+yJgQWUU5oZ+UJT4U+WKAOT3tRiXnPlNHgEvtGZCSugDdWSrABWJ8QzTPo24MEzUXkqPdiV3jlbGeRkJdNdRmAhuylqX2qkqUgzAWtrXWz/1eukEKwY7wgSD5Z3TJiBfib8d5zirfoqksKmT5I9L0SaIf6GfG+XNipGHTlF4o7cwNfGtQw/f1ILfThBbtuxlBkHWjau6GjAYbjTAO/lmA1saTyGJX3il3Xq6/Y/1HhEB2frXPSi/ZsHj+qOe6z8uABwt4g+SupB0G3VX1dQDVoSQqOYz0DtZGLRe21Mdy+pd9gDBA0ZqV4V5HSxSTOaDpj+q0ZWHYhm/PDrNa8ZvxH4CP6P0QZDcTwRFfw7c3guwUA7wQHl6Mg1x3kVbI5tw28PCbP8KolWXv46mU2IVqBAb8K56F2XkdSsR+ELCOqCpXJJJ/DqABBqjzSD7wMYMyqZryTWGq4bjS1NXiY616Qujvk/QAMTVTm7qNhHnGI6nxSPwESVpMKIzd33rLeFcWY+y1qirhirXq02rZTycaJQGLqJT1BN+hxL7KdflnTGA8cnqJZBOTdgKiYdlPCTIc5z/MQevrt2i/PW87iZNuP2Eb73pXM9XLl76KgKaS7FMdiRbyGa/Jpsg5fj/zNeJBvMvTDeqouxtrpRNb5b2gvZscV4/pNacI9CTTnSuA8J6uYWb3MLkZK/4YP6RUeJJqruyn4ZxNVGFGAZunUr30KeOZrDMZc+H6HD8Fq+47HXjBxmy/VtrUi/6oTHw3DVKlZTzKyWAq/X7mRuNK1BT4BaneX7MIA76uhL6cwedUPp5xXm/wiXQyNnDcjvUYWK1H4nsGLAa8M6dgd6e7H/S5dfclo7CQnIh8jdgHPcfm2X7VOAjkzKV+Anh9yENMI+/qstDcJmIZ8ezzMFVbIO3UZCglZqwZruqen+3cdb6DF22gzXhZywv3cvj0xcSjqA4yjSZsUt53gtmbBdMX50z/hPz8EwhGl03n7ffKYXSLXFBUSxJtoG5hWK+H+4pLzqL9+C7s+57BxQA5/VJgYzR9utyIB4bIZekxolxtYCofXz0pht78fnJi1iIj9KvNOVzX9QbXxsvo71qob2O4sE9fLglE6QeO9zIEPCIx0UdzFrMq9NiiMiKWUThOLDUiIe9OwubpVGyHSBces2jhZ0fDgRuS2LkmNYCv+BlE9A3GC7XhaFhw6gaRx5KEGkKOdnJRJKU0GUMZKSQDdFH4QP29olUvj/A+v/Kf71JX94DtSfHXhuHRS/YDsSNYyNbEjNP7BIGvNml5yQTaCxd+z5aHAaeuYEl82QXQ/tH6lUHxGjxuwKLbsr4Clk1YtO2Pt50l9/7rkmCIZLyWJSm++MzJtlEIbZoQTi2D+kXwhPYnu6tj+VlQMUOkugFQGjvgNnmyR6b2YBT5bG/qgMjHrGQBdLXBR4Z0LFhS9ZA1WXWb7mbAwLXFIgxbBGqNEjcehzlUGl2tYlIMBU3/+RDwUAAYS5z3F7fsyXFDcmBIF/32k3YW3+h5m23FEtKPX49pmQWoJ5NF+rcySuqOE3gUJoIkx/iXq/3Ho786JjaMZUgn5sA8eDFhTKtrO78JF0p3JTTu86RnZ09kkfqqt3Hra9bBIywVG3SJtvvuhozLctfgVHZ1YuzlgeAaUGSY5pBJtkEeM2/JTRU2x1arqZR9Bfi6S4nBewYKoQp1kVBV7UBFg91ErWFioWMFthSqr24+vFrdOFumCjllpEozC5DKrrnTxqYJGA01JNmwo9MBQSba+CTmWDOLkL3OXNofc0NfF+P37Pkl9PGKYcsuDDTaNqmqJHvNXuA+XqU82ITkaQwLgcTlpMleop6M4Lw9GsXMFGzfthTS+QMmpg+IJjkJ2VcBRyKcSBP+CHexuRMF7PQdRmD5Dpz1lYh9i7SHu0Kjjj6mQFxmAlZ+sofYsvcSPUJIBASP3wLz6skItxBZ8kn3oQ4tfUlIa6CaXOugjQeKi2F69vMhW1bpJj5ZMXQIZqmArFc0nnGLdqOkXvSSpl7Z2akfhJBgGOdGVAIpg7F7x2UfQVBK2y9MGgFNIMBkVD561RFX/F+q52apiJ5AD7ALFtEEo98SnVrV4oEV2NQTBeYMTI2O5auLuaAMQwg7D2gDPPvplDkBpwrFoB/QuTVugPZd49DF/Gt69T6iXI/LsB9eOkJeYp+IiIcbgoYnviCulMrzYQr/v48Jg3K3fDn5AZxm7CcPYj+HOK9N1PW3ZkTRCa1ioSWgj2143JKN6kqBtaSOLWF/Ub4mhhhN4qbcnKxpv+m4XJSuMszz3HMNcR93WvcvbhzQfYL7b/FMXqqmPHFXABuGJYSIthZiihF4DgqE9lIPeYH5BRbPDdpqWZTLevpdDvJeU4ErbU+BVKHK5QZLO5GsGHePlPl0XF3gRpNSvTXv6TXfo60HHFTB9sENEtE1LyUkk1w6CcWKRPImQeH8BUV9IV1xmdHM7vXbY1dQ80ZTcj8PbMfJ9sRviB0bwKp4lVdPgM+SxGuzrAjdEd90ugYVnZDO/yuViZDX9jO2q/m7+36cllmhB/x3V0tsRWvtk8S7Fcae64Zuu750rWb2OKgNy9bIgz9yKmlpaLewZ5N3kVXJ5rAjUaUvFu8uodR72vPipiL/8Jzz54blU1QhX7L+FckyIBvcLDC97kJ/nTX3qsvVnebFTOQdy/ku06tow7EDmPNLkJjfeykkouJIilem8IBycyQvhcnmuBEGdlySRnK3CJCvjYZzipf0H4fkUGyX0IUNVJARTKzL6EL73gxFHYNWPvcYL8nHy/dgWWe4Txoc/6dnvSYZA/vA7ELhvMPiJelzLEse9X2zAwESTzDOVJLHpgq8OxrVciIVT2nE8zdSQbN2Mt66VQztSnV/8Blh2Q71021cTfznAL6kDSsbzRmMdG+OsGNL/CRWpXNtJojpxiB8tXjTSKxaD/3ha+LzSA3uVYGAYIjJ60D01J3rRQDgoaHT+Cl4xo+Z4Rmw2lVQj4rWdzW+1L/k1rvNCaQCxjY7pIy97YMeAWf8nXDYNMVWdiZ1SNz+fe/tsw7iDHSAcWlJwr1n0aM4Hg7jyoxiaxVGxyFmBrkaipL2PBfHUDuPlGtqfUN9B55lefqWScNbnipm3kP/fD51WlSL6FG8wrql7i48+t+pPrysMlZ/z6rGBfg04rnW0ZIvXMVj1aergFGnWPrZKCI6vn5Us9Ii8UE83cfYNJ4NHH79v5UhbmCzGHdybnSiEc8SfR7JMs2DS/zCj0iqeql93aYAKgDzobaCoNxAiErTVEHwy8v8ZpaCA9I7KroClyyhyq+ScHBg2Oz0fYNSmk5diPww1njK8ouspVlUkhNPlV+hacn6crmIt27JlDwnFX6O+dJUzPAoQTjGWVF6i8B8YKx/4DI+JD7stcxTGaSEvy4DVLYcQGelNF0Ls80QHiqao3zWOA9s6QESy1PRl5DU2aeMpheVuG8rjHZf7I3z7qz0nieLolwYm4kqXPaxKnUTbFZFwLp+z2ENmgHSltae1bVbLM59fN32Lmx/X3bK5LwBYrP7tqOw2gd/kiQlNVEHi13nvako6F4U0qDmp5wyq/Q2oJOspzegWMQM8mDz30sxsMBEjTPHqfCNNSqGbE3ZxuaY9YSFZdyF4TBmJVXxQBrbT6fhf7hbc8uKl2COxMzL8+Bun9JZ0FPpcMCODSPKMd+AAD5AE+9p0SNwePaAV7bjdnksS3bQ+0qmE51GZN67Vvl8Cr5xO+rs/oL7OBiZktj3BqyasIBeVp/Onot5khtL4SxWDbAdizxc2vXYzGN6aWuTAulC/AYAGKa4Jir+LCIizKLObip3wN39zLtNdZrQ5g0Zw20TIRhe1ifmb7N/iacqwq+lXYIhaX/ii2GdEhr9ZST1sefj5keOntWePa5DPWKN0/xh7t7FrEPGPzKBHlL9MT2zkgUPBbNsXdAjpbbMxJqFx0/V3fmglRRwfJnDg+yZFkVIh15e212UpgjAXKT4RiydzYgGI6ZiEl4PHlcmi5a3V1tkXAvMyrmwex9+XEeGE0I+A++e5pkc9vwdffRlNwB/abJE9qofbzbcTXsmYumh3ViouSg5dtYJhBPmEiMU6HOuv7GJCnPY4qsl4b+85n85aUijNixE9Hllbng5MMaP1JZc5OHvVISa+fdbVw+gHhyko9Uuwd07tDzR6rvpX29n8d0nV/8sBKwE/WLejhHI2wdHtUasQrg+NdlHvPn8W2WbcxWH7expa4aq/QvpOIcnd6dD02G1X3vOgwKIHV1HFfiPiYKSclqcwZ4xZi15CQqtrboOURDRD4lxcSowPefnW4CbO3NRyvUX4o57iDpOW5uNgTww+HwnRh0N83o0OqayG1A9hEQouquBKXC/sEMQzlyDTfjC+8fqUoW+8gDDbZBHWJEI4EooRnCDMeqDIcaK05DSAFyVqqB+LIVOjK6sJ+Rmd7EMkl2Nt8RM9mSCXnVPC9FJpn5awI3Mqpntn7/C96YnfYBML3nQz4vz5zq6AO9Qhzakf8qttlYXb3kulmqf758f9mpOlml6taPQjcULwFVYd9RDqQmZZLWkdE9SvrAdqlnLTPcrZuvCpMitPhv62uWgiA4hyHWxp7RotMzBth/QXpbSBHhsySesFinuPNuJqWlQ3fLEBOJhyJUOvjTlEbipzf0ln28UKkEZF50YsvqPwHdYoIL1id213MkHlCV22ZzbXJngAcTAe0rxc4MChD467IGpVytBoF+pOLlFIt3XKjoFvm1kdnTnqUBq6SMuIMjQhRDc6pT6Qdnj4788hw533f3bAaDZH4FjdNr7tOZp6b4ByVaU5Xd7H5Q+62v06Cmyj6j42HkR56GmtPmyhUw+v5BnjCuWfU1xfVvvix9ICoGj7/cLtF84b/lPAf67qQMq3sXktz5JKVkrbbyoBFcbsx4U2cCt5fYYnciBhPM94t9ocsXUmdmHt9YNz5xqJYT8Yxnrx8vaGbo1SVCAGhQq4+lWzfS+KDD1SYoiHNWF6PMDTJpOa2R6Ijdlb+ckwPjop+DYNrwbkdMDdk+SbQYY9pR1zA9iVtY5KVp+eqpe+vULOcQ4vMdNH7j8tfShdGCQAtWZUIor9QHdN7bZTMbdgP53gnqITN2/c01zOCBDp53pDK8KD3rrn2UrNuXHrEXC6bjWHwDDUwVhSjnMqVA7lK7V9MDU7wyzLUgrTuErfCw/CEvNuh5ggPkUP5da60NhNS77n8Q6wnvQB5+EER/H6ceUBnJe0/C8EUkoXvp8etIgcVGsbjukjx241zWgasAoKgItOaqGQQW3F1SayKfMeFupqbldVixRNJORdPVlb+P5K85Do2v63P77GJvVlgdIh+kIEMXWoPHnj3b/2tszV1oQ6iyKx3WaGTNB+leHsJ+Jfc6Blo2Sx6ylRJ644/nX+f1D9Eovk4NF/NMWLnwUS7fxvGqd+a7xrw2P7v7OEmOSKkQC+B0DRUNaLw5cZoYTHAiAVsHJh9eNZHVHhiqWsYZ/Beb4f4Qi0MqW8KGb3CnVFvZCpjuw9QMLTHHOGAA9dfy2dFW9yAo8iZ6A2DMms9ds8RHFrf+v5lgt1TFpEfAq+OGDfgStfQ8DaHTBnbJPUjCfivqTow/3twhHr+ZDH47jTwQZkJjkHfim8TYQP8mxNOwYmigAszU1ekLbnWwPEdz7kq5NggvfGCY2vvBADgfP7Sbfpj4KE6+qQ8ketIcc33cVnksc4RPT8uKelCbBJARrKhBxHAXZrGV5dKdm/2GCYoxepRcXUQOpp++sO12DzMOnK5AlyonJaN4zG0nC99hl0NhbtEZZE9VXVdS1LanvZW82RZh2F7s5kZZ9aAWrJs5UQ41C1/ov8vm24JXM6riUJGgWPJwyFiHdUBSES8YSY8ns80t9spDAonKaIvXzZH5ybjK9xeShU4f+ci2apNUIWmcQdJL/c3jESKGSnSx1MsS7gaNe2W8ZQhuUUxxQ39yyiw05VlG+PKsfznH6kTbXI+LhfFUc8/xlZTSG7dua7de/kOEQRHQ61gR1VtM+lIaZ25BEpEI1Kj+2vLO/6enPXsvw7SS24JYzxPHB/nTdZ12B7qGoTbzP0twiywp2kYSRICarzJk+LumjRhfVBXRq2hXQlIeA2xXax9+LlRSI9gVGGcfN5ShTOQngcKNEfsgzpWlU5PQTmevDuLzqkv3vt6HB+h+MmDF0MYdcRBEt+nstb9d0NUU2IXi05b8ftTS/hUJy2MH2WDzg409oG7Sk/a1t8ceDbFxuR2Q54ILsBw8BlTrvyvfhzJUd72jtYSsNizwETaqSv8OFJCNblVRRQhT2nOXrJWMSId9d2s++piHwGJdtDvrmTpvKjYnWmy3gDayGeugys0H7w/FZmnY957gIgaZ4MaJpuFog1kEgH+VhAd3eWcbxkTRXiyAfRSjEJRyJRnpJIO2AukWUBYH06+eDBcBCV8Zw1cenvo+8WguxHLLffMlLPwTjaLoK8tCj47cLNEw8QRtT+SCvyEqgg8wSM2J9TIVGBhldN0wZFUeUhRIFVsyWOD7j2Ek/HV3t4Yz8XsH/+PmwOdaaG9/HqG1gH06r11z7aW6Ti/qSLj9nIxzx2Mqd9hEjcTj7MsHZOcSzkuFju+vfE6zqtU2RCdE6DLh1AF7cQR4vu9VMorSLaDayN0AI8QiVsyb4nkUyzSgvy/bOO+pALFuE91de14lqx58tz+Uibd6oC27xDrKneXouvTmj6rXkjjMcLFBgxlLC7AenD34wDW6pNwAkrtwmEHiLsyBG04i77l8oDBA5OwbhTplXySEm6aR3Am+oihCykGwANQCZv/AyPWa8cNKNrDqlnGB/FhtuHU5Fm6t2CtRV3y/LjaofTSUO6mCgbWVx2y93k0gu6+4MxjSklDFBEfrRH5zt3R62zEJNaRYYfhsAcvkcsltUfEbETRNdfPi29AnM1p80H2DZigFjy3PW5EKtaCug5m6yL6muSG/Ek6Xu8+w8CE0zks191TBsEjPU/RtbGyl03LzlqD5i7C0bkkCfGXMkSEF2hpoSiI0wOhJeAp6q3PKk0mOwFbvv2UMRJRi2tk2U9fYbDfb3GSPuujdqxUZIcdO9ReTd0E7n4ZXl/jVd8RA14uP1IWf/hpqJANYbVDEDCXP3IS+IhJbE5zksoIhk+2jdV61uVg0ce4OtEHTEWaauOwyAKT8oLlIFvGifPCsrHhfp0ED7BEN0dYJfNcp5P1wxmIEM57XLfhD+TpVIOFDfsyIub3PJmxKTa0HKv4qM3cDW0irJa4t3m1t6uTPcnO9HTLtkcqMfG1fjTR+XxwVXg0dz80lkvD9aOf2TsRqzy/Wa3hXCnIlNfWmX/y3JjDjLHWOCaI+FgP7v7aTupDqdzOPZJ7F5OyKDbZ5ON2K/knS+yfop+CmOftAPgYeiKtGA1RaJ01JWcR47D2RaOkZx2QPEMGwO3Aq82/uTXq9hKPd6fTGhM4LZnfcTgrvdnN18YFEvTeN2clWgt/YXRYMF+O3XopGpfzP4LqWBSLlGuSlZhysWe9DO3uajJiW4AirZQVy8cq/ES9KNpI6PP6cBfd2Gj1qEA+VjLJVOnVsHF30Sr8kxfEh4/X4BbcM4aNJfpaCsF+l9itdkRp1ZLE4jNv0xPn0P1rSoNiD1zF7sPdMvO8rcB+NL8q0qtQIvU/9m8ionan8w41C5vjFwP6HzdCd4+4dPyPJYeBnLPtBwaGyqoT0sWsIFwKLR7v3GZwe1Qft7pTEubWLPxinp8mmwubfutavyEmJ8BHCRuyMk08nWLLmQ40VXbJodwbyEyXJXFq+paB0R3NdnWvdfJoLTd26VzSTN1K0zqFpRv6i8mABspjokiAWcWGSNq10O5JdnNq3t/ZXNXakWqECR0Ix8zPNur1cAlGUD8v4Prh+HlGAFVQZWoXGZPbft3Bchzcr225AcCOqhBky7G8M/G4enzi7nHXxTvzo9KiPAH8JvDbZ2YMvSDNWy0sB36GtuS7HNloK5FEItwiKYr1KYIV7l0voWI9gs6V5KpFOaaycntjzOEwphjev6MG9f0RWHYCIf6TGggkKaDEZcRJm1Qthzks5DFaDkRphqtvLCKkcuq0ecNT7Qz50HovUdJbLfISlHkU+6A/Ra7TmASiceyNnHdhMqkMNCVpQJE2zblrbgd8FKyaqPqNb6V8l2cA/i8RPIlBX8B1Q6oYklWCOa+nc8nXeS/RgwXFylr71Yq9oIo7+8vbP6uijCsJwfuJWjpe00iftlA/onpT/3iWlag1Ptp8+fWX86gxAUr9KzVNC8rei3vC9LobEV1Ffx8OWBw5rge+AnFxaord+sCi//kyMSqDLoGOk1naqs+XSgQWiU+Eda90wf81gTYUrAI+SlxY7L01nHowJb/hZQ7e3OU1EpusuWaVmpl3tCNZjtSakjoUP1Vgl9o8+5PMg+BdETOJwxJccJDNaZoaM1MyqCIx/bzY++BkbSDAkHXGWBnZoWe/wiv9D1Viucd8VDv8AbiyMYVtj/vTzBHIOECLkVHkitb+m5APdxYB7PD1XB5AXbpK+PgWTocI/8w7fl625+TjOp4/ffUMXzNLXwpFnOTJclLNym/2mxJoSFFI8NkDmC2fEJCca1KmD49awGPm5UYgEurdkvzNAYERM59FU7drVmIUk39Fjs60dXosXbz5+JW2prJIu4akB0yZd94dGQIjJ8uf7h5+7ox62AiG9+W7E88eCHpKCkr5kui9WnItK/zswrk07l1cAmXEmtqnkHVouUg4YXNNz/3rrtTuupXNwMgpj75OAMsSy4GlJ5y8NdKMYtD3eZ1YjJZWpDoeKRQIO8RZvTwW4/hl1LTWbOmLZT+w/ocorC+hrYapbKfrolzg6olop4uj1HAOx/fjLtTfQSX8f+Y+G88Icn2wv4CnalVrVSSedP6b0A2CLGkPgnrd1XlaqSJRtHS0yPjQL8oWbZ+UQ+n/RBHmmeLC4yyrXqaPcioUf5p8QgVAP38qOzYeXkbcEzCHAY2VfVDjMiSfXNqLiKgS/8hNqSbCUYDmRWOfMVIt2j3ebWUujDAa3Hi27Q/MOv/qteyBDNVj27SSjHxBbNrIR7rZeiRGRFVQdjHbk8/Luwygand4dV1fRF7gYcdu5dCAUt5kjlZbpAVIceVbPqc2b2LbcPlgON9V4ujKEGqJ3EP8VSKl+0eaE84dOko1w4C0P49SFRiWOs0fRwLlJ83drHdb1PMnhrWXtfaf62cClLSsQEmSbCw2+rhrOhjkxgHUJBgW27tUl+BrMROTpCNPdwbPirdFyVV1aPHO8v6pf7Z/CHnUdUCQiyfkbXuIsb0wJ2nr0W4DhHQaw1F/WqiLH6wNFYmNZIFZzBsOCIeGoO0VAJuH3YN2EoDkJDrnLzp5IA2uy7JH3H+0u6LwRD94zbz30iXbLJIld8YHrc2Fvib49nrKLqIGZFyvjKXgkfiCw4BiZVb2/65cBOcpRWst1rlPMk/fbIe29zYqLpi6L9PQadzfCjtUPnwk7yEDeYhUYgv1vLjDOw+YDhKH2mkzsGj2LtUECIBP0+zTpavx8h1lbctWrQ1btQUh7KGxm8/QcdLWOEjb1m2wBy15JXfQM2boV6S5Sx+EQ+aO4/ian9gWRGbR4dR/Gl9kmjuVx3cSeB90j047r+ZygCz7KxQgmwsKiDc5Wh9gSK+9izDNtaptLswUhWExI7rGVGAwaQFMt6Y//xDKS4BNFJpHdok0jFF+nQoeggCw/2DGeMZMlEzwmIQkfDhZ3uPvUPK/Y+J8b7kzL97A2i2ZbofjvLJtbMcdkb1F/GLjWNekO6cmS2NtNBXP64BeqxHEBExA9FmKBsMMylINEJqux4qZqaQwyrcQeL7q+Z53I9TrdlHPHdlQ4EYyWI7F1KPiTdJBo4uhwM+z5yl0fU2vjSe4HAPwG+3B1NKG+n/lyv2YJRKriWzCedPJsPM6nGan00vicXtAIUiBSLsIYJmsusKnbX6RYv2bxBEAIBlRpQ/tBAdjlkHaDk3I/s++ym5qjDZ5dByw+D/QZD8xTPKjxGmrtmUP+zE2seUIAV+Re3h/m9et0D8f/n6LSF0W+k1YLqEGR4yxvGQiABAzZCKPHN+NVHFuMUAhxTryIld49XZOr8/07cNoiP/nnaZmFtMWuj5Ev6ic/om9ezwI4rHhdRPlD/lRUUBJPva15bceHXcSlmMah+MzNzFVukebar4Go9Ul7sewKr0O/EV1VUgiIzpGaortwRw/69fdcq5KBwiWsSkm3kapC664838APiB8aq525F9QtfHuOicvrlfJVSXDiGwN91BbGxJ4Ye/ceFLCeet7j35Gd44wWJhhQNahLBDyPEVif7xTFq8JmfTTV1UBXsoJjYt61leMRs3rOa90uOa4k+8YMbUus/3w6s80bIWR6u29yMImlSoz8fwHv5XF4q+Rg0r3iKqSGvOlJnk+fNS/2c/svtfUEG7LOTtZQDUQntoP/vKKaGpGQIE7ck6Cvve252rbecVojEbs0BiGZ/5L4Vei+zPPjtaGuz/Y+9eGluiPgNd9o1a40Syf6uaWvyBiCjy3aPO2PhI3RZps0xiI4EP5BOCVIjB6wzcXTU5cmHvJGjy9+Pdqx0wzXwyxM1f6IO3Lar5l0x/Bgi+bkoNb8/j7Jk6f2DN+NIzmVDHqsR++e4TyL/o4AqENGNqcKuumYm85D2RhI1+ltxxSrLXqV8zpWOReT+mqfiFSir3iCgCxKp6CrQEs3PacSeLWI4H3D/7Sg71R9pgiQEddOFXRlnm5vdMEDmGTC2UhR0p5SGv8j8mPGytkwQwvGRKmdj0SJjqWI12tg7QISOAK0jNBSiYGFIxUK1n7GrlXSZ830fgCewdDhfUzii/srTwX6yzS+Xb4E2lAp4cCQ6+zD/5VL1I4zrAfNxBgXabuhhJfJozNK8yBQQJws7rBWIyOnwqrrYWlJQ9n0H9pd2V5d3zfAZTAtuTGr3465pnMga0KpsRlcJWcCaIuG4WjqU3vEbACFZ8JP526pxf09iBdsSkyvWZHJJ/ETxxHn0IdlAeXZnueYlfY5sfvfV0c+6N8BxHSm7JgugZMt8uXtZh8ZVveTfWHWN4qDtKljwx8wf41jqgt6CE3AkH5e3JO5MlsdhNSqhgt0a+L71TjWf+MW+Vr8ML4R8JjJwuWmDeOYsMjl3i1TrIswlpsNCJmBHWyqHLfEC9CtqXvFAxKa4hCNeVoRWY0Fh8N+nzWvuqPTVJh4BrTrjYx5u6FGBlMl/QXspJcPorIpBOSwrtgmQruQzBJ6+e5IxPIUCkc3qDSCcpZWSlW+rGk9Er+6wT4G5ddyHQPEr2jZwTJwpyTlvAiXH5MSYJ32PDaKLvAsErWEFKsssRLqaYz43U4sJB8hQYOlSijbRiu9+LBOFRLCSHXQWsUSu7+r5e+yqHPb3SltGEPKP1D/QSHuJEkIbHv6wQndNXpqCOcGZQjV0JkVpVnlnP7Ncjj7Aj6cLhbsfc18Tyw60hDk0LcYC6KF9LiimBXm/+AnkPbEMneL4wuIrDsdyxGflTY7vSbkFS7dtezGR39x5JpItT3eodahoFDlGGgannW5TVYOti/W8wZkbbK+f/8PgmM9ktfdSO5PYSW/Bx83whprH8tgsr8M+VI6Tv1hqxzztxLYDgXyvLVtT9AP2Ad+31SmwRPiN/hvJV4wqOOoH8Ut8ELlJ/0cttnXROJ+azcdTVB3bxg7pePLuXMiCeH7tNpas6sPMZxegW7g8TQWSTo352FylSqhtBx5h/sev9FMMMfC1dwcSZbWjkGfzR6rGuBC9uchAb3bKdx7wM4kxbuKkH4lOkgrel5zoCTBCro96tYCiy/kp0WV0Wji0FuBiyCKDUXtPap9qCK+KilGb/lvICh/2ivz76yP2h8cqmF+KZHwpcr4RODahwJ2e1hyzWu/EVt5v5Cx7DzD4hkNTLEVVEwRVA7Be0pbBaqEPeSI6dG4XBWBN94fIHZDTJshcH38M5ovQ0zvXaCPREwJZXgscUpT84QPBfH/xfZ3C/XMkXHppXqIcQBFEjpzy40mUyVrrYKWeA90CI2+TFl/tZBeaKRegnBCEXOO/yt27/dv19wglBOnj8tnwzY+g3R2RHKvV26B9RiZLk3M5tchp8FfzI2O7NED5KzaXQvT3r1e/Yp3Bdi3SUkQ5pgUErBTPszT6fm0nK/Nrru1l0xejVUmQdsorz+B4TBFuakQ8CngJauzdqdDqli4/g7vC0nUXuerJ7Gk5/JyWL0k4Q79y1vdOa1mIRhXREnoNy4MrrgfQES+eg7eVxTZiLnT4BJ+OipBdTTvhCVC7UwOSosXY41PKSPHigys6RSkC1TQmAFKCvwTfbAS+2cctP9KQ4GBgQFhZK4jPpcd+efswGRbNAwa03GDlK8mwAIRAL7AgzzpEp2fMvuYqa75e7l1A/lJtmvIbCMHvBjpvZRQJZNp6HNLDth4zoUCOaPuk2eZMPmsJQa40K1KEABD9negBfALQ9Qr+nQTmEhVc3iAkNv8oQTOkqBIQkiHHq+AOAIurQA2cA32BiPEKcLrkQwTWtlPG1kylHRxbY7rjvHlI4I0Sml8++jZd4TOpW/ZIINXj6Gs7ijxpwcbEmgdsZlEmf9Fzqn709X/fyJX+XWrOMKPCIbehV3OLUBNb1w5GFWqTNSCnrpE/XVpxolGhEkpgiKN5nW2hNISKrpZ/uP31FZkN6+zrNJ2IPMTwmpkJeSnub5tjT2jA2oA7rwnbU1fjkNv5XoDQTFW9GuYigEY+4hVbyRsIdwdS0W78Ee/xbtICqgTylBuGDRbXzoWY4PrO/Nn8FXJ8wUdp2C6lOYf7QawdwfYetBdaQoT4Mj2ukRawXPfcSseB0kNSza/c8Rw4+kMnl+ZgqdwaGzHQ5UJNo5kiqYMw9/a08rcSG+BM+Oy2Owj4sM3cVZprJdgvgIBbHkn/FVeEP+nmZOVyuazBuPtC5oNGb2/lpLUbQUXslwk8C7iC+zP8aiY6B2BE2DkjUrLoKuQp/nfqg4OBV/99OS5XD4p+BRQAoyLqAOrZ3lnFSdWT3Mc16o4Ar1bZhRBOu6omqOZU0Ji4WOvljoQUR+ArEOnP4Tk5e37GGQYDUZB+Dcq9OsZ0/KKW4iYjUn/Hiw4eQRIlIsEktyqbvrEcGUiplp0i7aSzFVDscSZv6gcGuwvr88NCWZ/kFcviFBXLqNXtaLffT9u5KnuLg5TV0yIyE4P3TV/YcvdMlOrBSNevJA1YoZtEW+p/KLs4T7ElL0kuVYxNpukMDimRgorGB1XaqthQGjNlc71GgFak+WXtlIXC2j7Xe2ukiCRawn149oLK9WQI5Mf/Idf3Z6YDOF4x/tIWo94bgqOX3sCiDm7zB1veGuBUb4pDE15RetZjPK6KImUmeF4bOg68g+zmIJhl7zLaZtHUpf0TzbhiiuaEl9wg9xd9SKUu8FdAnU26pAc2S+VNAZuT7Tt1w25B0q4AXboCG/T4cBiVWz0EA4BK/m0k+zTqr1AnRYbl6RS2nHwDpBQOsLF55ZwpU9O4UQs/pUX4XHGx9yEbp0EYgk1u3TVzMgdMWRwLuJjJ/O8vbYzwWLE8feP3GEZn+1VSUxIVEyQ36jMqFRHp1p98liZw2B07ijui8pvv37mSNHmOIRFemAuJw73/jeQ9+Ji2KF9m7aJ6IkhNYxePhlMDJMEN70LPy+cie6WZlxxptAgahQ4ZkAwOj5wc5+bH0GbELb89Dn+il5iyijY+kub59o53mX14edAz1WrNSKAMZmdWmzUknq8+cbGIKVay3/62HLrIJb5S5aYBVg52fDSLgW2HYsOebb6sXG2I8XLxGjgKLrbC+I8u1py6QFdPRFZqGzWcaGwwkZhO/3JMGYOyB5SDpK52iqhaZyoHdxZbXf9RItOdiGnGc8+McSDOjmzOUNpWoUJYBpDSSU2QamuG0UAEWKZgzcJXTA6ms493CANjjhIdxmoA3WceGOOGS7vg3qKIx7Fk0VKbgujxIB0M2r6uRO9kSmYeMB0dowFx0UmonMKUzL8GFry3YT05qp1w3uS+DnwCO/O2vO2wIjxW6jfcBeSLZCB/D5UhNs4dancKZTnA715MRk1N/bewzoI9lH7G+eOEEJgpmdcnilaBytkDJSpStGXJGsndOYVYh/5EjRQ0R4rnpGJ59Rd6ejDS32C061YqEpm3uHltYV03jTJjL+7xca+4UANA9yBuKQby7HkIA5+v/vTBVmalsB95U+ATiIwIBR320u1ffQKwzkjT9zhcLlCLwQK372YPzLtfS2T0MMPWClZTsqTPwzIRNhSmp7QKXqzIdgH4MQTq4FbqQtb33h/gQxSs8lSKEQjVak6JHs6KN5tKkFE9qbmAoq3OYi3RhAq8Ykg2MVEg1Ad5JkSch7kaqFw3XbSVkhYxnFvZORLttf2ZrKgB4h5JFeb3GxHle1JCKJM8mdMg/kWlfQ1/xqzdie618yOvMhKsteX3gbLggkdoS7iZjr2tcDnAYIYNFg5CRb1r+bhmJWOmI0BWdZ89fDLZnTv8nuLPzSSby562+cOOlzH38jlUWPgQmUD1e1O7xm6m5SvsbYiDlo4fY5neF2kEAi19Y73pReoh1ico3ZeQL5GX/oNwzs0qRFzB3ynQ0bwPbza9sZ5f5yY9eHnAGousTtgwFvwe+Z+wXAbRg/Q0d4qJ0AeyCA4j75n6fAkDYT/y7FvYNjlhmGhd2NoRzn+128xayMyGFqDv/iHsxPCPxG38Nrt2CrQ/++o4rNFwlI9I0dHwOmdHI9u7CY4WVzcTCqh1su+iNTGRe4/vIBTrImnU4z7lWKS9e4+0QlXVMHfvd/Rx6e96ZyqfyIWg16EgQSb4kJoC5GNIipL2L3j1NFwjbPwv35AOS0qIWwcGP1A5hFxfpqVqyZi2JgLzkOE7CarBcUD+Jr8AWrtQl5q/CW+jmEzXrov3S18jdwgOe1aqbBPrOGs6Jazk4R5Yf2my3tfn6cOmNNNsOoiG+KFOA8+msbKCKd5+aznRxNf2B+jJQ/6cHon1aUIQtKXw6qa3Mvjp8klIZSw3yCSLbYfit45+6giZ2CuuAvTJ9ZTMJDyPHI4I1kZip3sUn7CyrFDogf9GeHylruONNMDc1ERYcrbZ6n8guVmjrajEXjHf2bHQE3PqTlhvU7ojhBenRjxsX556c8tmHeKQZZ7b9/SZcAFCUFpHnnzwDwWrRiwBQ+QgrlunqQN5ctP2F0c2q6Dqkaghd8IB9dkv6DENqy/Elp2EX+Ro41AhFRc7nOI0/wsH6dCwxAHfPHWziCei/8I3C/kIqSUREUNM4uzkfgYtFS8QIeafBOWDdSsykzurZHmreZmg7CPKUpS8hLKAWI5c9l3LcwBcN3rYv+u99xcmCJ/LTvZttf5DV9g2T4Ymzy+If8qx8BuYaRQT/9+opxEPPWKd30f/2Ws+iQV0P/2c/ldsXgPWncHxFlqmaZxUZqlb25fNgUE5fWZ6CgXXCgp/UmY9JZKURSVI//flue02AShZfs+bcMBsJktzH3wJ8TSGW9st+GO6zpdWTvo2kyHd7YJk2iGBYqs8txDoqcBy5l/PvEDVlmG/4Qbojg8EeW23zbq077bzpgY+y6cblJWH64X8k4RHTOWozLQ4qnsF2UyuCjwlBDDV9NHRXgHiEECwv3j7txu3uX41jHb2XPI9g2CRnPC8vutOupKCe7j2fTs0KbZgb63wLmRSZshOmXDnW9cS691pHG9IdnWBXcq8eGaybiSyN03ep+jsfXtWkaNRPqOUEz+1DGqhnMk3G8nuJmGyesMjQKSCNDnEMjyrEGmLfS4Iy6XSeiseqsoTSjIyXLN6AXPFrf8b0OuLvBzR/q48/wYTW+njFtPjsvDuVztOFhQD6GVH9mAqI0XvS3HOnog8jnVVPWaM5xMOyaiFcRa28EyhI4Grego1mIpZG/gyLqTiuc8piI8p7fBBsjGXA2XKgAJx1k2OF5Oa76AtWfke+PTJj0std+nVKveuTvBgNoOAuJMEmNHrdn/JLH7jy5G7sKsvAAv/DXBXwvOf/SNENNyK+vSpX8rhteMyV5/7Xdwq772khCBeFUi04aSgjEfTK4b3AekaaY4yM5w6SPJyonxjZbSBvQ8EtDfoMqz7Idzjkx6i6ujfBwXbSbK5EEY20EVxyc1SF0M+aoyzlV4trGFUdaNjZNJOrr2o+p7jg3xjXYy5aLfgFAeY7LXUb0FUpsG/+GGBs93cD5MBOLl3qNauegv5ajcLgcGPLsnNL15Z+gf5bHzCJHbOSk34M2E7L+OzxqijLKDbDQR6OIwsUwR9WfTWAz7PJpavFpV8Vzv0nenOqPky9DfvqrDq8bxJ87Xi/EEliR+EhUcTvjw2QT+f9+POarHNRmgakmu/cMT3fKtOFsZ7FSpo1b4s1PwrHKfrWWBvF6dxqW4IB920F9HyPpelWTvV8ng0RPaqt3heSu545skpB/wtWT6/cMR4DavWw53A0SY7JNpvNHGkU+6oranuUjE43/Pz9ENZ/08iNOlOaKHBqpibWsu/z3gaUbLCEa4IzeRG/ZNbxNyijZURT/ia0rU52DhP9pffi6ifu1krj6uYnZv7nyjPKe25TCTlfZCbaYmeHOXVTjshE1yY26fB/JIx6lt/IKO97v8j72mcWGMMRY3CSf5WAXyfrAkdmuFK+PUgKubaabKHz5iWgvDK3CTcSEc4iMcqTShQH6vBYauJSihbCWxFYSENiw49zUHGuKOkTDxQ/FiJlpXu6e+QFTsZhSQVRubcxrYq93QB2TPEzeCNrN0egLjMp8Fi/AzYESv0B/3ZEU5nFFv47xYiUWKL4Wd7px/jnY4E4wFy85AXJn0kMS7Hk0XaptegzWBaqvrDQrgSh29xljhMa2PXrJgk2Q4vHSfjczqJosxJGjkL/o22R1ycConcUSM9/fywFTEZDbNTVb/73+PHlmADUoy3U+j2ReJ4YzOkHaTH6w846jwbArWaw1cgjgatIgL8S0KZroStKgy5vVaUHKXuAoZ+7aq5bmstZ1mD7/RZUuXcYbnO3fvVEN3+FGWizv5l1MFZNAsnGuxTntflf1SeBMSqHXhbJo+9hbGBwjl8nbCR3VUmV0XALRLakGK3O1aieQV/HzxMxkWx/nD/cRX0AKRFVnlvlOXAaHlFT+y1ukcrWGEvTSN0RRVg6ToxglTTYtHrcUkAztOdO2ZIK2c5MgDtywDFSm12sQDK0zKCRj0Y+qeTf9bknOHcv6BCKPxlRsV1hOy3cV9TbglIrQI9kd5/GGdXi+Sdq/b/prX6wfuGYbYbhf79SEuMf0pILnkKfQQgiXQFOlJmUaoY7AtF7Zh49P2RiMfMOjbYvLYFGDzh6VCP5bTCmkFI8TL0KPEeauMCjVRfEFieIbtTHVtTWQGjF+8NGNVqnhTZDp9jx4pPBYZt0wODg00W6Tr02Us9aAq8bfxGrrCvx8seOCtDz3nkGKbnUynsSWiW8xd8rUtAddkYy65ADp7LVElAAROlaPP/uYuFxTce4dgtFvymqDIWttP37SPH9yJ05NQsm07uZOAjRHJXS0ezYfoWL+QKYL2gnxVX/aya1Rq7V4YIjsG8yg86tA+QzIqLvHcfYnEvc6ejT/9mrTqyOtDNMz4Ort6+mLmWU+NQQfAfexTHZg6jHSbqyCGy5r0mcm7aMDM7N1+/ynEH9CLSJxqhM12BBfV+Yd3aSq05nnwamxHoyzH7SMqin+8+ReIBR+0MO5eGTtuPBUwcnqIGlS1e34UdLMe+vGMelUxhEXMb/ovY4ELHq9+4FiG4dU/Ku7KsJTMlNgmuHoDQPVyE7Vyv/CJVgSLyJUwHK0XYYyoABioBVg/qj2SlCCfo4BbMLAsCvb4M3W2X1XbJ2CaJU7Ln68jr8rAEJJ7sTOs8M9qsXulWZRj18oFwbYUCIfMvHfgr7YZvH7xHGXhHzUuLI1Qcq6hrlsOTnwPVQKHOb9/1Lq88mk6wM4Q4uxEJqBjubgS3CwpK3OkUnt37w3CIAnz1fkG8PDh3fOyC4SXtE8yxairLdK8DrTLQQYXdiJXzBb4b+yhUjJTQ+vU0z8z3JsNaLuIUy0zVdmhg1Uh+Y2R+URI9XeP2Ha5GhGjejdrX1OhyqanVwlnSDFALMKgJaaY3izO7VuQ6c77VALG7RROUFhrzhgAcrtsNnoiwYMGdYcAoXT7JvGH8dMxop/C2772te66A7TxLsMewNUZ6aJwofD3Tvjz0wLIr34spF39sFv7uvWKX0vsWCwy252wnmQchYRnNdo6GYRHMIDzdk+k/MbioC13jiyShUguLZe/AlJVqky45NjDBZFAzDfcGSb1JVma5Kq7tiLMmP7b6pauQzQwrtHHcYpQQSod2/PkquWaYazLJoxN6njlKlpF+j49phan7/A0UpdjSCKd54NJG/C5CFdtenxtrihPxFeWfpTTb0iOXUgGrik/qUtSqCr1GAzDhePjvFDwsNBFlDHgq/sTybcouOPgGvm/ZqBt21MOS5tGnCBx84eLIQDiMNxRCeyPORRFuLDuw1Y6wz3RowYNrAtwdTprKU9SKBpOV5sWVMWgRSTviB8U2kIoNjV7ocmFgPPO5xg9631fjiKSRP7eVaWW6dhJ45m9AejHUvU5lapJAw92x0XktwB0GI33b4fTplQxNcEjIxhdFU6lIb527u1DEIgsy0IL6gXxoUVIg1XjNUUmo2i3TwOmg9JGVE55y/RK/toQNJlFlviNK6hKb5U2otSLzTjJ00WokcuTNiZwh/4Gy1X6Bv6988iKS4JmxqNrmYM+2b/oW4DMkFDOnzz3lQiYitLxYLJKzxXRE2eirU24cQ1g2+12mxI2Cej7IDvm/Y0SWesRCFlRzQeRfVxAB9wgNQCTUQT1QcnzSYSy9XG7JpnoDMC4jf3wTn1KP1/rh0guMzDZemwATrznigjayujwwcqT58vnXKnGFdmDkPTZjFZuYBrBbixihgHrjTW9RrzkOaidxHIrjpV5YZ4oiFkffRsriyf53cEBBny5ZaDd0jj5LktDpsUJyK1YG1TIkgfM2FcvEGUhaSgPzLVbP/T03RvI2rSzq/AeZpToYkRzOX+uifYgNtNJFH/Ag5LvWDJoMoITjxlGwxSbM4iO+zM/GVsDBJ/1BHkZYv13X+Ujvi4joSJeSGFy/rPK8Z9st/xNPeWLJ9NysxBzTk3j5WL4kw3Uk83+Q3JbUufDy75WF1hhIaLjO8ElG+rghtHhLq5xilRkuF806p1G9Q6G3ZzVrfG7UgjE/UQclC4tFgU2qCPBJFcDyCqp3mFNzsM8a3UOz5zvgmYcNmEwh9FPDU6uOHEoW7hHYyVxAVG916e4aK/HKSsZQGwqTV0iTDIG2YG4oBKZZukqwNrcLZA3ZcVQ8ELVQRCSvPOwBHq5bSO15IijbsD6PWp4qLHOWHHk0U4MMEOcZjQ7w3SpaVKCoCASmGqx6y2VgsmAnxcrCBMM2e/Xjjev8qYMUVpu8rwYgKucJxaZa58Nxz6wsywV6ieB4dvu+qGHXVn6PfbQTSCRb3qldAPEvWEOouGdhyCeYRxFIs0lc8fztTfWQNU12p7U0vkkv9MuInQW9Lp5fhcxZ9HZNrbU2q03038/TOcNGG1FGI+ZoKIzhtborM2VX4e3RUWQefMFfZByPYEYxDe7Fr25noJI8wj5iQi/qQACcZIQX5bWIEnDgjtMWM7i7TEsbJB7LGvU5t5VDEIHWI6nK5lMwrTnDqJSdTYpJsVXyASg89agZyBg45my/KB08ZAH6mDdHaT01FvOlpA2uhcTETmUaZ/B9f9p0eLLmP9ZwpWLFVc5fpIoMqIElnF9ldYQLUvMVew3X/cEZO/F5F+YYUEC8L6+up95z7bAd9Oh7Im2ZW7y+9hh4/IdZj3bOb7fu47rZG0J1RImUDoXuUkDLC0P5avHu9tCAxChTz1hFhujHVbCH01p+ireTJFdM1hSkePy44VP1V56hqQQHLrl+2kxyedt+Wx6oD2viHQTJVm6fnvJ5uKmbUDSqvL+i/Q34CR9MQyn3ApY5pP/ObvaknjV1Yfbwr6DKKmjzmerUdSu0DqktHd3na4YQju1oglrMLvENfQqiZRfre5Klez7C2Y4gK8z/wsxGuPodYtWgFWV6lAai0KIpJl9ZFdp6fXe3N2a7iRHj6mzGUou8oYuE3O8phMkq6RetlOPGPobtZsG0gp8OSqqq/wG0gVxZen1SvqqqUCjiVymKGkT17m3KkH7hJY+50MSdaZt4oSu2zo7BZK/rGV+5bq/iZx9K3br1LxTs/OPGR0qJj7H2GL1Sa7TrJtxlKF00wYRc+KkSqNZgf1Jc3pE690FywfZ7xaABpwCTWOVQO8Tbwew9zHDO969MMP9t6Pv6yovBytD9XVf6y7KNbJUdVgf+CsidYOnE6i7+9FoRpUqhg1ocr6Vu6ZLU5BPZuitPl0LLZFxLbiOtcqNGDj48lmrw72PI4zmtvK+ubMQRAV21Pc0eWF4IQ81PWLgvFMyV+qRR5W9xaNcqeNa53UoOfWpyycRB+FqMe3zgvbzrD0cNL8QBMdCxN9jKzWaVUMkPrSqviEtD04bmt13JRepay07HUpbZir9TnMoanxJwrYiw+skDdbfF3GmPG0VtJw78BkaXhk7XMa0M+OMkqcUbhIYGWdMjNrzTyG9HQV2V7PIyrkiQlPq+pGEQWIhCpx21JPA1sw0XV0ow5vsKWq/4Mzrzmg9962e4lzanMcYyXRxcBctKmNH/2Vongi8MBNG/qTHAiv7igBeUceK+s5iBrs2kIjocmQVq9o8SemJ8Te//H1C0yyU1WGY+bSJnUlBJWDe5rQFOYo2ZlKlc652hAd/zHRhYmJXOLkQy8Hhyqpkl5bmTdnJu/usm+ml4Y8fKmhpqsswcSHt3geIOS9wpLnc/3skaGxAvKJJvTSgfGE/jkz4mdTFhftu8kzo6JSh6KKRyZmfaZHQDps2qbrPF6qccvl3LK0vYIwj2+mhQArlnsc4KBmWCbMNX2ptr86cm1Xrg+XGpY5ebANArajQBLzsKvyfC/fJBlQSYYYg5zDMi1Wt/KtDBANZuiLLrrJsFNKnoGn1/1J96NCO2rNzYPHdbq/KUXPL+hHuy67i4YP6InygPVrGEJ8m08Gy2g07Wcet1UHNGYU0J1kd07QwvYdxgt55r31PwCxbopwodWO9Uv0VrQtCw09Rk4uMDpRpZ6nnHmGGaVf4BL0bYVElZQIEKEhVoQaSNE5f31385x3u/MvBHTQtN5aA0oILkogjU4sS2zsFbOwZ+bKR0m0MXi5Mu8cHvFVBJ9LKTcpRR4CEfjNrCReGUfRk7aie5aY4IxHOdya+q0NsT0lugrPgkWbqpNDZjvPPzUzd6oEjQPy++sC93EkRpbE4UyoMAU1CTgfSnVsuawe0+E4DDuLxy5OWke9Z2T6SokeobwYPx1pFPzzWmNWPXS1T97nFvfVX4kTcRimCaWjPMc04T/HQn+/Dhl6SzOhWMuECCoH4nNKReviu1zStD/9ym3CcmGlSU5NEr3rJrQ4CxX6JFUEXnZVaehdl1c+nRoSlq9mS5wiblsJifiGvHHcmqD6q2cO12Ja+RChYpR4Sv6/GSogQ7yuSsP13MlkeH7bBMjEy3OW9JtYv77J5w8+wc4UMmb+s7g4DUE+CN8DpZ58bCuyFsq8FrZMFoaPnPQtntMD9AC7rRzY03p5IvsrfUmykVNeYKHtLZHUjEavKvtndB/qngvYOKBG0J3CxhFu6rGKx1f71ykMrsDirxPLgCXG5+WDltgmK22RF5LlVHGDqkK32ZN+gAe2qpLGlOzyRkIi1whp9Zhbp5A2JwHt4O3hPhoezaPmAqWTZNGTSro7Q8pWFlzlLAxrvlVN+/dNQkyW2KG0I4WSvqynzV6deJ47d4m3XEW3y1zAY5HQtpanDYq1V+nEc1RAMACxN7Wr5S8Q8G0gu68UbGX+CZZ8JCjObXHZW+SkrNWBCdRMGibJBzc2rz5lCRTil6CE76j7/9JQKImhkIJD5hF/KuX0tdFMFoZAEoa15v0d4TMDSzWoJ7s4FytMwGUm1wg2YAFVyf5JsUT6sYazEB1c7giMRaUlAX0EQgaZblXVRCydVi78vNwl9WBR3ISJtCCAQnsVMt/ZvU1fR1kHVz0FnytznnJwnmSyf9nC7FmHPZJMy5E1Wq07ujy6FuIuTcvltsR2flA3FRrVLatZBJdn+7xTFzwdfZ9TT03R06qtlHTEKkKUK8BtJ/1voO+KsILQkOYZPs2pqUYtWoPwQXHNAS1CLE1gaz+TPn9dPPgF31OMpJ+VLw95cwd1l1XL8+B/z9uDPvvVgoKibw9m51rN6wcm22YqqM9AZNPeHG0iNGJUft0ylRn+fXc3DSy+CgS6yuVI3f1nfy1fHvz6V8sX/zQW3Qt3aM0lLQUqUh8i2SShFXQyEg08w8msFGc/Jy7zBmeq0bbY7R5YN8/5K5LeEfchjRVBuSUjRfosY5DI4KkQ4FjpbCVlCZ2F2rIvTnnYIUX3ChSTqnw7mzVWY8kVP9n/5nMHvhFowLKReRf0P/iGFJP7uzZlzNJwkd+CNN0pED28Uwa14KnTEKMLSZIXBmvwSfKsA1TyZj5PmxlyiMmNzmoPQezsd7Y6ypIaNveYIJF55cnlVdevI3ish9oHwfzADIavpR0gwmXqf+uUBF2lz/u1L7+o5/FV51LcHicXS4Fwqj7U1fCQTS8taNDfIQ4IibqxRb2FKLKAN1AkKyfyhj2rAtt0kbzxcKL7x+RViDdA/vEW1N5XRCCZ5sUfr3IKvwQB+snLSkXZe9IDDpb5Aa2kC4j5T/CJkHhqbakmxX8QfKqlPAY3Z3aGVMS3fCDJ9ru9ybWooDJUNOAx5whs56B4wXparXGuGsFn2jQgudT5onjvP0MRxKfw9HK29L/VrpDpQ9LjZwXQLO1dwYJujUBRgAm3Zfhnqhl0YYsAlXMDX8XfwrbourNuOe5NHTAUZ9YDMU4PzLy162PsNb+/nbme6gO07iTGMZGszeal1IYeXg0Fb1PR2NjL7yvKlLbfvZw5eM8yQ9Q7tTaV18z+HN0t+ktbh2bBWPUuTyMhJJ5ntXEUGaGtwv0FLfVkQdtveh+v7u2wxVKB4Ig85X85fhjjC+3q7tE1ObR7BWigoQn8VHWJ49Mwyw/dcXooGPVdHpScN4moDNcEkRkOoJLISj2YvhBMAI6/mO6mpy4t+35a4Rqpd9bOUISbEiBZX/dWwY4gNmoGCiROTCTQDG1dtX414Gaz4nfDYSIfSa38uXH1X2Z36Mhy5QWHFg5Sb5B5dEtbcRpKZesczjZVJw2G5yMRTNoxlRmSsK+lT7GpglAeJowZr+cuXWgV26Xk9HIjjaNnnQ2Kp5OQEZ2HTHGky+AQC2yeqPg0GXt1cvO2v8yE5Nbl2TRbmoPj243zpsxb2zrPYYMO8JKgAuJFrm7uzZuqoU2VgI7Q2c/Hk1Cq5bHsDOKcheBA9hVGK+V7AIXKtmGueEiLJdhcPPSp5UGyHoDU8gUfQh1TM1OLelVjwIRLYqAmnB/vmoHJe30VddtsnE4fQT6/aKopL6/R5ruP3z0RzkXo3ZlmEjUigU+vFNUYAXLrq7O6n6oKjTRHkkh3EWbJ4+N2RI4MXCiwORn9RxzvEtjb1u4nLENUD46+K83YqLK3dleWbRg5xGccGszflMCutpWDo+t/OtPPnNMOfwDYjZMmqX15Z814tYfJCltR5C3uV9P69PuBNitCp+0Y/G+AuRt0uCVpPrXGWWRKlTddSrc6Ybhoq3uFhHknEYnyZkzLVHEhmkYN11BpwNhqCLZOV3tAUTVjoiIGuubRcL+zidMn0CUuRFohNb9EMPbak2OGryAfD26aM1AqyqLN0Dn1FlQe7dElURWkT9ZBZIr5fO5Nki5zBqa0i6na0XQxwgvafUHtVsQh5FVd3dMO0RPxqDVEnljP/HcDSq9rjOrDf02AyiZycr7zfzkx6jmQJd6PvyPGdFzHv/Eto4m7BaRVj/fubgG/ngMkAHX4gE7yrcrXuu5sADnPyH+jx0u1PZfNm5M8HfflAGddi/tsky9pNUu9TMg7a4sMLn6C0Q+46vt10Oz9k42KKIgkva1ohMvwT6gmQ1wvY2/pu7uLw48sxTcIjM4x0LtcWyYDO4nmupO5wMwg8DLePuOziRFSNMhG6qPy21sbXMY7u/TKMZ4GAw9Ie71nejTT/DSoot+ftoEW9WyzHitvuwo53e/QUnZrF701KcqhX75k7aDhZuIZVq8ivLxjIN9PWkYcLtsKPuircte4/vyBynA0fXWn0s+zX7bb7/8ImFZWGWJ9CU8LafLhVpSZI+LXzK7VuwVY8H0NnTgQtuMwtjWWXBvexh+l/IOakT/oc47PxB0mqWofjcnagjaggQRHDgez5iB9q08PDkn6qaS8WltAvnuGzNkKjWpDKwgDiKefxWdnR1ZjSOdBJkDKT58pku7YVWuAGkKvPDR0edUYeJZyai/4+ujfIu0KP5AgroliuqdMyk5hFMZzSZOjEYgGgasc66N7Zyjb0mcitMzpWoajRvDhi5Y+CHy+nbplcvtre8zH2IPwSY6clfX4lvL9O/QWLVdsZQGW/1AzN93yys0drPCKdm/q+pzS8U1ek78iqxVoiYLe8pBQ0UUa0gexXPflJHszVAynbdrhZqZg/oooNa7cP72A4blCT90pX1bwTZmdLJyjL/24zIOd8nRJBYpF0f+9x1SU0gCmdO7YRPxy43tLv9LVXSgMa72Bx30Hv8SHnGCIyTHDDIhZ2pmEhDpSyVplugw/yN260wHYxKWvUgW8dtroUs26ZtpLrkT2eY71trfJ2SeP5q40H5AVQcdIQAKSzbJOwmx4mVhR419/MXS/1UF261Lq77ZwGDNiZGR3rHz5liBjTsJhQvDtyyh1CXYns+gZmJynLkYV6fX2ZncAuVpeU+esgkSaPA87fDj2nOA1kqoLXzXWUjJcPTBXMxJ++omLt/isqFJnPwij3E/4gkq5mTYyuUIyKB1vTP7Hv3rNOUCV2jcCNEzW5cwJ9LUzxwPkY5TQSNd9eUf5dKQ1OOro2r9z3iC8j6tuCIgLPaheUXO7gP05sqwHGQJWg1ytNSQuEtjPGYPbeVTM+LrSu4WI2KAXg//IKSXtf9Tzg8SwE7PKEW1KmfGyKzUcRwGiIqO8txG7eMLELBpRLtuLQMhworoLuvda4ABEGqyUpMfpeJuhQ/UFBgNP7H94V++Fslop9lFeNXnKygDenrV915N5+aCKgIT8uyGK5MODOrP8yFwbDhsGuRpZsMo9IQKb6szFqyFgwDedcAItUT22UWT0+nBK28sT3RxQHygV263S9/JZRoGiJKzl6UjqIbSffcOBmJmIUrDbzGAV0qJFS3K+lc8PLqvL6Ybc0OlivawXvA97lYcSDEIeJaUOLeYg56PZJQ9kShO1cxGltuJiThXRWdZAIIT8R3mc2n74ElA4ov/67iHKSBq+P72kXFwe6sI1E3pSkV+wqWPET2+pVQoRgWgZXl4jGi4higwk6vqOp5Z+NMCeozBNgSOxoRr3V6YO99ZaRdxRNo6rBEtsCMqjN3TM88SOSfJkkTTCWiT21ujvB4hqc4O6+iIx/6o2P6CmooaYwGLiQbviiTXgDuC8uJhuusEPpkF8NkPZXXFakr2QxTSbHUE/SYORDGvijNlwKxvpmTvl+o6dw/vpUHLPZ5ksdcoKOs5a6orBe/hYNX/6+qMIPqAMwAZRHegqVCgkbnppYwABI3V34PVmISZRQ7ZCTkB3lUAW4hhmiTzZ07ne5gz1cal85aMCDz1E/vrEx7C/tiiQgY+nM45ycq5M97WNFtQW/HxudeOgZl8JP3Pjg1d/1LgMHX3wnSWvjOFOgn3fmCylZKzZgprx0+uJZI94a3NWhPXFFIQNhmKaLpUPu0BoNXtl/y6iHcRTvkeTVjErBnL2vsiQK9+fiOC6pg7DdNEIOa1lTt+2h6hdURpBgljYb63F8J9yfIyFMRe9bcoYtDnQOfANNCKCNOU2PwuX4qGbDIyemL0gHpFITr4RwV7IJwQMIuCtpOCXBQVbXrbQ6xUvCq2M9nubWmmBpXQgscKkBJGZHG8TnZRYdElEgQ1x+xDikg/Y2avHxZTTO9PZcupSzWT13Lrl2CWw609ijuDqTmMZs++wXohaABWm6Kt1J/opUP3cmeJclFdY3g7r5M2sp1Aa7nj2bKsVUd3EN+Gy0s0HQWfi/Y2hkh6HKbPFgSYogJnxhId7z3gUxCfOYRpplTWz1hkGCkOMgEt7VK0jCbRIVZvM4JnIsguIfH7jlCJKpCrHvxyy75eN/buOQxxPAVbFZn8wCl4PDh19QnjOPYnfHFb69fM4KceTPlbv/2zVJGJiUpQgvDnoE36T6ItwhkvbA2ngI2eTO6KO+vtq9uYjLTayY7gPMJn5463hHD4BC2qSkx1npy5E17nMmXOavINuEE6dga/Pzr05kZDN3yMg6Y83Ei/wEPqWVm2z6sMXW3JbNMlq1nKMOvrQPCZHIoxLcXkhkZ1Qv3snBQYH3Hu6FWPL8p2rjN23B72hiM2dRW4Fea10mLHpIO4gSWK3lHEW5uwn4DhDnI0cW+fOTFysWEn8+0FLbdMoNyDwC+1oEy3brXJSH+kIn83UwiZNfPqCc2haFj7dIMxY0wowUhBwyb16wVyZG6rg1mHrkoKh6NWeLV2MFxGqts282hGiPvgbjobLCgYy1R1z2jsViljPo/uYGGfMKmSZt8Kr+5k5LTfIy50Un5kU21rCBeUYNLeBHyQERCo0pFxRiloqkL4EfT2JmDKv5J/vWINfexJX/wCXiHTKEa6peyFpb2xug1bNaricxYH+LdVsmBPYY239jgcx+t2tFh/6NG9uTHVqyERGaK2gQ2cYFouYKNYx9pdRl8JYuIETlpeaZOn2n0IcaEEVmiunN7A1Jr3suF2v2hyNZxOvnH3/oBw2HOf/Ik0f1phhhKOxMqeMSkONfQcSY/USLXX0XjQ3OuOLapqAyX/FR3QI2HDbP0C56KVMkNtrQsDIdYxrjNuh2SteWEf6Shmgl/SuxF/43a1kdxSWGW7DiQgIxRwBzR7UiYrTLSYwp0CwD160xLhqboQwfEX1YMDaLrmTDZsPoysmldYS/4CbTTqd8EgQr1VgmsDH1+wkWJDrgXy5Z327sO7FZ467+7Z3tM1lJpVNAMBW/nZ58lSZObYm4dHEfyK5zBG/un7/JSIZlL96+Bp9vcLoN9QKQC/+aXDlQC4f2qffC04/XIfVprDMUVCVgzY1ecUQZ1/qLR9gAHPAPs13lJLxfH7jevmrO3KzwL1xlaG379eKCk0ysyc3hZIhGn2woO65PBJsy2k+iuD0GS6QgiCho8FFRUrCG0oUL5cBjEGEHr2v7vbTMJBXonYotNQ0qSEbL4fRPh8T+0xy9Cbs598siJHMN/R91GhK++oeFNtf/c8iDin5BmoncgC355otsX5nkNPm7AIliG6qv9sZkpoECSj/J4jf2tmxTq3MLurMwsQBMXgXnXLw75i5M796QgvACwzDzwCTVar51ua7TEKQWF3A1hF+dmkC0xONP8dx2mgpIddGd11pezBk6332MEsuvhbI+CmifmBKw7Ngak6opGGmMFCuU6cEJ6aycannQvWvvW4Xxd2MMd1sqNJAj68IhJGcr/d4vJHi74+OJ9sADlHJSXr4RiEaB1g0IUG7kPJdC5SVVkWszCQevuuFDo4j9RGkE+g3pf6N00SOXILwmHvOjUVf/5ZqQKyEu2IvKvJgBPqaZuUQnYIngLXqZ9erIK0ldtUHdwWrxIa4oliw6HxLaBXzkXwQU0FxJWwiWKkzdKPzP9PEjGIugpNELRHUVMuCZ8LzfSFvF9yoCBacQ1cO/wxtq4Ma2ti6Qpo2rw+ui3vM7DZE1vIDTohU9S5FRwQiMDOx/5v8oy37FLd/sAwgehr83rjcg2UnacLmguReAD5P1zPchDOOfhGY5SXhDclgd0bDK1qaqOMUkGNpEkrzxegOUvMj+En3vzQG5HlKpDzY6O4UMIUNo3yFlf39H1+pNmBoqALXzntta1iolKqcLkuP+HzCGiYGcdyR+a3myOHMnfnb/y5rueqv2vpJdyxspcj7NsJiG9dgeNWmpwDWKwVkhkz7MiYkHphGs/0zDJUOfHS4zf31iLNW9oOTJ0SXJnkVT4pngtqjU2yA1CnUbDgT6//SDAIXzBXBQdf8/Xn7AoYm6Yqe/gJ1+PkeGy345K470J2mEfhoK0HCCQvaEn4IgyEDXV7+EfX7E/ypvvNk9nN7/Hh74IlcM90SDNpyC5e3jgFpGAqg0dYlWP9Xp4LazUuCFSJ/AYP970eOcLFxU8eZSeXSzPqzsj7gIr4ce9CRBzvevZlAWGt5RvbUlr7A8jzPyvTHjtbmEWuJBiy4pnk/qsVxaxB3Ja7ba8590K4hJSVuk7h0s9GOn4xPfkGoUveLVU3MWO4PDXE0l38Gv8y9WHAmlfYgDgMwuBsvCIwRu5Cb65gJyrge7ApP6uCMcksuBgUMSJ5poXJ2wrFkYnHGtv73NwJ8CL1xLGEfE+yKvvi25mDRc+sa9wuy9dENCzNH/SwtJjUT/s6N8q9x+0FjwXpmTtIoh9j50aI6WRfdbmRwZZ1RYua6zFc05h2fsSMw3aWi4IUAyczouqAC1DZ2/eN1D/ER3fgid9dSwcaA0OmZ6IxcjZZdNA8uG+tSEVwVEmpRrVLH6aZKwDTRLhZuIOgBwgmUfO64sH1xRhxiHc0AOT71PFvNuR37HNzyC3bE5GZ1DyChhHoDjc43oA0WyOWLIjzGtnKmc94dzZoa5Ka7YTFWFLbxjwnyW4SgXdYjTc6BceOLk9BEehr3gtaMmzFsyZ28suYhooV33KgL8m+HZn/Auyr+p/JF+dYh6ID8oEIpJbw8hydqu3WBw2gk4VS8toETYMzxryLl0rjkqfSLCDrJpxrTDyo0WYBQIMO8pXD684wWj3YFhvQbKFWX6b80YJCe7qrn9iOwvgNLb9urMTjxQQONOaqcZqQv1AsNaI5S5S2le2Hskm0MNaOg4ztjxxMqhDzDNOHkGgFywa8ZzFtBjEzrUeat/dv7RT654bGKt+knx8iFEGB3DSU2MMjK9KOGzhzbut1mbiPX2qyS1Qx5ZEh/1+KGCe02L2ipv7kb2GGE+NFIaYB7QdyamBd6kmqHpuksFZFYgrluFQnU4e3LxcaCIMwstDbnximMlqUlXI9ZnOVXnStZxEKGW4zIkrsmK+PmAFKfbqY2hlPzEscYOLAlshMNc/Lp6W59ojBqbTUC5erkoixsJ29RWUAhtuho35sToymMMrWBsL8OO0/931jlcyeRxuCc7WuagCyveYWVtCfRdegRqyceNwj4Gm07x/eNju9PKMr1MQgLKysod84fWPxy+/W9rITn1TYpmVAwi2Up6dJCnvww4kEbAxabdwj8qwcU1s1X6wqaSGdW5hsYfxSx5bqu+k8YwaRxDRYBR1XjWRb1q0POS/f0Q5EwspBRrQB5nzWdaIxyw/bNn/eiAr88dfAKzrObC3PyZREtWR4p/iui6xRCNJHflSbe1Oci3eORC82VUC4MoQDu7U/EjAryDQGRfXxo5S7QHzf6F5mnT/rQN5EdhRNhkozu88jEsEOOEhuiq7PwnrLG4m5yWQ1AsfKUdN75ooD2aMeGxdNP+RUmHtyHXYbytXq7tRmmLB3V+oi4HygIAhca5f8+YkN+T5638offIWLwMsMMR4Hbx6zrBsHog3b7mnv1fvCyqL2AOOPFsSC5yzoIhh3StS4WCWZxyrvXC+ZwuPAUH0s0UMzdN9TjdUBpYXLfcTLZv+IU999H4h3MCasnC90sYwhSIsis34ydKnOIZD/WVz5m8Z8Pl4cEJi0Kq5v8bBTLzC0oRS2eaXHVwMUnzgFrrfMEpCBhQLDnMUZmbekkmDylxnwHLDuKalF9jtp4jF9IrNPmx59wcqr3YOrPHt9LGGWTMRF/DbS4n8b9XNn4ySQkhgR6HOb+N7vrMrUbCLnysZe/Q2f/dvnLqNWFw5RCd3bgqSBIZQYlBjBUVps4buG499jK7yC+JumvC9rAPoIHix9LRggmPHLVFBc5t2ik+yqBFX7KjnIjadbiDwvZEYvhoJDM5TZi3T1m1ZFBE+0OCaMsbphJwvno94O53Uweql4md+hkDuWSvngeHBeRIFT7DINk1XcVRNBJovqqJbmFjyKUbtBgLCHSBplpPKRZgJQUvQeGtR6DnhyDHYfi9pztS1/GKbA+cp8NoWM4skncTrGbnrVuJxsXE2Dj9OjF9YyTmTult9xwAedCCVu0leFS9FjJ2h93UTJXL+8pE795nhmCMm/8qqBnliT9FYw5GGaxEw8E6rj+dpWIAEsEDV24Iw0p9BkOFXuIN+TRiX0vokB3NzQA2Nm0yF1T52JhpfmhDjuKI6T4dvR/8KUaABx5Z6agR8GktOhZPU2KtoPzGVB6UWwUhZf62vIW3DHDCs/pScaS3SVAOB22C9I8E4/xfazHBBUrFVI3jim6tlpBRgSZXGym0ij+tSNQwuvnh8ycqmKd7mWMqgonVQEzM4AohdZE83GfC6IkdAxZ1IU9h1NVSb9Pkk5YG3VCegrqzFr4Z69CIflivYKVtS6hZQs0Xglh8GCIqi1QMaCy4w6mNiHdUrwRvSIyU2+Ifx2neZJ3A2HcYf8r3GBKOQNc2zYccjQzDf/1Wy9M5jcBzruJ5ms6t1En8SMg8608S0W8NszeZYUHMxp3Sdo6YzBxUQIKmTJinIfaUzB5d6AoP3OgoGiVGCFa0/JCk1HlANbFRDK9e3Edy0A82EnJQB9mlxvUi/z8tQQc+Np5w51fkRFWEjJthqIWlRZACsxK0H31QJIzy12CMb8l7s1S6qz49Lga0Vzqw71PqwT5R6jg7N+tg4AAkxkZnHhVSOTA7sbjo2Hzv0wgtK582a9Kvv5EJ/hN0fYVoGDa68t2K1H3fo8tkaCD9qzqxbx4bcZxpzqlev3dLRzygYXUf3b7rsTKxDah5lGNUOWRLRskc5X9oZplVKdyE9nwJK1IdRj4DE1S+hq8bfZ7E6OOFr32RCllDNwyYv1vp/ymdKoSx+91z2YxzR7me9/MsOVnAp6HmGGSkXaF8APRprqGyyi+hNsvNO0MszRQhR1LqTtMoP/0i5DpfN+m/0i/Chp/DHKJQAhn+tEKLdiA3HRtnTdPGAy37SMm43xkmWTozdxENKAi0thBt6PD0QAxIAIgTUn2T2xlCAj9MeOZ11+PF7SoQN8hd34zH0/MkvSqtmytofJs6K46P9Kl9wOfBZ25ncMg5hoB+71e1CrPenD7pmK378nlNZ+ixGuVfAz0fWW/UZqEiDc2iuyWt9UeWF7OIbXbVi8ZgnH3f92cMP9ah3VDRkHEMPu1gxZI3eI6XsbzVcu0G8OQbPyrkIE28AIZKc8iXB9/EkKDhfM9fbbIMu+M2FI1GUWCprbX8PETqC9CJPraXzcoCucEQnlCLJTQtsM7VmE7AiDNFGAQ8mOf5dIHw5cArILHAJZmpHLBVHUnSgikJFe+XlzGmMep+Ef5sNLThCz6driK6kv9WdOrX03+4LV7wpJyt1Mj4ILb3Hw+92LbT+h5c5E+2Z3qcfWzAPa86p9zGkncbKOw86wuebgG+XqB36OeFcRxhywRBeU1pg4tZ6PzJi7Bx1BEl6HeaqD4fOC9XNNstp0w+19BTXVRcGsglAuowz+j+YEUz+vzAnYqkGsxOmDNqeBrfG+Ip1S44wX9QJUY2X+Ru6Izp3Jhm6e60FtMzXMCAnloFKhPxUPDGBmsiAWsqLFJCD6I0OM5Yyn0NhR/dV3kn4dLpiJH6Eg8/dS6ve32/+cY1mwL7zmZWRXWLcnsba5iQ20hB/GNSwQsqB4S53SISe8SF2V1RWMLDyTrh4F4hczMYTOR41+oiiKvo0BtaYYp8A/zj68wvOK1zqO/AoYkAruJJl71pqTnYz+4uwU2X8gnUmm4ZBBfJ/ET2EfBaoPbsLzlEsr0XNkhsv/afNQqIW/3BroTRsT6WwOgW2rpl9eskixh3dDS9r6Xg9wYRTxUkvbevJ9u1TJPReJpf+WoXQxEgjj2nY9gWOpmym/rxM20MSC6UGmhBB+ChCv+hrKgA5TQqDCTEHVHTTmegxz/EKVfKvPfp91vGlmQrDsjGWY5TlmEuR5HIR6jKYVscAAV7YV2l/K8dOnztiRfJGmC3eL3eFpObcYb/+3A4B/EsLQizzj6MLlKX0IGyk+yMQowYfJhYlmdWkrfTzpfaN9NvezBjB68AnnEx5BTlew+imGnn0WCyis03MXSHiVYqTKLZIPA2/hmhhuNgOGO1ofVa8Dp8NFOW790PdPaBHHUVLlnsju7FwQNFTiMhAoyBxWPsTdmR0Zny1N6uIG0/UY0FlMLY2RRsYJjlNBODTRpHpV4bwK0RpSCalbs9BA5kkVf9qg29rYp7pfU/1cq5FiW36rwxp3dPwFKIZMfmcPiu8BxIFGRren15b0mzIpeVSoKDRI1npRSTxTlHrPThLfHGVhIwZ9fb9HUzj5p6elh/D1MlVDNDu8tXrJ3w6ZZ6mdMaW6JtSPVzzf3lvuPMgAoSInQ6PiRAB8o8PMxppDWc1CMiNdmOHoBjDA/5iPbV2FDnsN0xR3tBjMZ859NvTM1Vmf4Y/E1OBCtK0YrfiyJmnGiAVuvBRZ1/cMB/6JfGRpUMk/G7YkfEcsn3VR3/ZwTKUYVcMZ5zgdLsgbKJBaE3iXOSfK7UD7LQehBCKLVZ9dmWjYyny7YxsN/4laxlbs3pm9HAi8meGvCWHCROs3QjYQAqCZ1Gc4o540hqQeqbF27trW3ae5LWReorxFfbqbV08ir1a2NWv/AN4NWewJXDKzXUfME08+IjmBsk8LopBP5+Fhz39zFjQlsXrxa27KqCjUVIfs+E8H6ONra7Y4fVZG1LaFZEpGtr8N9oRp1lbLnvcFe2tMd9VweXh8SaWzt6IuyoAQ1htekxdjUPSDUJHoGjFf5WwYY/Xw15Zr+4Difqv5TQewVe0cXmEsLdZzMTkfmCkhBdpnIHADRmRn6Yvdka53SYzSsGXcVmAbDIv2ckYY9mibsTrUbXWT08rw9l8UuAbOSM+yIUnwX+0+/BGExSMjQMEXiiPJih3kBJuq7zn1UygyntuRY8UwjDjJImgnqMzIG1HEQpVyk6L/gYKUUxyP2yX49oF5grBFB3HjodkGIlZgi2Tblwn+VbmgSIUYG+lrSujfejBxE68BP0w8ARxl3vLEIlV8tl8wnHXbb/4uUNzEcbjrAb8iqxu4rbAvDDuPNqA/omOqYeIt/UQbD398u21xoT9pnY/PAaNuU/5lQwR2iM8YyHF5G/sGlnj8SxNUaBNXL1e0IBnaC7qg30D/HUxa41KP7+twEdKl71je4wFy3NIi5PYIcOZbBN4vlxcnqI/542J9u85J6IODW4+aRQd9Ex/LGizVb7ubaQRY7LSjgtWbh9+s0pXyOgM0wdOUS8+XG9IGmn/Ny91WpsRWAL3ClRT740JpU/dZqJj13XI/9dndnqGRSVaSfiCpWXIDy+fYcz2FQo376tHO+a/2yOykVSxQat/c2H2lNfjMXQvfDdyI1PQ1fCvcWqgWulISW0Yz8cO/XIURlotPez4CCZnU7Glomk4jfHvXTDhH9nCzcqY6etUNWd30gORJpNM3RgVlFb35F1wmCVFLZciipgfxpm5kFGGK4Gy0I2fcDAHyNF2OhuJH6Vgiy7zjOniL9J5B6ZqXtXyj2oPwcnmbzd/qf4kbak1dG78F/Sljfmv5/RBoDK5XPZ0Idvjj+L3MK7y5v6jTIeyJiKSheWpfpYDdn/fh5Gh9C8+c9JQNqlfuAe0wG4IH6jhgt+ufoCr/mRyt1bRIfC5jc8bXJEbnpcc/c04Vpq3YfjJg3d7uVmv2Xu5R1Xa6EjPP001WGdZHe9a/7EEjc/aU4sVy5PncBn8pDYqThuop9cbz7iGRQPjm1cyMzJNMxz8K6+pM++oUdvJlFqSt6/6xhj//VnOd5S7tYVs47UhVyNNF05396gGx1R3KdPTqaE/OkGqILGQHIdVC4YhqTb3tA9UinTRUMkW+gamnq9OUEca9wyP96TIcROZqxzKqW1+rcP88qDd+4EAjLzAxogTJI15D/rOWlPQ+1KX2rIXJZLyy8Jdpx/sadokso0OG+e6E1OM/+DMyhBBMUsS8f+g/yxSt/LKU4zokGcZNuaHULhxZB46kOdWLjNMD5b05x5kz8TNTtB36qTHKawIzVIrCaXFSC7eSW9BPvbN971j7kBJqU30iEJGhFFSRGE/7CrkcHusGh8V19xBeplM9kcbm6UBqn5IGGyOgL9bPnhrkGNxueZZDtKA9dBbP0bTkLy6hSm3nCF+At3Wl0McQvt7ZUq1T5/fM2ueJaFNMFRtUS/IhWm1zBUEHRJvT0Ta/YuCGNdk4bjaVg7zcDVaXPQZvE7Da6zY5vNCgLrQQaFkSNfmXvz9cAQ5bio8N03gHbCWSGdelDbEN8VCxH+ki0kpAu8D71OHTdA0g/q3AEwdetWc6gHj1tDz9mFLWuKn5p+5+i/5sGwpglmHl3cI3jf9b/BAkD7OBem7ylNVvFt9BXjUHJOFMmD5uxVtqMVPrBgwQR8e3yHdZh2GVt2pQMGoHmetwTyAEPf8Ppc4EXF8n0lYAh4xwCFGZ7dYeFxb0RSdL3R5G7qiutOwY+EGFYJah2JxtU0syRfBfY8xCY9IjsJPMHWcYnVsBhdYLi//ZBTo5SokmGZ7uCEljIJ6fmcUDZrXgH3YKBl0x0IlDRnSdf3WivtZ9Ht4yZM6dmFxYESUmdeBBnTDIBPqlWpqHRoCeX3ZG3I2fBmvROMMEN4c3lJVdmmKGCVr+u7rq5RJiF8Y/ytaIZGJzjOGWpka6iyX/qXQ+70JEXhr+K7ClS3H67brHhecffFAjarZAooVfhr2ZXaUK8ZH6/GLhTAcUB5SrFXtL+2WjXFiDw7/2Je2JFG9eiyxGU5V2xB8P4sQoGhyJkcv5UIZMBw5AQVXHom4P4d4WJMJRGaGmAFbw03VeFGe0pFbOGMsQW/2QNxmIJL4iNhTxY1uKgD7WMTRtbxfOd6RNXZAjsYCKOPgtbal2uD8ANKo/JBoieVIVj+Pc+1NXvFGxo9ClsH7Tb3XmCCphETdQw4paPg3yACtqqxB91y7NuO7DuC6eEtwSRtDHUqsu7nBg3UEV6WEsyop4TKpBLM64NZ0XgOQt2+Tuee69P3Nfm+TnDX/ORaP5AKoQXYj4eOwarP22p+7reQWbJMwC4GVBEGJbAKXQGUddEfnVH9oc15NfYxVJsWXy97C/uc4TqmgEmmkOwQw8S5CDZn/batmqO+a+KCueAVtlkgV7xM5Z3dm0QSxFUoEf9faQ6dh75LYIPyMeNIW0ffPjMyjui7pgWID1Tn/lYdKGAt0SOUwyKf8zI6+fZNz4GwlzoA20nJ0woRIBgJaxuR+HuxOpo1gApOuLoPKHHcf2eMjieZQFCgMB3uwIXz9ZOZ8L8AK/I1vSx3JJhOt3QHky82t0EBnYaTqAjSoU+2p9YLD2nvB36RtXv9wWGIjN2ZyzWfy20RuLx24DeuAUj2hcgdkF2bLHyBYXZw4dog3JvePmdQf/5hptBFphy3iaZ8bPDuAfWPUjoUlZhsk762TKd0IkDkTLx9LmU42MdyeuDF08XnxpWBNTK7IPMn+MqBThONofZR4YTuJJJmxxi4wr+8/dRdEdBQ1eL1M5F5Tqd6gfHYOV6zIkIe2tP+PWMXvlHGnv3/ekN+1Pi67L4NrL4e4irRhOOaC9wl2aHj9AZVjeJPd2Dd+ztm1PvTS8ccljI4W+zRb0BdARvyixg/kDp0pIssNyV8CI7hUkKFG5XLpGDEeBhRHcyB7KiA3x+Svf5BLj5qA1abY92uH7XBwS1Oj6VThgFMdkMzMLFCoaVHtRvSY96KwIzsI77EjrzfUZi6b6PL7IZjwYz2nclr+6uEsMEbVxpNhwgBK3swoinWxVUdCYl3eWkSZ5v7I7plG/wtVYRzlXQ4igKkBbrL6m0sO46030oA5sgMlyRSCeiZjSKAsLK9iTws11gj7997jA69onqDLjRsUXkAMsonxxE8G2dHqag7X7Qh09JzbiqsjWqBWsPPRdPmywuyKa8kaakAriq7/UVgpAZghDYBZbP7mBjUC1jgGNWVJo9qoS1T+eHG+3yrwlUP4YSHs0+4s+DjjcJFFv9ZEHvxTnAISnmDvk5LWB4eSRiJAGm94eYp3oGEuGtDQU5RkeX29GmUG0/xGkp9mNlT9LKO2F3NhxAM8TUoqJZrq2I/GYsyFHzPkACYMY/zdOfTD86k08tGegv2kSVvb81S0w1/wruuyC+Uw8elArpDFgFtOzJvzeYrBjbJJrNm3WB6+8SYEPIMpjoNos+YrMvG1Cr9PNPLIB6Q3qCsYo5lFZTgUdjaLUJLj2QUN69A00O6xGSapnNVU05ZBNKzzCc2nLA5GJikYpWmz0Ui+ll9+hj+WF69SP33mL+1p7Hd2m/wl2Wb41pRzD4l5gQW0YOX6CfzulFVi0FWbaXmhYmz49b+n8j7aaatdRDVxgdnaKUiSSDoXY6WFwOH6Zv8sJMRXVVbmtDhlMQORVbOKuepE4zrH2BBK5CizeNl0Bjf6Bhob8t8wRJd9xyvRoz2nATgm572ONfhf3Z+zIFBz6vBAmZo8wINRaNC/DZEtJCB/08/G1oMmIhu9WFdWZDaI/AjlQ4Qop3Q+BZ8guW0XOHkA5qpnOaM6KjEI0X9o63XqHu2jCkL5RroZoLDcnD0PNCOg6N1KpM8rPG3pOycSS61e16aCAM2IGlIIOinCwLRq8t8ZlPAcENlv1oi7iFrZ3SahU5X56spvZubMw+OESYdCKdUpur3dYn44nzuZEShROHzKDuPD4ob38paZh8own8wPkMZsMHl/DzOAGPq6HxrmIgWKcrBrgO0FGgyiDJP8k6hzycHWXc8kromxJy7soltUdaIcqRMKgbfDOuX5D3YjaJTdMxgcT2Ff30IjZ8HP2fksK/2Dcto+UQ4tEwWU6rgCr80O4VFpu5BDMrX49l0uWU14YHmiDUAMRbkVv58SmPFDfm/gVK3Y2N/xDsxRZfPh3UTURFxrYv9JAHpX2j4E13YaLO2g46aSu0VY74LrM2RyMbJGsNlCDnSXdOkDuG082gyXN2fgfA6qXEGQnVFvwO+pPOTr3B53PzmcRhiqWQ/l/jsFf9CPIHTXMwizusv+fKfQuc0Pd7l9EEkqgvbsGMdbukb13szpw3+/FiAvHE9eC0KO/pej2WSd1Y573MhehtCVoN0Xe4M8FW21XPy1atdU/t6m7DQE8HVvG/eJ6rk4P6P2ltR7icaaS1XaH8teuDj4QtxMHUJ8VoSj/2TQf7vZUTvzmXTUC894Wcg1453FG+6cZGs4BxzxWMiK1NNvrShByKvPZpl43anJKftePBx73gIcCTWt2LqplkCySNvJSApKtwf+KIkjDU5O8CtiHb7VMUsH1gJbGO52Fmbh/AnIDdipuIyuyTRUOrn3jkao22LiXC6dU1A2WOuxb7oXpnJaL1vENxSUtxnsTAYMILZ6g+FgdAzjQAa09AMFv/wC3Uw/DNKOZtoxMkgnFfRu7w5f68cuWu3fJta9ejOYZ3ep2ZUz1BrBLpvnOK5VsEfC+mx/z+OxeScahkKf/PshVuwMD+qo/9/bkjXz10ntTR1VVdm8U4uuUaCvIZAL99Jo/5V8klQEJqd/9jfZUquvg0W/sK7UQxDa8O7/oFu6z2ZN6DMk+4JouwZLBRLTamwb7VJl43hCSh/dbvOuiNKfpLzTVaiUyjpn7Fm4a5a6y+U+sGO9uQ66zh1vRVy0lFNnX3CMLH8LljmeP+Lc8vnfLxZYogIlYsJLYFDaTia/bRGvZCO8ux5GfEJU/dEGNc0filGH2VYKmHBBAeU99iMkB4Nnk+7GhCTkpTE09QFbv5kLZ2HTmLDjlFf+UYxF+wKKKw5GYdH3awMhi8jq2nAJHRlVOo6PjR1gZzvPbRliMeOVRZ/+LeiYn3wfM5dlN6kMwocRPTUSH1kbSxCIse0K7JG2NPZGuS0VO+tjtSL6DNfbtpapOyeHDInX0gcQkV5Qvu1w0GIcqzfsTc0AFil7clRHo5fjRUlBy96tHImUUwk0sRJsMcM34HxH3MFxTvoZamE1aXQzxKdy0U9gXldc+quRjZKFK/yCaW6ZkrspekJKHv0IFNdM1IyEb4tEvjlk29gBEFZX8m105UCFTblSQEkcF6DtKwwdBy63S2Q5HX4iKNaGkKQlr3dLh3S2/8RGSOFmTrPmb82xk09UDD0AxGit7Lx8+fh6Viwthe371m5ibGBIS0aG2zIFqf27dUmOHFn3nu+hEnD4Z4gRRHRqMH/QGDiy5tswDf/Ysg4W6xeAQPs8XI4cspHib8dnR//rBr24fyFZqAB9ysLgpqCt2Q02c2+Y4fZRhnlioCE3jsf5mGKt/pe8Ghll7RwnIUt3nbQ3TDbtORN28nuMRcIBZv3es46SwFxfaO/pkR1QcYNGZFthU+7Cjh+tJc6ZvExGS3PC7plWq0Kqn/osYFQebOWC4ZXj4mwypl6GVcYmvO85B6dZAKpnxUy75NT9ilPojPufooO0Y+KIg6QxJ5B+0OCm0q4A+gHaW8lteE7YUdNbkaQ26df8VHrw2Zv+qj1ivZXxf15UvC926kkyxv+U2OOO1/l6Vookw/rDrocpM9Cpi8+merk4jclsDq6RV+9P9AF4Y+Bpv5jmst9ikuX5Nc4K07xtthGwrvyL8w/M9Pq9IiQNUrQOCLA33Sd1cMrmKxaJy4S13oE2HLTjGq8TClt6YBIR/bKfTNvscDI1Iyaajpqt4BiUIPILcGjQIaud8nd7lZk4Il5H3+aVVgcqwPUl/DCKA7a231WD66RAOU8qiADJfUP/JbmxxbbbPDszd3PMpjgdxbIVnEecWxnNk3sjyJqPRbx4VzlccGjlSOLoQSAl3lsVJinmrHp8nFvVSGpxSzP1zkFaTWLcV49zbFmGDaf9cpzrDElWnpj8Yp/i0RgYkEddpaNYnBa321In3SRQCKrPdAllWUfUhZYzvJfPVOLKLCx+Istc8+j79Ju0FbnOf4yyKJ1f7gC/Q86NaX0E1Z/T8SieIexo8/QycuzI/S2A7JON0SDBikfr/SVvjLSKIBxwSzyUyAjYGZLQ+hxzdug32QB1qrFOMB2tmqdi+kHIDfhtwTDnLnIOymvBt4raKb1b91M2DzB6QvdyuVG9cLJPzZDBpW5lgE7Hb3Yj1VrBvcxjfPlv6BiBc12nqESubRiAyYgwtH7MAaRcUfX6eDYnxL5Jqsx5x7356QjEq0JXeUGlQSMxHeU2FwSvAYENTQYnAMnrs5SVkSRb5snSI/Hz1/jgbQGn2XWf4EuCi7b5NBr9WmT/GJlf4s6+o/sbvcAbmX/FoE3ySvShZbSu8PJM6P+tihPWnREgKDxTty3ehU9rLMxVI2Uv+DQf7az0oDrXvlNtQNdf6QeFzooHd6uXHzsjgxneKIH+aIUqjMkAaAp9s2JPqcXV07VWcYhO76lCyHvNZlSeXhzf5lq/UVSWdqS1kYxMT5OqXdd0N2pmAwZ8zLiing1AQnWzkwNHG48tgtYVVDt6YKKBUyfD51Z6AU7ZKuf9oufZJgwl2+QyCmxhdWd1qvX0W3jStVYMBf4O3B5ynFRf5KWki6AZKk10rMRJiQsiOgvcF0RjcKSM62s4dLc00kpveiB4LGaXwYmmXUPtWiBWrCuEu3Of9UbJT6u87o11QPgth15mvtKjrEzm7v/i45RRZROjRhhbyWJsyy1Y5uGv8j4N1Sc5voKJ0bgKv0tFJhgwp+DnNsiwOzjKN6tK7ECTIslEBiM7n2YDGenA68ZshperiOVABLcnSFsCmFreKU9NDfrK6Ja4fNPAlKaih0EzNwDL0pENEHxFFkPNDSgJlEa2fw+avUbInIDj3opduatuJ8+a3cMofX1UTLlSWbucTtRAqhW2Ij8PRfQermv7uqnIrm6MYMSi2FGoaq6qbMokgrYpDwMn/Y7wyk5ssfqI3A7aKELGi4+kxo1gmJIv05QNfi2G3cDyY/fLmbcHeDLiqGpDMaR4mB7jsWPdLHw7ry6RoL29kQwcnuZ3/uYQbsXFHrzwT3jN4VR2rWyxPAJcm4ULJOx9SxlLxLyYaEVKZZwwkvHlHEzSR7BxzKDSgqM0u56X554CJkYW/+yIiETp0XOgs437gM1BCWZ8XmSKKVqIYearNPX12bggInrmfTUuUS1AwoQAFb758+xjB1t3QHsh3LNtvRQU1y/T5aG6Gm395drED54vLEqYN7WBVGQq0asfY7trjhtmmoewuGx1UcFZvody+VOGnNS5k8pdAWj+z4vbvkW035h4nS7i+n0Rp9xAMNfQkCJBR7CmBGvak7wNt8oJv2d6G+ParskMg2buytsxvv0XVnCoAUjucpJS/umlXMSluRWBRBvrRNWrj80+oRqeC3x88V4kXPGuJkrwmlX8oWGGVvwQuGyPTN6BGmZ0HzuETY9ya4sH9ZFNXNj1Bh6FsE/oQGpnd55A93IyqD0HG1fBhhJbS8bhglU0uodt/be4QejqS5Z+bIRaAe2VZjoC1K7327N28i7rd+6uetR+ZQxCfVC658puhXWOx6HTfSCqZFhUntK0U/bxfQTbIhfM4Obs0gCTneQnXeFe1awK317B7GbTdX1cmwegKPQpG5CQg5FtaRDmI2XfXJWRoAKVCbwntvag1Y8S8fSXV2D1/7+Jhs4mksJ8r6ZP6L3LHJCvyNIrGttRYeerOgtpWlp1DGxZZEM398fg2Yiu/6kMphQ1rQjWm856Wa6ddab38wy8jB9V7XMNYCEmmYQabnDc/ld55tJcgGKHNit+HFTFbvZgvdYdB32keFFUKP6Y2oxtw+YZJFelN/tv4wE0o6ZAFsUhK8skkMbIntTzESS5I3VcwK8qPEtwA2lO/lxqZV2SjvbiHUWacAAYv7QFrYMb1hOmCaAuDBK3J3wWjBpsp2rCwpQHSdBHSgDbDb2BK7sy64XG+Sdhpc2mJfymncTS0ohLDyPRqmzpWvtltywSbtuazIQANTCu3Of39W+oBXM5ky3qAi/8S48/hBFl0rCAWaYy9+y5WOZzXCifOiVGRJbkFhcRDRM2GAOp6LZOYtLIFQCkVZuV2OdOwlR3xX1+A/G/+Sgd0Ln+71WQRGg9WfKLDhNtsdIXydPy6nuUU05HESADojwYtdUNcwexrSe1BBAxNPr7S31wHaZwQFxmIpXlK8pP0pHW4OWIEIiGMaqy5nllqOmu3U4vQsnoeLdcHfDFI5FVZMPYf4XTQZtz2BCSn/2+9oCGXPU983dHAPr3vO8Sw9UstRDvnCRlPS8iezyyDQDFhMfJHAreP9JWPl/zaqI0AnA/GN8TG1ofTMitPQj1h3AssLlvlte1zm9/pDC06q8CWNU5HBIiWxsXrOeox5DRr2F+404fG0GBxR3rRuZRA5SCBwFFJRsgAQSB7NDTB/cu1iNZ8+8VmkBQ+kJky10+KoWpAs1vG8sN3B0BVN/MlmkA2639syUsP+GoLG6GhW/w/JauiolgJUUp+piHNY7cQgPNl8m3rUvPioZ9q/m3X6KjSqT5cukhm2Fxyl010rOc+KmbwWj4uArp0sIl82SZ+MgN01gGrmao9DfBvkvHZonfx0XP9wwNC5IjJOcrOoyazv95pl1AN5dahxf696bPJGGoSQDBLZNJEU0sR5NrVFR6vVlBe1L2Bwxzt9fwyg/AOvqb67XIV6CO6Zd7uYYnciJVmpk8FoTPrrpnTxhkmC9EyVHAB+0SL6AKoo05X7TcxnEkmSCG+8kpPDOEhTC6hRQUs7PrQ74MyOktoyEFAMqHqei28kzeoaV703YkV3iWOZgyqBDkxG4kuamo5aMsf/xKzKFGXjphwtkQ54yDKWAY14q52wsTVEeaZFK+JMJdw0WkWH6Wn88quDa0zuUoDfDgXcf9amlU/HO22BnpKhgIO/j6vD648JMYUm+aSEaooaJ8BKmGp50TfAwc1KV2TWhHJBaXGGScLIiK/h1MXUThhcujiEQaHy/rDW8zw9U1o4xzIIh4J4Q7u7eUYMfs6PDDf9vbFE0VxR1DGFuIm2QLkJUrM7HI2u9xrGgDG30cyVFyutT4wcal6wLAH48r/pjII8R8hGggTWDMEO62+AuuVn4mhR3RG8jMGuEb4boTOtpFEAT2jiDgGtcEOhZ7KmV0xl10QTlnfwdh2xmKqOChWex8egLj44Pxxy5k+dV4B0X/OfApNhqYMhOcTg+N+JyjuN1IJlQDOFrCmE2olKn8ibqDvDsiATpAY3OjjRaU+vhsCk1BHeYM6yTdTH7GLEpziG2YMJmSnxkUQABViYnRtN7G8lK/WARQIunOXWwX6606qT1UD5hIMcPXoFoDIr2hUnhn/DwFJuVjJgqAt8w4mZlOfm+VMb7tGW3/8yFZbnW1S8nacQsffmfz0K8xetmDh7NhvaHer8LYA2UDibTtdUFeU8q2JImdM/L9PoOmosfkZ9SNrRarp6Pb3dvmohFlCkeqre/HUSBp8wlHRpcj/a2jbMaYw0RTBIu9vKkaaW2SPRTeI1KTreVFK0upbGi9ZfieApS3GCWltgu3uByuawu4IgEbzn/Ne6a2qeMyuMcvbVHvBwIsuumEhu0yQ0A7X5nkLABBZF6UhPWaYcP7wqslvA+FyLYkIOCbXQtR+ImKHSW2Wsp6FVHnjOqbbuyOSkcCGxyWJ9MZY1ehQIhaWeazjfbCc7wNvltl1DB+SWIF4haWDUYw9g77/o7N95WxN4NXQlk31oIlsoBGOttPeVBmWxsEDkJsI1Qijmhgdh6LL1AyyZGFxz94RJNKyql6RzcR6ueLc7wYuTW0VIZj3P1HagjzRi+oVSB1ceggCFd8FpUP7xB/jIJGAuueLDtLCe2LxlXQYps1v3HezN/FFldrfc0Kh5GNJUSKCnt3MPETKAMvYY9iDSialEjoEOxc505oJM6oR6XfZX+6D9cYCq1g1jhM+fIgsWd6EfRSq0wWJNDqLSKaHrBE3EDJL+wKDgtjERLnn1mFX0av+Xntd8PNdNs4vBLlBz15WMsyPyCmQEXJJDKG2AEBEOL9rbNNPmR3VrMjbSsTun30OKtQzeopyGdUkltMP/ju/ubnkPfylqYw/QmZMonh4QtKotyEBEHzuvnNFaqtJVIoySa5YUxL1ysBs/MPtZMXkBkP1zd/RW+9Wxe3l80b5tNBP57onCzgs1R1Updys11Z5Vypkwbp8J96vM0F+M5oTIjGa8WZvLVb1yHNMxDutRDC3rxQz5wyW3OC5a4z3sGLA/fGzA8hAjiP3ggwGrHLW4Pinqa1QDRBnUcAm23L/UBaIxAo9LlOtwD5ea7l6kQZVD8O8pxa28ws1ArEuQJAfcHmUaHhBLt2EZ0oD9U1/c5+9hp98Oy0i4RlprBS8fTGwlEbP1XgDj8GOUvjrJcrNYoBaaOYD+y4EX+17f1uZ6UsNnYUaVbhF4JBrmsEGEw3IFG4q98wStM9fd+KYie9gs3OJkhBFQBthR/BICSugXD4TQVcpPZ8T6OrecvSQFBF4i/PIWDJ0yp9ETuSpjN2vFhqxdn6iTEw477huQatvdYDYlxsc57WeXVDgX/YvdO8ScZAuvTL2hIqyi66LY9CcYHtWuFX5T3p7uPmKK3ProroJVFmaCtBtG+cjAb0+t6pIm91XSx7AxJda+9jzMFZ1Bss4kNX12ICWJrd/kRUUflkRQKFwpcy0Cmjw9X2qUe9A6WOLU2TJ5lOiECcbsleC1T+Up3H+QZ4jnqDLf3WyFh7E7oHe1zJbD5pBC+nqrRraedZ4AdB34JWolsnbUUqlI1MnEBHlRIpqZAFOwmsn4nXbOjyB0xvZyMFc92243MidLNG41OH/tDYJm0bJhcnDJE67thkSqvCfUl910pS5Wvp4et5PVFRLPFOlsg85DpUGKlZbq3sTCr0w+v1i6yk7ZC7qDo4bUOStsG7Qd7VYgULj05IJRRMdBO9or6LyUKqaD4LpQlYucUjLtwhgx/GEtpX0PEzMpKAD2zbLDTHHr6eOxlbpXcx1OGFacJH6aRBqrpm4z/TnvA8bFZIT5DqV8URjeKQUtng1SLnlvDcpNS9It9WqCTvTc4Lg+Y5T0zeB3Uo9INOMS0Yuxx9PYeVL6mNFVgXJYwHTVVR58Saql8bKkpt+b/LtUIaXajY+X+Qw/Q5v8rAw8bSToD7olpI8V2YsCNfjmfmOfBH0ubizAG6+1mWIx9meJfGj/iCIz7nSH0CVG4JrU+4kAjzkn8MBUrkXlil3nLjfK6G6MQIXrqcrpUxj1T6VUXzhrMBqR2uUom2PPZ9XBXKa28iZ0zT8AQFY/+JzowSfJf41Ttx0F7ivbj9dp5t1f32f88SwobdSQaEhq34+j+ZRkGdqgbRotc8E0IJQBcsu3LcoeWfY2BLxduZ8kb5epA9fU2XqKZU9eA3HGXpkUSLKMAkW4XIiYZn1knxpnOGA0dEF8buSk5uvM3nZJ2TKH1xCXa6XEzzLGabLhKnZeWYAucG57r1+9nf31Ne3tPKShBGsOfPcekLtJwA9/OKwRcA9vOhuRPnISzuOf9fz1Y8y/UwaISl8kM2MEAZx+d/ffk3YG6tHzzHnx1DySayaL7fEr93IyD5WJvVBdpDryewpdPGKiCqt5wuAE1iiNtx/qAvTnZDmfJvM9iMQEEgJZQDrWeFM8P2gBtbeJ8mRFmVBW6CjNUtQOAfvDigpfCWDq35oH57H3HgVRGYiIK4d0vBeqYoGSZHcGXgYaB4OlemfHVeZdL1Te+eXaEePlYrOLWdMJoC/6eIf3oVuku6Z7HOEDyuqpkVwrMDh51ncdYUnpEBzspSqC3+ZTCM3BeE1yejmNZ6tIJYZk4kX/AP5kfdwUFLje0m8HvwJP2OSbnVuWdDXZX8my+3fwtEpQ/P+ief5JgPVmJbqRzyhUBmyuhy0P0UFOCvfV9SziXPMhgd/BsJmTxXmhTxWrtTEJwMod0faqjSV7fn249b5N312YHwSccduZprC0v2B3p20tSml+m+HsTcEQnDfCnkXJUHrQiCEV0sM+bDQlXUAc2bEZ8nITT414i+1e1H3ndGy65+/6976tVMBsXAcCQUgwiGQQG3Pvmv+8upH62alnynCIM0cCLIEBt5EQmUEMHp1Cg/Cw4ggGSvimXeUrvBrHM3R2jqMAhM37O9weIrvrlfM+o4e8uUK3ipTUnHOjVKgwO5350ukYBHjiu+hJmKkv1N3M51pU4fRM+5fqj7l+VHEN4gV3OaryupHWfqQhLYN74Px9Ge5tY+mwY7fitUQJhPN9bFcWNca+ZRnBbM3y+Af9NtvfoIuxFlhSiN04wRncWG57VSFoC2SWVe+F1UrHPvCap0GptVQju0Dx9JeG6f2wrOMjxvjXXsud31DK9sgRiEAnxBxRKVeQVA7gm5Lgb9Dlw+/6NAo6k909Tfi8WlO/WZclj8hLrTwUvQ1yfPcZc+kMOTE8qeFUj/ToUosP6zOQOszqbhrXgKj6ns5aG/nRbUy9DtIpHH6Ap5966sxVsXHODRHTzZe3r255b2SZEyu7QC+NHfVW96bCep5a5K0iJzXYED1rcEKEcfWXWAegzIAFiRQB/cDezoMAfGq+C3n5eAsyJvHB9pc7xJDf2ptod6963d7Ur1FspzSbimnn1iRLCZmw0ZI2KAq2NCTcwn7rPFHkL0MmOKEmArWDEytbgtqWyKgHX6MSeKZRBWhNfzOnZou0h9aVgx3J6g+eO5U1dj2VDKjyBBSQGMmCw2AZct9wQmyJGKhdAZsATI1/FsTLaG3FKsINdy9JxS4I2F4OSnxqYLZPGjqKdXjYcK6Gr5YSbYspnIKa+wQ8hF1hdXLcKA8ddlLTp5Con6bEBZ3unk4iAhh3v9N5jy8d3JGq9LRjebW0YV/EMbtiv5ua5nXDs053bzR5naivFSU86wGWTYH0fIHd30R98pW1i8dyZ5TlxXr6MZ2RXYJdXWupUshZwHCYYCVbGbcHaXB2qZ6tUzP7atk1V4f0O0OafHlo5U15+miq7GxTC+EQpC+Xp+jIYIUF79wONo3FjpsLilwfnF062WgokdSZY62mSigxX4ohKAOU59lCoDm9KaF9FuC5jUra2OLOqHV/d39kbv9nRSIz0Z3FzShlVBaeVdlhYfY2qvprfYwbctOmbMdcwRdGRAqDgEyuojJKVj66VYqPsp+wI/KKdN6SgCJpUHVBuAESY41AUeGBLesFmmAiHKRGFwziyalS8s28zQEplW1O7DjkuuLg8f+urHgQhlMgoe+XR9ELkrYrM/E0TNwc+zvLrqYL3iCr66iTDoF/x5mezMMMJN0iAU52sSJWWxdJpVCLwSysFH5KxOd8U7EPwn921saoS0CK4kzToK3UaxZVhzf5+35N89BBfSA75CtSzHJvmOkS3wml099sX22vR08kioui0/9jxf1iwWqytO4qAOzkX83eUTNHMC58YSHaIhiLgd9GMVx8oqB9gij96pngX+qSTAg51YmlISboRwpuS2Y6kPhHQN2dck1LmrOQNMAWxDKWxlNWAPOTV/vAHXsMe1jcL5VIU0gGPalipiZc6YGCm3lOrAJ2mE+bsm4w3JyDqfeHgs9UAwei0vp7DDcoj4MKsSMvCImss3exCOnr8nI/5p7yPgV1f1f6fPTBN4CxW0cWp/cVHScHgRhDDFRkmVnv1KAq5APq0qqwfxP14jrUkLl2nFCTO4CIvcr/KyprRkU0ZD0YEf9g+TuOGoq7RcC48ssYHlex1xJUAef4dY7doTbjhM08H8/sVxlsesasG4nTEUpv2TrxnMweki9OjEB3pwQ8XbBxwJF7q+1Q/cLdzsM3oOU+9Tdul4jjTIFbxG3B0C3R4KCRBnCGdBsIaYZcIEbAsMePjUmDc5O78kQM2iEr4jwMnO2hUNpjxRoHPFECzNSDps42Lc10mt5Yz1V1OacyiJWlBfWtUoFzcuw2puzIqFe5mP39/phw5KECv4AO8KkqXCH9TC971jY5r8HAT7kIVc3MPip/9qGnRIDgiQPGXFsKNPdVmMf3ikGpszBeg6XCHV09rhrt8j0lw/nKtgiKqOWm26F5rutHM4NgPYA9ZFTXyoXin3ArtrYXtQsQ6b3XNqzsYtroXM+DOUF3nIXMuELz/ZXuzDTfIlpwwQpyFTIaIPhR1435xE+Yi//IggnLQOzf6f8TPHMIBDXCwJBCq8UTAHzmQZG8DWjx3is23T75qrUoqvvzCGKr3MhHRSq1m8uloScPaqLYY+sQljDeJWNmzGKFQy3AI52aykH4i80dmNQrv+/T5xHO/eLKvPg7WNLSg7BaS9psEhjAX0E7+nT78QMx7kOoVSPqufDsoTnlESvkOFi0JCngkPKE0Xx8sN0L/tAJfkdpv7MQI85NZcNp4U4sF11nqc781D2Bwy2naugPKTSaSh/iMTs2LHR0OixiVHu3LdNlk5A1c/SXZv8/LJoUB9SWCZk3lynfDEZZdOFaNxnyUAg55F1cL82hjc2RPwc+Xu2+oG/Qfrk1lAWgAf6LlYCElO+BFxH+hd2pi3XtT+pv7Y+ZrEijd+yua5ZssKl3aL+cvoaOkv/Newirf3/RoPy33Wjb+QGV2l/BLJY+FnPB5cdT67hPQuiG0sTKaL9vq7C/27d2dACAOkCzLFOBCY7rGUCMv9lpV31tXMTLoyUyWtpv7SbR9X3TNCNFZ2CcEd0EIhfPo5BRC+xwNAZKQrnSvAr/0sGqKV38QfPNLrivjZpmZHCp8Uci3nxXPPEZQCe1bnkIUPSBxlviVxpf/fsPp43lMc0aKcL0TOhDU63uZaAcahRG7awx9I3E+9vuQaieHrChDF7Trlz17/Db4Xn9qFhAaqOG75Fg+M7BuK6x8+sBh/KVkxIZ5rSjOBtoOwdct4Br+PuCzjg7yZygQbAS/zI8xhvmnzNsVHDvgWwWDNw3WoRv0y/EgmWV87isrL74qil3KNsLpaxcRRaRbJUDsejtj6CkpNmGM7jmt0SOxvqF2mHm0IfP3eRpTLQLqwAuKNkITWSDJKgW+G4jML1GT5tBL1AXijNT96AIDzpqIC2vVtw25qcG7oGxPxdBN9ohpQV/1v73t4EBFl0W/Gi5GFJkSnrFUI2kDYYkSKysDMV00Zlj7thsd7fI6LdNzTjnyrrWQDXLARzdF4BkJblu+MnTy8zgFrpF4oeqwLNnzyknVZdVrQZb8wzy7EHvJUZ2h4K8tN3xsZpvuUvXxQM8IB7u0Dat/z5JUU0vjCFlI5dDSuIiFJA1xccPVdXu0iROw1y0k/GFFiIGyv8dzlMcZ5C+r/0T94i6iYdMPTo1RREBkCILd5Pwo1u3m6q7bYxHUkzUGKU+ep0TRaaNVzL45luC+SDQO9aiF3dAZNpdGANEeIRQFlYxkrhFp9sTjXUxJBmAT9UTLd57fi6S01a3ChVy1ZKugYE1J2yGUSvr9bUQ+OML4Ph6lK9KMfckmwUS2ShX4dic02gbCK4CNpVnXnjCK4zDgANBE1g3bI6YB0rpyywJWSRVHyT7siWXc8T9MSZK9GAQinxH7QM5zFaE0OYbMK9Ei8iBzLE/9Fhan1FOm3I2Rs8WnD+am++bB2hbR2s1QMGilqTDO70MxiBIldKGwirWkmI1X5mMqQ1XC44Jb0z530PhM7hVmleFoQkPhxuHZxz7PpntTOOGfbjBR5wXI8IflQUXpjnm2OOCh/R7VTV5+/4xLMt0O+o8y0NBZJSzpTaoCfNttQPbxZcmMBrGuEYm0DAJuz756q3gKgsIWYrhJ5udpDfY3p8JTHO+sBgamntAbDA5QMg0e/p6w+mL4OTKF5WM/BeA5koBuWBldkEdeT46DLOdrgI+pY2Mxvr1IabpTc9btkjZvNbCOA5pPtuWMzcNhkcddfZtn2BHyKmRTEqRU4fZ1dDrDqQnEa8Mkwwe7qmgtrzDvmTD6sYSLEE7J4yhqT+tdgVaFfL127Iz3LWUUGhlJl2/cKydauNqD8UO0eH97SVY7oVZODV/BZ0wSoU552t+T8YzzYTToL9yW0H8BIpxCsVslQfT+3Drkfwbugc28PSNe5otU19f/OM8E6KtLzCn1fk16YCX7sQcKT8AN1w73muqyotVmaMc1CUhA5PpEK7atQmbLcPNrjBXY5TD/CCK8qlXQnwDvaKfBuodaBY7VX0QmPdd6xUtJ6aXgPAYSfiEMMWuRWNluZ19dHZMd6d/1xxrHo7U6I6sL664i7vULei/ocL6A+afFmn+a08QZibcSIUt97aTn6doSE1dAACvzIooS3DNyB8OM/MVXdFCtuODI07A8c3EG/2CceS/Eg9XHJVhQz3eL4eD09TGn2Zc6aXuxkoWeJFBP6aKgQH4sCN4qyyg0EvhBhtOHZyes5++l2tJ9uw3CL1dU3igG6JJ9ewmXdwCNybMjXVvBp6umLtQiF73aPa+6u1J8pgcXx3DcoXK9u9nb1AIu53RN8P2sNPWZChSlaeg0ZnSUS6qMRpWTcWA2DtCPiedFNq8qEA3gVv+jfL76sh/PCZBdKWCEKRbJ91qhzomdONFcGBqXsyfag6+3ddle7w3hp+NB4+/SzxAALQV8UbfrzbWoDxMTCoEOb5384+Y7qKUyPxKDi2snuuCxLrTXOtYwxk13o7G3N1/DweUdNMtPhWFmp1cEEvZqMSEkdjull2QduIDnHv/mcx18U33pyKBnCe0WTbbpilKAq3PLt0cwpF4FqNfE8vTp4LYgyPgI1M2SHwRNRbfupC0G6yxpu1D9lXTUB3HD2Svkg7dXEMA2e4+lV6ojGYsKSgN4W8ArN3uiZ4ErDD5z7EGRztMPJbkGalFpxs1p5TBNKy0N71vT6wHDU+JdROv90sDf5n+mzgt2I53OwD7tfSGimITLJcpZMe9sXVdem09SaUq00d4p3tSepPSlWXmEf7mHaOTdxhykKP2srxiVV0AVNuwYAZPjj5q97Qobu08dkC/6wGGHmgzeP9qIrvXHq/QF7MochACww9Ri6oAM6KmYvUM4UZUOwwjpuE4gxkNx0UJXNeX6oITEply8R3Y77z62DdEN50CcD1xJxuaQHxNbNF68TD4ziKpmLRLjh08Mp7vJGm0rkHD0ZxaTIE4WKuNSsJCgxv3XYpWbKQfAbEayLuVFK7iSs3NNpAH3UlOs47GyUUbzRVVR3nsXJLqEf0uOsUDPmTqtI8UtU4FN8xGRdr5GxUyEHHIBwdZc+818n/VR3hg2vfycBw5reklJxLW8I3UYVq2GBrmEnUXGwz5EzRLrH3kAYYUzCGyAUpS81bkHg9cNBEtaFv8Ig4uUoSax7At0frm0hoyytL4J4R4+YNXduGaxG/Rf7KM74VEOhwC3cbEoJVDAcNDXi1k+LeP+AO1TrCLcvbhZHLZQkAcPqxHc4Ea+mKCCxi77z4dPd4QUiM9m+xL1aHIjDGEHoIMJDmC7qaGJPuG3/qZK0H6hw6GYZxypBC6YxfvfjU344LmLICeEGpYXaRXYYx1JAdycMmZXxXoraAqevDK9MlUAVnihkwbcj57NW4NfEYX+V36klHqN2RBVYdWpHNgpybJNkwEvTVO3gDral/35EQzZvVCyQxlGnXq10O/Z/rFrvtlaa5sPW8Lak5hgV9XIrdU3CkZR1k6YWsTozfc6b+IUzRqSiQIAzmxlI4QUPh748QYOvDwFNB6B/tRys6+E0zTA1T+QVnTqcn2T9qCpPsFITgNWV9j0O212h3zyu3bU3i1eTuXhiB4m2YbajNBoUrfQunLjwAFrIFEoU4lpTGZpGISSFEu33KvmX8afKVCcu/veAsQ8TKaRcQc5hBQelCFj1cpBYNrZccIovfTOEb4RE/M+O8UPKHc28KC/ducatwZx1iTlmoaIdl12KdfVBQZ6tnqgBH3WGr2eZuBzgHX215KGOMRENLMkd1UxTLsaP613ZC/5zFxJ3QuWzMC3cmZr9BEE1H6wf33DUUbxN8KZeScV+jm4oodbLhhRHPf+sTBmYPYidVBb4r9tBdvMR6LmoXSfKrEn1p/RbLJuNhLEC3e+xk7uKULt+BYnsXxT8IQsd0voOOmlYms26m6jKK4PQGUTpt06SZsoh60faRHloArjrI5HTH7EbhIgg5XNhI3X0Xr3tuoF/1prravrJgDG01y9o994CmDWuFp0DsznomHmne23gLI9QJe3rIhPgvRIGV4zB7qAAI4mgBde4jOFG6TR7C5lhECXuVv3/Wn7IsPKldZHrYCVfgnm8FyBXAQkBiyJ5fJ8ymcDL7dPM7mnR1zZs1yd+m2EKvvqGnDp8DWx9pNbzoIuQM/tLQ2Qw8arWylBNJBjhFMmUlawxPVZfFgfansmXsWRjRBvvaBb/uAJEmX+RS2l0B3UXyFJXx34MdcG8bWE1mIE3WVNDz8bzgBfTTvBcjcYJ7/o4ZX0cKKOa5tr4GhwLP3lzs4P5C0OefOSAojlV6VW00Pl83kPquMadiEQWZQ6OrsxNBJODIMQ075f3h8XrJWnBQod4/iaPGEavbCuJ0uJRGKs1VlmjKIFbkZ8P1/b3x/6hMrS2wZRNkB2vjjqglcnvMLxjGUbDcwQoCGGsVH7Na/K6WZj1JKePX1dJjXVznnOCd0KpPCe+s2mUzXz/AC4LnEhLQGayK/BbXWKsGCYUV59k7v4ToesYZUDzNA2r029U73afyjkIxW0HfjYRr0m2MmFc7S0ckpz1ICzI69vaEqbZ725myURuEKvb/5CCrLXsI5DrIzVaURjZb1v6Tgtx2F+xBZ3a++GaaKR3k/PFu+5vxKtp+xlPj0GHGZPG7db3VD+OEZYFEh82x16Y7aq6ZITckRgVP/NRORmHPHnlj5MkAnsZmrGYi9oGb9IEulqIXwjVuJoekMY1LOEnkSg+whwwka7D2A4y7xjfzebh9FekZA5MvDNokR87uFjTEm7BVUOh9ta+vBIMTQ+i01Wfw+WTMHGWjyd96r9lbIDIqUYh6cI3fmsdfMkVzkibf1B/nByDL/DSGHdvdxjveE6pPQjymGcLoWzFB077Lsr43e4HfzkkGNZxODF1OlJqU4m0lisGVnmSDFbTIaPRLY2QfAEgBe2gkb3uoEfzMlCNMfabKkXl67aBH+CgxNKpwzEQN2zmc0+OxrnY0I4VzQVJo/AFVt+u+qqc5P+y25eQ3Vn4KGu5ogeNFH+9jRKVepMBNwYFd2HPckw7qDIyw1U7pSsdk+ZiFEHH+qrDxk6xhKBJ86/VfoogYrmdVtEhfSWhVE4T2FHAKjDe4pLny4qfylSxxeqP+fhWBYih8jzKOQBBxz6jG+u0S8arUVK4SewlyML69Y7ImINZoy2PyiiujVGZn+u5958PVZFCQr2brr0jdC+jJpsA+9KYJ8X6PrYmi87SQgHobVJrJJmuhjlQ63HmRR28ax6CcPNOM0Tkgv4ckx9HT1zGfDMmX1TGNJhzRyCqOgSHIsiagvir53/A+nkoj49YESq8wXeukacBJZMfbI0DRJ7j+/vpJKgcLtGK0lCmue1rhepIJaw1etCvtTCc7WpKQ3XgaEPbmCahztxH4wFvPW9FQkhTdynM7NTuQrrbVAbK3KUb1hIjPhhCd9je0hwYNcsc2ZeadMaNzmCATHhMkl13rEsYrWW5FiBZVj84YQLjLBeQl+pmIrj3W3u/9ZH1aEwRdIIrllhGCdeFtsOexKJFFwGMKHeCfAorXvzHu48jqVbONzY35C7VHIzzYe4fjqXfcOHpoXNL1bLOdsOnE1byHyraVYBfo11L4AGItXqc/ZwTXUh+b7hw65yF0+Qq0THSvVLurgqSoBwCKBD1KXYXhUbAG/r8ONjxqNwRGxW2MCSQZbj4eL9FI9wmwBnkXb526AOUCsKhwrP4MLhf/bUl09e/2OhIIb1k5BKGysAFZhW9mcIS78GMgnXWWqwp2hp5kvbD1a11mzEuDA4xGeV052YX6jDGgTFtj9HI0D00xXyn7VO4NkZaEfTudF4QNIH78xG4Qs2bEeWGGQJgi4jNOxOhNi8gCC2jkosQP/V2hrRHMb+HYmkOl9G013WsOQd7aIeLHxQwesg6/6TpOrR9A+I5SRCDbt0NM1YN/VaQrIlvVL0Hfbk1Puo3JrwV5wPIbCeSOgZmK22I7PJtxEDv4SL4t+D1G6yMeRpGmaTDW2fi4E1cxOBlLTjJnh/7pT3Tq4RUsuKm1MMJA23IXRyImoIwIHEHZbqhynyeHP355t75HHCo/Z0RdbWztCVwXYpOC+kRuMcfcj1xLYfLazYnN9CqgkwVBcH63Ne0NgASFUuomtQNQlstvH/k36GAFJtFSb54s8hDx/E7woQWjI3ULXgqCud4xu3VaU8mPzAyqymgQ6M3C0f6TQqnB264TFfl68QTLueuVJoaZzXl0gCMscWOtuZS8MrpPiDUcbz6DG8IEF6NOgVUjwceMGjWlEGls9haiJSKUWXEaR7R2N8WafYuSpo2Zkv+MfPAcuVwtg17t7bW67eCn4DeO8rILMTwx4znH3WboO9iGfiJmJ5RKBlnUC8eIJzG+ZiKeqptjfBSXz41p8YDvFNBb6VcjLH3d85D3au1ooRoYCsJUtVuL97XMGBh+/ay67jDHIr+NsLV7zx80idO0idBf29VvWcoZvEYcQXmtUKnnHHRvvkLd7MrI0j4Guc+ZdpNhui73jKeeb9ObqnTQFw8zUOkEoszd2J4avRQyH7yvdeuV5VRMND6nmeZqj7VKctTwcCE4gLdiLWjl+JyOW3jxPr5KUBtsg0tk8H65wJLMO+tB2+JaSokGC9+KsB1UpAXKNT/K2xDqoFbjUqJxXw6l4cKgxVRy9Ej0JiAb/Vuli0g1Ilu8C8LBUCaUBvCH6pn4BUJ5QjhiIgOLmC7EzjS0MbpgJ/T3f1gozPZncGKK+pocKbGI1UKvl+w0RHJZiLLVYyN9ufTljG34iDX5LKmuNimPeGfYm76OZyxEVGtxWcyCrI2LUFgHn+3Ut5GSmLddrLa+9O+3w8mgKrc3Rg3bNXHnMRaMaw5O6KJluh3BpnbJSPtYqrl3u3iIwCHt0qgUsaASF/XUQ9Jy4kNGrmmiGaHn0hnfcss+uWvllVgtHhRCFQo7Dr8jLycSclguCv6mWRqJi5Cdez68Qv55oeZWHlOFNgvxZ/XizHrn3+ApTqAl20p7NbPo+bMcbaNE6KBCX1/0Y8uCybz+xw4k5s5Wl/WZYjuBKwOW88/3zBrNWJ2f7qMa7xdtyE0HJBhyUF74/yJVH/MEVrs4DDfk6d3jowK8Y+fzGit7dqEYR2HMRzM7eIX4VrfWyjh0ebLAYyBK6/BAJC5jrx504Z6baDVh24WPFGfxvN7ip+/ihRE9lc9NunK7HhEDajQIK1xWIooNxDGySu665zBEXKkzRo4dIu9WUVtdl4ESpDhlGhyJS1lUx/WQDJKVbj5YVrfoiK+vjUvTPT8zIr5KxQPaci0gGD3EKX2/4ezKYKvNDw+/3BSwGoZaSnfHXKpLJt8wgbOCPh1s+Tu8wQy6/DZP4q1ERO68bSCois7emHerVMEoh7a4lqMUzyOnQ271WdyCbyXnxc1wk/dxyNFXvZAogeNJ1rEa0mFnDTgR472Py8zo/+a4s6Slpi/XMdLbPdCsKB9Siqg82lFrockXDFB/+k4nRE7GkxFI72SuN5PWGDh6VQiqlNtxRPHTfysgQjw/czm0kSnOOCKYBB0ql868+cMYvT31fiXhk8GFhVA74itoRcSn9Cj7dqid8uhLlG7KMszg0ut7yzyK4DVXzMEy4fQpr/6QtIEejrhS5W3HItm0/akTJ8bw63o+YdYt7GZJjAAgSOwooOmfyXJcNi/IdmQkgB2XL4Bn5W2M0n2hpG+xSX0dhOuCGuO7AVVrJ0tau4Rhj3CMZ3GU37eUadbrFKRTbR1DL7t6O7mJOPLlrAebNjY3obp3Cw97zAP4tGVm8vHBXval6Z0YH4lkkJu0EdhUy6iLsbucvU0KVevcAwCQFAZtaJZkXuKKZk81s/1Oi/rhkkmt/Vxd0jWIN8Sy07s72gv9FYqCnLxmYqtMwyqIDBZ/wqNYcNwvnGLzZVG9vtbHbgzIwH4qF5KMfeJ9xGJYkMw8SlBKyyI3jh1EbaZfeSGd7tIVu7uiQJwBYeSQFua7fHbzu3Gr8xu47tkfQntSG+nc+bX0ndCqhMTR/p3L0TLOhSCScH8Tl+zkszPWMTTRnD4WU4hatGdsSRlWxcjlEGOge+HBDd/4Cv7p04Rq7TNJqkABxAj/5BrNNA8fWdHIvIOLZyGNLzFt24wmqiP2+HvvV2GdR+QtV8J8jUl3wMTdLBbBpoJEB6+Rwwl10V0Yhfn9RhOWWBheTUDfAxlxOist0XoS1g+O0qx0bpQPD698xDUArtRhZVfrbOV/mAm2LRFBHgsMXEIFjTO/dmPCIENevyZLYxq9I68Zr/YxkryTjTY9BGeKx4P/Q5Og8g509r4TFkQF/V/hv1dGoKhUr+HtVCPbdfcrWl8nRNTXkqdxM1Wov4+G5knPg3oA8P6fU+gnOFtpYs0z2GMMp6lm/JbhN615J/TaCQEo4jSc1BSVo8hLKvevDzmBUzvyn7clsdG8EftwODz5WgV3781E6Xh53xXMFv/5WkORXfnwAJPw8B97KwwaNzhbmGzxn19AafxxwL/u2CbvUKYE4OGKv7i2PTDM8gC60CYVSSEFXF7GmLtvujxdiPgJj89CgqfTxaMT6Qxxyun6w937sz/xacMpAGLFFLCU8k6wRz9jU5vzNhHCvH5I7h1vNwXe+5VOGCUP4XSq0Sfx94CkjbmCl9w2zOi7nxJLlFVOwTydqGk6ZrjakRJZNwnAktgUv12uw2DOllVuBgMKAXcHR+pZe1vvvIjnGigiIQaIkDC8Hwz9J+z2/d3CxPTVIlrqxfg87Q/yJGaXkkZnhfp4RYqFMHgSi9yQIygwq0KMZtKoW0yUfXp43PWklfr/0xLkBdM/Blexdu2ugvN94koIlmZupHVwc4h1WyRbfVCmjj9mWVvzasojY0z58j8ksmT7+vlyJIBLh4FBqNxcNqHiANw5ukVW5d4avMkhzMfPxoZJmNKlrJpNOx+x7qHTk7WILeQQAP6SXh+l1z0JxAPNJQ2/yQ87+gMDmKNF7az5uRa3gA0XNiR5U+wg0ABFO/lyzVz5WhcLtZqgdiPrHNlfJBFRY9ytRn0QhQ7VwDh7juTvsByONbg99Oit1HWAhXr3UWvQ5YFyuh2/Qqu5Ioo9SxQpb0vsKWuRunGwXLOjymGz5eEWqcajuXRr+TLZgdIgz9EMWN+pqQQQG0IfFvjf+CuGs8V1JUMGyZwmd8avseFwziUC7mgPBS8vouGU+Q+nCIIK7wPEEKLuowupm72O3fZi0SVPljAqrEXO4yOVmHF6aRbUpOr6p45U1RtfyCQ7rw7tBVHBXTV7pfSm6UH2Rb9j6BMLYQufKc4rdR5m0AYgQKkf1EoxBDHTk6jvjDlsVrdYqQWp9IyI5VdJ5TuKQKQKS6YUrYXfAhIb3qkaYHQltA95xhUN/OVbq81QXW7z77s+U/cURREDO6tYCxBOKjuYvppRX1H4hb5GHuWIZ2SxgzqzjJEnU8G8IaAhK7f0Olfbjm1Ku717hWdc+/gv5wr/bfKDH2ZjdMvZEUMlAb/l4jhGwA20x5Vci3x+SLuWEJ8uJeQXIS0+VkkgmaYKwUn/yZKpIr0AsuX0ZBwzMYvcHvRSpPcXBLwW/K4J8t69RPeVuJ5ziXXubCfk9YQGJhuMSPxRRrQfKDB+9WISj6w5LR4WpyK9DkOsFEk6PiRpAWS500SboMaS2TcStFfUg0jPrdVVDT20hxWnbO8hFSL+6SJ881KB+qZ/oYIsOEGSCurJkbPSFHyhl32I69IzyFWYUviX+Kbob75bONiAi8iIbVE2EN7UlbTE4/1j66pCLCBRqwfyOrKHE6HKpmM+Rlt5hGsZ/me0hSpp99Swkk3IxCZP+Ffx4bTFxxZ9Mf3PaKn+ZivZYCT5bZ2TISVabS3ufblCHTq9AbBbOhAUXM+vu9g8dx+RV7F8vWxTbHFaaJKagtUm5RXjgxawJf3RUNC36p6rBgUOZTnGPMMXuQw60E6ffiuZgs5EMxw2isrnrL3tEGfwLi6YwC9CAIkOJaT9CR6PWGRvl7rhNz6RMVguf7YUP5x9b8vBf6NYA1UfwhsCeZNgBPPEzNzcqrcxonAnkMDpQ8Zj9fEMqcg5AgbUdCQAAGL0wKvgBUxkukRN3OmKHmr1QB4F8HMCGyLS5TkVHjXnj2ljKwJqIV6BiD9Mn0fl2uj9jfHQqbqO4omN6WPZp48DhmjXawtOBAwDYdPFFHYb01W4yW3pFlieYSjS6fmmwRgGq7FMSgO4jxwLu/eQe20a6r2F1RHifZ3twad/Vqo66aAbbuZ9pYsjQEgOX3S69jStEGQi8yGUK0fpE1+Nyn6oLXsucrgxVnp76QRTDjpudDoRJgpYmsKA4KyBRSSoVhoGiEBjEUXJCmzGAcIXWUNjSC+Nfg7xa6q96RmGM5XEJnER4AuN66BrOBh7s4XANd8F8MYulannRzZ1HfC3xHutMDrosPriJTGQz2Vd86r5tccu9etcN1/WGaFRd0a24uwfHMhgqBvoxODt/6akzMhjoY4T3S5IpYRvk+tDiKXJhQ+j8J+H8JJ64sObzBjLVlUt53+DckQl58RXPBXXSOehi8lo4o761TKcD95pAlh5PBCH3eBHFf0usZUauWpfIGkhD95yjP+apUzM6JzBobJPWw6IaJ1qUwcFiNe3z8uh75Nth2z7V2cWM2gPrmT0+BYOz+COIs7W63VNV4+J1G2nlpc8YfiVvIX7zAoPWuIvPPliYr9seAWopN8Ytyb87+UYK4QZ57AfBfnTkvB8MqK3l8aAKkufEMRJ4X8wth7jPWu6yiLf0uh4uEeItdOA2wyxjRIgYIe/HjS+I+SHqSVMMBBtk3BcSec44JKBTV9oAqVO8VPr15JFxXzRILNX3ngeQ1jK5JQidMSSQUsEKici4exvA4gSy5fA/MaznCmktM3f3d+nG+Ys25/KwjFQx3LWo/5o4y4pLjQ/+F83VtH9pfDLzA1PTztbvzwjk3DVfRFijMptXC+KXPsRghLxrymWPefPNtuaIicAHc5YHS53w+QXhWy+FjdqcwfwbKKKkOmlNq69zq9ILH/tPfmcFWbfEH4tL87ULNWiZlUfYt1WSaKRW6hUJkzynRhs5if4kBCRCC2vy5MlvSykx6O6lRsczEYathXRGrqvXxwwZ0tF1DSQ1edga8BrByeVrXxZ1hCxQJhz1dPskSgWwYVQwDSg4+RtPoBQ1o279cgbjZ5eEODxot/V3ZAINlrHY65V8QGMlUN/74kma2bgjRf8Sl7rrt9QUSPX4Q8akz77ubJpW9I9/ySqX7Vjbf+swU75Bak9Aeozjsg0QxIL/W9ACORiFjLTcGxaPnFGZPE1CxM0PEq5tmeRHT/EvG24Q5UVvixPRZcOlwMANhkcJAGy+uFmXeh2c8EsdkYWHWWlVten1Qe5gnpVcNP6iyiz3Hb76LkouXdzbOvTdV3sz4l62LhGdAcxWNEjRaU4tfHBgQCbnuZYm0CIRVZiqW+F6aY9aAVftplO2NpMGj6AqEKMrul9q5OdkXrACWnuOJ/SDM5HWCE9MRShzsbocxg0S2DDz0te2Ztb5h75vTe7g3VrKm8h88RAnnE21/mca2EJNqHgxFzrd9PorUOH1+KgE4MiaDXGCy9cTkJqD3rcGUdGLEZT+7HTiizhxnR8BFsUSYwylS7AC8VCJ7R+OB/LwCiTFW9/0NjmC1JeWIOvxyRfg5fZoAVJbiEvBCddoD94ho5B33SQXDWsCcuGoHAh3sQgHTVYPru7JiGY+hn41EZHlAFnNF+Jcp26U+r/Df+D9+Twig4Ok//SR4G9vb518VEbWsJGwLTgAxJVwzMaWWst5I7Wvl/3fxhlgVw/Fd1kxc29ghLxhsgu9VNvy1cyX6cUwh9DU6vqKdmCZ0xWke3tVs5Y0u2Eo7fjQHH3kwwVyux4BqvTXYnBXeqpsLtQJ9gTiKOsto5yhSU4uXIuRFBzqcrALLdDby09QkQ4hETBSFhnczLmRnzAqxPcAvqyh31cxCUGL1Fu8LxHaeZMUm8wsnb9miEihlqXmYZCIqaJi4kIft0+nX85d1PiB/9Sx/IhB5tUEMpHJBXpfUEV/PqKi8q0EFYmhEPQfH3g7h4TB5XOswUJaGvNkMaAdpscVAtrNs0ATUJmQJG49hnAPo5BLfi2HSwGF0XSwgiwfIVkFwrFLc2PLs7O8+PQUADoVX+Z3ZiomTYHn0ZRqMIX+OFVZ9j0cxfxt397gEODPRTwnp3Tp+mo768c3aBWnI0gz3UNoLUSsEupyII+FIkTJqko2TMpKk6NqAIidUptLyfC0QswAoZwtVexzMNxcOfxN2vvHGSR5cfsWb1c4fcoXfG2G7rxngNmQVLl3blQraLdn5aHlptc2BnWNrQZ/yFaLTqIvY0bNU7a8h2uUXxzo+uTEtxWkvxdWZ8J1SyrBZgd7sVCF8PROpKkV/Zx0W52p6POQiAGMPVO9wG4ksh6mauKEO0u5dSWe9dvF4USgnsnZkeiZQnapvoW5lvGEo7F5WI3MPrDTYlo4efiIsNc//2Boe7Ww4phpbbwBn8ZgrhmygcNUZMhrJ3FPq3XpuOwtZu8ysF7zEC1n/t5jpAd112LgBAgj14RxM9gQTNJfGZLA+eXQFTDzf6ymTA5beV759UGpjwMz9Gczb5H81JWN8PGcgQXeHdC51oRfb7v3ySleLwhYIjeujbm5luR4U0kOVaE0oS8T7xp26maC7Hy9Y38Vq45HojN724DbUcyasb675E0dHrsMnEixVToToeDLMaFx50npwTw6KLD5WNHcCXb07as3oh3/ujdmHf9LdN7ZsP2qiIlJ5aqHpFs97dasq4FENEJBNGFDYFX6Qw5ImEvmySl+YOvkGXMNhgPLGHjLEaFbYgMPKWO9fNfURaC8we7ZWC1lPLTF3BBLxJu74td8XYkfHwky8i28aa9PC+VZmrNq2Pnl8Epg6CYT+CPEXHqvkDZrHGJEJZZgcXIgHviUp3DXrEW+NgrwuUNsB4vVvBC1mESLHhVZmv8WPwKLy0e6flWCDwVOGuvgDXWGugG7APp1/vWHR3RW7IvaAfPw28o5yf4cqqIlQaAJNb7Vbye2qmERInlouaFcbQORz+lmMoHu+XmTmAgpWCfSPZOxsCMldaUJbKO7V352VY1L0UPKRLTD4pxAZOmG+FoG+5eqwdYj/JIIU7nq6JvlwAXHdy6iNS1rqy5gPfIO9Xc0SQ7Psn+E01XkC+y3XVcclsscrnxMZi8zHwsopLnp9WgVEDAB7pIQtY0doO4apN0w1EJpbHST/4MrTZ+xpFIpgLI92LKdqt3u1jJwZrZUNitn7AIhjXtQjBOy2nR6NSZkgYMIDPfBRdpx2BprcLxUXAOKB15tX6aEuYzrMogXgJNr4vC5h8qaH9e0vC6sIpMVsyxaUAom/npP7UWNWXMQEgDNqPjNabGIp051mFB2aC4c89d4elLyvbsi2Xzuf3IZC9pn1gLapTHtCTRlcPqF8vg9GOmZTSLHWLvTvNSVT7hzH2y3dBu1XDzw1NYWcllUiGuRlntPa8t3DeDgUvCgYWng8/7TNS8EFd6LNzZU5O+D/deOIDwKPrG0px6zsedeAkNi8msbW/NzYSuRRxD05GM7nkqm0cqGzzqXK8Huw7l/sQXRL/FllOx+qMCfZZXy964wcxbs4Laafr1zahT+aj2uQHJNwaLrdlCNgFBwD1DngxYu6J70+BJ0yLEsxC6CJUkLtBeX+taOHJvPXniJIs3SfRrgz+BiDx5cGHSL/zFseH1SdRdwzKDLqevV9K2Uv+0RSqdYttraJeDYHhLaUN3pV6V1MelaVHkZYLmZjq8IxYA40up5q5h/XPaq5ySMxJgjij2T8sktQ6ijpA1Ap3quCMvc9A7xMPJVAiXevb9iKexUuWrDOiQng0E6NbXnK+qfGfbmW9iqalhBLMQwAxOdQObtuEl0zstvfnHTptilRw21TMZXAW9LIbNZJQ97Rl9E9+OdYOZFauJJWPj3hM11TpTJhckupjc2fYhXavcFD+cedMPJ0oAzI2HXnIJzIBYesAhuWghb2xfEecf7DwyTjPg0yNxdiJTX0OYJCL3DIhjpAmffKX106dJwxJVHsbOHiyZJw5ftzGsrDpjFYMwCLqaCmzUf0oWAEilfYU4/2h+ECV4afXonuJF/q8hU2ymshFNw/uJAGw9cnUQLR5cDPAICfeP5Ktk1Xia1kccIb4+koDYdG4g14W5dauQBhf/IMUeDZb6CSj2TSvIOvMs0SQGBNbpFaWhOcSzM0JTRuzCPIa28cXjuqTJhFmYLwi1FnnJBlqNHutpvOCjAgdrgqty6JYP+97/njd+mJyzh/++rubKENMBY1ibchT9TDNor33aQ69dL/T+ZfI+Umx6/VAn3IX5czEOqrWqa9Nyj/IBXPYI5gUxEyxNfyZUYXlWnLJQ+OEJ+94qNG4UsWfs/A3Ui2GU2hoF3a0LKrabR1REKwWaC5dD10hZa/BFMnmd9qFrWhCGsDrDdmMqG6peMYvk/QBxXgmtWvtau0Pz3OK/390ygM+IADI/AP5h5HWns0+MojJmSUnViRajmPZYdlt21JSERZDL3rcEhvCeVFkWkCa0+1XG1G1qwUVSaID3WJu5ymNY5boDF90O7zO1VaScRTQ92mdArD5fmdFBKCIn8VzXsm8G3AmXrVpTIKWlkQNcnPHVyJkTnuzZVMeAXqR/vSR6RTF4if6wd0L6+ILNHiGRQfF7sI3LSybaic1oguo4R7DY5EIKnnNv3BRit1eOrbO94Khyt9o57aMXjcxWo+ysrYgaAt0EC/OsVdSrA8l1HLrg0JYuNnqEcfLMsSBs26xQCLVCsbSPwOsJxn4fIrUwsVAYfaeg8c/q3pG1Y6BvsKqkOJKSSlWjVpjWx+1DySBb7D+Zq9AvajcRzdbycVrfTazOlLf3MM8iJGMmEqosffxYERePxNpPnc1UZeIVcyBv3UpqjCnxPIUWoHluHHUTaLG9NL5pX5j8Ack1xSQ+FgMtjDFq9Kfuyjg5dPdsQf2LgvQDpqadSGxefkufi/QpTNZqMPRYQCKgEO+2UJ1U6/fNps/z61aeN9xyxz93t8RFrFcALI0sSU8AhKIpQKB8iQZamM72BDzZnjJzlcrvmvo8LLCNOUJ9RGGrqrSd6GtHXav0JB24WZ9al04u+X9mtW3ueXeM+u4UmUtnu2SNEYhbxYBKVJUMGpxIR8Vx5b/wDAuVfqBsDkXl2caaWSHF8iKxN2O8Zp/hvYCFu8ml7HbDkg8MXl5iQIPtaSzhB5B+iUgF9dNyNuvw5dB55eD1HoDjtIyL2vSV5uK/tBkj83HA0NmdoR9y+l2Tx2ThEDNxyaeX1jk1k75h3xeD3ibj7rsywzC+x2pqV5s5YeaiL6tg45ZFmissgkjmzlMLt+nqWV1J1y2GKwoSp88XWqgC39wjR91egyAFwCJA1AbpuowbYn74GIfemDh7UV9fJnI2PlVgg6jq/ojhLLQTIVllmvmVjaVGqSexfEtcTUniYWSvs7EYB+ZdobGqOUgmZO/hpjNO+YgafYMmasGYJQPm2abODd1wX3XfCd94ia5PCFjaH1YpvKsSpPi6ROz2RerTCCxhI1PtQURc5rU+MWW33NM9xu48z6TXhzBCycuPFqbtT55Rm+uGUfjCyDzQeaCDIW+LXuAlXZlTY1I/dNXJnfSO4AkPNGj2Y9qrYsIh5CMY2Wsm4YqnNeC810siCqYwks0D4JVJBsL2IaysOYVD/ehOemkJmPvbB1CZDwco/Nm54Z3d6RMG6Zp+41vP21Gp61iiZ7hHecFtObYHkeJUAgsFp9Y1GjSmQrtCPW7EOSrh0ITmFwUy9h+rItXTUM0b/Q1wuXFijPOZwYZIWVke7vPuFrmxOJXhQGL5UXBtNwMffrCTH+ciRomwxhwF2KgT01bxzDdd989szmy47XvHHEkZKVsU2O8LoU4c7wZgy3B+gKAvTJ0ZPn9X3UmsvEDo+I2nYKhrSuhjnRnAKHFtoUHQjrqWetNCqXb9VZ/U10RId+PaotcZBWcjB+FXr8EfcNbhikV4i4QmA5MKbRF+4OFyr0ZUAMz6l9ylahiTF0F0RqUhkoMCtQCZKO2VXT4/n3dDOAzuXTAwW1xwk0KhaOMHX6IpsqQu6jjU9s9e6/dq6Yo+2MPHWGzWaDM083CsvuALlp+8Q1CvOo/4tf3DdIxKlBQKScnO1/YsSmjr2RU6OaKjKePdEGzNn8gYN2U2osWR+mnXDiug1qZu00gaI11Wbpi9CSGOIzJuC+cqQHzQCWHbdZl6CsS5kpSXYeX5SZyY248elEvzovC/GPGC/JEhG8yiGXMU2Oo+uEFCku8wg2Uu9nPSi68h+sgFGshnI1S70jO6AhJONAN98qzQOJA8ZPiPSa398OcFODAoyLYN15ceCKqpvjTFVpD+0QgTai6an2ZZkuICxqcCsYkjcUD4sQ44VPCOZmGR+3EgX0Tx71garKDTRstsE9fIa1AOV+dGb5qv0jBh2i/EC0WsT14w2Poi+VGYue9rswRIRk0bfru7cD2WHUXFpicXcBm0uwJAM5Fzdg6h2a9a+M2EPQZ31hEA3cj6AerdPm0mzAxy/3mx736N0Rvfq7GWwSYtKNLwwWb2UPymkQcL/h4TcVy9GXh9h9aJbfbmldoib3O5BtdsqLBf9kJ3MCl8dxAiQ4y/bLbFlawCxjlRwUB3vaZebvFiG3lKzF3Mhk+FnybIlS0WtiiKqBPnkjsA0/Wv4mmg9ghXYSu7fjiHEnUItyB2stdF4C3dUfvafc0uqf+HCQENdWp04rmqyC5kVgYsEeoiqmNrrLDBualgNSr7pbHurmGJ75A1jH7VyVaK/Mldev/WFR2GSLN60nOVw3vfCORKeayrQNTzzqbZzmRHd+FNOFwUaVQzwm3adal+P/T6Rfitbr01jH3lxZr4cvTFg6v/mqphKTbigdtzSyf1FYeKZ0OLcov4HIPZGn6gHk2HC7eQ/LWsNwEQa3m0ST45/fYo/w0q426YLearbgWXoWCF1BySz7nm6B7RxFwFUdRNV5VrHmHbL80IPw3fVG6c0cYukMkXN5xA5Sh1eLK+6QQzsOAZkbMWYn32T0vozqIFtPuX7i5pztnNN7cf29aea1fnPonCAhMRYdJk84ZT7Zfr/ofo3EDES4vVzMPKub5utsPXnVkXdV6QC8Is9k7u26Vc6TNBGVa5cj47Bb46ddS4Y+AfQA+Eud7O4SwprUhyjUmfxChimNlCMl+lVVOxapL3PzL8RNX/DI2umo15v0cz/uUbVhMz5YQJRvq0ZF0asQtyAK6Bo1UM9h2pyWwfMCYutwcKoZ5gvcEVUCv/nDql0U0q93hSdz5qomHSee20rHBHOqQsw4GNIJ+PeOfKFAp8kFzFKbVNbUf2yAWdVWBLtw1fzgavt+xFi6jqssbFPHinU1AHwwUbZDJAqvxgCm05thcKSAn85xjcPBxPvry+UU+Q9Qwx+BXqfgxOc6JnbE8+8Jtaptuoa/AGOPT7eMafE0jCGgJZhrhB2LxO5rw1kO0/6mUv03oEuO2lTW5MYP2S0hAr6O97uyd9c2606LG2TAaZsIo4KLisb24hiizW+pXVCP2R5mhccVq+k28ylZEkoCu57UtTLsozj52x4mb+yniKCc/DdG2C+3MT950E/K0sp/aR8YxkhDOCIiZmTfmwvPz9YiMz0ilax94CwsK3aEQo0WQvQf8u9TIBfExkcsVUGmsPwyLQLQXHJKDw8wfUALm/ztCu8dpjna2KmvRRio3aVGx446hAC3iB3/0k/Y/UjqM5xxV0LvGRrBuDKmyV4ojLji/2tmEE5XHvB/EypOmohxIM3Z8HIgb6GwEJd5U8kj+IieYJ+1tStKdbLeJmm1XFejVWcSGhlojmbkJnBMtJnaXChC8ookRLUWiWGaqPVh4r/yDOl/u5w5zZUvArWD1KPm+pbBMxY31JQShiaVzcIfbS16Y2+6XdFcz0qerEwfvB/htT5xaaWWBfX4Cas/nPRTcj94Sl0wbyv9jq1Pwlco1To+jVFWhg7UQeeEv6TGQH1zXTWWcfj1bF7BBEZQstTsLsFARdmxvrzoCnEp+I68Nsu/mcH72hmpqKCG3p4bUak2l8watRuy5lXbuA3tXlai+nMDt4XL6YSPAQC/pW3N0mwed0yijqN7cCsilveSxB1JnkVhJQRI3DlQmFSbZQI/2DpBFdoscWFaOaJDzfouBrrbxyY+aGJtncj1c7YdgCbGMN/EXX7a3FSStnF1+9bvchjh+pRsaJ6q0jrGaNT6OHSpz9ql/WAKAg9FnQAWgxAhT2bxmif/xxZ2PlDZdtySB0IfSCxwQYIQYzAgLpjYs0p26wfw+0Tyf4XOqe1tz8dsaE0jtQa0KqGpX4pWwHgKDCldGA9WyjYrY9GrO8UP7b/dEwEKqgXrCMHDCRXtfvxPsnmHysQ7Eypc9UYPS0dFO8f6Sv4CjIvt7AxzpGIyhEOLOas+c8T57yRa0t0SDO+6ceHfE/pyxDzNGBrynh4h3wrHB1L0R3PGOkeWY4kngVfF1ucKchMB+EAkTturqJe/xqEFW/DpZV/mIacR7aAyh2pwmsdbjtZW+Nu71/gYaj/KvEQFYV3O2PcUcyPFlwrCOzqYnPTYFehV4xOX7ppZler0HP5FzqQmOArxKbxxeFm1ohQZL5u5HC54rz7x8cUfGcooUL5w2qYK0ZsLVBymQXyxnTYcSnUNNv5FOoxv0vXN5WVqbRVKRbCBv+3WcTnkl2omfHcA+rGAAWhhhXJeuzZ2b6WuhEMTeAu1pKwTuzB6evUFeEdkzni5zlZ9m6wq9AJKfF9pjGBbBGSHKHfrMwYK7VCM4Db7epsIWRVMtKFpKJqo9eaYGn/uGZH4OfjrRDBulqPwglwJoXZG46FflDYKHe4SoTO+m5huiaCRzor678WYWorIzRpWGfvfdBWSGHipCqSim8Uj/lClDi7HhDNIAeGoB3IgbtEl42MCUMYdJOQOJInjyMCdF79lzUUDenmM/Auwh8PNBNlFevmlY7UnVAKCcHbUmAaIVdPHId/qMXHL8a0RteOzcJ4D2prOhzs0uMIjpLUjcKxP8KWYgjdGLEpXpGlgK4H7CBzBq8+uCqTHEcWceoZFsah+j1bGK7jFhe4UINr1aWKdEMq48U5fEGid1lC593rZMR+WBbq0HcuZWUCteIPYLoFArl9A/nU/ROyI8OrlCLsS5CVuvnhD7BNxIP/mdX+k2HQlVi3YKdMUHHlHXnL1jER0HJvYEhKS8p/seqDWivREDx7moKkf29MqsMkf0eYtdF3rTjSkd8p3QJm/bG73FDbSxy4TSTAdA+FVcjmpO3OsyNwP1Q+EWAat//jcpHWtv39Kk8wlcTuMx/0625pzF8YaII/gjtcEJ8RdKE9LhSmWBnTHJT+BBqoWXdVIoujVv3lAbH+ylZ+QyCBQOphWxk2+uyUh3JfiMTcrdv8Rn0DbY1G4Dg4iFa4nyagA4sL2P/xLgAgrOnYjC9ELYQXl/shLfsRLY6mBCRw3sN/qlp8pP3cxXcZtS5cMMSzCL1BxLKNofYugbwq/5kBFi1iE8WqJkxcvtlTjeCFZiCv5vh6tSMKbjY7DgDKnvOZzsUaMdUIpmCPk5lsnvX4bfPwRwJh9cwvo6U8MGWaxAF0R890SM0v79Gowlx95IzPqlV/q0Uoj1wBM01gJ70sH3isCmbFZnUAls7LaHNULnh7NCixjF7QQyC3bYiFwBHc2TLbFaod2VERZKyOO+O2jKeeCHNpQi4zSNNPdvh1OC6YiYtOdbo9NJPLEOkDeorLoXMR1BaNB3VWRvWHdtb/Sr8A9hLU8H2U3ZJqZQT3vzrj3cWNFI25+WSbVnGvSIwBuCpyAkn581VQV70gjMgD5j5u9e66kni4PtMhgspZlVLg9R2fbumuELc9XWz2n4nE+oJHo2lxIlkGkyZVT+SeWJbK78ybZwaPDIHYoH6Fuy5UtSSCReZS3zMsfXJwQ5n6kTKb6nq2aHhU0PH8LMBS/3G784oExl4KhGUVo+bZYA2Fyn2/OY/m9aPVsAIf0R6JTZRXB4+t5CV4uHk+gtqU1tojTGhtwPk24FBtfxNT5aQOLoxVZlU/4EUaa9l1Ul8M95M57ZsUymanELcZqi+M0jNZ5JI2HmGC9we3Q2oBhWrtt+n43TheURQVFONF1LTYdYl6rvvU/94sC0r/DSxe25t6FsojrIi3TT5ck8FXEA23KJw7LvwpOcQHsJaXer7Xrq+Fw6fXU4LXrycUex95y+6SPRrmLPg97Il4s8rvH7HeCd1qMCBl8mt2fKGKfb71srhDHotGaAVeLgCiie0Mi9Aau/Go//6qLD6x7FFauaXD0uaNOQMUHqy4tXUdMHrifqG/P/JY+eOmLXUBAkFBozy/5Nyazl1DqxzAaP/0ZE84hd9E1esz6lHtweIaiDyQEtDc+Jkjl2F5wsyx2EdHVhbg6eLHOoLzbYxpqDsvOZvhIxEPv/Tr2JXqnGjfwIngyRiUQWhmf8NpqunOZ6LXeX27tQ8rgVe+RhlAenpSPP4oPn0a/+iXH3Hv69aDedMPYwWSGSIze6AISFbU8Vcsx2He7D2wWD73Cf3qVhSOjir2B8kLkgrgvLYVgulfM7baOVfNbw60xStPqdcEkH8z0U+wrL6xZcASg1KlHVc7icwh9FSkdTO4SCmpmnzUVkdB+xbhyH4shxEWZ9xfNg7R44mMgpX5Da6JkahUrmcYPtoaux1PxBojp6sNMCXz9wSU/grVaer7zJahuMictjbUpR2HOUDVwopgpTtZtXPHAUr3AH8nZrYurI4L1ADMRkgQ7hO5HxYt2iXPoTZ4q1lBh03zoBA0+fwMCL/OwXwRRGfu+YYPNM9ARGE8NqndEgwgKs7z9gn9GxOTTNbmq3xr0fOiZ293VMUsU0n3Rfgbx83nDna4F/eEaSjDz1euTFhZ1JDDIcL/OjqlJjAqud9WcFY3ziz2vfklO3wlioYvZtZXEf145S46EoNj+gQ10QLHZoBZbm2ahTi2z1Z/Zd8k+zs8jKlDNPFtfBx/lCixXY90oWEioGRo0hzVWuI2U1ttdGadygUr+AMmUBvjo2S9hTzwsAwehIMHSErSIsx5c/AXgtWqxSyCBWBUP4TQ5xtSVA+NWIv9t1x2B/z4Cg/tFHN1QMCyWEF8tzJ1kv1yWFnMfpWR6wUgY70ovdxdDOtJmHkPKHqUX0bPojOm6g1SIvbKY2LbLqD/AVE/7s5wxSM99J3nDXvGFxmXIlaIpoxsuVT5q7uinRhRm94hi0DpHUjs77pGJaCQNUvX1MWd+6vVbGrg+8u+71kayPvLYlkZPjKhO0LawVNCL2TZV9EuOoFoGuB5CtYvd4GPTHYbiiI2eSWaRkmvNvTeAoIJulzIRDFeo9xD+80bhQoTp4DyIuRVUEFqH/4UzV/S4aDwDuf+q0zVql0Xm/0g72GCXFEJCVGQFJYSb+tKDQSZ4JKUWHynKpDaXv6ZjjrUwsLg9Scc1H8s1tKZTi0PVTYh6zdcn+LcPcNDK0sPzvIoC+7mN0vTmn1Mxjk7Fn1hZH1hpwlKpW/Q5LbxSibZeNRMgXYY85KyMMxmYm3lAZYLG68VNYgRq7sLewplbFQ5g3A8otg0lKMssPaco9JuI3vIaMj6lscszohbXCXFfdRUXPu8MBThUf5SVCdUqMtqs6HRDr3MDlL4Pv5FfRWMGR9/u2s1lwLet6mNq6mgT5NPCk0uhzI520JY8Yfym1AbvJmJ7fA0cVlO4DhBjWXmphAwAuPsHqtJ2cpNiGuUCe6MiI8T8V6BIXFAArctVqAEdmqldnQ21w0lOwzfajuTSey+Y8DaG1ovSwROzz9WrGlvrHAEGfuC22s2tAs8Juhzq9F7CBaZO0RPxYwnXluhKJgESual+x6e1avbernzPFWtks618q5jwEmSPeAGP1JUFI6xZv4pu5ydzjXWVK1YkbVSS/yGgLJMQ6R/8CPCHY6NH81XOTydAe13qtW8tpOuR9yV08hwQFkkJ/HLWdn2A6t2TbHovUMvMyYqNwXP+V9VvdCZ5wtJBD/rQCQZBK0RqMo36hGTZJeeON09oV+EuEDaq7Gj9XnxQ1TJTLOodLmTilvnqdKsZnBGMYVKubN6VXfYEH64AsHwP5dhuHQIMCR4bkn++YhYKy0Kyz9nfyqkeDKMHAEL21W9sPWiQMxnhQAprvgfpKobvV3BGqCJhDLD/iy5y5003sFdQag1AZ5vYbj8CYN18hGf5NAzIOn/fCmK8jQWMESe4nc871cH6hvQfGIxCwpD/Un99U1MqW+MtVnlmczzhYvvy78iXV3LnNy2xNccAMU88h83IZwoCBBLbk3EFQpB0/3nzD7EPc9a6ZmSjI//NQw84/srQ4YgtTu6CC66hut/LGkznLbof2JX31vZYpmiBkyHZOQxtkltzXW+18QrbDB526V5JVBRHVfsGEfOeYQprMqjDx3R+yMuQ+kfG6GwtQzuzPdaCFpQrLDTWSv9QHCLRQqC//sncoccaoNO2KM47AKOJtMdPqsPKCIajycoBmeIfvxDtIW4JT9SoILOGpYRfPor5tx2vo/2NHsM3RjfSonjRM6k2Mjpt/jcDwDz0VR7jzb6Y1aTdBkUOn6lusSuxT4zmrIvEAzxpWtoZ1xsnWOkRJ0VI4CjDiSWwI9Im4nf7eA/ZJT6qtqVQxWZJ/+s/CVdlURStJPC7i5LOzVqptcJDY6TvYMYhLLiuAoJGW8a6gZEBAJ3JL4kAXKCXbhAOluwaVrMxzER/uTW6LDkK+wT+y5CzN5JXBGvW9pWcqK2bDR6xXy4Dne4RZ3MZzThrXo4t2NThNlLuCF6QDlpxpkAVKgxWlpPwKU3o/k9NIxTQ+9eYAl8A7YLyhEO7pOYAt601JzIGn7bPHfMGIU7zh9Ayoqbx1uGOd84KPx+EWkiYfpDhttclyivYn9FVFosuA2/Bu9w+P3lNZZQoB3+XajqWwUYoYBjtp737NDRu6goWNsi+gAxWMPTt/0dKGU6PrNllXYLXz+p0JN3N4fnIJOc6XEVEJT5Eci7LrTY010axRnvQ/2BwO+47fE4sKqdVngQgTt89jN4s0+2d+lp0J67k+GsZPKg1z2k9CsJoiV0ZILgen/++o9VO0UZySajqL37GT2J43hDq3wQGuU52uCakb40WXDQgh6TWeKJKWwFsFI5oSDcGOk+55pYNrcOMj7rpr+LrlUzkPL90G71mmoDPFsN0b7HbV01FwMCUNKda62MeOLlnAwM1EmkejUGtIQ41uxD5sUc9M8o4tzeIDXwIGAZARPCYKkoJeS4SlWc0VA1lFIVBgusuh2VOinph/MnRauArpLqfP6WSINt4zEdgltiSfIUdiCugQ8zOBcqyzbS0oDzdwnOUnxHcafuPUAsnqlsLGOY5G94JaFD//yxkaHOBUvGACMZ5TLcdNebRFZv6mk+L+Rh5GOHyNlMRJWbAJOMlNofuBW0gPhp1MreoiRXMviOnfBRTgbvXcdif/xXJfk2771hXWPkud7jE6O69oju4A0TpEsNt30AWGd66k2m5WTwognnJJHBc1htOH17Vu2N2KPQyhf88sxaOG13W9VySiQ6SvUP298pAzV0EfFboyGRAjZbMEhk75nQ75hSEs8fmLexqoyzqqY0akEk+Fl03rvNbgyprRDhomKC7o0ouoLcOVz12w2zCNM6tiPUATi7rhT7QPPe77nDfgRzJa362w0JSFgJ05vc/tdSh6RYXzCl5SZJJbkyNvXogg61qQ3BJUpzCOfBT00Y9MIYEF+ojbvyhPyPmrfeYY5FEyzajjNuCv8lwn6C+sqSTI/e2bdRpZ4TCtEaLJtAeCvlXw4Ctz2fLIOxCL2STcAQzKCspPCoqVsZKVgsve1G0hA/eGgnmxkIY3MsYdwQilTIcwxuGb81/qbrKwnf0ct81WsDc2UAIbcm1eg8dss/84UVGjs+2ACxRv+WDiW3wGbAqJUZHCNUAbsuILp+/UkTEYI6Tq11VP+0v896nRiCL1cT2HPQCJmW74OgufE5O7DyAjFbjhSSsrIwbe8SSZEK3jki/lMbVFe+p6j37RARjuvI75feN4EPIZoFrs5hySaP2Manthq2uzd4irXPowTTY1tQg6gaW5ngVfKr/lG+qTgNX7a1HGrfW+eFyQmFoFU6Bv05V9KvmdYHCakmxijzAsKQbCaDVHZKHdXIgfVqLgpAkoNde7oKNnbloag4RH+Fz9OwdTRCLfMPBtn49+IpHfOU2Bn1PMo7DOiW3DqOrbZsSsP3Kr+RAXJUtGKCwKtYv4UTDePKwwY3MzoubTnoLAmABHCXKH3Zr2nxLcCn1mI8gneWieil0TDvvYrZuQFFzuqeVtX2XQSXS+Vu1RKL/f2wTtaQuUur5y2pGbj9OFTadQOKQ4jdFO3lejmoY5gxQ1PdVM3U26n6ABY97ZWdPyMAlpqIGBAcBY98ukzlJQM8gq6abKLAoUwuU3Roamr1b5yi8DzOx3/HAH6bxJZ/irc3oVVmGRTMPbHGfIAgItKzRCRjjoMUYMJ2CQvLgSbuzSqD7WFpU0v4++kEzlMawDeQom5OhxNT5dxiEm0jHDwPyR1vwpa5IA68LbysxMv5EcMCLR3sqY2hCd2cvY3ebgMaSmi9Shl+02WtFxvvyYhLyMH+JqWgeK14b6WNMJFv+McAgMaZYeLVSHKuHwL8010owRrDFRGJdfe+BDNju86HupGN8IVZCmSArRAM1i+uasM40aeKk+DUMq56o5Ud9UUZKxikiJoGBVASewWrVh0eyq2kfifI6Shg6plNAqU0jd5niR81sfQmdxvlFA1SGJ81rn0gqn2gjTL8E7IET0i9dRHMXXDnEx4QY1Nbh74ObrDUoRFG7ubkD7pOqHyXt09Pp7H8sBLbgVssXpie7ZmnN+TmH/T0tIdRR6/c/Elj8Sc+ZeaJrsuxbty+Pfz3nv19KqXXwCX5btNlxYmPbWbWKdMAu3r9S3emTCk8CAo9S8DO0y8GwxNi3EtuYyHzg76XZfEtf/7oR47N2KWMG5qJbNbtJ3aUX9N3SNkvQcUzuqHfZ3jkA4ay12uNvxUA/SLWAGskQfXJfB+YRVCkKd65dFDmc1hUCdzHIGoeqb3eivhbYz9GpQX3qurEdjyvzCkkK5c7U14bPDaeeXPJKdAwGYZ0RzuLJzrBgZnXovHrwIGPANhP8JxFXmFMeAmngN5F/wGs1gN9CHc3ojDI6CtY6FmqLLsOynpYTnuTCRhtIRPbVobIWYVlmaOnLdd6HOXrm40O82+05+IExjmH+y7fO1jqqIjKipNJJyrG7wsbpVLsJJmIaL/bDZTQJwqHNttT/cVusFFDPWzr0jnkWF/b2yjXebKBqLhW+VRtR9G8NTcJ7seCKh2g+oZMjmxKXZ1chE/oy4tynjhXkW7OHIZLZ9FrFH8pzpZtlaHWoW1ZDgKX40iKpjJtwTqO8OMWs01m/zHjH9aqveVL10w0ATfBWJEjTy01X4NQjFazoWWXS1+9L21IzxWyo/Yv1j4oT+KowV7bU2M4+nxo+n8QPpa+BSdQqXWQpRP3go5Dy54N0S2LjeGi56L2W5KU9gO1PCXp0ooGPzVkRv2TOAFTjoqQfh6lM9wQlRyOWknQNKvJ1/0Kea+bnhS/YuoCVObeVDi+alofraXqpXtJKI+WPbMaxrSXKs6hpXJRhmDnIIYk1xtT/5OpRn1vY0EclOa3DA1f9GgRfoTLA+9SI7mmPjkDCIUXTV9siESdE8+c2OaSu98pIa4IfwqvIAXWYDlvVq8XRAVV/OyzGeAHVjwJ6pMDY0Hy8NeSKK8s0jbJ6jtjVel6ywyHEcITBMlkdzPHqAdYz1PAuDgOLcmZ/NYuARvdjPHzPduXiiKdauIx2ya7PohtGwT4X4FFDBnoEJxzRS0FLUzh9SkhzNhu9k9hNaKAq7R81c1T6hJmjKO4MmQjcnsggJyF8g/BVPTJVjMid3iPwUA5uDoAIgDB2pxThtO8DWuR9oHLmOYBCBb14Qz0zUP9dF82GpYKlqNTetgY7PuCbQP4yMdI+nDfgiD8jySCRHv73nCNGb0RfGVYJ63XiRz38jDwIz0VS0TDhzx/zCeCLGRrCKd5cu+j50i+4ALF4TxM5kCu+8QfxAYVN2mKOXYCJ7qmHtLvNrQX1wnybvXeEXvIPoIGnJdQF1W1uLgvMlQB9M5K4FJ72cf+j8x8o4kf1vAe9yvHJtOGd+PeLefOXhGO/8uCwu/z9yDd4c8Y8LNrMAzVvsEAfh4Arh+mOCVIygUs/zwOEM3YHYqX/KTAecasxBdM+lMUeCzJ7GWJl+LnoJxQcB3rJV88NlNEY5qqt55KKkcGEoIJH1jMWxTOVn0ZEVQdBCy6g+OGTqMTxa8H9CJEZ0mEz5iOWjmSGFBcUsOLQInEcuQ1Og+qMgoxvsEmpiVpHazKgsDrUp/C9qWzMcSQr5BotTaxrWgjrO9N6QA8yZyEu4Qz8NpE469GQaEf0NNhQ42XxI+rR1zf8R0RH64pNpNdieBFrqz/UUi1Eg4BdxGcvGLYqS0Mmima/iiBtB2U1t66BGumiFWcAGE2M/lSorjG/DrwrSyW+HnIb7iUm8eE4A3hNTiDZxpI2nZhn8mYX7PWTbf98sxphLhV3lbkKXV1In96H9y+94BxZualQQCg8dWNGSXJpcC1QYewpaYXo21oMQchsEnCg3/krQh0bp84y/VVlhwGdY1BM+Vujr7TcvjVh+hwePeIjoQjj23o8dT/T0cmFBi+ismJrF1iXNNPbmDQRPepGZukPEoemuUNOxrtD01+JQv6lE0zK94xHxSPcc6/p9Ie9EE9w1q85UWC3hSZNIiRz6MKlqrPWTf1HVg+9aX1lTnfXSB7fup9zyV/LfZMru4eyqt29wH6J9ZP0XZfTM4lGhexJEgan28/i6438rfHBnY7Evbbbme5m6dCaDzz1aOy05+v2cItXaXaTzU+Aj9HGGJUXy+L91oejLgAN5X1p460ulrj1a1LMKzp2pNFoIIDiSprF5oDBewTSL5g57252dlnGLVm/maeFGNvuw0LRmmreh4BpWOEREjq10mfK6MBvPbXPdTpvl1Tv9G/6yTlS8r+Ti7q33xqBrBM0ZPegAxrZ5mkOq9EuDjaWDNFfIHqlGzb+W5RKk7mTvNx4sMw0gdSHN0dmlkD4aOC5mGBYoq1Q/zaknbTGfp70bizV9heIYyejkfwdcrM2KZPlGAUo80SNgpTWq+j5ML+J+b7bKFRxuUBIJWgZ6huGkInOrWVO41qYvkse5YVCeNlB9qrPVhZeIo4sSXw1SUZiCnDfc75uHyBZ+giZ9Tf3tzRRpOfmzMO/uszQ/W1vQNsVaSYFFfoYakvpxg2gQKpnLu8016WeTbdcKrP7kDyVH8YO05tuFNGQdfs5VfojzC2pDU9wzN8bw0ruH7mNIJC4zR1Rc3EuxqVDy+W5L/lNpkFUvwGyHws2soXrLXUB9dwifhKoFsUIuEzQtbKOy/jT4fdBQbh7FI/HlYBBmg+vXU49KGH+mKxMZM28x9G5KrvLN7iGEKGIRvm8dvPXpxl+Vj9WcEt3/c4C1GrjfjN23iwAXFB6RjcUPlUoAUAO7pd7o0wbRowYwVF7vLIqnWICGAE95PzSUB3bX77uf3WtUXjsF4lKnQzq/Vg3XlTCuoIFj59sqdcoC94anA6osgLbnweWzYVGYY5YIZKxnBj/hDpriG4V77n+E+/0BD5BAs91EdY6mRNhui06O2aFUKXXlOWqpVGfvNoBRxYHeAG1xfVBw1kWkNRCig0VwnIO/LdGL+q3J49TR5NXtYVR+IPj6mCOd1RvGJxx1C0Aa+OwnP8QkwN7ei7pILwWK6+61eWVkacXXwVaQiaWLgKkydihq5MeXBFfU3uiKL1bev0IJCoZuUHfLkLweUuMiK7/qR7fxIoZLIHtxPbT6O8G8L1yQ/jLBdtCYp7XjbULubM0i2RQ/7QEsnhsBsGfq7k5104zHe5GxPZl2Vug+dtEacRkkMolcksJz/D68XXu2M1IrBkccJPmdEDS5gMYv9ltFO7QCtqSdimsdmguh7SA+2mfJK59CN9F/qsN8+ffBa0jXT3qWfcId6dBK6uFgF6lSjNFUSdejWpd9aEIEDuZ6L1KbcZsoiQOpz5Y4wVtQU3nCuU63fVyUiw2AbzW6RrCePjeFXIZiDQHrTySsRxn6R/CK0UuegmOgge7cajN5hcGlWpG0/LN9eQw4xfGC03wXG4GeVY7PmH3HpAPUfTOE6bFF5086uaho5UhriywuY+mhzLnTIgheTIJ1aoWfHcVvoCuZBFjBp6EOlTGeDfEiNDL3eUmGhaF+sQgoZDpuxUFcO2m/tI1zSN8jGPqzfswNAYslyxg2MqdnWP05oHVj7X4mB6CmC3UVsD6vrFKishIyHNEj1dzquhlzleGlN0ZVlErFle3gdAEl+jHsboILmse9UTExV0UmwfKciy3FM2/eSXsk5pKLLW6rsNF5y0DX0nCOvkth+3VHQcXUKRa2rrIWe/lSGewW7YQDXuevqFXDln5TgUctx/cpnMli/gWAANjHZ1Acb2W4lGv4j/GjaYh4z7lPmhHoRskFqrbMNy9rR/cspJKBn6dVKdPbGSLR3mM/dHgIqMJ86dDOGZBk99mlkonJqYvWDp4T7wwBg92ntnv6FyjbkEo7bF8L7jpINduE4WlgnLQm0hdM4gUS4+L9GEgYhltmSBzYGXkJxLouNeqyu0lseTwUiGyg63U3/2luNzisNIqlAyPIzO6g/840kdIt3u+p61RFGh2lLko3oR6yC+BKLgp7eXfn5dIh/+hv7EwLeuajv5THChdKFSgvPOu09nFCocrhkjNdf41k9Sd/j+28fAXZm7YNVNIVs/IHkjRFlye4+M8wgtNBT4fNTkai+CmuYLylaG0cgN10W1Cjm6YtO79OSSsRWjL6BII5iKOBAZf7KZ1r1HgAf9LipBETF7Y9h6xsmXaJ38dobChTqhwe0au+uxObQH3cXjGik+nHuthv17wtOlEugUNqSEdHRdnq9/SM5PgdKAbdHIlHAH57Vp6LmbmK1ctJuit2AMnCvH73W9QktPYnXgHjCldkJyfOiHvwWx3NBuj4D4U3vcui7ICnHywC2/nqO6xAkuoDVXNBgkG9NoGUH8vTLGosJzk/eupPbSAnKeV10a5CKmK/oNWngTR7LB5MQh4tqZdR+PMa50E3jAjcK5mt0ytYZWTjitkrT1A+ZilLO7Q316oy/MS6hCh/1/LRNu2GQMF17ZDQqWLFjTKNNSb3bSamwvnET0wwE9nqFXZ05IptFG9bL8PRqt88b38/Vhj3/3SywHQiPGZyGITqhGRh8xWRU30Fp9EwpBdwp0FFzKQJUIOntABKiH5tHl+QJgYUyYa3OSV4MCft4qRF6GiL0m1Qo6aijl2QZk35b9WazlJg4KqMR8mfka5qEVjq9rNGDNjkX9LE/zfE1ggv/t8/0XSzjFkd33OU+w41mwwBAsTfEiePxVMlFQhlQQW4t043cAUipvyFVPImqPU2WfsVxZCxj0ldHSyQy9D66kiv5bquK6wSew8Vte4NYAgT1Xgq8ARtLVcJ1S9jbfjmA2bHuU+rkhOaKCPbtg6jTE9SItCbA2wOc5nOiXw4KCjRleyLNJtAG/MTsZhodUe9DChQ/6Ew3w8q10OyoyNcF5BisQ6JaYd7V8foR0d1/n0FnWANVHYn8vPEVt+pv1kP9dYdOgkBCym+mVZXHfZ4EVURb1Ub24QBXt12oCVkl7ummDIXP4qhg47nGAF06Yemy5JMDIA73kACxqzpx2IBPUKkvh0bnx1T5YjGwMiuHCmyFGsJ9HOYlw35j7DUjN7TGp9Tn9xB8ok+gwazq4hMF5KHJ0Z2cVBmscqAEhYhHn5XiNsfmwuiG/VgaUilPoPCxGNv+2QRtk8P9EBcauUp3nwWJaLv6TOoyPYqqVyLoBQGQDMo4e18AGiaIlbMdhqg0jf/V7f9Fup0m9CKBb/QExP0ln2BTf6d9tyQGmibBEsddV0FmNBFL8chOpQ6cso90NB2sSSCCQG/roSQqB+227A2CTbEqlkE93/sw+rHO+5/afJkS+/KOBn0w8XPZZFtiOziqLNziYh314IyKDOa4d7CBQODAe5f3pyyRIeleMw9N0B5X1+R71FhAvEi2ps3w0lgrYMQnGXheNCPWqfREmnvXVxQsDDJA45MMmX064jXYJ+vlaePI7w/EftSyTSDlxwVXdJ7O+Vy2oi+9//M6MRXHSTp2oF8urovPZm1lqRQesvTDYRTKK8rPRT5tnVoZ9PhrflRTns07PmZRWEKDjpU0KgYiwPBICo5zbpMM/G+/seGe98aQWRKjTVNyjqbaAwpGPTsgC5P2zr1NJyOrgffxgoVEmqc9ombUu+Ybbf20mpfIV89/yZQgwbkJlDKah9jdeRoeNVwGtFnTEFeeGI/pbKwRpqZIUmGDIzbsQumeFAJJL5FvVx8+RLJS4U7c76Y9hqsk+TOezGF2K7DuTYx9d4ZyROHZ2Vsh7o9REYvgSDuNbL1lIqxpmu9XfeLdH8B+X+ad5Re1EQ9cvpNMbYqYybE+ecL4tRmKprRWPxZ8bHtPtyAOjfwq9aWVu6+jkyisGugFHVoBS5AZI3k8Swz3/SwR5pjrgN80V/m+Jle1y/Wm6EUVPn0VZq+xIyq/4TSMC/rmmeZlRz/+o1+MQhwWgykDR3c4vmdhnwfmoISXTvFb49Aww4n/M2X/y1JuwPZjEPMKWo/2k1LKLXZq/hmKxh7TpUMexu9gsfZ1jrlld+uyH+W8TagAvNaiRXmmXcaZpQpeBy9SIOnxp+kz9wniZxA+QpJouJZtGEDRLcVcdd6fzoSeuN4J10Iopiznv4hOQ0GEip8qZ5Wl6epLMhHIG6WANC3w+DV0seLPSggBy9v19O2loyKIcyvTppTLnnb3ygLdIUUUW8fP7xY7mQxFA5X6LXJ2PXq5Jm1kZtlmXYgi/CuG4X5DlhWo3kPdMQd4DryYX+tYUyexSH4rTWQjXKTQ2QvnS1xtv10rh27Qj/P9iygWrcKZYTB5o82kKrkCoQ4fCpjOckvYHSoYfFyiI1y+BUE9Pw+sGxrk7kL1ix06DDTTqkP0IiRE/oWkn8Ty7LAfIkXEdMx4mh9FnreiOdU0bXHAfRKOGeH9vaAFg+6lM/t8qrP2SvHQsFSIyVi1TIlxBZSbLT5GJBs1N+girCz6JwHweRQOjMPN9Ao1fck0zmbrEn0GBLQq/53aw8rHAfdWxne6VTcMMlBmu3RycGTvvSnnDvMxv/wuChebp4lEPfRlH71D/zNWPWl/OBwirHEYmt3bvKoNmTUpt2pIPBjutU+rNj1/LeXQcuMZuImwUfpojVWqj3eNl6mcweWzsCYt1QbGhVq+d6pWQJlD8DzlWzewWMMuRpeVutuBWXQzAKa1zcVcQpFKU5LolblOZgzw+tkeXuL9E3woPEk/2wLbMDb4RuCCPxPw6k+TFKQ2ZAJxuJzQ3RSaQzk4kE5A/HaHM+8A0l246CBX1IXe7B/ET/j0E+i7LKaQzeQMn45rjyMgLpz4E2XwHq+G82EaLxH8ZVMswkDiCIqECQvWlzuvHFkaKzmSKnIGvvjCGU+LTj6v5sLLTEaQHfX6r2em7qItgRCLw3jGPbTc1nxmg0iDbG6tS67rQXAwiCKQQ+0ofQJJ/j8XYEOVUV2yabZScTdsm3YOeEZ+DsPWsRzPQ4FR1q4xS1WBy3XkVeEILdewJpuek0rfNluLnhWPsKLDmyur1pF5eKRX9hfCj2UIIxRZqferSmDoLfMa7OlDBRg6Y0BrCD3BVUBcDUbu9vNkRTNf9ZGa1IbeRWxq8lKgX+H+43gHFLO5PpfAGptXiqKGNCXyaU3THrbwQWfgrofQfy3aMsc6Y1wDWzgl8cm35708JUF5FLosfCoGLAwfdWXitTjC/DCjNXWq+WF29s1Svrr4wXAKcqLOZzr8BrkMXVRopPpxHNFhhzAh+Zbr+lMG5uo+wM9nXMqyhgV+WLudZr8blsCxD091q6lD43n8kD4GMVTH9oejifK1ODCAsN7ZLmg2PJvpWlr3TFk+YyqVmVIWvNK2COANT8n1/TtcnWQArwuXxHwJ1zlRJBHlfB7nuQakBS553qPI9gcz28xq+/3OTAgFeuVOmsP9c8dXSSDQpt7WjA5PD4biUR82c9QUO2ixzAbRrets4Uwckc+68ZVX1LWsbZIoqHouKFNJQeE4M19bkwcaFSC92Gv+GdVCI19zQOX8TTj6EtLKUMV4aSsvfnOoGKd1aKmvKD/91h9nd29Z6ZeQW//eicXRybb5/slR1h0n1kWKTDKqLyK+1VHPLRKEH80B9C5Jq8aPCdj1ZALvNHBalwNjH1p8fUI+vB4uAkU667mbXYuMVyMO9TWNlOsftzHh3MpQqV5RfsU9TddH/y/gbnc6TAaglqSYc5JhewTcBFoKSg0FSvNgduhjl4y9zQfHzQsG9qloBVFLRGOuUxcG1dz5Tnk0kCkKgmF1mNEyTwxmU/mIvdICXIyL8+yKXIhELEXDk5I8Lf0FaFZx/MvIVRrKxuBqTluTn5aWSKvnW5gdw381GdNuerkIbdhlRXfnGAb9A2TV7gfyHeluN5HZuewEYj1gd7K8OCRkcyy21ZoET6zst+iBkRfJ1WzzitCiwg51Vmk6TGBV7pMV2P4pkEFwgruxdFX7GADs5psdv4PdOD2IpLnWv15vYEVH9JHFOPdi/I/Fg73zp5ppb2eT96EumTdBlF59wRC6Sq+ZFIO8skRL/LzQg633n2y+SSe79KFPmzhOgjUP0S9wbzVWMhjL5semTx9xqSQLyKg17r3zSGuyMQtrUfBDLkNWd4dFekDwheOe1ACw9FL/OCAtkPqSHyjjfj7HZvxUy+upSNNSQTv9M14XVV/P+sWcpNJpzx6QjkBANflGuyT69N3QF7mxbOgmVJq63nsOfrE1GJaE6JDvqAinuBVD9nH0w2lK3FqcuM/zzRPa/vceuHC7lKAzVXSufmNYHSWoWNqfkldmaRVKcNNttusJbQxsXNCJIZli8yrqF7OZaWWRfgWQCXVxQzZ+TM8Wuf7QdQN81Lgn7yJIjOjFxaAdIqct3niHM+7Adqs8CVngeydIdZqDF16XFRGYNlisYn1TvUEnlIJcaJ+7SI3rxfsOkMQkFQdWTWZFirPbPE+5iUBrY6ejskuGyayNy1FUlHO3iBr6sikRlKoJaWzG1CwOQlU35xEuVwzifnyhb4gFhDH+6u0bx9EPm7l2h2E1RZ0B+fVw5fyLcFfXPc1FJF0+nMxQsY7+f5RG1mgun/I6Aq3fKBGC4O/jV9G6PbBX0sNSCjRL5N00ya+LzMDrnpucbXiuTA0GjdvYSzXSYlCLxtRpoRuljM+/YyRtwxdDNf7mkmCoxUoZJIIqqVK0Cg0pXJ4rYom6W33TqHM26YmqtXiqVmXMHlpBQhUSkeUUjjjpEnKVKnk6QTzi/vp43RUz/hVS5QUfnBEGPQoSS1eBMS2JG3vca72aKtTtoeLHTq5UYDSU6lMokvu69W/AgVPP2gOTF36M4EZ1KzF4gBpUsbdKlCWM10ThvQT5xGj4h5N/30JutKDcbNdxjOQ6nI3sm4/1O73i0+CpkyY0f7FZtBqyHvs5SLtrB2j89vH3SroewUJl6uvjJnAcQd6VVolv9oIPGnR6YjpMzj5BIFUXluxh7XIBow7C1Esh/BepB71VjGTFEfk78Wly1zlIFIOf4jt6rv0xv/X8efBAv1HBD7zsU1aMh5aesVNH3S/C7WF27MpTvO53Si/l1K/R4czwM731x8OUzWpSw9Qb7QPVYd8mpMv5fL7hnbaQHVirjdfdPmFQbK43cgn4HSzPfmGlc9VAJPcGFkdiMEMSu6P0rfPHiWDSZ5ibnohU8FOdD8h90plCdlmeXnrx7pB4DH0Rbp+9TlnnImVpjncwwAxUPDIl+CnNaJY6evddkchzxlHzY9ieZMOCjJLxr+RHY2poOwoU7UaNxe0CAboGhGkQ0GiOESbKdn+OyPRwR+D7LkyBTglUeMJSfbRmISQcqZ/rsaOY8Zn7OZPkwipT/r3nqH4snMlsLjlMJYptcNw+CTLtUO90NtNjMyTNjkD5EoZ1RCKoHQAOoeOrhLqfbxdhO8Wn249pFXFLvowIvhZwU2Tv5r2afYDOnodW7R02zv4nEMBOs/DJv/SSwszeUAyUrzeLrVzSFoxk20K3MZBt/AxyJfLc6088wGu19PzG8hL7B32YulJkWVs8VwVBDT3qg0hlRserCt3gTuCA0x4zdFigIsuBvZSx8trIrhE6VxxKyBpdfhq7vJew4btGyY+W02wUqyJbqr/3IUh8eL9Qd2LYv03grfTUTCI078z45iRTsVxiuLKncVGo+BZ/DnBj/fRWQYdDUBJl+ZduCFNQCkTie2RC4hU8/WhtIbm+LSv29c+BRkfW8UElp6o45zedSbAuag7gKU+7NmNNAm/EmXRv/ZQ0RCmqhUKLPb/N/2zZ9GYPRfoAQT9+fMzDlD0gV2I06pAdo29dpcFzwB3KSigi6WLvM40FIdWwSU9RhOxt9iCmMmjfZdG+CqwBbHJNqiLfKNQ8eAdsKKvbkpxuhLDQ9FbHKWklj6vKzX6TNkboxTj3tCC787pxIsV/tF2dvv2Wme37wd7EsJR4tt13hXH6F08KO9+j00UBF5UIdSsQ3qjJKRfhonmdJ/xNKX/hyw5K2Xym4G+BduhU0/GjTJv0wPo4gcjDRshEw8fgozJxZigURFjsddU15amORtG5l5YhD8472h4TFL1mhuxWvQ0soKgbCTsy+g5gadrgt9GIrCuxEknGslQoayrXQXPnDwoWh7pzKcSeLvOpfb0PagiP22NI9a6FXjABjP+kIgdbdwwN+LL6heTSb/oHP5HFdov6QbVBGa0AMdkxW81V2+um4H6QxvI2B36PRSpJjrT4KMCKgM3Zq05z6GBWtjqDL8I0hlWNx6wtNwDsoudGBwzIV70TdyHWS7XBvy8hVuJZRRa4kRTa4YgOSyCmEL1KzxZ/AEud4rnOzMt7/6tD42kNtixiH+7rIS7+P0xmK/soUlOhVyagkUG9bn3nBd/oYSjq2fHOiIK2ggfYcVJ7KQbCtXpIDl9d/XxcqsW4H3zUyHabHRzmnJ25a+el0aiSupdNF8T6dUGS+r1mQQapw2MMsHm7tfmnyr/2VXMbIEWF/V1aGKM0noUCpbUBoXNQaGjAI/g54sE0ykf4fNA1mFWoZkNR2H15DP2as3vi4vUNTOhWzPZWCEN4+4o/z/x8FcvG8I2TPfI0rJgsRarwVc2lFqq4nV7cgj/Bj033D+7KZ8JzggsOXbx3d9NeB/i9/u0TwiFa60+qtERmV66CHrwHnpVp77ntIEz1ZnEPpytuAlY64eXVS+uhGPqRiGkE9aeyEIUnw+f+G/PKKL0Ae/9r6A2JFe9MJHQtaLTGvPMpEReFO+LQAWSiU2RXMp4ivP2iMnEhd3E7M16Ng7G5V3p83LfjAgKILDwNbx6UAhbncribSkWhj6m1tLuV3PoQU/3AcxU3Lt2dsVGElUHT6Yc/qrdXnEqpdgiKOdZfHTYWA9h2pFb6fd1+p5drPslMjqmxQUnNm+z7P+hMGTCUuj6Fj5i2NPCG9GlyO5zSrn7neDjRvIIGV81vbw+XHOQAWR6EF1vbz8csXH72+WSxlvLoliuMBcNQWQTRHaTOtMxnam+yVwmrZhF72ZET0htbJt0OdvucqqjyT1D84j3NudYLE9DwI5/t/eAFCjU8hWxCm2Up91yXyyanaUbvgy2HRjF5ln6hOT4qmh5SIAl633ClH9L8sLpUaJx4iiDDxWKgDd14o4yILOuQ9LuFkQrvoqhcLvsh/Zv7zDHnLmidEDDZIZkNbu+iIEoiIhzxdzSGlAQIQnwA7oWFTp3qfsfJcfziZu2WbZRZDa1QPYEcYEAkRarQhuMoVaeu5Avle98o4h7N+jdNLFNBpk8gJGHnehNGbtiwBZPlF8W3d7p+Ocq/QCuutKTXpkCz3dFgu5DFsZqtzUsuSpRUC9YyY19/layHVJZh3nPcjk1U9nXMNtb7FtW03FVlMXoUFtoiDDMIfkg/YRVXlwbsb3oiUbqORPPbzgdrNdz/z1+KEN5TQK86fs670gnm6/82FK//PBZu057uBsXVipJmz2EQvehZHYNg+XIaD2rvsubqwBzDOwauTsmAk/RFFon3JrREJyi1ZNBaQZr5wdO+HbVmAY5rWdJdTR7U4t9eToPxizBCtvBW2QLO/R2ri9+xor/EeWVrcwWDwF0fxwe3KYMN2tEb6tiUekWtdibd6BxBxRDvs1FRCVIVeQ9Eo7Mqs9l0qeoMgBpQvZI5ucBfZbi5zf2tBvfJeRCVx1hMBHzcope+xAs5CcqtNSmJodrthhljIkEFl7iGjEGsPT4SLOFgxOmC09hZvjXOhb4IJBTSnHJKgaheLE+J/YEMDfLIkCYrnoOc4zqQHh2sC0+7ZkMDQ8wi6NfcaLXG4jw515g24OUwDF2/+G+nIRiYx1xO2fHcRxu1pUBLsBaVDfPTiK9jqK5o5PhyqNvg38RYLpiaBf+5NKwFZMPGxsa/fN6EFVjb5+kZXkf2AElqePN/yKqx15E24TzLSRsgkc/4sfeAj0pm7tIMEAfnCBWiSYq+iVYBuvt8ITCBm/2AU0gNHLBW6MVfsTzVmbe3aJJaqfEiCtjvWMXImgE4cPXUzPxXhWf3reCmBHbyiPU61XOuvmX8TOVgHKfycXrEGGMObu/EYD2Q23dJ0k9KrE0oXk1puFZ9JxjS1xQFShR75fJvxEWyeC7o3s+xura1oZThg11fPJ22WF6CxijgkUFsM6CCXBtt/oDZh74nPZY9nhwTiYypkfjN2mIMeHJaeaZ/gENjoTHDasMC4H7v5GFzzXcR2vMCmM3NXu19lSPVspX+2SVqoCvsmLfZ3i1U8ApwJkOhtcHSvqfYg4SshN138ttPs0S2bW4s8a5QgYKsto1U/oAv/3rf/RZj0fSKoeJlHUiPLwYXw3iMusC4pMIyaUja+ZVUuaGvLgUEIhk5PxqsOwkFhlVzZmaedTRESgTfQI+bq5jOmjEx5kQfxBuCM2VK4AYSv/ppiRRWY1v19UwpipxV9i0fGsx8Huk0jWP8c+ZGlu2kgL9NlKKWpFzHKPytl6imcSmMe+ooz6PdiXcAhnrBJuzIMeTcJRgb9Sk0Z60q5zbtez/E7uZdAxAjHCi8HN7sOR8AOWLnxKVWTjZE93pM9ZsYp9dMSC1bBBbGsyiENvjDMTNtOS0UIpXiIr+4iIkaNj8bHQtSOX9lHSOstt3WX0so/znL8jEWsq/B+3BUiPdOTlQXWa1rSUvIACuwjr1eDOg4AixyLymrQ7M0pePoap6yuXXxxLro2poiF8zG+cBavBV3H1Hk3J3UHgwP5aHBZkXGNHHjgeXIkVT76EGw8tGtL67ghw6om0a6C4HUb5ft+c0gK9amUrVNpATgPNeySLrq+bqsLkLVYlJM5I/M4coUziGiozm64LsdJZatFX+PeHMPi+kc+/Ve/bxQcdovPAuUyqesqLnFdczmnDEaPXwXqi4NsC5eWBE5qYsM6PWL+pRlq8ZIwjykQGEa1yBeUXvgov38GJVl1aq3pBDMzLpp3cI8CV6V7MgD/joW4eDiUGLiDP4I65JB60v7pYx1bTFMWTZWle/aaf/aCIcCIPK6Cbk8AaybfIjyaoKBQ4Y0j5kpHwnDSKnDBwnyaASbvCUaMlMIgo/enXclxsbHtOUZiz1vtw7h8sxaCdWRWabwFkPZtIS+tr2DzuZrE7XkneP4r7uho4mCpQRHzrgm/pjNXohR3waru7SfRWXat55DEYXxtRly/rfDXk+bJagNdogK0Oi2xI9UKjAOX8K6y1Lc6cw3OkDMk6kBFmGWjww6gAHihH+3cByeaNvBSY/A6MvKyQQMctfylRSXEi4YDIOsV3wtv5h/kT5CHKIs4lHBxzOaq/6UopX6CPw+5IFIudoHW4lsAdSAWRMJM+0jWgejDS+5KkLrP4hMLXuI6rWlhtThGwAwKyC7rq0ly5tMrNZb9grqJwNRQeea18czuaPGpcMFyat11KidvKu9AlG2VCVpkMiwwWo6ZEbbifBLNOBfg4J7WbOebbvdTxdH1vrOUF+6bGPEYB+9AZRGLETwfDv4Xl7ABG0JSL3SGZfZOw/9+0D1AUQkRb/ggMWSRaDIyDbZu/2k36Biwma+MtaTwbw1yNz1iKZo0N+rCG//P4Sq8Qs+uJLzRxzGKbhdlKSRj10VIypQwmNq4SLiLjm8QJvYJwRdlY4u0yijikY3bPKw+WVAXx5EEZR2SIQT3JUp/sIyCHsc9vDq8hqKzxQkxsbDt9+H/dL+y+dTGljT1ssHcwIsBw1GdlcsVCPPybIAhwag4+zjLKthGgjY+eERidlKrGr+IImjQGY1LEX/rS1rJwShV+Er9XOxcWEixYmz2i9WJ/ujEgWPA7yu5h9gqvuMOxwufH2O/RyL0B0AiGGRNGGFdCJ7HiOsvCTWZTHFh6Dg6ju3XPFPJ8v7Y41RvTOXiWMxuI9Q4wFcGm3lb5yvc9jP8iVF8yhZeBKr/nIYhXitmwVDPqWUcxFflxqv+2x37qsWizIr072kIqivNph9Wmn2FM99JUid5ic2yNdoUKtQpxh5PZezOplE2viz3rQac4URvSL2bC/jQndnmxHtWUF+L0Rh4PeNzqKNBaWdzTbXtHxGT8lOZWkjloEmdSNQsXqdQHqsLmVYqsCWXd1WBp7MMcEjM4AjzANcNBTApcD3Yxkgwr3/DtLpm3V7/SVxTShtYZzWWqsYQep6npoTa1EFBdike9wuVtvufzek/x2lXaX30PotQv+uKniZgJVKlbyuadMsxdIAALT+5/bDSjMLivq7SWMdhZeGobd/SUxfgxoI8F5aXEZX9jWpLgbljhg8KiXUSQLFRB+y41hS/HlaV67Wg0QUalU/mJR2d+c2WSHTvhORdi87UIUWVaiTK65CNf1n4CeFkK8n5nBZadzkck8zFeIcUQTAA5LsQgtW0b7q3/YVvlIAPJqladgcrJrLYgrLTFMA98jijBQ52wPqL+QuUzlqGYG4n+fHrysXq0R4jy8lYSIo4TILdvGStRF6pecpCnIcsvu7SfAG9HncvgSsldckDSuQlCq/cZvIKAZwz/4hEFLt3+zizDWIassoeQqVlkl/V6LVdJrU0hdbrnIAxfo0C/SR5c0rKPJXpQZYvu38zJUe6JtfQbOpZN79c0ZkWNuBv90W1yufy15ugqBBWM8kHeX3dQH9Q9a0Je9tEiCPFe92LGfUh+u1OcdbM8V3SX10BJMsfJPe+thvh5h8jfSUCd+PlJ0pX5+KyMrNXNI/lO0E5sNiOSRS2RncefsjQZ028Eu6zpFpH9+zzRJSDj04hYL8kOYaHqQE5EVjlOfwwXQDV0x5WnusL0kwhCSZjL70c8sUKMUhl1Rycc1UOHWXBrxREHY8GeT+igpoFSLAI4FUzHWqBJzu0XqQ0qM2+i5pSkZ02qp7GsqW5FdYLZ7sw+drIGk1ltSqQwBixrGPkRUst+cymPX9EF6CKiWwIcbvJKcvqicHNiMLlFZS2ljHKqg+aZRaoYoZj9RW/bojZCZv9pZhfGq1ASWk9piGYK3otWJUT9w6Hx7SZ5KeKPMzerOmcj2T5ePf1AoM+ogbEQJfeM9Zu7XnEncu2DN4Z8za6DjM+EPVoTUEbRj78N8S2nivmCrosmvPGIb1wHSkdVpUWzCJ5Rk9a0RKm47WMQwBwC88FEDhmpXAzSfu/doRpYWoHcAq++wdw9jm9uRqYg+/M+EH9Dyp/RFynJHTyMPGswIXUFUTOkjvGhQd4F+rTBs+U7K4/wEUvmWj54lYYrmh+tV3lBCid8+k1vnwBA/jF9Gpja7Y0kadFVZ4N+GiyNyeN9E3qkYqJcalVeFNFfZmTGKHx1Rpd2/CmYft9PHcE7JFjAGCgA5GVCbRlLcY40jkHZ/BCnL5HGXjRvEOV03Swtzs72Slq9ZBYNPDkfqKdsyIxmxPHrH+XEtqqe+B6L9PRn0S0kdlwhQkcDI3sprwHUMJlaXbg1X9hlD631rev2Jc+nJu5tB2lgUnZr1thABnSb8NFSdJfDg+utOuE06imKa7e6lZA/3P6fbnt8WHApxpZNRev980iSQrzmT/Uk8oet5a9mVG3z282eoiNMApb6TVI2NJ9lByDfrj1IaxGoCNgkRJ2zrizGZOJxkcf9DNEkpz6e9JNurTLP8H6Zs+HDHuOP7BnW/kTBD6Ew+cCi7tJGzPOtErXrlgqvChiCqiX5S0rtgl/r179Z154FTilw4MQDvKo53sDcSk2uJXXKrsvOljghsJafNYvU9Kk/uFsk8egP+cajkaEJ4UvZpIApBGPVGNgC8s/lnkBr7qWE835YfgBJz91voMPfVxd32Ze9fnilrVFVYum+JL0zouXa69PI9S7t8tfVxFvoOPAR4rmeqTH36TxCz7qc9CSXuujt9E6Pkb4FPliQaAtVNtWRw+kFlx+rY7nAmIAAVUY8lrW+zAkyXuXnUp5Q+jRTSUumqVw+LDJANMILSTPRHrmuDsLxXen1Rdivpm00GNQUdi8lKQ8eiG+JNTYPAbOX8eaF3rc7bk8Vp+PZHi/6+mn78r9mpoK/SW3Jgu59fKHIF/0Egl0Bn6MABGRrOR1CJ7zuWhHYKzSxDA6CMw6OCtM2rWHBR+AykCZv+/xYgHSw2T5JkN3ij2dxVaP+FncL0mOXX+85I5y2s6EtbmuBKLOUXnOogOovTFIXmLrseJqVio1JpJniHpr3u9GV/khHBMjP5PMODy078u1aaqrrtW86Vr2kuFdSzmU+vWzBd9j7DDxXzv3ZyKIrCYXN4d51CMgsS1CSDPFUQH9VUI03sO02+hWDRbhopEmweM1te6aNwtqDc5Qf5H+eNfMNR582B+Z7MiO+J3OUEDJQRCgxVOQwK22myBZ5D34tKDXONfEwg7OmB+TloNBB3TO7/fScbZmuMSd80qOROKu0UbdrGLDvKCarJqFiI27dwsq9A4EiLAawODYsj1+ApA5U7ViID69VKFMndk6EK9YPVjVPyjOE5fkJFjjJ1tcJSe5VcegV9fl5sLzLGy2hSA3TgiyUuORX6AQpctkWH7wfru7Cu9gUHfKSF1GjhQ7vC8n39ytbCLTMG+XFgeTnYopI90HHPfDpwtEEysgu+cb+yyqzKws92Rxa7/n1X5LRZRqP1Ap2FryRCLJv8Ya0Xs/TqPsCjMDnW1nuIBgQn03CrixQoQYJoJhOW8dJodaAE6VJZJ//Lj3+jFSq8TuJD0/2ZEtZWsniEnvHEz1eXCwLxsEHaTVv8wuKaz4Dm1GiG1ayhc3cSGtMrp0TgGDzr0MwS10Ex+uEv/KNkeu8i/skaMYfMgkmm21hP0vR03fKflmsW4uZycWxrLjWqHItf2SNJi1BbpCZKjMbuksNhHtHELq9Ujze07OzHggeeSvRjbbgsyD5KiuXVvrskkCQ1YrR9qtH0LTsMLd2ghNW9NAQ+PkaNpXzWjjhZ+Sxl7MtgeFQ4he2B8XAyT2ZED2VlVLyK2RjX376kbaAnHoEqbzQyjKhs0a+no16CEz/TRNsaTihb74ZDmi89FtC7+2AM4vwwIwIGBNX65Bbf/obcwMNBsHSqpwoFNg02MHZNYiuKARM+hy0hJpZdYJtotP0u16teZoe66856UzrTScR4iS7+O4PHs9jEhXzBxEJOriP2v7Q+rCV/A5OEVKHZAJf0nHXJF5RCxltI0baDSKCh/bmGRlMPi4Q0DM3mkdveOmoHsJ6LekHqe7MyOcI7AOeJtu53gfZAqwuiNGdDF/0dERgIdAU8eTSTTdKliJI+gl2IIMtX6qashE6y+efCJV5hPgQSE9QuR+snS49TPTbEnGLAOdesJeQnjV1J3ZVhQrtYAvkItlRNcl5ASS1UXeQjMhOk8bQ6gfOOvkEXGNwHDZM7r+XUtHEijt0IvyW9Dh+Cf5Zbx1GDLLJ6D200FMjzFLfVxAngCZAJvyLRQV82iTgeRJUb1v7Jww/+GYUTDDps399r9K7SBKBtubg3TMUDooTQEh0/RCODsDPIN4A3aeiN7+MoTyWeKp764iZ9TFKPQF1IMoUwEYikl3GLuDT2A1ZbAyO6aAFrd6Jcnsen3jG8JqyoirshCktseIEypo/BZ2ETFW3QNRtSGVIZ/t9V2bWmwusTLDtGFkvzGa0QF3L+fy11Zy9MmLRMDEch/WRuJlNsnAyzVZHhrIxXWxngIPZn4WIWH3PoYWMHsRxOd0+m0/HrGmFVpP2indrg3oeseQQOD7HaPL7srWyK8kKsxwmxfQjI6FnHFraqMFlQj71B8xi/bkWYMg7tMP+HN8FUeFUbq70ogerDvLlF56S8GG7ogUkBfjro2rginhqcFkpLC/FMIGYeJGwiJ46ER1EYCu1MIenM3loaownnV9vxAqnwC/BhvPwM7kJtvOUPj7oOi9caxM9+YFhSbi9/Ao1Fjinc7SDZosxgqAPYU8etDSNYg7uuyz3+6VoxuTz+KdAgVOvRkSQWIuJFZklgkQ6KuvYkqtAsoGRU/IJKHzXEEZ/ri1RM0u8e8RMlptzOKh1Y28+26jeS2zAKTrTLSDPp5qgSWMn3Bj8Q7N/2v0i6AQAyGYb1N3UAidB0Izc84naM4GFIXSjPjhMkJu0aBsXneLacJGLeO52FBdCq6/eRNQyzkBLxPx+yLW308Y7No9za/fiRKnUP5VYHTmP04z7w5MWq/2JXUfoP2X2JnaeA6dJBnZNNHRSqbM2rt2B44lMjhg0zJ9lT6K2m83FcYc6t19wt+nt0SZRaRE/dzCTIB+tXpbDfr2DX4GjNBZXpy2g8lxLrIQdfdFe8cvYExwqKqKssFEC/rqVFSPZ0WdTWo22lIeK3o7f5kuLxg6dBgcQBMFQA1nzBCQLnAgTROj4Ze+gRmHS9w+g3LA0py44HLlHPPYJ5w5C7JFNUOsJoPwHzlU/WvTlYBhE7nqiCdt6OvY2kBDcZ1pZZ8H3sJ3TpPxgfpZgMBPoIoHTYcqfXbW9yrl+BMH5oQuAxAHiWv9nQIZc157GQRenVWRIGDcQOhSycJMsxH7kaxlkfJIDJ2NiBQWaaIn6QGZ+7Nm0WTSv52DFJuQUizZ4QBa65AfOiI7viCm85K3GxeO8S3CMdEisuwqgCv46i/py9CBkYfX85xS8c0d/Ac0OxHttta3DNrpoS3XuZz7DdrNpFngUeRHUe5IreuYOFJ8ntsxjCIyaNQCon8sNbfzXxyh8ZTAs6/p/FMHoywqMDPtSxEDn3Q3JYgFmeaxGeoTZSlwKn6i1jFBLWMrNCA0B6livnooWaMhAfBWwFYoPJkY4nsHoREIf53SmwV3lOWWTnDdEHE+XkrzrrJowIuLwTjSBt62cBg9h/oTbegsx21CArVOCybUyElgiJxtarGUOV61uAxMRnyG3b8U5C1Rt+BgZ86ei4np6U76aKk42x/C0Xg/43XN6/zaTZ3fCLd+LmExzFGeTTOE77pKOU2pGHBcE+ecZ9fTh4JD5H59pa+7YloMskZi4egzYfDEGw7REOdgULkKVYia2PGqmeRAJ/PQ3PBz5EQ2j4+MZRNXnMsjGeNwfH6WsoNdN8hYLf/pUGPYqcOgkXJ3+zkVXyBrLJMvdYcvIvUXsBIS2d51UOFb0dquJek9OGfXIhSJoQLYMBWKfs4WjaCAv2GsR33jhCsHtPP+oRsxOHNhUTDwauRnNwNuzhDrwyJEyMuuhaQlDf/SrgHo5UvhGiCTKwlrWdtCVTttV6pw6Wpq6lTtOnYXaZ+t5FRfA04V1hw1EBHv0/Tv6FWK92JJ6795wikKB74l381wjsK8hChKu5j4wBochNdoBBdQ/s9H6De+PRJpbxRGMVylKo2KupY5BnimjMijwsE4Xu1yEnvv22Pu3lawnKXYV6JGnrl1wCyFmoDKYxm++nMyOSxyWyphsi45gfErvERqeHpyI6PcMdJB9OTu0DRQHttdT3eYbH6uwjwyitogclA2eTrqufONQ8K6mxrMts3Gmpu1i4f7A6JCGaprasfKS3OVavawrCessgucxC9nSUzBM5zdqjA6cEaaKVN+nm+R05P2KebqgL4CLsm0wwDaTmaUsnud0e2LmJHWFCHdg/MFfmwJFiQylywi/bSp58uEEtB3uo9/Xolzgt1GA8C/YMTMLJA86rkbQnw9opmKo7wkZ1ZomC0jcWgrm5O0nAQmT8T56v03/tQCgSKAjG0ctqGcm5gPBP8TMOPOQ44tEp9MpuFzMo8F32hq4N2uYzkPFnsFplIZWBUu5AZVA6nhRM98db8aksmH/RDrOseUYlWOHElaBe8CFdabHnJ6wQw0/L42FVHBpqMC68RzmWec/RaCHBVnwmTAItoZqCEQaNhGQfrRLFSi4KYzsruuTGYX9tLnzDnisAeaqSDKTi1aT5KzB8kPVsVJhGQpwuRioS9RPC2ocT6xi5qm1MM72InaYh2N5593GsVPzPnEHamTsWe5YoCIUExwnVYrGTSGnz7vGzzg3dIyTbagxonXUxqsZ6ePpvnTteYFacEsBFwiaowUZ2MhrS/o1PLUeQcl6M51oq7Wc2PaYTplpZF/6vskAPKR75PdNsUXbQ2tdhYXPD8ZI47RGMibK3DZUxEteXk33HMRmVKEzaurQHOCGDOmZcBFo/Qy6t1x+rveMFzj23odlWPVFtBeFgKbktRpHMS06Eedg+pDtdIngTTUfrcEj9HOZERaynxlMcjaW+KcyrTh3tIE6hgIy4giXR6MQzSdd/oF78Zt7Cp2c9r+Cy5U6Yf6/l7uxgGEe9QCwBBbDxzxBpVxsP+V4HSXRFSRmaPWpEEfzi11tzf2w2kgURfLBnTsGsCqha1oxaDYlX9CDO9EeZ1eDAUp/OUL1VVXY4OUJlOBen2eMQsDWmR19K0be2BEXzde90suQ13cNuM9pOC14WzcyKYuVEssKtESyH6Qfta4IO+zBlxtTX11SfGaD40gPCALqPDbYXsuSfFbTB95KFgdbhAnnXW1jfEhgcXIeK2S62YrRed94epT1ttzb/HFB8u2cnlrRGP3oAIAKcLdjOHAKejnJmJGsNEG7o3DGf3lJ6zdnexrUfetAS8QxASX8GHrrLdnrf7LFXhI+Jnu94hklq6y7K5IQsW/X+4MLpZ8UeBSOWtY5g1J9OuolvJ2YF5hshrssAyRedCP7mXkDlYaSzNew19gcmCSzKJcZ2ZcbuhKOcgo3tYW7yVknaitd6l/953nSFWih7srbh6Yw7C2ln3zAVyhZvpkPA7iaMJhmnGU4zewVk1j5Ul+mDhtvDLdCQKdl+GdtJWoxcW0CpO80OI53Vd7uKR5NVgsyO1zLBktKiQsm0Jyw7Qxv/auJOlBdQrfurMp0piVG8/cEChZ5rzQKCmEj0KkD1wIL2uqJmiyyv1SU2zeuRZfdG9ad5q628sGFSkdugwFTWs8mC8ejnEX0NzJU5i1UjtliOp9IXxcb3Qrq86hZhQTD2yfAjwtIPEx5BsPih00vypC/CkCp7PiCAzVrmB0/i+7qUze4Fyd+hELTTOLYMBtyHk7HVXJMjsk7cY/GE4H1Iyfm7tYILo6PtNAjHHRJr+pARYHZXzzrwyEYvsdBfyFJC3FnCXdYS9wjjzYAhlVg6i0DbvRC4LPYECo5+8F1AaOrA7TwF9I3D/CJdcZkUD/q7fgF2WI2XNqlKfMGSl1qpgobcRpRSxyVRMG+m9ZV+Pa/anMf5Ek+WG0hSwFMdCEKFpVdWEi22civi21v5Xj3D+GY6TK5qgL+fm2swKx9cbNlUpVUO2UVcdm6FcQs6HFDutv/K6IH9Oh5QRI4lsBQ3N/UoKG4hDooPi15+yYgEzAPEMdjJhEgykJ+rHknLWsoswxbQSf4N1/V5V7AKXoj+3qgy9cy3ZbMXOWQihXs0rCF4c/POpKdAHf7ez0sIfbzvxMiTS3SoIT8/nMOlzp0bYslwbjVfUAzFUAo2LLTufwRZ0lHvuSyKId9m93C+04WV2tWfPVn0+kugLuwe8G7qv8D4Hjyj9mqlCbzLKBWTJdvBj3uWHnxjFsUmNNqgKJSWq9HKqSLkSKK/t4eQeQlxV79dWaCnye4Uax1LLTJ5Y603FY6Nop/GCfpncBnDI+vo/7W0x8X3/09KLVjpbe7JjowLz1OQxz5GihfIg+OuH7azAIy+yk21hKmZ/ivg8M0/gO7xPqj6eIbrHESABRL1x8vz4bxPP9JXxlHJ9IaLBbl/ACYUdXjpOg2iCCe97lbvrVVe1aMcVaUo1W3Lkjy36oFTX09BRsYhnAOiUCGbCLUqo7ZCX8BPYzl3IiPqxEvqVcMdsGoeQLTEt/O+XCQ0HC49MDAWjhU1gsk3FF0PEpzWzk0l8QH7Jf6fgJ1Sc8zU9T9+K8ENZj9zxcWeso9cJ2P1m/I3PITfQodJ+OPWeHYVCcqtIh2cBUmoHtg2+uWl3qGUXYYT7xu5FNpZwX9/Utp6i8c0Tp5m1p/l+/S9wQEiaHBPY8b1bLCCQ+yPaccOWEWFz3pFBinGUWxtjViqmYx/pqCIp15jHND6Bykw4WsPM8q2yqa2YwN0wje61hzPYwX6BauZbNF2J1FgVkntswtlvW6bdMK9DsBjUF4V6gvpB+B9liJD1TfiuOXRaCqvoBh9XNwh3qZNLsb4Uq3N8akNaOC9CxcoZ9zts3DNvlRQPJNGFf33LNRi8mbcFpEFWmRNG6Kp5EnBpcYMjeVwrFrcSX1gptWCbrtd1Fdogyhz1Mmy7O7JmB/g4TjKaFQJ/zmICiWZ6RaXyOg2bNEqzv/S1wYPK6uQq+ee+c8Vq5lhj/QYV70+FXD6xtZevhersJUp6cAeAUYI5RycRlq9CI7Nx2t8UZs4v8QR8VgEUYA8+y3DVVjVPwjMqjqW25n5tKZOFKlxOa19oikb5Lo7vRa5haEX4Xihc41Wp9KJFIe8dsUbkYgTppDPB6qLtvgqZHiZgPwfu7SYjQ2IT72tu/uKQ+U7LhABIZYfNucAor3vU4IztiLYtnAfQCkzftHX6ZKIqnkS/+FV1OyHr1p6oMZgwHKMQFNJQ/gkTHHDqqJNWB72/UASRcm/kVN0qaewKsNplyU/Nf7R+lWdwZ+Mj7Ss5cUt+hNLQ1RpR0yBqosORcWFko2jWpckN7EqCkMTrSHaNwmWqT3oxW1361FdBYMNukG79sxt02ClR/n+bPMPRn3WZLDMYQE9cw+a1rfSMdlRfH/TlEWywrIlBEyHxhXc/TtPQlwwpUiIaPcECCeeLHEIA5vrmZ+i7VMBibv0H/cUUTXuT2P8jfdyi9McttKHIjISwCJlK19EFgQRWSs5aprH1K7KctEdLDgqJ1lqVx+IJIgfgVXSlkJeTOtYCxUHJyWz1hEQKKq5H1onovZ3znnSQCbUuw6jVnSgh6QyLlHkT5fXas2D9PTUuEon0oETecBQLt2OTD4GfpKskoC8lduVIOIXMxKbVdNwv9L8vOg8lMbEE83ce6UpHlXx+SnBQNCcvuHA11csW3TkBFxOSzqJ97dYRPDysNt6FO/5XEHnk+8t4kUro9YhQ9Ef/6L6+ASnJl2iY6rImLiM1Rw+ZL39lnLXD22KnJrlzQdqlfLYN+3KnhmXWwQ6seVuXgCEqy7vVn96ignHMIebiOzVHKFUaXfWbrejje8qxN0vBWfZKAVbqwfp+7QckB5avgK3kgxR832owIWAwqfCPFGaflxtkNJ0FX1iWNzTBGcdhQbdXdk/rHYxXWgftHSvZ87+5P3DszWLtqSCkruiEQftqDCWwsc1B6Lkd1eHhNk7X01g33wJutYJhCcwStukM5QEhKKHZxfk42aneoyIJtHc07V/qarx63A48wqSnxr2waXlUXkK8tT/3rMrMwflwhZcjo/zvpKrfgIxQ0V8H4Gjb6enVtU3L/+10DxVwJ5K20XIiiX2/EUj5Ee13WJ0uo77qP6QiZkiiBd9lMSnukBt5R0oN2N9BwJ+8bjOexvHrlpf8Z7tfmRjTn6mR263Hrx0J1V94wi73ToD5XUPR+y3pOJ/rlepmNzx/4z34LdC9niesK02JFyqMVpOwtahlaXpwXNP/PfGAt2gFwdHb1qpdeAvGCDmEMxBmU8LXsImp7ShA/BO1rjXKMJ06M/pM/KNvelPm+X71O8q6bnptsvEkeIP9QDvPGV1vrnclOIkZw+6X/AiD28D5whNX9muPn/XhRajOv/Mnia8/v13tRFQ/KppAZWoY3yaSe7dnL47Nk0a6io/fRExQQ6CV34YBM9ZEy+MAuGmDqAEVaxWFhqP2hOkipC2u38VsFxYKOE5IMRx2AtSZmcOodINp+r7dqR7gs8AoUD3OjJofh+Crwzu2nBxnBiwhKea5dXuKStqJOBvcaVMjfDuXOWJdqkZPlA4f4MwVWKkdt3qXu5UN8G9WbSm3FQ93I+cdEs5g6zpZZDjhAYg2XXD4Zp51HjWkAQPog2cPiP1Y97H1lvd0veNog6o+lQyvyXkCQlb4wNtG1fDhizx93cu0mTq+TfGSMKx9xw4xcc0uvCL9CcdZ6yO/Qaxo1Py6IKTub9h5kbUlOAig4v2PPdK39nuBtWTvZ4s9fAWHEOgiv4xCXK6EOjetTayGrmONqT9Oluq/bNl2zfsW0H+Uh/l0mmFzzFHi+c+1EEYoDUo80RBgE9YTj2ufBpfv74Q5sr7uO/Vwbk6k3ym1lee3Qkk4uNwTANPR95p7c24UcwpJaVU30Zp0gHf79RpSCstXPKbhG6gEtINN1UEKbRjkTyqeo2kL78K/+Em6Wa7L4+xEU9dbaFYTKtN3Cq90TgOw4+5VzXwFCzfCQMwGpJSdedVQG+coXU5OivEiMkh8hVtq2drSZrzt24lrbc8yDQwia56s40L4PL+/Vi96MDz9pQX+s3gxEwE5iNpeYybcEcMLfslqCMyFAsTV7ZjOJluo8+S9exdbWb9p3Q1wgn7zCc28ht8BTA+i/WxCTLIIv4ix2mS6mCw6ICXlcPReS6QoMxdr0psTyG8P/uzWTyovMJcR8TZdN4mi3qfiWWAzkhpIxf1dIMNCOpT+XLwge2iOIe+frTvK4NfA46+w2SjwqtodMgFVZ3eYnUfJk/PS7Jz/QaAk0AJuRT67mr7h3eY49UqOOAV5Ps6pgDvBB25DeL6P/nkT0gYEiF+7mbF7dPg95JAWW+qA7BOt2ekboiJ0/+5A/cQbtsye7nOZyGucc0W3ekFngEAR73t6nSq/J43UzNw2pZM9q7yqcbawQEgJClgMTyyHkvj8tk0TtnNLty+xsfWu99wx3JIQ8pDxy6fExZQEzXkbU4jHzitKUMr/EtyqUKhzOa4fcaHIv5esaoFdUOOChvhGfInd/jiJfUroJnAfLHm6CdeMDaEMQ7jGfVYNpya3cUxJWnr8y/8bmyAeZoYX6uYt7QgC0zORbJUGJYgg0/Kw5ifPSz2w+2S4ce++HBdbLATy6PtV19WXMzt0SL3Ych5b+HcwpX96+L+56sMJdpkB+p9H4pN7jXK3bB5cTPWjGoEh0MgtKx69akMHYahKQQUUJYWWcNX9TqKeBr2UcALkfGDo1pnh6WftJZyR7H+CX1oREfw/3xFferTf+1mzjVwJbnYMT19UapLMg4FPjEvna3++a8cPko/01dU8ZxG/rXuL4HikBJxIEIYjy+N9LlNEAbxdZko+qveF+Ge0ttmatXDm4iJRRVGLA/qiVHSCPhptzj3WMOWgR6oVX0L7Tq1wgfAvopafs1FrXc6z++eBNcmJ82JEU5FlatXb9SsLgYFVbCDqIW4qCvnu5B7FOn2e/hmxk8JhjEu0o1orFaqIVWcLhcw4wJJp7KpjdBHK0hdAwEUa8SUcRVLABhozUxj7yhBcztHdZFHhxVdTumewHx2fFg7wjQLxzNPhg3yOqkDqIaqEBiErxyl8Bpuvm4A1JvT3UX+eWwvUazt3Ccdn3J5Bzb4veDgZAyUwzY8Qe7iNP9K7KztERlf61bVWKSjv4EPqQbw3Hi7VjC7mtrvomvHN7R6zYnkr+0mAlTffwTzFW6QVayJYdqU1aeEn7ogHwkpmBaL+OxDaPCLibL8mHlrk9tUQUbm6bnZn/l7g8rFpruWFtwgDpoyNzejOaQOMGo3NADDYtLOAZTec2s+OS0KxZp1tzOpkM5CeYic3BOUKzidE1s5o2UZSalF+rdKdskp+57SBUAOrmhhetNPq6VnQnG0otzI1f3m5P0rmk6vR/0kBoikkQHfgS5duSGvDH5k+/dHrsfxQ+km9OMAEi21pbFU98P7l8YJWE+HzstJQNR1NjFS02TkxfVw7PMd5NQrKLtjJPU+G6bSg047DngdqxahsTplbIdG3fG9FzfSmliIDy6jOspBACiNHP5gWZTkxxZr0kAbSt5mjzpINFANNPq0o8SA6B20fhDImEwUMd4rO3W1U4LqgGgOWtcJCatzJNTH20Eli+mNtkUGxOQlAVhq2WIonKfAbnDijTvhuQpPXsml1uZIZ4ywvDuGWtee2cL7pLtTwnVwMFJ/cH///X7XP1wsv8VOPTYdrRAjxwEImAmMoRsXE+1B5n3nF1FK5mDz5WKdwlwrFx9cXk61ngVkDiKXwSQCEAleYtEnepeIUhkMEuJvSyGvLkayv5FKrvfzXXDUCXDiBnRzVww/Wp3CLYhvGYWmVuTTgzvG0bHcoa7/v6tdRgF9DWves+igrKOjE/Rr5fB1oRr2fstkDFAs52pEdzyR+h252ZmsNxAd2b5LmYqXfk3S1w0FZxyIvSbqs/Lo+dLc5VXt2PouzqT9DBhSDuZW5OVffxoNnrRY33qkLAd1vzZL9g/6cZKAnjxpVHZ2rqyjgvXC4/HE9LBDhDCuZiJep8uTqw/dcoriNkzuMRt7O+AXE6fEcfrVYekaAuMThoDTYFsvvz4boi1tyuwdcdAR56+Bg0CnHop6qkQP/qZ1UAyBwcsFvIgnMyaaQYhQSvYam8RGm/d6g4ZmgV5I22qwZFeRjsyU/UmVqw4isDjOh2rOZf8QHTypE2ey6oysjms4N3DjhLDgR0ykYQEokfti6FhvAW1cplX3eLsOaqseXlSv7KGcm5XMMYBwN7r3bbYGdutCyPWG119WrJheMXjDV4FqP3R2TMU4QTPYiswnDtbRzD1uZ338lS7J3nY9bRFeyGTRM6WM6OF7XDaPgvAPDyoHHiC9OQyLXOzLO4wUrGcwxzQzFfZaHVMtXzUcVMTZ5/Hn6GCYVn9YDcKzJ4crqBL/EEXlunX/EGbeCnjOqwl4rWClOROMgTxcG9Nvu7SBXHuLaKcfWEW/ZtAI8vSvi6ImHc0V924KbExZoqONSUnmdkqNu5cgqs9Q1uTqf+c6qpzLc0/W43g8XFFKjixtxljmz4Tios4ohKCIHFPikggZ7G5gOxGJ7EMhXhxvhf0eQDBp/JRXYPrrh2cDrAiVMBLky5AiE14fAC1Zj4cJ3tLJsLZ2CORUPHHIlen2f2ycwHCZAdqpaxF7b/8RLw+kFol4EUtGRsYDeoeP9owhorw8hbIkVmd5F0+N2BKwiFSUKnTOOH+bJ3AGq2pqagVUwV7YIdBahQgkDLW6q3PpoZV6vpeBiX1X7qfBIGZUNEZptx0FZeNY7+aYaZtU3KRZZSBlzPZKJV7w2Xj2/NLQ0q8x8+76/+bzcACmXjQIdEf7qWidodC2pDb+0N5g0D1qYEL2/eAMA2X+wmjfpHSm5XngI4fSWIMMpajMcEEWzrqh0kGS2kjtWSZdjW+hcj3wlhLp46lL02fVOjbYVoyxk4L+uyUHHJ6FQ4cHeNVO65VHR+cHjleWerzVEaviq8NaTwt53NxooUGQHHbSyiY0CpTHx6FSsrUlV2fX1lT8jl2fcVhJLx5Ykl6KNfNQGOjySrXtZLmJl8uLELWHnikIWmqLS7yzhZiKv1sXV12jyX+w3J+o4tEHyfeX74KxGL4ho4iaOB1yZYEJwzmCtGctq2kY0sHlj8BatTOOubtKR1VSMvXrF07mkJJ1SucTXcoGxTp/rdbccnBPU7YY9ADQN9U/Nfz0U+lpt0OBuc6rO9wiU7fGLokWyddLW6QOUQMvZ8kWLAxj/UbOwLzz4uM02i8Aq/BTrNwI4JRYgLXo5qiu4PeknYzmXvUuchG47vLm0UppHqhAZGIw3e2TE3vK+DHMh/d8GZj68/4e40OrN35qdNcBi3t6wPylAgyAn+XklmLrdRrbRfvTorPkIP657/mEQZIaS40ihPfCDNAxmmai9t0qoBln6oPFJ3BhRrWfyXPN7fsqWdXI1gvqSq/dcL0437/IuFug/Ko/TxE+DbRB1NO5tvqmtG+fhDvwUaD2PSBBelzpPcnDbRpD/YVqpKvB5eIRpraNEAedXKmSAGoqa5MK4Lwik8vvwWMpFzP2qrJ5kArip92LV0njwdUfwXp84FiVMISWs/L+IU6o6y510CglsUlDwAzUyIUALeeqRwtyPyIM1KlJy56PGoWG5wbqCbSZqW4j2WLimA0E7rGJ91Tp6zrfCkoNE3i4bWq8Pluq0q7NuhkAXT89KIpXNmGAaTVI9jEPbstKNDo41RcpH8HbsIKc6iWsKsQJ1ZLrvtzGlYizJDj/gD6Mzj/ON8/OhLjsVpzEhTw7cJblxqUuq1nQzOsIfY4P0vTrp2LUuK0hxC3fWpTJntF2tNnaVlueqwVdhcqD8eWekvzwVcfcH+V9qfZ1aYuntblO1WJFea/q2ZND5vxOYx9wBuBgZ7fZg5b+csUxr2IsoYcwPQ/3SjsEfDXNtnYPYVBOztWQZRidkRplDX7P1xsfwAkO/zXHwWtqPp9V1Hp/E38mhZOgvqGDMsjSILL3nzkuN3Sy1IEwqv32lf4IjnnQ07tPb2plEApSNxXMyH9IeNR9RZz0501NiQcSjdMgRGx9XZKmKCy3iIHGMrTtJ1KVkixhqcCwAvXKHa74zM3KdQE6scCz6MnSZnVLPneaMNYj3z8FZjzual6eilAh5TNq4RAT9q7oi5LjaMMbdaW8jzXTyMQyobFFrxDjoEyPDOF3GyWHMm4TguOQpIxE6RDDQVRjjwcvaFdT5kvamNJQAMXuNlMveSvZeYdhgLy5QSR7alWeU6bEsO2I+vF+iGgIJCXhyc1t3ytArvguUUSv1r+M6JPpSPOLXZRoZ5pUOxPNoaQlc31yAF8qStRgGAsV+XbdQWcd6lXBm+ur/Pkv7KfOWeBuceohTtQWOmza/Eg9so9KHzwDmy1JVzp2+g1jTBF0EK+D2wJ4ZSJztsBJa+Jeq24kKToOxGyasdnINUkgDHT0fZpDSSp/0EEbypI/ToOgZhrtfqzmU6WaCNo4n+O78MHqpOxu3OnivpTg7Dc+Wrtkegs4Gt9mIgb0ZXfkiY30WWsOXOAI4hbyWgv0EDBheox25pD0AzfgnHyK84DPT6+0J/o0oOlgDpfXLipunujo+HwsDWPNBR2sBMIUzPs0yqAK3fCWDzY1VsRm8fIpmr7Xb2pbSv8vsw6zMJJo2g5Cr4IkmkxVsF6vDeeP4RhWeVpIi/Py2oeCeRiMk3IASGQM0qeNWMjM25vGcf+wudLOgS2nSrBqCf6gaqc0nhTHa6qGEFaMz8+hkGF0kkGWB/kfoN+vdlAE7EYK/5XTPDu2VbpVd5o+EYFeBXt9Nv7poMXMaYO/UEE4bbDL7+Hg/uFglfO/R9UaA5LHACAAC/Mu+1YOA89yQk8nDPbTd6tv3x+ROgmyIJrfN+9L+zpH1fNcHEb7XxZmsgJpEGI0WN0c755lXxA7+kyf+yQ4xkV2az1GHNadAUvBQQuOOHAtq/5hfqo9WO9HtMptiDGAlzOX1ba9x+AVRteWZ3sHjtyfrXSFt4bk6ga5/oD3aDETCG1y05utZmjKygqMrctxQP+GlcolRO4vvpBFlEOiqsF6klYO+8cPfCv1CX3KsI6tEc+RWFUGN+lWmhA6A5YAxm5Yw1fDP4peg0zOsTiJPOQr9VUoJ1HNZzsQ5doOFy575NK2XkIYVQaM2c9WkDXOMl+vCVXUmHkEswZyqzsJXjxekymlYSCQAudC+ROte5fFHcFVHVMqbpnhUM2xwO0c/EEDgDOeOjuKPW7kSjLsUsiDc8izSD1gn+e7LMGJBjWJ/1zM7rRCR2jm4Ib1QNH8+noOEv5uL0DLm7Mpb6IthSeHDph5sZHn6rlGqAOxf+ha57vUN8zURa1wyMOXBPVYs0uV5hwAgBlSi4FCcpl4NwgwVlBSKdXMinBj6KaA67+sH6lnv7U9AcETFv4bvd/SCPNCFToi8HGezqMu78HRn5fofQI882JvLUtljcoBsCi6NRQ3MqYMF9RT2a+QDUXHyBtLeVd0aEi5KM6hNo3UYPQG2Cko+fegwQETsOkfN7zqnv8//rhQ8XeXqvmiVRotbmPhPc1A0wVIGOodyfImHrnvV6MR51k5IshqjawGKmjc0QRKH345jvyieKYVmxH/nV7DWvRvEskuXBTRAtqzcw+XMjhmvAv6s0P/KKEVMnN1LkMYpyN6cApHPru2UAt+c9zhL1qntcNnpXxzfRFF4BPxikTIBuLqbRRyG1PTXzs4jIRLcyTQ1vShDBGLjqM7bIvG6qmhER2KdiPV8bNT3cpF0JlkPhdSvIKQ3x1d7ujSEvgMBC+xNhnTGDngk2eSOxTO+xtaSteNgKcl0IGP+XjgmPhZ3T0RehruWS2ohdzqDL6ucI5PZbHBzHvQ0XrYaLa1ltk9aqESRiXNKilxX/vfpjW57rv3a2Lyw1yiLCmAJEN+7QfDWYvfmO5nUynqsqeXHvvmz9u5aQ16q6dQJusFs/82sPolTbaAieRCVN74UdYHM5f/gFWWcFCMDtSq75yvhpCX3yIhzQp92Tk+B+mRt7VtEmDC0Um6pDqFzhnqaAhTLPzw/8JjnJKOP8PX9AjCQnkPa89cHrimHQyaNu4QhvwSyi/sCd6bhdbzGksjuAzyAPaTaGaifYKK5Fe8TY8ey5ZIXcy5hrvBfP6H1ZjVci0mrorbOry+0jQhiBxnouaz/mA3Pd7Iz+Jxesd0uh2pvOKm1rPTMBshpskdRmjgBgsNJxixkBWLUCgcdIn8C3+Kp7SZf8fk3jrkZh5MBlaqn5vCZgAjHkqFmC77+nRBIUUtR5CggcSB7ZanVFTAAnB5DfJ2dkrgVerBGZy2whn6sTlCiSseI43/vfxvVZ4gVfXE52XZGMbzDC5jRzS2KQf2VdStjicNxjSUHBNWTYRxD7p1EjQh4cVZOIPn3pcXs2MGsZq5CUaFkAI/NSggca4mMLCYgBfPWwkQUVYdM2F9ZbBhRdPkt0xc7g2/ep+nI/LbuP84IM38q40L5Tj00Sw7h28mWsZ+H1NdWDAVh7IApjTucImhF8a0dIJtTZeS5mlRWXNDl5PgZWQRXKBdrZzlBL7Ib8Glr4q5s2RP7yWcCfCCKcdXxIQ/mRcbNiQ4cuTkVU2ZRmZUhkijlJAq5nk2iv+9VwHIu/YZJswUw/gISLB3KYQ5yXeLTNr/qt+zXRa2Nv1GdWSp9BcB3sHje7BwhxHH3I6nNBNxt28GsIumtHtZCsgHK5vU3elZjugT1MEtxymz8aWoKYcjsMFknT8O+SK4LZNj6kIqAkpfHY4cKogBOhY5oi8/zFomt9EsQTaFHqVooJa0vrv+YMx9ealqprJZ/ooTNreF1/HIz9Yx4yCkkZZAyM8tGIEnR2ucCCEvQdofYBYheqJjuBOHdka/kjeBWaVbqfQXQm/WHGqRsGTZoeXZoFu/wYAcEZhNBmysQaDwmCxG9iferVwGZXPd6R8E0Hw+KAKFknYL6VkKIjPbmqyIGoL4giOgXXWtsfbAG8sWMRjHIf24l19lxyuTtrOkIpWlg/9emCH63P/f4E3Gww8F2nwhEKA9eaMBf2uc492tOmr3A/Ne07LMneMmUo3W4IFQGK8aXBs7fMbsD5GLQRnfD/Dp10n3ly7pIojj0QjKSexP5IKUc30YeT685JuqaEKJFbhvHCm37I4ThrUJJ4B8OO/IwrDN/4/UHbMK0viMnah2EcCQCcjcJBRBhMsZDhYOQZcR44ky1OYEtkIvV8+qtt5Xti75fHN+kZZMwMb5uOyiOwyZtWSSQUP0UW88WOd3VPMhqM6epiH7imjo6DlE9Q/+v+p2Rg3HqngFj7URw0OePF+qoZyAaMebdm+95CbnhncZAagLc6gqEX/YT3GlxmAFNE+mxxd9a7GUATV04KE4teVzshLhwBdYBS59jvmRVP3OsqrrU8cp90ZqeJRvPLRx0r3r8OkMNl7FgI6FQrNOcMCfNfKFktY6c3Vf7neakzeDMqIC3jknQu1ZpQTLUZbDFmTBqTs0pmOHmGgZWIr8NTX/4h18Y1uTAtqw7HkATHn8ThGS/1+43cSR5RVgPp0KLnLRDaXgoPWcKj9a3t0nhs4w2iYBbNu32xI+fxITOFO9Bs26dMc7QhmAJDoEvEDm68uHYgGdv1VlFfEV9vuX6JZNcR3wxnluHqdIVPxuHKubsSWYX3xdbrXtrEgYdr4ci6S+35YewGBWYYPhIuqK0JWnG7echVACUYLhx47fokDt0zvK87yPNvERb5DZELnqiJVx/RKsIWJvSjphvCSRsHFeQJE39a3gHAEnxcL8Zdltm56Cdr+wZHEF9RKF8lB7jcT9napY0UrdN2C3ppgk1PXCwbgLFqxVmyE13pdoHvbqlCf14RfQBJDaH5W++NH8F8UE6pD9Y7SZjLRnwp51go5wvXXxKj9fbpBNYAL7+7rwvPH1G2jZkcD7nA9boNfnl/qDdFWjF9+YiI0g8pqdD869cjGpin+LZbo3RMrRgd7NaKALw5PbKcnxmvtNpNo9+qKPeJJT9VvGhE+DavznDe5z+tcCykjwr0m/KNG1r3vtkLa09fU0i1QKMnvc2aJY+4AfHOSR8DnsDRQKwsKyzCHIqIT4C1z0JOH29on7WCR3as3VtCieMTrQXaJOmuV4iUIqRsZPwNcU9lEkkbe4jdAzSpjhebAnw5nSlpsFgoUdNAQZBRHwEMlC5BbCYG/Jrge+cFenEh3r8boWUy81LF7ZZCQ1LQgXyxXy3g6wx1DrdNMZZohZLtblexOr5DOKTjyWYu5ogvWrB490cmoebeIxJqNnNWfHXM6Kn7cHH8k/UlMG/SDm5e4MuPMqw7T3DySrwHxX4kXbWdXqW7sXNpaTzblPXWO4TZQ7zdttrtT+HCXkFvRYWmqsCwHTaTgWdcaQxb70F/cR9C/Zcr5SJGcWizktpzHf+TYTqJHNtO+2eQNNjbTnl21fl87xR4n5l/NDqujlXr+dchjtjkQtmZ+YHXOqz2t1gc580dLZboRxyFQS85pMPlAikWpkkQoWSuKU9R1jXXISEplk2mvhskYO7O32Eqsj3J0dJkcd4L6Tia8Cgdsu/NkVobQCtz77f9k2ip6g1yzU7KkXhHVGzbWtEyVjKAB9QUOFV+0tLzUbhEEd7h1qfiEa5wNtEBJxxHoalXlwmpAD08PhzDI3cWtHQ9+SdImrYB+pyXBgkGhzK9B+jdlidtfq2snlIPLnzqpoc7c2/yzUL1CSlcHlxoGmLmyyT4KkQm0YaBZNwjnPl9haZvO/Qlk58sRVELQ0A3inFPJYc5WSrGZ5JlUyWzuwd1ac9szi8ON6yITzKVtVcN9ruV3TJYP/XvqoAoSybyO3VjOWVvYqW3817N3lBJtBcj5z8nziEfB+e35YBl12Wukf/IF2x3FO49XfFiuG/ee5hjp9UShVKN2wgDLdbMvfv0yI4wia95vAtGGS+FEsGE3c+fx3pYQgatIzP4ai4Wtn2JkQZkOlFRmmCfpwf6cK/keSMEBMzdF6dUh/Qy5HU6vfvn02kcyGoabo9dYdVPKHvOoh8QEkTSytrGAnq+NtCWEXtDjMBypy+CnS1/mllD+koXifzGWlFgO7j2idFKOd7QdPQyw3riXqQVdO2AAeqxr65OWtLeartcGzbBQwfSi7iusxKXgApmthtV4RRtfpjfyUrprYVLKrx7JmMPdsaZ3W3+oc+V+HbFQUIf6alXKNsBAAlYRUdRdXhz4pmvoZHBN8kJYQ66X7uNuJ9wemgqdHKmg1oYtKMBRjlfaT7zxeAV2Dy77NHvV+JMKeVMp7znMsC+1ixTti4j1/XxGFLSRH3dxZ7+tn7Yvp2AgJWHMYzKAFLu3LUJ6ftV7vXMbWDSZEzOBy1Me2roSEsHiKPsNBwNXMVPMU1CAk2dFPCRwuH9W/UhbgWXEUkNmqRbsUUXv/dcDxgmDSZuK7Xjej5ZwNsXIbS03vH0xRJlyX84hZ0qSvKEc3c04qIZoIpVRYbTeVbTb9U6UDv2KwHVKoKX5ERcU2HQcAi9tPAMfrIEK5UEYWMAuh2iVGDqbw0NDYrc7OqMj1weL/t+Lv2phE1RdDOkcBLwsaVsZR3GnVzKsiDB4iz3vegSAxBojBXZbfYrJY3SL+vDWim1hUA0vP42C4N8cfpIFLtSHC6XActTvEZtF3+OexCA2SQOfssm2BEY5V+U7wWpPjOsSS9fua81SD67Lprsyo33bH6xx12uRG9yAOIGlXyUVlPFMtHla0WKqfD1y5qj+DQUQW4nverahbUChHz1io6iyvdM5Z+sqehA2QGeD/xThEAeHxSeqfzmvsso1TqWHQPTqfAFza1R1lGW8khNrnonCtMM8rbEMOiR5Z3PUcgO50Su2o0zL2YschTXthY1xmNaHjBM2TQJ0UWI26OK4E1BpspBl637lsAoFzjKHfBCBaImwqtVDbACYfRUQNxDtN+qRSst86NI6Kil6Vo1R7INOZag1fqOLiVvlnfO34NEF2T2tAgvy0eWxhlrrij4weSeSH8vbm2mDWRe0gByuibF+3JXwW301O41FdeVbr/Tfm9LPlHhEwJgknUrLjMAZki4z98lxts70wKObicJ18LegX1tTzeFBbN3bq1DaRPSw4jDNqpdWPSSq74Yfuw9KFmdefQLlTREAMKJ0k0L/8POvQp1bjW/cy3rGuiT+rBrIB4JcrsJhQxf4XbqwVy5dt+WJzXVWR9Ys7Owu6dZyzqnQB5MEidaeff7v7d9cC8kEFEb5k+kMTyI5jBS7Ny/wLXPO0mQEx7Eewqca3INwI99goG+dYusLjV/TRZ/Hvfwzg47gDi8oBVT4AhSyhzPKy+F7qsaDjgeD25I/y8trLwg3/cbmEUsD2AzUXVI6p5lscCLRfEziyS3POs+GJ+IWriotnK0EuN1opiODRldOkLzeM0iJmOXH85vAm1FVdSGbMpYBprFpBt+wypwAJrHbLI9vWwvgODdSim22LQNs0k4cmIljs6oQzS1wJq/OkvJH02nVcjKWyoFRM3Vv7nKGkU9KkZgwUu5AGVeliNM+grt72DpmpIaUAvv7GCGXsg1rw3UWbYyygnyXjzoNi/SDGn4hr6hZKPAmw7hTCwNlVcesYrVHED0CJNuQb5wkXvbRUfdZT07MPa29kmbmAua9wRRVBfc/nvC5/BTVxoLxZAR6CkOQ+BF7CvO9VJpQcdPU9HKMhWMTfYhf8xgDbUgGSfAcXtxl4c359EEl8cHLjDcP/tFUbF1IlW62YnuVYm6DzbRiTqHBsc+5q4wFupfw+HmeBZoekIb1gkZTEW0Za0qHk0xbWg3Rvn0oGSi8sb/96WYvDjA+/aexGSohbb5kpnjKYrj64PsRB4qHq3Xgozaze0OyT3B4s7G1tg8r59c21ntEcCEWSvJJFMWRD70ihl32+VGiNkzpPskbr34VDu9katmO3BL1bOac7Ep8mWUhGW3xoI7O/vQhsNjipFEPIZi2In/A5kktRQ3RKmni/y+Gh6DoKN+eYORVEMSogut8pNnM8YVR81/8m+JHY/BxZqMSiXlhC3rKMKpLN1PqOOjMvKnPELgoLEqXBTSUt25jBCFhre8pE0W0Mx9XMIXAB59rhaBjWC6Nj0kHUdGjvCZAZP+/E6tVHETHWMiewcXwcXXR3C66pbQLJtq/vsdjYd9+cBynx44nDdT9m/MoKsWUmJMme0CFSnnY2kAt/tA05VDXOUhC8Imtl0NNYSp8WHTRJVBSOCC2U1UAQ8SdgodbYfNt6j+g6CZId/z/Bs7Is6Amz4h2ZOWBLkBBf1V9Gan3jFQW2BGYNvkE5eqYARG7+V22aNG3A3pPvnSGJhklo3ipVAv8rPdva1aI9UKS+xvrUCI1fQ/N6rD02LmWpB1xrmUJBazsyNSDaLuRzTyGljW1//KVbT67wfYgRU8HmSv0EFq7Va9oQMQTTPPjnswg/8D2UFc1vRkgluZJt6HKcWQXXG9d54XqzC849s/A2qyO0xqApZOIz8FvFxHsBpvxKlAd9/XoPuTao4tObBtds9KIbG1HXtGrFpjPqXKMosovklzoprFZlbl7dwbG03Fhele3yqjM1WJbKSlL36fuat5bmz4FV4uTKneQKLqfYLAcKQgv2w9ggeo+DsF78MUsNBugV9r7tFtc01HmHw+Ev6TLtK3SCYtZB6DNXvWDym+nUQWYgP11JxD+UqMdYurfl1WvtBrLay6yN9qYhCsSSMEe9RHbNrSZeKVJ4VU4ZVA32qItUIbYZKCmcKyFUv0PaNBJ7Q83zIyhA0b9qMZsdcN5NqlEXiT75cC5kVYP5vbi9Hp5L7vS/P+OsESVQdd943737znj/MA4UQGLyPmoyU3wlS4Y0wFeQnp0+pm70c3GpUe3kBAnCxhjceDxhjKjx6sqW7ukgIirURdXu0Md8TiS+qLK/Bpcsi09YvtXZi0xRjIGzR8seuSi79a4E7/y+GocrDU4Qfdw6VxMBjnvnro0nXbk4zi4EntDgjwtqZZ2buqFshTHPobY04pgIDXe8zMpLB5NMOS0FrCaOUXS7QLshInzZP1iS8OAlalXzWIUuPSDddyZL+c/HMRJowpE5fmql71C10oAXspwKg/ezvKhPPc/X1AJ/X12KUKdtBaMOeVsrfDoZJVXaxnLX+vrIly7s6Fo07BVAf5pnIFa43njj0VBe/p8bamM/TmfZRPD0FXuCOE3Hy9YWOPLVXvrzvHaW61YTTrBiAdkfj0K0oLUNrZ8tbDDzXNFx+tW9hCuXJhqkqqGwU0YsJevo278zwPfO7AIkLVlOxDueh+VZ7k/iF+86Ch4gBJPtLRpZANDlxYAmxKgiHxQ36Y2fgAcciPyNosoRssKoxKoJCNf+qfhlpE9XqfBvOmfbE4gd89LXPNva2jpSdF1eytcQFlLdWyg1WiifF3Tg4HMJcJYhx52ODqkHrEDX1KmEoL4GW3a8bZwyBmUCKqOIpl5VYeVKcRjE9bNaKB1MsgVV2vaNJzQlOWozjk/RHCGSO+/WemzRYZVcANnBpOgjKun00r3HbNxhP9c08Ug/ZZm4LiT8vYjoOY853Kv8IPWOPUmTH7hWTBItRX32XXj7SJR8l8P9BRMeHsjoT2sCpc3w3P7Og+FIQh8fSK6m3Tp3UaEacb7WUEEglFbUI4pK/+gVcbbGcFx2rzZ7BZdjZ59+yk2qjmnJjFH7lEHGkU/TegoQGi4bgJibagsCra6GxfZ399yVnWPEyn3wz/9/OCKeBruio+SycPR2CjB4VjY0GRv6pf4yLmE75ajQtKVRFzTRuzVhPDZwNpBTSAH6Xfw0XF0RDbvV3r33ST6YsCKY1DDBwXKpjKRtTwKpV0m015QYzLsdsZerv3CihQbMlWSlThI9sn9A2LjZGwpDpB1Xf93SSm04GxKiPP5sQZLAk5smtgZePqdHwgSPJNos2ZqvFmVAYT4p+x54U78bPWIs1q0rigXF+PYNu80QiOE65afcLb2BSXih3/bPdnVp6KrTFjOq8hTznDdvmQ1F6TkE4ZosIH4pW1bfCl9Ntdx5lG/TaeCGeNCXaDv/piweNs7y8Uv91Wd9g55BOtidclD25YQ5seeH8SfVxbqLH0FKqD1BzXuzPu1qBnK1osaOeGU0WNf4d9zvHygvLPprUB6Jetdc33wbW6K2RwMihghlKR0o9RBqPj6CfHuZcEr+Zvf8ESPpBe9aawOGuHu4zuJDCyudNTQ2A8LqR0WEf9A5cbCgiPVUhcVdXUOVSg2FY2yK8F6aDwIDyX7m+dWd3nyxAhnUBy/MdrkrReyTPbLV6aSvz9gL0h12zPnFOllyHdr0tpqmkFAf2ZaZVRHYvqyZYhYdUF3YPi07k5Ch/Nsz9TksEtfyji4ZzG5fXYfZI36g79Td5n4OT3XoQko7goUR3pLGQwoguehn4QCFpi18JhzA5o3Yw4U9Y6/F5FmWziaAXkJszVKSDiXIDTidz9Z8U9SjZIvM6S5f3VafOTUMNP6hBSYI5OhazSV2YODlJN9cXyg7nVLRBm1Pt3Qs8idn1QLuPwYy9dzJnPxmeEBfh0tSUvpGCFx4D7x64uOHFRI4pv9Aj52JN5EZv/JBlWlAf/5tsyq78cz2McjMllQEPxLYRIS+FVHIewWUq2JE81KKbhPVhsGzbbUUPsM/GG9SFR5X/20SGVGvL9gHWyz2/9xdLl2O9fvLJRT8BGYmAcYMrcmbQA5iRx47OSDneiRYLkfpgPrTmrtJYk194Z/Ip2H5FlWWinfpxgCbZ9ihZdbv9RdD9ptTKbEF0EhuKeypixebmVc9QLQ4OYcfdtfwNTf9o1lTAqVaA36z6iD/3GKc6vWJdKN23oWQ96LSprTqfCbFq8wmOLemd0l0GbDHVXdfpayKli6n4OYbWVoJRDR2uFVJViu/fkaVQjURm7EcOkPPDS6cJAgEekeDauwY3BA02II/23ygoU5YPV79ndgQuQ0TPDvw5iQOAmUEqcJQOK+pCHQEhDqkn48BHPTVY1G0U6hfNRwthgx1Q+UT6p0VzM8yJ33xbHza0yDF6I2r1YfJR/MB2L5faRrqvWo2Qd07BobdEFMJJvE16Sbrdo3wYa0E182KJUNdCmQDx/LiK10MntnFPpgQThlAkTlSa1jvmoFAZ/dXbBWkKSGv701i7WRQnOMugiAs/8KPfqRd/IgJ2anbaw60G4JW+7HT/e+UwQCUwvOqHXb1RKEQUQmv00vBYvgcDigFly7avjZgua3nqD4DxEDm6h29KpCqdUxwaSmJtBcADA/lrDE8drzMDgOoOP9ehj+aRXB1KxRo/V42myuGGFVjHhedsOFwK/e1EUCnGFiSSljMR6GrA6Z/tWbzJxiMkKFGR4ujJd1ap+HwoSyL+NDQq2HUP14lEoQwicjmOJOa90NfZsEraj3lx9e3x2k8gEIBdelDvWUkz8E+rRS5Mk0zDXsvFIRKgUkUL2ctyUbZ5RIKd7JHVADT2YlOyG3rtMHfnH+ZEet/P/zMa9uoEMvVW7OSHgvXvzL9xXu1w2twFh/x5PRHZoEBCLwcQHaVTMmCUWFi8FUQAfQ19qugQyrnaxP/QeadUHZZ6nrvsxJEsCED7dE0pFlSuoU/IlixGjZWBARkNJ2O6MGme7xETmqRmnD5bpO1ue3u7fKJSfW5xXEmA75t87kpufyjkRMl40t+3T+KaW++LvtTEpwGcN8i5yml8D2etxG2MJwGms/6AsjWGGu/NkVLf6G65lyr3+6gPC652j6dAGTvN2HvkKc0wlQqMp29pSu1eZUn0ZBVnptJ8Qi1yZnCKo7K5euacLTH6OLmr5zfyIM/olojlXC9JD6ErYmolEM/kIz4orGfc/i1QuAzqccWxJkXGktJbjmD1O2qhdEc2Bzm+XVGzQAFEctR8SvQP++Qx39C9T+0Ro4KskcL/cC24PsmTbjSOR/E1Z1N6ZD0d/bxsKgS2yU8ETiuIAcKar2oWbzM96hVx6N9XZBVJ+n3fbRF3OziWfjQvWZSWCURHPSHDlwEQGZEDXsQyxeGF5E+PcHIcdC0sqBq1TrLHjJBjfYBKpVBp7rdTJsAajPLbrTj8+TgEVR+ZvyXIIWSJtJW2bBf7HlhSOy2sn3//RydDDsSNlvgHvmFXdjE3yyEFbbtKNefGfA6SzG3xoVEET9lsquBLdZzQEm8j+/yyvgjzF60BVc4xYPB2fhusjYi4+RbBvYWxGLUNthCciOpjismAMoq8H40wO19a3HgNTY8Dj1pEiEYem5Ua+ZPel9X2UpgSck6WQzm5eFz92BwR/4Cl8OKPxVp9tT22BGzt7mNR4AS77XXP48wGD7XOzYIsJtegT7J/T0rDpzmi9enRHs7ixx3bLFisaRuR2TfYYc1ZjT3VMGEzZx0xkEPjDmNeCkiQ/zD+BDf8zaj4Sss/xd32fgBoKcTRrljTlUJf1VuPx48gkbK6+mZVgiI7+35h/TYMA/9xTvvW8E5kg4yFRWFI+PtydnMOalG69X0egwawcPaziAjiyUxZXK3PdC6/+wfIAF0eVnA02TEo3yCuA122rbALYfMxkvv8K0VpPBQvqkOAA5xhnkGRFlButdpdTKW9v7j4KvkVlFtr4mrYZOrmbeHoLRxUG/VQPERE28XlREWyPOp6SQTe7dtAMBBhAh+7YN0EAzrHP7ufZ+jaYUH4EMKGK5SBESKbBk1qz6aroZNcbUU+OzNA4ecqySJbJfd/CQKRItPjL3Gf8a3iPIp8ZcTZJ6G17fFA0qB+rbUcnIxYnN7DCCzA7FWpNincC/VBTyJr7An4sFkxzZbuh4vLtAfKtXgsP4fAR3/FR3tKTIhIu+eZyDc6H92V9ZRLjqwU8DcOjqsev7bUIvZXkgCoqNNuqOiH/4V1tpwSqWHd/SN6VpOVC8KNNsU23ATzrURHltk2KqG69dkN577Qy1ByPIyZKgrVDejWIhl8zV0OXTJ3ict/+DcGlD8KGH1Ru7RKSW5ZQxnTMtWjK7ZTaa/W2fKVmeh643C2ufWS5zcHMEFfALt1H6DdFuRv+jAlTZSOYAWydNIZoKlBh81ZbJWC/nJau8uUku5ZJ8iKJjZeC8gfaUQmZAX1+efikDYZUdWXZxvL3Sn2QHo3QxQzV4SkAdlgLZB+KdFYJvYGhwleQ8+Ti5hoOLpvPVFPlqQ4ypIOOhv/vwvAUWAD1wt9R6W8KfDqIgEZF/6+/OhGF7lsRP3Dly2KvcMmr91wtaGNp2XdJigwBtuQodmNLarkacoVcRqpw0HZQyfxs80JEM27sOAg4H7aFJuMc+eLUuhecbJEg18afjBXRVX9oo0B2kzXwnHlizuFsp3Gzp9RzLM6ymTlhYhEmkaR5bXB006PYd6zmJijYMAR9JlERhvO78mmsB1E1L/D4ph3LmOpplKYfD7xxz33WKwp9EhC1WOG/go8KdI/JhulQ5hqZ154Oxkfb+8MtnLhm/jJY51dyfaxcwmOhX1wTN+h1Ll/YmOFqSIuwLOcyP9eXnqllu8hjJKSokKimR6OX/lYcSFqaRsREcXfXonn/kMpFA9FBEMs3Jttc2D0a5mCr1FexkI4op/xpXg5cyu9o5P+SS8bCvxrfXwzl5ZZSCPsrWOhki0M2c/oXFzPctHi/wYXgTnYwR+KnBCcW2w2qLJBy7RNGtDz+vTRexm4Y7UG/RmaBWas26n1PAO9eIL0NvbCtgUroO6dWNDW92xSwmQCYqA3SSb1EptYDVfDntGeeyGcixRZZaH9KXGPFqGc0Gca+1/xXvg6lAQbG1EwMyTQUGAI3bZYO21OCQOpk1tD3+mIKIQoY5kSTCdCa/duxre+XvPwFBSoCTWjz3kWQTsGD9htmVazrMgcXfuUgbklVBtt/VrArcIOfDa8T1zg9N4A1LxgT8hVQgpbPSRD3J6lAfETjUqj0XQ0XgDQgLQgRJn8LH0LadwFnhtptA7Pk9G4rHcqxYhhy+jTxzdo//wOamjbzj/eaq/XDXY9bQ7q96eBHJBWTDCXGR4BTFtrX4eILNbadta6XqePyfwe8+ARpCHJalx3sibnN+Gd/khs0quh4f4u+KnuKsrzM0fm08ol2/OA6lbTkyStdd4pLqayuNg5mvseDh5K/O5kt/YyYF/e6L0t1qf0PTq/DZML+5aOxbLM0NbDmCPoZPXsMArJpLMq47oXj4/DPWxSBRrGyBC+W8jTEBFj79Oej82Km90Pb0lbBpM4K88eM0vfwas9cRW/uJTrPBeshL+jR0MyDckqXwxwmbUJv3u3Qk7YMSgy/dbVmNsMzhNDLgaiTc7W6MVeao0jZ4fjgco/y4bER+LHJudRbBUPP8ZUh+2kRETs1P5NvF6HBgojL3ypz7IbKla/687ILBcWQMOPN6vLzMV7wOjSESPI9sA12PhLos1CT0wNA7drEcC50G1laX2Flt98Dv9t7WC7ea89owwg6q1n8PtRh+JTfPhlTd4DXV7at1bMy1nB2etIrWra4qagBRD6UIy6AJv5uiErQn2iD3mu3JP/Sa9I75A6qnR6EU+Ki3P4bM8N+NNQD46BtpkXnJmE17SNHhoSGptKSHEt6jERBU4Q7WwFRTwCwXUVCxqy7Vgov/5Yp58jyk+oBSKbcua0/ED4u88X0FcVpfBzO7pv7gONrO4W4dgaH0ozA1gO2wL8rt4F/bPA701m19eCzLLoEnu9pkFNxdHV/866lYXAixUkwi1vsqseaLPPTTqPGxj6fStNq5h2KMlrb5fK25mmAQkRPr4sNgDXUqY2Uh+k8z7Zv/z0YE5uqFGThFzPO8KggpXtTrjMcFidVYCPAGoIqn9aNHyb8dB26Uw5xmYz/jhEPFz/WSJ3ohsKz1vMjiESfU5cBzvbiEqho7iFhxF8d/cgQvGf+Rr7rfKvy6MHKBC2UYt+y6c8x9k9glbH3fjf58ZF8r6xxKIxA4OTtxdqToGoCaBwGPQeWsnSQpDGFMLGQNj5LR1rJf4y9oxZix0c8mkiIA6xv22jCuAhfsAHNGoSccUUboAc6Ot0+3aXTke0B1kb6FeydWxYgQD8XerwRrqjVl93zLpcL0nayD0w2Fn7wBLGDVr310zFp3Lre6YnsAzwyK00Y/vNjMF0wTJf4spogiVdOtqAKFKYWsOnFKXdIrTcbzE5n2ZBTCDNUCiew5Ea8ijOcEQj8DpJxFoNvK/CrLjxIcLaEYtIc9zW8zr2+7jN39hH/qiFjVuOQMwqmy4goFXzXgVHKVCy3ZD0j29+89HQsfXWNZMnh+GAsj2nfFO7IfyAlm1NiBCyoTkmjrEc1y+7kTp2uk1WQb/blTK217yTtuSVaQKQ16kwzX5BIljMOAwL7rmiQAcnLXyIv8uXuvggYhqNdsaTdMCc2vnX7U7vpmhRrutEP4s6kRD5w2n9w8RYpmQ+3+wxBF+snEwh7VIaPo4uxvz9ARg8jLLBx9AKWUeOYzy3m2yhvUVrKl5MS9r4h5NBbLoPLXoVlZ+HYvc+Zy4iQU6MZlfA7jloewp0Y7AngWV0C0EGSqOr/QOzMo6aA6QuJ9oyMBFPQXIiRtYKmsa3FhdmaGbYh0EDRSzRu9CgbK+I8/qHcVR5qggGKb/vPCKlD8bSZJ1jFQLP/qX14xWJubZV0c1W8amjsgLVN0Fpu/DQNGVqZqGVl6PSk0R2clu3xutf/LEbYoZ0VrDBEfzq7BAEh34xk14/4XMu/M9mBjPtx2gsQCDxVUsFeXCneeV7uw7heECRuSWnTh7ENGy3EWpvormW885SXmold+zrkv5JQszCAyqh0g6w+NzjDie9EwUQipwoecjt3Gom81C/a4LJ7MVfJMq6byun5JrilhQm0oio3IPC7a0FLDz3+7yp3GTxq8kPIri4qBuJ5VpXbKyNi4SpjFG7iu2x7J2OXEAsoZrKJ7TkfY+VrIMgNzDu9mc8USvdj5s1nL/jcI4zQCUOZPXSJPiB7FgME2xrsf46lLEL91LFDDlTVbNPHYoCBAzSkn6vKtZtEXsz51S+vaKErEFqLAEmD9DWNzPM7rHBlqloWzQe+ZGqQ2BaIBwWZi54st5VBpGc22W5Dq7lrjZpWxlsuRE1Ys7/AUJwC23kunIU2md8SUtytn1o8QNcvt4P4fcPRefx+/hPj/uqowCjF03U9okwbiOkhRpDWUkMcN8Q2Sk1W4NPwNW33jARPkTl8S5Omedynw0GUbxmMx4FdjRNt4rO/AqmPJZqUQLXWN8mMP69le4RfNU0jQpmdclCFOisuIZ1W4VVAfxjp+KNHjKG02pMbmzcBmO+ZGMa8Dgf3Z4xp9I7pfj9BeVPV9TWDWQKV4Ci59w38VOxnPG0QLS4E2iwNm/uAcuTN79fSySiyfw3/CjwgPd3iQ7bTCfWIcXHZdR00/WjfyktgBCd33W0FfDV+ZOX2lBEHwmbkCLkwlPp2lW6JbNIuRYIig8QMvFHKdnd2VodCImpOKQGUny2rH4mS4YL6Vd9YVN7mmt/nI/0kC73a8xU68D8VslBKLcuTTDbQ2PO79b1wpCGiuKrFJ/xMRq+BGFjqgPjquyfGuTJTXw1pT8ZqURUDo5y4gkTlqy/r01OOHgJPIzc7kz5ZNyR62jnYrKCIMctjFEeZYusnIwGVrakgIzRGwpCZoZ4TBw3Jy26yHk8hh/BCKhgUt+wRk5vhdrGvMa8fdPUtLKQIEvrA8NTJNz/xOng2rxw4pAnt5RWm3/UFqkYfANY5/iyPfgU0bs5wQBVTA+FWcYwgYBFH5TbzKpSj3dh+YLkQ8q3Dw+2Sry3XPHD7Um6qu1hslhlHXbua77MHi2VQRr5DIw+6LOP3MsgJsAp9zsO5DGROOSg8Mm7s5RT47Jw8uDx14EA5JvMMKwj7sad1SeFX0Q0TilHXhrNKxP17CTZebZ0LqLbCfhd4bMCfkDAqNf/zUGrnC4xH3n7JVE6GxwNGUwdOhJoreeb9P3siF9ek7fug36SGXlrnpvt+pkUpnNsAQ8/aVp4Z6d7T0KL55KFJukJ0lng9GXIAOiy08xQRtD0XtHaPfrTgrXaauWTJ8cKLulkqETG/KW0ul0sfhHglFpe9Mnx7qr0Jn8ESMj6izSGC0bhw2okQIQbJIV+bitlF/ubjGmRd76Mp5kWPBWMg1gvBK6HyXaRKLklL1ocDjCPo6kPRl3vFXbirFnVkpmRu/elL5TASAKPqnK6sNhr8TNND6aDWxmmeSOYc43L9PZhj3T2O1ZB70hcqSYCOpr8BbgAepZhNbbShrcBzQ7gDXobjFgYPYHWevHOlTKOwmudgJmMcu0G6bkZWaJbEKt9Fa1PKtpEx0ZjdmRfAhNU1NpI7DGEhk3Iq+hiy78fG/3XJ0L9breP0K1LRftW3rnqpsJdPTy0untHPVShESEivU+5yNRQ+ms2rjpXUK/Hvfs5hv3u/Zx4vTEEwBw8fe3tb1id7KXmKv/RSNLM0DleDeY8UykfZ3pWaftZeamvgJYjgSc7IVBLqk+UmnYrIjubGcMllLZqTNMustVLZCK0tXoSLMxuBRzBqSpxMCzrjPu6rrr0QjjIhFc78lNJxYwScsAjdRdLIb9fWgBcFxzzEePxkjD/v2eMAllUghxF7WpFcZzw/wVxTws6eWfVQHbS15BsRfcP0oEmByY5uD9LolBigDO4w4AbThKK3PXfbtSXdj6e4G0m7Wen0N47O2g9jOjlVdMauIxm0ap0q2gi/Z17SnAGWWMaHxeIeRsT+Pw2qgrK8kg2Bd4zvriAmerkkWGoNEXu6gLOR1XLB1XSEh3E3rvJjtnpfiYxEw41u0irW3FooFWzRbMbg7tSB6bDPY79anG0fyg8p9xscfl1YsCoFzL568FcCt9e+w4Ar03uiiJfTPGDEjWBfvMVlOseHgtfrKof7Rd97upeHgXgn48ItjZagueFaaHxE873Vz4M+EAgfVTTgkA9xmlw/FkNvyWdm05c4pvapyF/3xNhiJWnR4Doc9ujh3Nz9II3pZZH+xPT5rTe/qWygyvLH0zdctW9zFe+5m82vdAt082/KS+qclkxwrqB/Sjd9Xn47YE1OP49mfNanoHY+KH5Unn8KpceV3O64kNp3+8lcrqUexQ876vtdcyVdzW1bf5+wYMYuzC6op6AOb/g7t5ximRz1n7oLSLqVG3fbEvOJxug2h4bVF7PFPqVsGdXlMk/Qpk2rfeKQxYaRwxl4z4R+RjZr3lQ4TOeX6NZw9KXI113HM9KgJLm44z6jsnpqeKEdBqgtrx6IxcqVNmmHIWH+xqPRw6/ka3X9oHn16o6lnJ8yJcWrPD2IYoFg3RwDTLj/fmPyMCU+DJuO3r2+b+OifS3FtA/woPW6wHQtykbQijxJ5Ga9edmwVuCXFvyn406C98JIp+3Y4SqMFHeNPR1WHgOxeaN4u/fqrfwUEfaG+vQktB6sF2R6hbNdUgE17ADLijBWXx0bXbR4pdmO58Sya66c2lBR7oxMuvxXOW1oaz86YSLifcfg8dNrb3mqM4vJ/2UoicVdGN95EjS9q9+TifC2qvGliTtf/k07tUY/ICoImt1K7f3NquDpvZIAfUz5jYcgy76TnfCb37BmXwkWpXXS61LXB7cla8cVNW2NumtjfOpzUFvu++iEYdKtFslnSPGEAhFzArWELU/XhistghWT+aekFyNJNtobCyxc1DRl9gKrnlCCABpVL3Y49FGc0lDA9sKDtx6BaYPTnrLVZvSJB/vVnnPw0t0gR7EBtWq4ITJURb81sDQCpllNbdXxuV77nS6QfWbrkmIStdhfvbtn36wlm01tk4XXsDkNRKjYXaY5aKN54itOCXAN+RBZZVxgV+7lPB8qUAMmaw2Ds38dBm4O6szwbpff8MrnmexLO9Sc+XErnNK0bss7HtA4SjA58I99iCkBNfsa+TM90LLx4eGX/K9OcREhSHzzuXUd2VLZXKrgg/UFsyjlIFo2+BcyZIIIGLwP5G/XdwqUUPaiB/FRzNMAzy/O49e0SHcFHl5Z0IWNaIWyFotlwlR9qfOzkYpUHkIaTlp/o1Rzep5zUAO/bAEWWWg8kU0/xOEpyeUC2KarCDHvZeqOyCuqQPfwyBZMbaosQ9YPsqFEZ/cHZR4L2WfZxqt0Fnz8Vozp5s3V+so+MWsDQgZdKF07dXB+gMNv9rbHCx6PzMZdFdsjN9st51s93AestBe3jzmQlaGM6fsenfqHKUdgojwdbrnz3eSnygr127klfHMYuskEFZ0VcmZPH2ug8lywKvAYhgvrTDMzauWCJG5mVhLCYgLLjcL9w3xFHcz/nS6mkoNDoMGPxHTuzCEXUwO4PoMkjZd4RF2UczwKFFnp8X73ChqltXDloJXIylLH86FUO10RFOaVtlLCXePRaeqd7voDqdPS9TC+DBPs9I1Nms2Yv/xPFtLeLYVOpJwTxqFBAv+UrJRgEUfKSeUb0OfuSVVCktbHIQtX5/v9g7FkbjXcY7Yi4+mblqZ1NvjfqXi6ndtGZIJpYjCC3XNbff0snlUm/9JwmkUNK9nuaaPC8+LFsZNIqe9aPFagvXe8g84TrIu5VvsrAkFQ353clGMpDjNKyzB2YBtJRlwMqAWOQwZXetyPi8dr9l+WEyVd94e2DMAIGgolXPJ/45rCkinzIGp7S7fxTAgBt2oD242jSkgAoI85AevTU+eFfPr7XSDz8IgHGhcb3jCum5NyKeAnimKHyZuXecspGnmt7K8fWTXA6LDDyVlvOEzB7v6D2wFMtHCKzqExawPHURtr+iUV2xDqznqhh+pQA8yJ/R5/9zstn3HTlzoliR4axT0giE1D+Uo2ZA2fYc2L1hB4tCJeX8Flo4KaUfhif/XgyeLyiu2YSEPGfj6HOLFbO+gGqBUUa0RpPGqERivlZzWfhSsdZYMv5THaSzOGSrKvh4CESDwHYa0u41UQ4b5RRLZuWQAvo4TFDxfVU/zv7PjX7/dqt17PSZBeZKSDZJdFYzT6NMPhmqAqKR2dSCLoObjCy7dqu4UfPxU25mbfpJ/yI850RlVjJiBJF8AxzBEW80sAH0yIDVvarvD0DCDqDX4jPq3FS0Z0n/+dsmxHvFyuIIV2yebb77oKmd250PvvbdwMUTEVJMYQy0pCcEAI6HRfNOhii3A85koSI63jhKILFeKsekZ5xHRh4j1UDbb0Tf4W4AMLSNWO0lLZ3Br+RdfTGu/TYnhOViyBEWVRDBY6rWNvg0V/0kJMvB8vo0O8SSDwRrhmYb9tICr9Rihx2yM0/DSSSLdiOhGMVJi02GEaiEPn68Ye+1u7r33dWe8TSl9bAa3IUdLZGTAmbTsQDLTlGCFfiYNtJeXv7PbDYbOq1S9+iv8PFJ8sGs+qsQ/GGlnkXsKfFRhWut7La8mn+tBKp8EndAjqoygkjtf53vE76WaUoWh0CkTdkST6awW0+ZxzaJ0LwJOzTL82boZXtQGqzVIubfh324Ts9WER2YxeFupFngTH+U6Bw2PzPsJ3wozxr9THWG9jkanqeoHav/Wt6GcsdQrN/IkS9+GVr62CQv100Nu15Ua1neIeZCZXNWbGGD5R8+zliXsofQ2Xvt085EDwMdkhMx5OVynQ7V0jWsxaO/5eN51ML1o28ia0abF8RoyRtUXzIHG0NnwdCRD5nSfj2FNVjCit+ro3E46pQkyWXlYjsgF03+5RoiVYHYW3Xx1xxt5Fucjn92IES5CTDcFDwoM1O3YAvdeORHZZl+jB/24+sCaN/Bo0EboxdH96LgF9ZzkqOkY4zl2/XozWz+nUH1RCMu66PRRnCc7B7glv4DUt+68W6RWGSXN60DZMBdSetb9GHspjEl71tqk+YKz1RtQrlmq8I3yDJPbnrw2dAx6VjODIr02OFobQaG+o2GSf9qHQP2ZUR8zEAV/NwtnGbzjSSy4oZ3lkKFanPZkDto9hVioTJB+x8Yb7WlmgbCvjupjs2SIk82ThCZ3JhzKjI0zdQZ3TaXR7MaCNQFiXCS5AfSSz+pKrUPEOQrZx98WDScHbmNPlin2Y2ec6Ei8FupqLzSBSPBoRcyRNRSPTxSztJC8vcUV+5z3cCLC4lAh1Fw2aRNclx62cW+dVbWbnCQH/Y/+REITHfW8GJYriGBk1lQP0ilLWYoILPMNZBHcqRqIik8LIXuxcbngikwSEFuKkUa+ieo9Op0+xl1ccghDINt3jFYELKdw90e382ZpWO6M7+COjihk0y92+TZn/dfJCqgTCnYcjojtCe+aSb5qkAx4cciuCGayrbWMyf4QBSQcXAUCrqfVxU1LaVYvp2jVP7jjVF6yNLkM2QBj0lFXAYUbfXfYJ5O0V4K5GNraDYg448PVjtN9dbnWT1V5GHwcVmSl59UDjMCFD9WL5QPJLvWLv9jc7GS72LCaySeiYlkb1+JkgJqcAPCylMEcQQ6IhE2Ho6jCoDLFTwawRitqRwmxDIq31Eqc7UTErr+htFJlPXpB9gq9owwQVUSXr/INQNEIHWivWdEAddebe1VIbNEq2FGapVw96/yfphHf8ZpKwxhIqvLVSaaRJrb3O9hcaei54sls8z5FJrCQ3DKV1WA18x3TwTdXv1dkxAHyng63Egrhf3ErWxigEDc8jue1R3/XvbuePlPCpb/wHurcL/4Q/4ZWT5A6jc31fREMIh45aw8CiKM9iBtV4h4vXAYO/0YnjIsV2HznCMS3EFYM0l5JogKblIsukvFtJUu04FGxmoamB8Gkh1zRufe6Vx2Arlmb84p9SjRepVDIcqP91Et+8LEFcVCHud2bjmk7OH8dzT1Mzyg7ZIJlEU4iLCGAuuQdofgHngh241miW3SHkAxh1ZdEMYmYZUz1oMswg2KhDu/aN1g96+SFNEFUiAATs+oVgplWhvEJ3Cmlnr7768BR5EJ9U7B7N0xdZ2YiNIlVHTaNnuXbJ+Ap9irjl8XKg5A+PU5TS+G8JRDLe5+zyaAZ0hX1ixjfKd9XojqhJ6RVYyLcmlPvDO2n2O0Z0FYiBIdKcBw9zI0sAWIavIlnMO+WBQrLUj3ia93e/3NG1VAneN/HOIUrpMfIhjtwHWu3AuwfHCaWEcDeNUZw1xrJcV49/K/XEVXezVw3T56G+NUQ7eJEsD/rPZUoT0Ml9nT5NlE16vVHQo9y/KPLCdrVSyOKhVDbP7F+8yxkIwo7giYahy7YjprMNY/ThTssO1Q0rxvV4J60ihVWPShI1ga4vWzwiuQRDsDCGXPYLL24+4lmWzjYYQrO58vqz31spBYCQV7ehHufx/RCF+5VlmrYztFj+45HNALf2nMIl88oOIF4aKqYjInCNB65xNXjOVEYH6hmRloE6mmtXruGLtTkxv8ab7/AxEkb+hbGBW8dC9yAzI++hJL8AStMZYQipL0LUo/IkTfhZ6Q7Wo0sXWvjl8r6Wyk4+IHXL/8QYt8aKed87m46aJah2dzOlJSbf8UltcwyB9bYBSbbe0T/zxcblzaWpc1Ol+dkbPijWZ77X5Yxwg5j7fujD+Ba+KyAkFF/2lyIlnqKFMVhbG5RgOyvXshH8KUxjEMCbKyIIbgsidgWc0r/8FW9+FpjKD8Z9pJp6asIb0ZtC1YjoD3HvexUTH4keVjq96nkgtv+S9qiPBR1VVibzJSRkiFYln19QVBvNFNAyJyKgohXrJ/yenT6dyX16nmmTXVy2OcTVcQVtFYejk5XoSNeELOIiHR4OKDhIsqegIiFBfUAecwa3m86+jqT1bxjDF2sUyHxGKUBelB2nBqVjlK3sLsAjiHXQBhttDwkM1jKAEwihvdl1T8GbyeRoecmYgB6r+y9dpMV/9wEzEzELnh8m/4ofdLpP/r+OmqZj91dY5O7BGwoP9uXhT+kUmLBT0QFQvFPYX9z6WB2UmxEHcDqL96bSOPmogv5MKGQYnLBRZOwqlveaG9oHC85K68A5Aw9CvUPtnNWGrlgmGjxRHt6zq87IxrZ/wuruW4KZxgTSzSnZLMJ7m3kJBpcn5pf/z8S2r+bsQbtqGZAhMMi5u/28ASXBbfkt5cn4mPXzEG7mDGdXhpCoXtgNt7FZOYbOyGSJkQI24vY8LJ3JCWt2QEVeS0z6HuHmKacraLMibt/04tRQDzzNP9MO9+RBK2SV9tkSRWOm/Owq5y9r5nx4CVN8hwR8Mc1TT02xqCEppOm5KC9ZEj4vHCBwXfyH6ucGOjTqc33fSCr1h3Y8B9aE7gZynfxkYm7Gzpmuf9A3wZJdcIg9W0haxmSwCeDOuuHEE0GJk01oB27UWSeWSbEQnf59WO+PEr0UWdK2q8cywd0ppooicuFJo8mqgRw9nSbMXcVIeXQtDB4HC5mgZ7/MyUrgBhs9RC2x7IbzDH/I8SxL6qe3pkg8DoqE4WH7KEjT23m3pSP3pahnxECiwTr0KT2jsSaZFE1IsUkWeEJI3LTW5pEwQjeKRzOlQ6B1DwUmdGPCiHhzz+nQYxR87hPTN0RsezhskcFLMtoIAdpUHwnWVPiodzh0WIYhIv/TVCXvDBbzU9ub5CyhpxYJb2fPLA+pvDIX7ePSmhG6Y7V7a9PaKo76vkjH71FQRdNJzAsi6gjdkEZ3MVhc/POIxWkOsngxIgAlvbmIl+o7DGtbGfTRg9/Mtv4iu0nOmEuA7G16f2foM7oBE0peweFkbXLURo21d8NR1pP/W/ZyCY+dLvltwuvXH+6g/Awt1NtEkKeXV0JgOua1yZeyquKAzkts2k9aNuvCcpn/PE1clIzavKwNjQOJHp8r7Nuo2wbVCPjvWDghnqGhuhlSwhmI8dpUZA9krhzMFSA5c741V/9aqGby7kPQHLqZkaBMxEfKBLqACh0k8Xmp4qsWqjlq8oTmSFrCiJHwUhaqGUYvJw++ah0mUedfiz6PDOK60ng+rN+3fuLcPddc/8Ow/pKjjBldE5CFtu92+nfqz6bMm3MXNt0QrVoZknm3RuePA6I+UUJkZypclWA+oMwSr6daD7KQdEPEBaqV0EZY9CMikbnLw2n/jStaDjXxr+SBKX5acXDHfsSmH3s2USk0WEiFQTufSHEqyZVuxvXW+A45fmRIGHTaxuLMkGU6/l5mn25MODrHdWhIEcak2BBdhPlUHWHO0bC0RJF+o2ewnhe9JUux67kYHWi+Z2z8W3hLrWaL/r1iQ2J64n4vrfjform1/kjW1VVH0kuFcDAGAvDp9HIxKJ41a15sBzCzgsqfRvnwzj4Iyc1sY+IgLfGAnnFFpvrXgSa6mkvgaKQS+opoL1KrxoI9OQ/zbyHCqZyObDU/zMdkia3GWPzyH9n2vxc2jAWMZ8QwtXKyQYOXwCCGwZ/qqimGwPtms18EomzxQLVhlXQGo/aIBGrJtsG+gQpvmf9Dzp7HY5tmxxDFec2xAUY0CZb0mYO5yBIG572ocj9QuN4iTfSC6IUsaXo9XpikyUa1hw81Gy1lg+rEhvR9PffzSEnDiYoYy61z3fF6L4SBohHpeg+M1LGSjodMkQgoxtOduiknujqt2g/izUx2jqM9yuOMbbqws3U4qu8NdxOKalna7PvHFxSkuksBiPMawRUYCXjQkDMnLun3gVF+MjnfwY7marIc7pD49QznNGIN6ndhaW2+G7hGkaSHnXOud4L/Yr/fDiC4Ceh7drxc6eg1WqfebJkOD3AlkxacQtJ4JyqszPK4lgfAQHjNhI+1sb9z8UQKTPNf1p6+ttLClVu/MnP17EdTqYh83FicwImdsH+3H6G5XjSpeeeqci8DM/xoIaCCm+FocfZEp1iC4j4jwFQqUwGZAM2xgj0Qg6fKI+H/gHrtVpzZixyikspinnJVoGELogOHygnggNdiaxSeel5nalxX6GeC1byHu+W5S22zA0ppMojgOd3fwXCFHyvFpiX6OvYHfx1A6e+EYA7ETOUByeSwHtRO4rBS4SZqjzTzQlObt5kTUaC3y67KnuWhEaCmhVo6Bz04tO6ES+YbRXrWDETwPjNt+8Lx9VGT3CcvuuVSqd//DZtwuQvubEC0bFLw1y/2NkJcu9sqIrlfJVNyLuFQdgtH7BnMK6XnhUIDF9ROdJqEM9Y2idTwmauC0Ngre2njEm2+uDTYwCpYRRe4QbOIKGpj4kT2E2gaBvPBxtqri5M89C+9TkAMMNWNr33zzJ9Jo1SHDwbYHwKNFYGlXiHDQWIssyCWQ5ewl87Q9wge0LyZmkd0IwfupQVfIFHZoY2ovXd9Hjt0aUnEQl/5teLbWsVbTfsG/pxp4iUMCOIVqL99PHmGux1VQ7JXFV0zTdz7cs1/tK9sywaEN3tzrC+1QkkQKtIkHMeEfCl2ZnHAVhRyI5P4qAdTnV/xION0potuVoPvce2N1hrqjfK9ssA4YEaR/VLvX+Fw4j/Xx4czreHjvPGABRnF+vrS5igfLQ21yg0NwH8E24ARwa9lkrTHIP6FrAm8r0URMKBwcWQJXGsmhu4GtvOJ8CXyikB+djVAqVxJ8VNbBa8AQ4LMa3lZZFZ22v+L82Sl6tpfIK8GN0PbIwhdrHWQvoovttcmxaEP11kkHk+5ROcbJsZYB/h7FKp1nopSzeYlSv3WbzbZTGzE/OQnuplY3D8ledposIYYMNaVlLFjTYoEJfDFrvaZ4nePeKxzrVTMgRSXmva8XGfhauP2nK/fHa5LjuiCc1hkOFA0VRXqmjp+x1fphc0GdLxnsBHuOnQd9PILSC7v0cL1VQO6UFVFy8xdxOKqdMuQCsYqxGupYAcrBum/bSJS7BLHB9ptGrs6EcR7NT9qYKtlXfxzJY/yk+G2loWCtAFa8wwXuxyP/csqasymSebFNyPv+fW3HVP+DGQnCSVqlff6cHy/Vco3gGug5X5TFb+70E6YMfOWM3FaE5Vmxace5WxIarm7oXjAfs5FYmH6S6k4l8j/oG44o9wdc4WPXfAxen0dXgeK2BLwW2V9BAa8GMsdsmFY/gHb0PkJFnvfK0y5TXpdHFVDmdPLQwQTvCcQq77TWaxp2TMuS+I8whUziz1hbpFZFhpHBJDwd813Hfhu8kpUBhZs9MIKEu2tyGqQ6I69J21BoqVcmfT9lapAfF0YH3hO6cnBkFEBlP/cTTK2haYtoAFKwA4HXQpxr2nHwwC6qqIIhWWVuwcqCWTz4/qqA1RAH309nN4N7XCQ9WPJIKUXNvs3Y0iE5xX0TXnEmtpQyPeG/sK4GgGXgJaRL2Au6hYVATmY1GqrJTw+T4E2gQxMS1IjWXF8osG2SK92/6fNDMI++2gLghWUthiiX6ZOx+wNCJ9KCX3mjnMqPqGbAwoQvsRRjhq4nGdhJWXxepKQqv1irX6I+/V7tgupFEvYivpVT9gfKH6nATwcxAyoV4C9lm03dJOhsiaFPzK5ZA25olXfmaVV5WwXNQISIQMpO+xFV7EoMArQAJ7pPbIa6mYOsWYnUvGSHj7TLUoMZDTWeixdQZ9+6QuzzeXC17+aP46OSF35ne1/xrTAE8S6wEQqi/RwcQ8J1KFVmryMnYzIehZpLQgNgAH5cmeH+DKgD4NKf2wjLIEYyuOP6iV2zZFN8ckr0YBe9a0rba/9COusqpqVEw25NDgKPHOB7UaJJEa+M3PNburdu8cO042KL0R6XlG2g5ufYlWMdGkiU/w6XWEBl6WiOWwEOklLt1W5r2Zf6c//kaqrOiSVxRRkU5/39fTc5ApPjA3esXxk2TGLOfAY2wK0GflvLOUFzk1YLAF9/s7+UFFEo9IEU/RkC8Zn8pGRI0wuBqP+JW3sj/Av9PoHJNQYhC6jeSb5nuZ8NzQ/fvoOms9u/P0Ey0GuPAZlVM+9o1ebKtI+PgRR6objn6/wAAuQWfBIomOnDQ6b3MQ6jkUhsDxMJnU9DaHTz0Gm3bYBJgPhzdkLVKT/McsbWMosiPRW/nsFzSeexR0EG97AUXGXlgXyeMqxYZvkqYLljwav9RiTw0ZtrOXxqBCcpN3GEYWgCRb9Kw6KsVMWC2RvI31aZT4ZO3rEF8PCqPD08P1QS5pJ4WAKupddxD9Yed8uLS4uu0pB8HUm88Rxh4G7HI9jXltl9r1TgCP0/RXsecBnyoBUrbARnTw0ZBG3FRqMCKviUdNfB97KA4FNgcWOnFqlPmrh183yv28MWigc1svRj51BS7/HfZeFCOFbtwuo01KlOOVOy+lasPMSBaYUnxI3Z2vtKsA3e+LiiDnen+Zjxg9sZ6sfoZ+6aSBsZiFTMTfkB0y7uY5kKV5E62S1eWgBSn/kYzDagXv/p2gna9v9xey8PMXp4zOTue1ZREY/JGPgnPh+cIq/+Tok5NM75ZBbVskNJGQfsHQKx4b3/gPfr9WPsfaRNsSfG8yFdsoJLFgvZUkEEYLFcYonAbMjF+OqinPdavDZe+1H6hV/uPEm5Bd0MPz8NWKWBp1OsGYQ16STA/K2e8HVXI+MSWzpFSJ3hbXutQIWYKMhiVBb5cdTosMLeyRkPuII5g8V/XQm7tlc4kqwpjq3RDHA7oUCVdZ/AJRCBYJumHCeNMtZT7DcyqtTVIo6C3A7Z6L3TjL27EfKOTkuoEkejjzAyVxy1WVPLQutZccEj+plo9RiykPGzjpwfktD4bbc16jooRM/RhlS1PqMHYl2RvzzCz29kSeLoG679+5mdC1jU4vjd/Ob6cmo1rhRJufJTTceYxLdZhnPGMOhLXqv66vEp3GxjeG/RLcetcobGnXBC6K5xxJxf7sUkplOwhBdEVNsx/5Cqo6v5wcsyyYjlxlmBlbwDRAI4KLd17o7+G1WFRbZIZPCZXbxLb5GHu/76gBscMnzOoqO51CqwSe4IfRVk/eVvaNJ2Bmy3M1N9j/n0nV8V8OQ355QCEPC1KfPp7iK6an7EUNdOLnNrHcpqk6Wm2meGLc4021NkJCWjBtBIxbLBgBhrCXTkCtVHQjpI5HKQGgl3426IDj8zplDM+GQ9dNgG18vuC/AGkeHj4UGN1XNz6w4dxDBD0vlY7ZfSKu36VM67mn4swg9B0aFN3Hw2AuUzdUYXwE/9Oe+IQqpflpO6bXQI9ee2uLg5F4sQzcElKAeQAvDkvEz/RK5u795yd6C9TGjaoRvIUxU0D+qNu4NJVz791STrsqw6QNmUSvMWjwt7Y0L8i1RnZseSJvEqiWG17Ek7Hn/7j61fud5M240eGoLACS33FK2dwVa/vvrt5Ky5EDbt/RRgSzgL5nuKb1oMhuPHT9zIntR6g6ZIPqvR6aFAvmPqWjRujLlZ3t/+supJCdIY5UGfglP6bJhJs3OMze4gFYq7E7v02d570MCK/M5KvdHa6VieOKJCNv6rbc6xa5JTE+Os4J/CTgmTKx3q80y1Vy5UQeXDd87XVe9GRe/COB94XAK+kenBk6+H9s4xk1LSQFs87KpJzSbqkQqv6bVkWS0TTuOSQX/YQ68JFhlAzBgHAb5MamsadrplxNB2S0mLAoXNPFJ//yYFKGyHQzI46VNqAFISu/TTulnmSAooWFkGDCe0Q0H3Wom5bQwfM0jPx+1kSlJXocxZe+DVrGpBGl7O8NGhqxgyQSKU/dwMo5s7b0FO9co8qsV1KkrtX3uufSucJ0tGEd3tdN4q3SIzJHXb9NsONIZP0DxvpLO1rO9vRJnhC3olUki3OWhQLf0m+nR8JGMo7YLSRYwKAIP1PznYy6PproUHLfmNwwD69FNTai+T6wWB+0GH0aoT4G+NsMm+77pxwmXiv1Plhq5ujYukxgUKpFxVJ+m8bXIHRSKlGP9OQXKqGTjDlFddl93opeZQ6kRJRhRiN5OHHKbA6VIQR5PwKNK0ooiIjQ+zkL8wU+mXuz7igyxUIKwZCr0dvhhvtRBMfBtHjJKl0E2K/qfmwM9tiFc7Ezrwj0fYhVfYeE+sZGvEi7u1mpRxueYIRJH7nI28FjRhzTOBlNQQECwM32JqkVrrmWB8q/6sWQewV0R6b7FDMHHypjyECmEosGIw7vKl5flAakkLGwRODpBcRVStD4ABq49dpWl2YDIFiohoJjEhAbM17Y72PlZSvZoTL7iA6kqHkzTUhRTUPzbOQgqe8np27oxSAEWrk1ZRH6YFmhKzj4Y9ypOh+7G9aHYC4cw==</encrypedInfo>
</GridEntity>
